# Supplementary material for: Reversible control of post-Golgi transport by brefeldin A reveals recycling endosome maturation during glycosylphosphatidylinositol-anchored protein transport
Source: Nat Commun. 2026 Jul 27;17:7262. doi: 10.1038/s41467-026-75784-1 (PMC13408501; doi:10.1038/s41467-026-75784-1)
Supplement: Supplementary file 25 — Source data [file 41467_2026_75784_MOESM25_ESM.zip]

Archive with 48 entries (47 files):
- source data 260620/
- __MACOSX/._source data 260620
- source data 260620/Figure 4d,e.xlsx
- __MACOSX/source data 260620/._Figure 4d,e.xlsx
- source data 260620/Figure 5r-w.xlsx
- __MACOSX/source data 260620/._Figure 5r-w.xlsx
- source data 260620/Figure S6.xlsx
- __MACOSX/source data 260620/._Figure S6.xlsx
- source data 260620/.DS_Store
- __MACOSX/source data 260620/._.DS_Store
- source data 260620/Figure 5b,d,f,h,j,l.xlsx
- __MACOSX/source data 260620/._Figure 5b,d,f,h,j,l.xlsx
- source data 260620/Figure 8c,e.xlsx
- __MACOSX/source data 260620/._Figure 8c,e.xlsx
- source data 260620/Figure S2b.xlsx
- __MACOSX/source data 260620/._Figure S2b.xlsx
- source data 260620/Figure 2g,7j, S3e.xlsx
- __MACOSX/source data 260620/._Figure 2g,7j, S3e.xlsx
- source data 260620/Figure 1j.xlsx
- __MACOSX/source data 260620/._Figure 1j.xlsx
- source data 260620/Figure S2c.xlsx
- __MACOSX/source data 260620/._Figure S2c.xlsx
- source data 260620/Figure 1p.xlsx
- __MACOSX/source data 260620/._Figure 1p.xlsx
- source data 260620/Figure 7c,e.xlsx
- __MACOSX/source data 260620/._Figure 7c,e.xlsx
- source data 260620/Figure S1d,e.xlsx
- __MACOSX/source data 260620/._Figure S1d,e.xlsx
- source data 260620/Figure S5g.xlsx
- __MACOSX/source data 260620/._Figure S5g.xlsx
- source data 260620/Figure 1h.xlsx
- __MACOSX/source data 260620/._Figure 1h.xlsx
- source data 260620/Figure 7l-r.xlsx
- __MACOSX/source data 260620/._Figure 7l-r.xlsx
- source data 260620/Figure S9.xlsx
- __MACOSX/source data 260620/._Figure S9.xlsx
- source data 260620/Figure 3c-k.xlsx
- __MACOSX/source data 260620/._Figure 3c-k.xlsx
- source data 260620/Figure 1b,c,d.xlsx
- __MACOSX/source data 260620/._Figure 1b,c,d.xlsx
- source data 260620/Figure S3a.xlsx
- __MACOSX/source data 260620/._Figure S3a.xlsx
- source data 260620/Figure 1n.xlsx
- __MACOSX/source data 260620/._Figure 1n.xlsx
- source data 260620/Figure 1k,l.xlsx
- __MACOSX/source data 260620/._Figure 1k,l.xlsx
- source data 260620/Figure 2d.xlsx
- __MACOSX/source data 260620/._Figure 2d.xlsx
