# Supplementary material for: Reversible control of post-Golgi transport by brefeldin A reveals recycling endosome maturation during glycosylphosphatidylinositol-anchored protein transport
Source: Nat Commun. 2026 Jul 27;17:7262. doi: 10.1038/s41467-026-75784-1 (PMC13408501; doi:10.1038/s41467-026-75784-1)
Supplement: Supplementary file 25 — Source data [file 41467_2026_75784_MOESM25_ESM.zip › source data 260620/Figure 4d,e.xlsx]

## Sheet: GBF1M832L Noco GPI
cell	Mean	number
1	253.039	1
2	241.032	1
3	162.301	1
4	180.913	1
5	185.056	1
6	174.324	1
7	336.012	1
8	265.865	1
9	327.234	1
10	349.772	1
11	319.52	1
12	354.46	1
13	247.558	1
14	214.027	1
15	244.587	1
16	266.941	1
17	308.887	1
18	225.094	1
19	277.454	1
20	235.565	1
21	172.221	1
22	239.276	1
23	182.26	1
24	198.617	1
25	187.152	1
26	173.78	1
27	198.597	1
28	180.361	1
29	318.291	1
30	256.371	1
31	614.13	1
32	494.298	1
33	345.785	1
34	324.962	1
35	192.891	1
36	262.385	1
37	228.563	1
38	244.869	1
39	199.327	1
40	206.49	1
41	232.337	1
42	270.502	1
43	202.368	1
44	187.605	1
45	160.115	1
46	161.533	1
47	187.503	1
48	240.047	1
49	224.408	1
50	205.026	1
51	295.812	1
52	298.08	1
53	237.326	1
54	165.136	1
55	169.765	1
56	224.557	1
57	200.567	1
58	189.014	1
59	169.817	1
60	165.507	1
61	172.83	1
62	166.874	1
63	288.698	1
64	299.51	1
65	335.69	1
66	260.11	1
67	208.391	1
68	215.721	1
69	199.2	1
70	207.628	1
71	175.702	1
72	174.973	1
73	198.351	1
74	248.681	1
75	217.11	1
76	301.227	1
77	179.219	1
78	198.114	1
79	201.907	1
80	172.35	1
81	311.49	1
82	232.602	1
83	377.095	1
84	443.388	1
85	174.962	1
86	315.642	1
87	249.451	1
88	213.199	1
89	251.224	1
90	167.073	1
91	170.489	1
92	324.997	1
93	345.629	1
94	309.844	1
95	357.864	1
96	173.744	1
97	171.347	1
98	345.415	1
99	163.887	1
100	172.851	1
1	301.164	2
2	264.759	2
3	164.675	2
4	192.368	2
5	216.504	2
6	192.449	2
7	396.387	2
8	312.013	2
9	359.967	2
10	391.832	2
11	338.485	2
12	364.987	2
13	342.409	2
14	268.032	2
15	291.174	2
16	306.945	2
17	311.551	2
18	251.824	2
19	304.202	2
20	332.931	2
21	183.597	2
22	338.265	2
23	224.515	2
24	246.589	2
25	239.72	2
26	193.683	2
27	252.131	2
28	213.565	2
29	523.765	2
30	338.521	2
31	532.813	2
32	452.43	2
33	391.603	2
34	334.843	2
35	226.631	2
36	350.811	2
37	349.414	2
38	407.522	2
39	227.376	2
40	260.032	2
41	368.316	2
42	408.426	2
43	282.21	2
44	236.259	2
45	160.377	2
46	163.048	2
47	229.709	2
48	347.777	2
49	302.804	2
50	259.13	2
51	491.843	2
52	492.178	2
53	332.007	2
54	170.169	2
55	183.219	2
56	224.557	2
57	200.567	2
58	189.014	2
59	169.817	2
60	165.507	2
61	185.202	2
62	187.976	2
63	439.585	2
64	357.792	2
65	556.067	2
66	440.705	2
67	287.689	2
68	328.049	2
69	306.903	2
70	325.947	2
71	214.951	2
72	207.569	2
73	280.537	2
74	339.367	2
75	283.817	2
76	361.207	2
77	221.627	2
78	272.96	2
79	312.056	2
80	192.355	2
81	615.543	2
82	384.213	2
83	380.269	2
84	659.683	2
85	204.802	2
86	403.457	2
87	410.25	2
88	276.844	2
89	354.88	2
90	177.519	2
91	189.014	2
92	495.246	2
93	605.344	2
94	716.83	2
95	365.072	2
96	204.334	2
97	186.916	2
98	578.459	2
99	166.141	2
100	185.963	2
1	414.202	3
2	391.423	3
3	168.524	3
4	229.338	3
5	247.897	3
6	206.274	3
7	726.309	3
8	491.723	3
9	523.28	3
10	498.25	3
11	514.722	3
12	644.821	3
13	501.469	3
14	365.583	3
15	352.695	3
16	572.072	3
17	399.714	3
18	386.791	3
19	415.989	3
20	408.459	3
21	197.77	3
22	525.549	3
23	254.485	3
24	304.72	3
25	267.168	3
26	202.624	3
27	302.129	3
28	240.729	3
29	765.79	3
30	433.357	3
31	551.208	3
32	475.691	3
33	689.433	3
34	344.057	3
35	243.126	3
36	422.913	3
37	480.526	3
38	591.387	3
39	266.127	3
40	306.649	3
41	441.989	3
42	542.156	3
43	354.891	3
44	272.154	3
45	161.83	3
46	164.049	3
47	261.073	3
48	425.671	3
49	348.527	3
50	290.138	3
51	710.182	3
52	686.726	3
53	387.425	3
54	172.826	3
55	188.968	3
56	458.121	3
57	260.412	3
58	205.695	3
59	190.897	3
60	181.802	3
61	197.387	3
62	192.004	3
63	609.197	3
64	421.264	3
65	758.772	3
66	571.182	3
67	282.469	3
68	371.971	3
69	368.062	3
70	452.061	3
71	227.434	3
72	226.171	3
73	323.762	3
74	435.379	3
75	313.072	3
76	498.274	3
77	238.098	3
78	304.422	3
79	350.798	3
80	202.492	3
81	803.969	3
82	457.506	3
83	540.448	3
84	972.811	3
85	217.11	3
86	460.972	3
87	517.611	3
88	301.334	3
89	444.155	3
90	179.277	3
91	197.102	3
92	656.583	3
93	762.921	3
94	826.46	3
95	386.06	3
96	212.451	3
97	194.636	3
98	642.156	3
99	167.004	3
100	186.142	3
1	519.539	4
2	500.256	4
3	170.08	4
4	239.201	4
5	264.451	4
6	208.248	4
7	924.262	4
8	568.252	4
9	673.775	4
10	788.404	4
11	689.521	4
12	772.297	4
13	585.092	4
14	430.49	4
15	420.898	4
16	592.64	4
17	456.487	4
18	467.494	4
19	552.628	4
20	435.709	4
21	202.073	4
22	571.336	4
23	268.047	4
24	321.838	4
25	282.294	4
26	211.138	4
27	343.42	4
28	246.575	4
29	872.71	4
30	497.519	4
31	547.931	4
32	556.162	4
33	821.867	4
34	371.447	4
35	250.136	4
36	466.269	4
37	464.557	4
38	679.298	4
39	261.167	4
40	340.24	4
41	518.673	4
42	514.695	4
43	379.049	4
44	297.207	4
45	161.461	4
46	165.466	4
47	275.325	4
48	511.292	4
49	354.593	4
50	307.677	4
51	750.016	4
52	849.254	4
53	487.652	4
54	174.943	4
55	193.307	4
56	503.98	4
57	265.006	4
58	243.667	4
59	190.486	4
60	189.375	4
61	202.549	4
62	196.409	4
63	720.579	4
64	544.824	4
65	876.886	4
66	604.24	4
67	308.938	4
68	448.944	4
69	423.025	4
70	511.377	4
71	247.539	4
72	255.31	4
73	347.92	4
74	472.66	4
75	342.554	4
76	679.582	4
77	247.623	4
78	328.666	4
79	371.944	4
80	208.055	4
81	919.714	4
82	469.093	4
83	610.658	4
84	1295.62	4
85	233.357	4
86	520.268	4
87	481.375	4
88	332.101	4
89	472.583	4
90	182.865	4
91	199.484	4
92	716.569	4
93	871.073	4
94	942.154	4
95	484.011	4
96	214.186	4
97	196.299	4
98	865.051	4
99	168.885	4
100	185.414	4
1	540.843	5
2	685.755	5
3	170.6	5
4	250.057	5
5	302.684	5
6	232.547	5
7	1158.46	5
8	680.457	5
9	787.119	5
10	951.685	5
11	813.64	5
12	861.25	5
13	620.896	5
14	494.104	5
15	490.467	5
16	673.033	5
17	469.105	5
18	479.797	5
19	636.08	5
20	517.477	5
21	203.527	5
22	651.489	5
23	261.65	5
24	317.506	5
25	298.213	5
26	214.236	5
27	362.275	5
28	250.83	5
29	1005.58	5
30	521.28	5
31	577.03	5
32	760.712	5
33	943.339	5
34	443.521	5
35	255.88	5
36	470.589	5
37	521.551	5
38	704.761	5
39	273.076	5
40	340.742	5
41	502.214	5
42	614.418	5
43	396.964	5
44	300.572	5
45	161.835	5
46	164.932	5
47	270.281	5
48	503.388	5
49	378.113	5
50	299.551	5
51	785.42	5
52	892.926	5
53	500.228	5
54	175.836	5
55	183.512	5
56	637.201	5
57	278.387	5
58	211.231	5
59	195.115	5
60	194.095	5
61	206.729	5
62	193.785	5
63	859.073	5
64	608.705	5
65	873.68	5
66	608.424	5
67	303.07	5
68	523.039	5
69	464.408	5
70	535.085	5
71	255.568	5
72	251.631	5
73	361.136	5
74	522.971	5
75	343.236	5
76	684.495	5
77	250.865	5
78	336.733	5
79	397.524	5
80	216.128	5
81	1019.96	5
82	498.74	5
83	755.885	5
84	1404.78	5
85	235.334	5
86	653.976	5
87	572.905	5
88	342.817	5
89	489.596	5
90	182.802	5
91	199.187	5
92	731.6	5
93	981.234	5
94	995.618	5
95	619.209	5
96	215.64	5
97	193.567	5
98	873.571	5
99	168.292	5
100	190.407	5
1	553.669	6
2	741.757	6
3	171.704	6
4	253.484	6
5	282.332	6
6	226.048	6
7	1130.35	6
8	679.897	6
9	826.827	6
10	949.394	6
11	840.036	6
12	911.426	6
13	616.738	6
14	485.114	6
15	522.659	6
16	752.988	6
17	465.624	6
18	460.028	6
19	702.483	6
20	523.577	6
21	203.024	6
22	749.503	6
23	284.106	6
24	305.519	6
25	296.556	6
26	215.21	6
27	355.466	6
28	249.497	6
29	912.057	6
30	520.904	6
31	739.266	6
32	755.035	6
33	1034.01	6
34	484.694	6
35	253.922	6
36	466.333	6
37	499.571	6
38	707.136	6
39	270.696	6
40	365.797	6
41	512.898	6
42	649.599	6
43	391.133	6
44	309.861	6
45	162.502	6
46	164.319	6
47	282.794	6
48	472.591	6
49	374.784	6
50	295.057	6
51	798.083	6
52	856.687	6
53	547.36	6
54	176.046	6
55	184.121	6
56	681.054	6
57	273.047	6
58	213.438	6
59	191.633	6
60	194.242	6
61	201.371	6
62	195.386	6
63	770.011	6
64	711.513	6
65	856.123	6
66	620.852	6
67	333.852	6
68	532.641	6
69	474.235	6
70	498.444	6
71	272.527	6
72	250.361	6
73	361.69	6
74	542.631	6
75	328.947	6
76	802.909	6
77	254.569	6
78	347.293	6
79	408.299	6
80	215.2	6
81	949.499	6
82	477.569	6
83	707.165	6
84	1380.49	6
85	231.931	6
86	684.959	6
87	547.392	6
88	353.444	6
89	517.513	6
90	184.449	6
91	197.333	6
92	731.112	6
93	836.835	6
94	1010.18	6
95	699.245	6
96	214.503	6
97	197.882	6
98	998.426	6
99	167.883	6
100	189.004	6
1	627.458	7
2	752.63	7
3	171.95	7
4	259.635	7
5	288.193	7
6	229.883	7
7	1130.52	7
8	698.55	7
9	857.076	7
10	987.302	7
11	788.508	7
12	1004.97	7
13	626.555	7
14	455.045	7
15	514.261	7
16	825.785	7
17	467.86	7
18	484.212	7
19	765.216	7
20	507.243	7
21	202.928	7
22	733.973	7
23	297.128	7
24	294.105	7
25	311.045	7
26	216.234	7
27	370.233	7
28	251.196	7
29	1089.01	7
30	575.381	7
31	905.573	7
32	710.196	7
33	1083.69	7
34	523.184	7
35	269.672	7
36	484.814	7
37	512.403	7
38	735.437	7
39	270.051	7
40	349.418	7
41	504.874	7
42	566.494	7
43	382.942	7
44	304.279	7
45	161.768	7
46	165.333	7
47	284.691	7
48	462.415	7
49	387.511	7
50	295.97	7
51	783.51	7
52	936.882	7
53	511.927	7
54	176.015	7
55	192.266	7
56	624.913	7
57	272.517	7
58	206.517	7
59	195.151	7
60	185.139	7
61	196.574	7
62	195.975	7
63	728.369	7
64	756.024	7
65	904.293	7
66	617.149	7
67	331.547	7
68	491.726	7
69	516.608	7
70	548.95	7
71	291.158	7
72	272.402	7
73	376.039	7
74	481.048	7
75	329.428	7
76	776.727	7
77	256.28	7
78	346.393	7
79	411.108	7
80	210.383	7
81	986.847	7
82	477.219	7
83	738.935	7
84	1291.87	7
85	233.893	7
86	663.979	7
87	583.61	7
88	363.225	7
89	525.247	7
90	185.5	7
91	196.999	7
92	768.448	7
93	746.315	7
94	963.257	7
95	742.132	7
96	212.89	7
97	195.878	7
98	1012.97	7
99	167.909	7
100	186.599	7
1	623.718	8
2	868.873	8
3	170.777	8
4	272.468	8
5	300.828	8
6	225.505	8
7	1151.19	8
8	716.997	8
9	816.818	8
10	878.123	8
11	804.177	8
12	1014.88	8
13	599.233	8
14	492.537	8
15	507.98	8
16	830.527	8
17	496.989	8
18	496.94	8
19	750.83	8
20	434.675	8
21	200.966	8
22	781.3	8
23	275.959	8
24	301.033	8
25	309.03	8
26	220.372	8
27	375.47	8
28	256.56	8
29	974.24	8
30	576.185	8
31	1058.55	8
32	875.215	8
33	1103.41	8
34	589.854	8
35	270.566	8
36	452.453	8
37	446.555	8
38	811.681	8
39	275.013	8
40	338.84	8
41	513.903	8
42	849.752	8
43	405.415	8
44	310.214	8
45	162.092	8
46	164.756	8
47	276.046	8
48	499.951	8
49	392.336	8
50	311.371	8
51	818.824	8
52	899.295	8
53	531.195	8
54	177.768	8
55	196.042	8
56	665.755	8
57	263.698	8
58	207.525	8
59	196.552	8
60	188.079	8
61	198.931	8
62	197.452	8
63	732.534	8
64	820.128	8
65	937	8
66	594.524	8
67	325.872	8
68	502.647	8
69	581.343	8
70	532.68	8
71	283.549	8
72	252.577	8
73	369.059	8
74	473.915	8
75	339.349	8
76	774.315	8
77	256.414	8
78	337.131	8
79	402.07	8
80	208.824	8
81	1058.42	8
82	535.162	8
83	709.259	8
84	1398.64	8
85	225.599	8
86	619.774	8
87	583.65	8
88	381.201	8
89	539.059	8
90	184.305	8
91	197.937	8
92	733.357	8
93	740.664	8
94	1006.74	8
95	633.661	8
96	207.629	8
97	190.279	8
98	1272.62	8
99	165.387	8
100	185.372	8
1	631.136	9
2	683.54	9
3	170.598	9
4	277.174	9
5	321.245	9
6	238.011	9
7	1177.47	9
8	718.432	9
9	761.321	9
10	964.936	9
11	838.451	9
12	1077.48	9
13	596.287	9
14	508.174	9
15	450.68	9
16	794.203	9
17	501.21	9
18	513.662	9
19	850.267	9
20	483.686	9
21	201.154	9
22	789.102	9
23	258.162	9
24	295.714	9
25	316.585	9
26	221.647	9
27	371.177	9
28	242.417	9
29	879.68	9
30	551.764	9
31	1104.38	9
32	813.691	9
33	1111.94	9
34	568.801	9
35	260.919	9
36	447.801	9
37	536.184	9
38	816.946	9
39	294.14	9
40	322.791	9
41	510.455	9
42	667.315	9
43	419.944	9
44	305.869	9
45	162.654	9
46	164.436	9
47	288.658	9
48	508.402	9
49	375.976	9
50	310.211	9
51	748.118	9
52	876.362	9
53	560.708	9
54	177.557	9
55	201.066	9
56	584.595	9
57	262.499	9
58	201.022	9
59	187.897	9
60	188.735	9
61	199.077	9
62	199.469	9
63	735.965	9
64	789.331	9
65	935.327	9
66	678.92	9
67	312.001	9
68	560.97	9
69	496.278	9
70	531.417	9
71	283.94	9
72	249.563	9
73	401.497	9
74	508.865	9
75	347.636	9
76	866.87	9
77	244.124	9
78	320.351	9
79	388.199	9
80	215.476	9
81	1001.4	9
82	533.045	9
83	695.572	9
84	1345.81	9
85	241.474	9
86	623.426	9
87	744.086	9
88	393.624	9
89	537.958	9
90	183.534	9
91	196.388	9
92	696.289	9
93	717.284	9
94	977.549	9
95	689.286	9
96	207.934	9
97	191.512	9
98	1139.65	9
99	166.33	9
100	187.065	9
1	601.122	10
2	696.763	10
3	170.989	10
4	285.081	10
5	310.359	10
6	224.122	10
7	1173.23	10
8	732.216	10
9	889.904	10
10	1077.88	10
11	850.944	10
12	1041.63	10
13	577.121	10
14	510.719	10
15	504.971	10
16	719.896	10
17	542.399	10
18	531.746	10
19	829.325	10
20	439.184	10
21	202.822	10
22	656.052	10
23	259.964	10
24	300.267	10
25	281.108	10
26	218.363	10
27	374.701	10
28	250.093	10
29	690.241	10
30	560.085	10
31	1057.96	10
32	831.765	10
33	1098.82	10
34	591.269	10
35	276.196	10
36	438.134	10
37	579.658	10
38	807.891	10
39	295.68	10
40	331.621	10
41	513.444	10
42	717.09	10
43	440.001	10
44	316.924	10
45	162.524	10
46	165.387	10
47	267.113	10
48	547.048	10
49	374.819	10
50	316.472	10
51	868.146	10
52	775.505	10
53	527.611	10
54	178.799	10
55	198.774	10
56	528.447	10
57	264.761	10
58	202.42	10
59	186.604	10
60	191.903	10
61	200.775	10
62	194.794	10
63	859.874	10
64	947.012	10
65	934.093	10
66	701.476	10
67	299.503	10
68	563.541	10
69	492.623	10
70	556.957	10
71	276.129	10
72	248.616	10
73	396.037	10
74	536.114	10
75	338.394	10
76	845.775	10
77	242.706	10
78	316.741	10
79	369.405	10
80	210.738	10
81	876.665	10
82	521.706	10
83	691.791	10
84	1140.29	10
85	243.402	10
86	537.802	10
87	804.214	10
88	371.566	10
89	568.733	10
90	181.498	10
91	192.04	10
92	642.449	10
93	679.713	10
94	898.712	10
95	673.708	10
96	206.061	10
97	191.216	10
98	1261.22	10
99	166.226	10
100	185.97	10
1	620.336	11
2	696.931	11
3	172.852	11
4	265.683	11
5	308.052	11
6	220.091	11
7	999.212	11
8	754.445	11
9	802.673	11
10	1122.6	11
11	787.688	11
12	977.711	11
13	559.254	11
14	451.607	11
15	514.728	11
16	600.015	11
17	561.274	11
18	521.917	11
19	818.852	11
20	427.345	11
21	197.295	11
22	741.164	11
23	257.008	11
24	282.82	11
25	283.542	11
26	213.918	11
27	350.613	11
28	235.731	11
29	630.884	11
30	515.112	11
31	972.374	11
32	831.868	11
33	1212.55	11
34	595.017	11
35	252.632	11
36	407.517	11
37	601.135	11
38	787.713	11
39	277.048	11
40	303.654	11
41	503.637	11
42	727.257	11
43	413.835	11
44	309.787	11
45	162.229	11
46	163.553	11
47	257.323	11
48	535.881	11
49	363.207	11
50	305.455	11
51	835.513	11
52	676.347	11
53	508.877	11
54	179.054	11
55	211.068	11
56	465.388	11
57	250.82	11
58	194.97	11
59	189.724	11
60	190.461	11
61	195.68	11
62	197.572	11
63	902.346	11
64	1024.99	11
65	930.426	11
66	615.951	11
67	329.594	11
68	533.082	11
69	588.676	11
70	464.651	11
71	287.305	11
72	241.861	11
73	328.299	11
74	539.41	11
75	339.978	11
76	884.614	11
77	253.651	11
78	312.603	11
79	362.799	11
80	213.542	11
81	772.941	11
82	492.108	11
83	725.877	11
84	1176.34	11
85	233.582	11
86	621.862	11
87	680.08	11
88	329.365	11
89	548.4	11
90	182.174	11
91	190.529	11
92	567.054	11
93	674.449	11
94	814.15	11
95	726.179	11
96	203.316	11
97	191.433	11
98	883.412	11
99	164.464	11
100	183.331	11
1	586.452	12
2	622.695	12
3	172.646	12
4	280.095	12
5	295.654	12
6	206.537	12
7	928.945	12
8	738.946	12
9	854.744	12
10	926.422	12
11	834.116	12
12	860.418	12
13	544.704	12
14	411.56	12
15	454.693	12
16	666.478	12
17	588.618	12
18	539.562	12
19	720.685	12
20	423.728	12
21	195.374	12
22	690.2	12
23	269.372	12
24	272.411	12
25	268.063	12
26	206.331	12
27	345.277	12
28	234.756	12
29	613.186	12
30	447.24	12
31	1038.48	12
32	772.824	12
33	1031.35	12
34	599.469	12
35	240.996	12
36	397.682	12
37	546.158	12
38	756.002	12
39	264.224	12
40	314.731	12
41	490.731	12
42	699.853	12
43	382.416	12
44	296.977	12
45	161.983	12
46	164.122	12
47	251.116	12
48	539.171	12
49	371.506	12
50	312.579	12
51	765.852	12
52	695.875	12
53	471.757	12
54	176.052	12
55	189.352	12
56	402.834	12
57	250.078	12
58	192.284	12
59	190.004	12
60	190.108	12
61	190.341	12
62	198.309	12
63	877.376	12
64	1123.32	12
65	805.904	12
66	537.558	12
67	324.882	12
68	529.711	12
69	496.482	12
70	476.849	12
71	254.285	12
72	243.41	12
73	360.089	12
74	519.204	12
75	338.117	12
76	808.822	12
77	242.975	12
78	287.08	12
79	348.714	12
80	208.04	12
81	699.796	12
82	473.811	12
83	709.335	12
84	886.059	12
85	239.554	12
86	805.863	12
87	648.641	12
88	344.723	12
89	579.784	12
90	178.733	12
91	187.462	12
92	483.463	12
93	620.119	12
94	679.789	12
95	606.64	12
96	197.431	12
97	191.134	12
98	857.487	12
99	163.67	12
100	181.829	12
1	532.964	13
2	627.541	13
3	173.413	13
4	276.037	13
5	303.202	13
6	216.043	13
7	871.755	13
8	634.129	13
9	815.594	13
10	782.838	13
11	805.976	13
12	713.495	13
13	548.848	13
14	413.722	13
15	440.843	13
16	577.478	13
17	599.419	13
18	495.982	13
19	636.15	13
20	403.796	13
21	190.923	13
22	804.851	13
23	262.363	13
24	265.668	13
25	255.064	13
26	211.961	13
27	330.2	13
28	227.866	13
29	456.943	13
30	426.082	13
31	950.861	13
32	790.889	13
33	919.54	13
34	611.573	13
35	234.123	13
36	365.758	13
37	476.091	13
38	726.238	13
39	249.258	13
40	296.607	13
41	484.16	13
42	605.726	13
43	360.76	13
44	286.01	13
45	161.077	13
46	162.999	13
47	257.399	13
48	549.97	13
49	384.985	13
50	294.599	13
51	748.917	13
52	577.411	13
53	433.129	13
54	173.159	13
55	220.704	13
56	364.68	13
57	249.151	13
58	189.815	13
59	182.066	13
60	182.705	13
61	184.001	13
62	192.288	13
63	955.671	13
64	1047.12	13
65	684.201	13
66	351.592	13
67	257.036	13
68	506.655	13
69	402.021	13
70	397.974	13
71	255.947	13
72	234.301	13
73	319.314	13
74	517.945	13
75	311.613	13
76	982.767	13
77	244.273	13
78	267.342	13
79	343.702	13
80	202.809	13
81	633.216	13
82	415.177	13
83	716.171	13
84	799.131	13
85	227.911	13
86	572.262	13
87	577.317	13
88	322.641	13
89	528.623	13
90	173.873	13
91	185.558	13
92	439.058	13
93	491.03	13
94	616.635	13
95	743.702	13
96	193.688	13
97	193.244	13
98	818.538	13
99	162.907	13
100	181.661	13
1	530.628	14
2	621.482	14
3	173.523	14
4	285.581	14
5	268.093	14
6	204.958	14
7	771.402	14
8	573.008	14
9	698.274	14
10	558.866	14
11	750.496	14
12	657.075	14
13	499.195	14
14	412.254	14
15	441.791	14
16	525.513	14
17	568.456	14
18	465.253	14
19	639.761	14
20	335.938	14
21	189.11	14
22	759.694	14
23	250.907	14
24	255.108	14
25	248.664	14
26	210.552	14
27	347.608	14
28	231.867	14
29	365.785	14
30	389.215	14
31	1028.16	14
32	666.708	14
33	797.406	14
34	606.625	14
35	224.929	14
36	341.653	14
37	472.238	14
38	662.049	14
39	236.636	14
40	283.954	14
41	391.537	14
42	541.994	14
43	320.372	14
44	275.172	14
45	161.022	14
46	162.184	14
47	235.454	14
48	481.489	14
49	366.599	14
50	278.819	14
51	686.513	14
52	509.132	14
53	415.454	14
54	174.549	14
55	212.99	14
56	365.735	14
57	252.811	14
58	191.627	14
59	179.602	14
60	184.497	14
61	180.386	14
62	187.72	14
63	895.094	14
64	944.043	14
65	658.877	14
66	342.884	14
67	274.635	14
68	500.567	14
69	384.518	14
70	400.132	14
71	257.044	14
72	234.193	14
73	317.513	14
74	491.113	14
75	289.513	14
76	857.522	14
77	235.889	14
78	259.563	14
79	335.313	14
80	201.231	14
81	546.886	14
82	373.363	14
83	632.644	14
84	590.405	14
85	216.014	14
86	453.213	14
87	457.033	14
88	333.454	14
89	509.152	14
90	173.557	14
91	183.441	14
92	402.574	14
93	442.522	14
94	524.399	14
95	669.337	14
96	188.159	14
97	190.382	14
98	769.175	14
99	163.291	14
100	180.267	14
1	473.026	15
2	473.276	15
3	172.593	15
4	254.409	15
5	255.497	15
6	202.007	15
7	724.816	15
8	557.104	15
9	667.127	15
10	569.305	15
11	661.459	15
12	630.62	15
13	430.993	15
14	380.986	15
15	392.198	15
16	476.591	15
17	551.269	15
18	390.502	15
19	643.083	15
20	322.694	15
21	181.653	15
22	639.749	15
23	259.376	15
24	244.84	15
25	229.598	15
26	202.705	15
27	340.289	15
28	228.712	15
29	365.845	15
30	418.537	15
31	1028.24	15
32	765.619	15
33	723.565	15
34	619.93	15
35	216.727	15
36	325.727	15
37	434.883	15
38	660.75	15
39	259.997	15
40	267.715	15
41	377.591	15
42	576.62	15
43	316.284	15
44	264.089	15
45	160.894	15
46	162.85	15
47	228.854	15
48	400.271	15
49	371.957	15
50	264.09	15
51	589.691	15
52	572.827	15
53	368.685	15
54	171.327	15
55	215.47	15
56	349.898	15
57	246.652	15
58	189.696	15
59	177.775	15
60	176.21	15
61	177.446	15
62	185.053	15
63	865.147	15
64	873.653	15
65	622.151	15
66	333.464	15
67	251.795	15
68	474.771	15
69	343.017	15
70	352.309	15
71	235.303	15
72	229.201	15
73	299.429	15
74	512.159	15
75	285.124	15
76	763.382	15
77	228.117	15
78	253.199	15
79	298.237	15
80	194.849	15
81	465.22	15
82	336.206	15
83	621.111	15
84	527.623	15
85	215.474	15
86	420.743	15
87	441.281	15
88	326.232	15
89	514.785	15
90	172.004	15
91	178.736	15
92	367.098	15
93	397.921	15
94	462.327	15
95	598.257	15
96	182.838	15
97	184.882	15
98	625.277	15
99	163.171	15
100	180.276	15
1	450.949	16
2	410.832	16
3	170.418	16
4	289.63	16
5	233.428	16
6	194.925	16
7	657.424	16
8	550.839	16
9	581.234	16
10	513.598	16
11	520.917	16
12	550.504	16
13	389.265	16
14	328.094	16
15	397.117	16
16	389.325	16
17	467.175	16
18	359.572	16
19	644.305	16
20	301.873	16
21	180.076	16
22	560.214	16
23	252.336	16
24	235.114	16
25	230.135	16
26	199.074	16
27	325.936	16
28	212.451	16
29	308.493	16
30	372.341	16
31	919.949	16
32	682.726	16
33	626.891	16
34	611.768	16
35	209.206	16
36	304.929	16
37	402.452	16
38	592.348	16
39	252.587	16
40	246.779	16
41	333.181	16
42	467.53	16
43	293.543	16
44	259.219	16
45	160.841	16
46	163.04	16
47	226.492	16
48	391.276	16
49	369.497	16
50	256.018	16
51	522.395	16
52	471.17	16
53	342.835	16
54	171.383	16
55	204.432	16
56	323.444	16
57	245.047	16
58	189.344	16
59	175.885	16
60	172.951	16
61	175.483	16
62	183.745	16
63	767.555	16
64	925.189	16
65	554.512	16
66	272.447	16
67	249.931	16
68	464.253	16
69	291.846	16
70	320.308	16
71	222.948	16
72	228.32	16
73	288.81	16
74	403.176	16
75	258.951	16
76	721.818	16
77	223.44	16
78	246.742	16
79	277.307	16
80	190.164	16
81	443.724	16
82	324.535	16
83	548.61	16
84	565.212	16
85	198.322	16
86	338.258	16
87	432.078	16
88	313.092	16
89	487.408	16
90	169.348	16
91	176.603	16
92	345.65	16
93	367.08	16
94	405.511	16
95	538.143	16
96	183.144	16
97	183.373	16
98	555.883	16
99	161.817	16
100	179.634	16
1	397.303	17
2	362.918	17
3	168.331	17
4	281.5	17
5	244.609	17
6	186.56	17
7	598.079	17
8	475.396	17
9	600.541	17
10	507.151	17
11	488.188	17
12	483.641	17
13	362.428	17
14	277.208	17
15	357.591	17
16	341.147	17
17	459.41	17
18	340.442	17
19	612.403	17
20	324.011	17
21	176.571	17
22	429.463	17
23	230.506	17
24	229.176	17
25	225.379	17
26	190.766	17
27	297.979	17
28	203.007	17
29	303.08	17
30	309.521	17
31	815.694	17
32	635.054	17
33	556.122	17
34	592.615	17
35	206.368	17
36	305.499	17
37	386.097	17
38	532.79	17
39	233.938	17
40	241.293	17
41	336.964	17
42	388.684	17
43	280.359	17
44	230.886	17
45	160.859	17
46	161.539	17
47	229.42	17
48	332.711	17
49	374.095	17
50	235.893	17
51	473.624	17
52	429.86	17
53	297.436	17
54	170.12	17
55	198.465	17
56	297.524	17
57	224.459	17
58	186.429	17
59	173.071	17
60	173.056	17
61	173.686	17
62	182.33	17
63	696.851	17
64	816.17	17
65	476.705	17
66	271.026	17
67	256.395	17
68	434.37	17
69	279.859	17
70	312.719	17
71	222.355	17
72	228.753	17
73	289.849	17
74	377.724	17
75	263.881	17
76	595.347	17
77	213.78	17
78	236.321	17
79	265.808	17
80	186.62	17
81	432.042	17
82	318.21	17
83	540.428	17
84	436.629	17
85	191.997	17
86	328.507	17
87	404.987	17
88	311.543	17
89	418.4	17
90	168.655	17
91	174.602	17
92	328.171	17
93	325.211	17
94	342.503	17
95	480.154	17
96	180.17	17
97	181.123	17
98	519.927	17
99	161.374	17
100	177.779	17
1	428.27	18
2	314.177	18
3	168.433	18
4	270.595	18
5	229.563	18
6	182.543	18
7	530.916	18
8	454.6	18
9	542.377	18
10	452.938	18
11	417.341	18
12	425.799	18
13	324.61	18
14	271.693	18
15	336.822	18
16	340.208	18
17	436.426	18
18	320.332	18
19	545.294	18
20	288.595	18
21	173.632	18
22	411.822	18
23	234.491	18
24	222.4	18
25	209.305	18
26	187.394	18
27	285.835	18
28	197.144	18
29	267.415	18
30	307.266	18
31	768.813	18
32	571.201	18
33	502.392	18
34	571.675	18
35	203.586	18
36	287.828	18
37	358.476	18
38	519.697	18
39	231.488	18
40	230.515	18
41	302.919	18
42	432.059	18
43	260.952	18
44	232.516	18
45	160.53	18
46	161.574	18
47	215.211	18
48	314.745	18
49	372.062	18
50	232.449	18
51	405.599	18
52	438.808	18
53	274.334	18
54	169.247	18
55	192.478	18
56	291.615	18
57	223.286	18
58	187.41	18
59	172.644	18
60	175.593	18
61	171.901	18
62	174.306	18
63	696.925	18
64	863.527	18
65	397.647	18
66	243.387	18
67	244.95	18
68	405.777	18
69	262.658	18
70	284.852	18
71	209.18	18
72	213.419	18
73	259.94	18
74	330.893	18
75	243.001	18
76	557.308	18
77	206.797	18
78	219.946	18
79	255.624	18
80	185.012	18
81	400.03	18
82	308.476	18
83	480.325	18
84	402.952	18
85	185.735	18
86	290	18
87	366.994	18
88	274.8	18
89	390.808	18
90	167.179	18
91	173.631	18
92	317.584	18
93	325.418	18
94	323.066	18
95	427.31	18
96	178.513	18
97	178.983	18
98	506.253	18
99	162.202	18
100	177.868	18
1	362.647	19
2	291.583	19
3	166.823	19
4	275.593	19
5	216.119	19
6	182.93	19
7	470.646	19
8	408.257	19
9	514.978	19
10	412.149	19
11	417.889	19
12	402.124	19
13	303.726	19
14	269.87	19
15	298.686	19
16	348.184	19
17	365.623	19
18	322.528	19
19	508.488	19
20	272.559	19
21	172.937	19
22	374.093	19
23	233.694	19
24	222.984	19
25	204.62	19
26	183.685	19
27	270.02	19
28	192.39	19
29	267.623	19
30	310.609	19
31	721.49	19
32	541.93	19
33	437.567	19
34	557.666	19
35	200.5	19
36	275.735	19
37	314.082	19
38	487.164	19
39	217.619	19
40	226.396	19
41	308.423	19
42	388.589	19
43	250.617	19
44	208.944	19
45	160.355	19
46	161.012	19
47	206.973	19
48	288.648	19
49	388.211	19
50	237.888	19
51	373.767	19
52	387.331	19
53	271.812	19
54	170.759	19
55	183.351	19
56	274.64	19
57	219.646	19
58	183.135	19
59	169.69	19
60	170.449	19
61	170.108	19
62	177.014	19
63	629.986	19
64	902.151	19
65	377.871	19
66	226.662	19
67	217.165	19
68	459.018	19
69	257.331	19
70	267.028	19
71	219.651	19
72	214.934	19
73	241.305	19
74	320.795	19
75	231.684	19
76	525.847	19
77	203.825	19
78	219.18	19
79	245.083	19
80	181.064	19
81	365.524	19
82	297.25	19
83	426.799	19
84	386.321	19
85	184.943	19
86	279.845	19
87	334.013	19
88	264.503	19
89	367.407	19
90	166.775	19
91	172.68	19
92	297.74	19
93	274.174	19
94	304.025	19
95	389.879	19
96	177.456	19
97	176.408	19
98	471.121	19
99	160.739	19
100	175.535	19
1	348.808	20
2	325.204	20
3	165.874	20
4	268.056	20
5	205.321	20
6	180.047	20
7	429.613	20
8	379.659	20
9	481.346	20
10	367.601	20
11	376.587	20
12	344.524	20
13	273.643	20
14	262.685	20
15	307.768	20
16	321.501	20
17	357.345	20
18	290.344	20
19	454.014	20
20	264.859	20
21	171.223	20
22	337.476	20
23	232.437	20
24	212.361	20
25	199.903	20
26	182.319	20
27	242.606	20
28	187.226	20
29	240.135	20
30	275.865	20
31	657.445	20
32	453.983	20
33	420.686	20
34	532.64	20
35	195.795	20
36	262.175	20
37	305.559	20
38	435.285	20
39	210.409	20
40	217.213	20
41	266.007	20
42	313.636	20
43	230.413	20
44	210.356	20
45	160.376	20
46	161.521	20
47	202.911	20
48	267.712	20
49	342.655	20
50	236.64	20
51	354.966	20
52	338.791	20
53	237.808	20
54	165.988	20
55	185.243	20
56	271.564	20
57	217.451	20
58	182.366	20
59	169.066	20
60	171.003	20
61	169.307	20
62	175.391	20
63	583.586	20
64	753.157	20
65	302.219	20
66	222.881	20
67	226.624	20
68	405.254	20
69	252.46	20
70	249.468	20
71	205.259	20
72	205.941	20
73	237.256	20
74	303.487	20
75	228.49	20
76	448.957	20
77	201.062	20
78	211.803	20
79	234.158	20
80	179.362	20
81	326.395	20
82	290.548	20
83	412.548	20
84	370.224	20
85	180.458	20
86	277.473	20
87	337.403	20
88	256.516	20
89	345.757	20
90	165.114	20
91	171.871	20
92	287.258	20
93	273.571	20
94	274.246	20
95	366.754	20
96	176.326	20
97	173.678	20
98	454.456	20
99	160.848	20
[truncated: 1,101 more rows]

## Sheet: GBF1M832L Noco BFA GPI
cell	Mean	number
1	268.66	1
2	192.427	1
3	196.021	1
4	231.013	1
5	220.04	1
6	265.126	1
7	211.038	1
8	223.932	1
9	201.628	1
10	194.448	1
11	171.653	1
12	192.51	1
13	330.622	1
14	286.191	1
15	282.422	1
16	241.375	1
17	345.385	1
18	561.107	1
19	281.104	1
20	163.627	1
21	169.152	1
22	618.746	1
23	322.776	1
24	279.076	1
25	199.628	1
26	183.085	1
27	223.168	1
28	461.309	1
29	312.252	1
30	273.937	1
31	337.287	1
32	294.705	1
33	175.665	1
1	287.411	2
2	211.462	2
3	215.758	2
4	250.506	2
5	232.103	2
6	273.25	2
7	239.895	2
8	282.606	2
9	225.253	2
10	224.396	2
11	176.891	2
12	224.007	2
13	534.958	2
14	314.298	2
15	323.455	2
16	276.229	2
17	364.107	2
18	816.75	2
19	378.505	2
20	171.181	2
21	178.716	2
22	629.988	2
23	564.96	2
24	403.32	2
25	283.087	2
26	213.567	2
27	324.992	2
28	464.106	2
29	417.693	2
30	477.147	2
31	496.903	2
32	362.419	2
33	187.127	2
1	532.668	3
2	239.769	3
3	243.534	3
4	297.211	3
5	257.775	3
6	348.783	3
7	286.027	3
8	299.626	3
9	237.873	3
10	247.41	3
11	180.528	3
12	249.153	3
13	751.075	3
14	381.946	3
15	386.785	3
16	312.72	3
17	493.781	3
18	980.783	3
19	419.874	3
20	173.311	3
21	189.947	3
22	621.821	3
23	739.939	3
24	434.478	3
25	299.584	3
26	222.703	3
27	353.987	3
28	502.607	3
29	524.402	3
30	506.459	3
31	569.064	3
32	369.411	3
33	191.55	3
1	535.899	4
2	246.697	4
3	252.803	4
4	335.407	4
5	283.019	4
6	397.791	4
7	295.006	4
8	316.278	4
9	256.553	4
10	248.576	4
11	182.313	4
12	259.021	4
13	733.63	4
14	395.339	4
15	425.145	4
16	325.847	4
17	519.745	4
18	940.489	4
19	435.915	4
20	183.095	4
21	197.064	4
22	631.523	4
23	827.285	4
24	443.305	4
25	324.511	4
26	226.708	4
27	345.306	4
28	530.468	4
29	634.03	4
30	506.022	4
31	605.625	4
32	297.719	4
33	193.717	4
1	625.035	5
2	252.124	5
3	255.867	5
4	373.692	5
5	299.373	5
6	418.955	5
7	300.302	5
8	355.351	5
9	261.196	5
10	277.375	5
11	183.823	5
12	258.706	5
13	745.696	5
14	395.289	5
15	422.092	5
16	316.905	5
17	508.092	5
18	902.361	5
19	384.33	5
20	173.797	5
21	200.138	5
22	703.354	5
23	854.294	5
24	434.45	5
25	318.254	5
26	246.359	5
27	356.722	5
28	546.508	5
29	586.48	5
30	553.573	5
31	579.854	5
32	310.184	5
33	195.93	5
1	540.502	6
2	250.17	6
3	265.274	6
4	393.233	6
5	309.843	6
6	452.792	6
7	310.404	6
8	327.663	6
9	266.08	6
10	274.776	6
11	185.364	6
12	259.864	6
13	861.1	6
14	403.698	6
15	455.516	6
16	330.731	6
17	501.744	6
18	879.228	6
19	338.255	6
20	175.91	6
21	206.426	6
22	699.301	6
23	875.788	6
24	461.889	6
25	317.183	6
26	257.495	6
27	360.255	6
28	516.368	6
29	553.067	6
30	574.8	6
31	590.638	6
32	316.877	6
33	198.473	6
1	616.033	7
2	232.456	7
3	265.979	7
4	403.126	7
5	324.113	7
6	476.966	7
7	320.326	7
8	339.915	7
9	264.12	7
10	293.486	7
11	185.548	7
12	254.314	7
13	899.553	7
14	412.984	7
15	460.084	7
16	347.338	7
17	540.712	7
18	1000.12	7
19	350.388	7
20	176.102	7
21	204.882	7
22	732.67	7
23	872.698	7
24	426.136	7
25	336.099	7
26	256.256	7
27	369.03	7
28	543.301	7
29	689.622	7
30	670.52	7
31	592.719	7
32	315.954	7
33	195.904	7
1	629.317	8
2	238.367	8
3	254.286	8
4	386.913	8
5	344.551	8
6	488.078	8
7	310.245	8
8	353.018	8
9	266.435	8
10	283.252	8
11	184.835	8
12	259.869	8
13	823.942	8
14	396.92	8
15	476.831	8
16	325.32	8
17	509.7	8
18	1030.26	8
19	351.003	8
20	175.985	8
21	205.885	8
22	757.995	8
23	871.113	8
24	452.549	8
25	347.846	8
26	245.536	8
27	354.479	8
28	529.804	8
29	548.054	8
30	659.549	8
31	656.643	8
32	315.62	8
33	198.778	8
1	626.185	9
2	230.519	9
3	257.227	9
4	417.1	9
5	353.104	9
6	491.87	9
7	283.385	9
8	344.063	9
9	268.03	9
10	271.833	9
11	186.655	9
12	260.556	9
13	831.405	9
14	408.753	9
15	504.035	9
16	324.769	9
17	551.801	9
18	1088.49	9
19	343.668	9
20	172.434	9
21	227.181	9
22	770.677	9
23	849.448	9
24	458.907	9
25	327.072	9
26	239.422	9
27	350.567	9
28	527.13	9
29	677.323	9
30	650.832	9
31	631.224	9
32	334.541	9
33	196.862	9
1	687.515	10
2	231.371	10
3	252.447	10
4	432.983	10
5	352.377	10
6	498.955	10
7	288.393	10
8	303.337	10
9	267.565	10
10	280.383	10
11	183.43	10
12	274.477	10
13	819.165	10
14	401.962	10
15	461.831	10
16	318.203	10
17	567.454	10
18	1060.23	10
19	358.676	10
20	174.413	10
21	218.009	10
22	803.503	10
23	878.934	10
24	521.689	10
25	317.589	10
26	245.943	10
27	363.358	10
28	531.98	10
29	741.054	10
30	620.275	10
31	600.693	10
32	317.566	10
33	195.712	10
1	680.611	11
2	233.862	11
3	252.094	11
4	445.523	11
5	379.35	11
6	551.627	11
7	270.641	11
8	309.337	11
9	265.661	11
10	279.312	11
11	183.157	11
12	237.873	11
13	859.105	11
14	389.112	11
15	431.574	11
16	318.505	11
17	568.52	11
18	998.795	11
19	299.642	11
20	171.499	11
21	213.83	11
22	780.562	11
23	875.631	11
24	535.464	11
25	332.789	11
26	243.269	11
27	372.933	11
28	532.402	11
29	620.139	11
30	574.324	11
31	581.678	11
32	310.663	11
33	199.601	11
1	645.902	12
2	237.071	12
3	246.401	12
4	430.026	12
5	400.823	12
6	559.023	12
7	270.02	12
8	277.853	12
9	261.298	12
10	272.021	12
11	182.763	12
12	244.377	12
13	884.872	12
14	380.417	12
15	426.006	12
16	318.784	12
17	552.356	12
18	1081.08	12
19	272.484	12
20	170.767	12
21	222.869	12
22	768.954	12
23	814.982	12
24	523.4	12
25	318.849	12
26	236.339	12
27	362.288	12
28	505.18	12
29	518.9	12
30	463.464	12
31	504.388	12
32	323.787	12
33	197.119	12
1	598.614	13
2	228.812	13
3	247.884	13
4	441.548	13
5	438.941	13
6	566.996	13
7	271.44	13
8	270.298	13
9	254.829	13
10	265.648	13
11	183.873	13
12	247.865	13
13	889.874	13
14	379.951	13
15	406.618	13
16	317.817	13
17	538.024	13
18	1002.97	13
19	277.733	13
20	170.327	13
21	204.85	13
22	768.359	13
23	780.398	13
24	492.764	13
25	307.153	13
26	233.487	13
27	363.181	13
28	508.009	13
29	577.102	13
30	392.391	13
31	496.217	13
32	314.672	13
33	198.347	13
1	489.725	14
2	225.834	14
3	233.965	14
4	462.213	14
5	431.959	14
6	544.72	14
7	264.613	14
8	267.073	14
9	248.996	14
10	253.233	14
11	184.125	14
12	250.273	14
13	1007.57	14
14	365.95	14
15	390.009	14
16	334.023	14
17	505.487	14
18	1067.6	14
19	282.249	14
20	170.342	14
21	200.468	14
22	800.938	14
23	712.834	14
24	497.492	14
25	296.001	14
26	235.96	14
27	378.167	14
28	546.738	14
29	562.526	14
30	393.629	14
31	462.249	14
32	318.534	14
33	201.059	14
1	491.778	15
2	230.409	15
3	234.173	15
4	474.096	15
5	429.046	15
6	554.741	15
7	275.028	15
8	261.962	15
9	255.459	15
10	259.684	15
11	183.963	15
12	280.222	15
13	933.87	15
14	365.532	15
15	391.621	15
16	313.788	15
17	482.758	15
18	986.794	15
19	270.298	15
20	169.834	15
21	213.75	15
22	820.896	15
23	685.22	15
24	488.3	15
25	293.172	15
26	234.535	15
27	383.366	15
28	540.716	15
29	479.319	15
30	366.665	15
31	430.241	15
32	310.295	15
33	201.668	15
1	451.465	16
2	228.398	16
3	241.451	16
4	487.383	16
5	438.434	16
6	488.438	16
7	280.198	16
8	256.408	16
9	245.353	16
10	259.636	16
11	183.399	16
12	272.361	16
13	696.123	16
14	376.824	16
15	386.56	16
16	342.555	16
17	490.131	16
18	903.815	16
19	282.533	16
20	169.613	16
21	195.068	16
22	806.478	16
23	687.5	16
24	497.97	16
25	279.599	16
26	236.621	16
27	399.197	16
28	557.163	16
29	471.237	16
30	328.354	16
31	440.977	16
32	329.641	16
33	199.901	16
1	415.54	17
2	228.274	17
3	244.935	17
4	456.783	17
5	424.008	17
6	509.648	17
7	285.026	17
8	268.797	17
9	245.955	17
10	265.422	17
11	182.657	17
12	245.461	17
13	607.591	17
14	392.236	17
15	407.719	17
16	368.065	17
17	482.408	17
18	860.617	17
19	293.248	17
20	170.681	17
21	202.04	17
22	768.533	17
23	568.92	17
24	522.92	17
25	274.694	17
26	223.167	17
27	390.058	17
28	541.401	17
29	423.404	17
30	331.423	17
31	452.029	17
32	340.651	17
33	199.061	17
1	448.769	18
2	229.944	18
3	229.628	18
4	496.784	18
5	423.685	18
6	493.253	18
7	275.211	18
8	275.314	18
9	248.818	18
10	269.643	18
11	181.906	18
12	247.144	18
13	545.19	18
14	411.225	18
15	414.323	18
16	392.476	18
17	473.666	18
18	818.113	18
19	353.094	18
20	171.101	18
21	202.602	18
22	797.431	18
23	584.31	18
24	537.99	18
25	280.208	18
26	229.486	18
27	446.31	18
28	534.13	18
29	409.867	18
30	364.363	18
31	456.742	18
32	342.427	18
33	199.114	18
1	467.949	19
2	227.28	19
3	232.575	19
4	459.959	19
5	440.033	19
6	489.057	19
7	275.293	19
8	267.226	19
9	244.199	19
10	262.578	19
11	186.89	19
12	229.09	19
13	530.302	19
14	395.829	19
15	472.877	19
16	429.106	19
17	442.144	19
18	820.042	19
19	449.75	19
20	169.296	19
21	202.728	19
22	783.929	19
23	602.74	19
24	517.708	19
25	284.682	19
26	239.478	19
27	395.919	19
28	592.371	19
29	381.716	19
30	334.12	19
31	450.24	19
32	330.479	19
33	199.341	19
1	435.534	20
2	230.177	20
3	226.36	20
4	509.502	20
5	465.348	20
6	527.11	20
7	278.712	20
8	280.273	20
9	250.003	20
10	271.314	20
11	188.796	20
12	251.856	20
13	516	20
14	422.428	20
15	436.774	20
16	411.275	20
17	443.484	20
18	854.352	20
19	413.256	20
20	169.496	20
21	188.793	20
22	756.839	20
23	525.66	20
24	545.357	20
25	301.525	20
26	238.728	20
27	438.138	20
28	505.312	20
29	370.18	20
30	361.494	20
31	474.078	20
32	339.28	20
33	199.284	20
1	436.063	21
2	225.088	21
3	232.398	21
4	543.057	21
5	496.536	21
6	551.404	21
7	286.252	21
8	303.916	21
9	249.641	21
10	261.601	21
11	189.356	21
12	253.125	21
13	477.071	21
14	439.207	21
15	457.626	21
16	373.546	21
17	473.26	21
18	861.035	21
19	335.389	21
20	168.447	21
21	189.662	21
22	752.448	21
23	551.614	21
24	539.657	21
25	298.281	21
26	241.654	21
27	408.452	21
28	522.503	21
29	375.315	21
30	341.849	21
31	477.929	21
32	364.577	21
33	201.53	21
1	411.272	22
2	223.92	22
3	231.106	22
4	518.543	22
5	513.527	22
6	499.12	22
7	269.854	22
8	298.471	22
9	248.629	22
10	260.776	22
11	188.977	22
12	279.507	22
13	543.338	22
14	478.831	22
15	440.279	22
16	398.961	22
17	453.571	22
18	817.074	22
19	335.067	22
20	169.433	22
21	195.297	22
22	743.859	22
23	504.52	22
24	499.532	22
25	312.431	22
26	243.995	22
27	396.743	22
28	506.843	22
29	366.352	22
30	335.414	22
31	470.978	22
32	370.264	22
33	202.894	22
1	414.725	23
2	226.411	23
3	223.619	23
4	483.529	23
5	490.62	23
6	476.899	23
7	272.72	23
8	275.681	23
9	243.234	23
10	255.162	23
11	192.949	23
12	271.721	23
13	453.407	23
14	447.685	23
15	420.543	23
16	409.497	23
17	482.121	23
18	712.317	23
19	300.249	23
20	168.444	23
21	197.835	23
22	756.232	23
23	506.63	23
24	502.65	23
25	307.722	23
26	236.263	23
27	382.442	23
28	528.828	23
29	404.482	23
30	341.179	23
31	489.757	23
32	368.932	23
33	200.568	23
1	406.82	24
2	223.996	24
3	230.603	24
4	483.972	24
5	486.666	24
6	509.558	24
7	278.675	24
8	288.332	24
9	239.761	24
10	258.347	24
11	190.242	24
12	303.32	24
13	418.099	24
14	449.822	24
15	417.942	24
16	375.932	24
17	492.594	24
18	620.963	24
19	296.036	24
20	168.909	24
21	196.102	24
22	746.397	24
23	512.609	24
24	492.38	24
25	296.988	24
26	236.429	24
27	375.461	24
28	577.809	24
29	448.484	24
30	344.148	24
31	466.888	24
32	352.412	24
33	200.869	24
1	383.804	25
2	224.765	25
3	227.717	25
4	442.845	25
5	503.414	25
6	520.007	25
7	270.749	25
8	278.736	25
9	239.759	25
10	243.236	25
11	191.659	25
12	265.991	25
13	453.762	25
14	414.665	25
15	425.722	25
16	372.219	25
17	486.881	25
18	737.721	25
19	297.55	25
20	168.69	25
21	205.037	25
22	728.217	25
23	511.366	25
24	447.597	25
25	303.439	25
26	236.167	25
27	352.52	25
28	531.389	25
29	444.85	25
30	349.68	25
31	470.254	25
32	374.544	25
33	207.259	25
1	379.199	26
2	227.321	26
3	231.964	26
4	489.162	26
5	547.284	26
6	536.395	26
7	260.535	26
8	276.203	26
9	237.175	26
10	240.789	26
11	189.618	26
12	276.131	26
13	430.884	26
14	416.945	26
15	465.063	26
16	409.109	26
17	482.542	26
18	751.901	26
19	284.689	26
20	169.23	26
21	196.245	26
22	735.037	26
23	501.264	26
24	466.564	26
25	303.478	26
26	234.957	26
27	347.687	26
28	498.238	26
29	461.388	26
30	352.53	26
31	467.793	26
32	374.209	26
33	200.475	26
1	387.078	27
2	221.625	27
3	230.422	27
4	494.499	27
5	540.222	27
6	567.24	27
7	259.927	27
8	280.17	27
9	242.399	27
10	239.231	27
11	194.013	27
12	287.565	27
13	398.612	27
14	436.276	27
15	460.993	27
16	395.787	27
17	488.387	27
18	680.143	27
19	278.828	27
20	170.174	27
21	197.061	27
22	699.709	27
23	587.445	27
24	482.831	27
25	294.037	27
26	236.598	27
27	348.185	27
28	532.176	27
29	425.11	27
30	349.754	27
31	437.854	27
32	356.393	27
33	201.12	27
1	381.969	28
2	227.095	28
3	227.271	28
4	461.589	28
5	511.667	28
6	542.082	28
7	253.574	28
8	279.618	28
9	241.813	28
10	248.326	28
11	194.792	28
12	275.264	28
13	449.179	28
14	429.809	28
15	469.94	28
16	445.946	28
17	474.915	28
18	639.331	28
19	286.413	28
20	169.003	28
21	194.32	28
22	707.148	28
23	575.13	28
24	491.147	28
25	286.288	28
26	235.622	28
27	350.882	28
28	553.71	28
29	416.792	28
30	369.638	28
31	441.45	28
32	380.268	28
33	208.983	28
1	382.501	29
2	227.76	29
3	232.277	29
4	450.99	29
5	541.523	29
6	513.853	29
7	257.206	29
8	292.678	29
9	240.271	29
10	250.29	29
11	193.392	29
12	281.113	29
13	452.707	29
14	429.833	29
15	479.993	29
16	455.902	29
17	509.045	29
18	702.268	29
19	281.705	29
20	170.791	29
21	195.877	29
22	746.4	29
23	606.497	29
24	471.432	29
25	292.083	29
26	238.182	29
27	367.376	29
28	603.113	29
29	364.475	29
30	357.057	29
31	437.106	29
32	353.715	29
33	204.512	29
1	385.975	30
2	226.523	30
3	237.229	30
4	476.955	30
5	524.033	30
6	499.178	30
7	253.176	30
8	302.668	30
9	237.217	30
10	252.238	30
11	190.562	30
12	294.791	30
13	453.67	30
14	417.918	30
15	448.676	30
16	475.349	30
17	464.198	30
18	680.105	30
19	261.668	30
20	168.936	30
21	192.206	30
22	760.396	30
23	613.996	30
24	465.307	30
25	300.584	30
26	233.118	30
27	365.563	30
28	628.88	30
29	401.773	30
30	377.671	30
31	442.276	30
32	350.722	30
33	203.959	30
1	388.792	31
2	230.904	31
3	232.543	31
4	494.891	31
5	499.353	31
6	550.068	31
7	261.107	31
8	300.764	31
9	238.809	31
10	258.295	31
11	189.388	31
12	276.657	31
13	455.007	31
14	436.277	31
15	460.956	31
16	480.242	31
17	428.322	31
18	684.361	31
19	300.967	31
20	167.749	31
21	199.203	31
22	739.733	31
23	649.816	31
24	491.35	31
25	274.581	31
26	228.406	31
27	354.652	31
28	599.018	31
29	445.461	31
30	361.604	31
31	442.766	31
32	354.797	31
33	205.389	31
1	382.488	32
2	232.757	32
3	229.782	32
4	502.938	32
5	523.433	32
6	527.569	32
7	280.356	32
8	309.57	32
9	227.732	32
10	255.305	32
11	190.84	32
12	293.053	32
13	506.387	32
14	446.407	32
15	456.869	32
16	532.706	32
17	464.333	32
18	720.399	32
19	286.399	32
20	168.844	32
21	197.412	32
22	729.484	32
23	595.676	32
24	495.206	32
25	289.83	32
26	234.949	32
27	359.722	32
28	582.751	32
29	474.327	32
30	420.009	32
31	441.48	32
32	381.995	32
33	207.97	32
1	382.27	33
2	235.831	33
3	238.323	33
4	482.661	33
5	491.451	33
6	502.971	33
7	293.614	33
8	306.401	33
9	232.459	33
10	267.017	33
11	192	33
12	298.71	33
13	484.951	33
14	462.704	33
15	455.509	33
16	489.361	33
17	467.984	33
18	696.861	33
19	304.163	33
20	168.075	33
21	194.407	33
22	717.599	33
23	638.063	33
24	475.7	33
25	277.388	33
26	223.504	33
27	355.827	33
28	580.98	33
29	429.751	33
30	406.886	33
31	435.385	33
32	400.805	33
33	210.019	33
1	390.632	34
2	240.461	34
3	237.441	34
4	443.331	34
5	531.967	34
6	549.329	34
7	290.841	34
8	308.312	34
9	234.683	34
10	267.348	34
11	189.5	34
12	298.871	34
13	484.675	34
14	461.106	34
15	459.348	34
16	459.488	34
17	477.657	34
18	643.839	34
19	304.865	34
20	169.385	34
21	197.207	34
22	722.31	34
23	635.981	34
24	491.606	34
25	286.378	34
26	224.48	34
27	350.196	34
28	577.777	34
29	486.612	34
30	410.129	34
31	454.501	34
32	376.724	34
33	206.566	34
1	411.966	35
2	232.338	35
3	238.463	35
4	469.015	35
5	501.761	35
6	514.563	35
7	281.938	35
8	322.806	35
9	238.415	35
10	256.622	35
11	187.883	35
12	276.188	35
13	527.551	35
14	453.559	35
15	459.038	35
16	475.646	35
17	485.656	35
18	584.776	35
19	282.524	35
20	168.837	35
21	190.092	35
22	705.296	35
23	659.142	35
24	494.174	35
25	291.639	35
26	223.278	35
27	335.632	35
28	588.449	35
29	568.52	35
30	377.444	35
31	461.641	35
32	373.569	35
33	204.522	35
1	436.38	36
2	241.562	36
3	241.4	36
4	478.254	36
5	507.544	36
6	476.533	36
7	290.645	36
8	328.228	36
9	238.061	36
10	252.37	36
11	188.043	36
12	260.394	36
13	436.256	36
14	499.699	36
15	461.952	36
16	467.585	36
17	491.053	36
18	624.866	36
19	278.069	36
20	167.494	36
21	196.567	36
22	706.784	36
23	639.986	36
24	499.727	36
25	290.212	36
26	219.074	36
27	344.135	36
28	602.615	36
29	816.098	36
30	386.086	36
31	477.367	36
32	385.988	36
33	212.435	36
1	401.816	37
2	234.475	37
3	237.481	37
4	472.263	37
5	505.059	37
6	499.274	37
7	283.312	37
8	311.25	37
9	230.884	37
10	247.517	37
11	186.645	37
12	292.635	37
13	504.977	37
14	483.154	37
15	489.791	37
16	472.111	37
17	467.24	37
18	713.474	37
19	323.164	37
20	169.472	37
21	193.796	37
22	681.989	37
23	607.363	37
24	495.737	37
25	294.365	37
26	223.472	37
27	333.31	37
28	572.126	37
29	656.612	37
30	400.056	37
31	501.587	37
32	402.205	37
33	216.913	37
1	422.238	38
2	234.995	38
3	238.603	38
4	487.54	38
5	476.827	38
6	495.444	38
7	276.607	38
8	325.975	38
9	230.052	38
10	252.968	38
11	186.164	38
12	278.505	38
13	489.968	38
14	487.796	38
15	489.35	38
16	507.446	38
17	439.789	38
18	595.067	38
19	316.578	38
20	167.719	38
21	192.473	38
22	709.888	38
23	630.441	38
24	479.196	38
25	298.85	38
26	221.425	38
27	324.159	38
28	573.063	38
29	624.763	38
30	438.48	38
31	485.869	38
32	360.976	38
33	215.437	38
1	405.126	39
2	234.689	39
3	237.28	39
4	489.55	39
5	530.022	39
6	519.779	39
7	278.98	39
8	321.308	39
9	228.836	39
10	252.345	39
11	186.397	39
12	324.799	39
13	448.176	39
14	474.732	39
15	489.323	39
16	530.027	39
17	440.541	39
18	664.528	39
19	312.296	39
20	168.658	39
21	193.194	39
22	737.391	39
23	646.888	39
24	490.381	39
25	301.745	39
26	219.433	39
27	321.59	39
28	550.084	39
29	536.726	39
30	382.887	39
31	475.408	39
32	362.627	39
33	217.411	39
1	379.561	40
2	245.194	40
3	234.044	40
4	478.524	40
5	543.137	40
6	506.471	40
7	311.943	40
8	306.709	40
9	230.244	40
10	252.899	40
11	187.287	40
12	263.327	40
13	440.846	40
14	488.647	40
15	505.029	40
16	499.31	40
17	459.247	40
18	666.095	40
19	302.208	40
20	168.357	40
21	189.074	40
22	732.477	40
23	658.452	40
24	474.507	40
25	308.611	40
26	219.091	40
27	318.854	40
28	561.92	40
29	548.726	40
30	405.57	40
31	505.084	40
32	363.512	40
33	210.732	40
1	416.055	41
2	232.705	41
3	239.492	41
4	472.248	41
5	495.766	41
6	498.87	41
7	307.937	41
8	318.727	41
9	229.887	41
10	249.564	41
11	186.936	41
12	270.227	41
13	465.225	41
14	520.816	41
15	494.807	41
16	535.969	41
17	446.896	41
18	696.564	41
19	283.08	41
20	169.275	41
21	183.414	41
22	749.22	41
23	636.126	41
24	492.132	41
25	297.114	41
26	219.281	41
27	342.746	41
28	569.746	41
29	549.448	41
30	379.991	41
31	489.77	41
32	385.677	41
33	208.593	41
1	432.451	42
2	241.207	42
3	236.863	42
4	468.494	42
5	513.123	42
6	548.839	42
7	295.514	42
8	314.32	42
9	233.918	42
10	251.795	42
11	188.855	42
12	268.98	42
13	432.535	42
14	527.081	42
15	579.912	42
16	534.126	42
17	475.471	42
18	714.825	42
19	314.575	42
20	168.961	42
21	177.068	42
22	717.669	42
23	648.377	42
24	488.819	42
25	307.176	42
26	215.76	42
27	353.951	42
28	587.139	42
29	559.178	42
30	406.114	42
31	501.136	42
32	372.138	42
33	209.892	42
1	437.148	43
2	234.266	43
3	243.106	43
4	468.743	43
5	511.32	43
6	552.276	43
7	286.334	43
8	322.125	43
9	226.698	43
10	243.057	43
11	188.53	43
12	263.784	43
13	409.616	43
14	554.46	43
15	576.319	43
16	586.435	43
17	463.382	43
18	605.567	43
19	306.128	43
20	168.631	43
21	180.194	43
22	714.626	43
23	612.827	43
24	506.521	43
25	326.469	43
26	221.998	43
27	347.69	43
28	611.79	43
29	561.215	43
30	424.175	43
31	472.027	43
32	358.769	43
33	204.866	43
1	418.83	44
2	236.337	44
3	254.793	44
4	474.268	44
5	529.503	44
6	577.132	44
7	292.603	44
8	317.341	44
9	228.067	44
10	244.019	44
11	190.065	44
12	255.481	44
13	389.329	44
14	528.699	44
15	577.98	44
16	514.515	44
17	514.345	44
18	579.546	44
19	324.15	44
20	170.068	44
21	178.046	44
22	734.245	44
23	550.295	44
24	521.92	44
25	340.77	44
26	215.855	44
27	360.794	44
28	607.874	44
29	450.978	44
30	403.356	44
31	530.338	44
32	376.991	44
33	206.744	44
1	461.814	45
2	234.131	45
3	251.444	45
4	474.994	45
5	541.225	45
6	563.966	45
7	289.414	45
8	303.966	45
9	233.261	45
10	243.663	45
11	189.508	45
12	253.493	45
13	367.019	45
14	490.14	45
15	551.758	45
16	543.314	45
17	499.608	45
18	572.479	45
19	340.469	45
20	168.626	45
21	175.429	45
22	738.527	45
23	555.066	45
24	535.655	45
25	333.669	45
26	224.18	45
27	360.776	45
28	639.375	45
29	472.164	45
30	416.368	45
31	502.572	45
32	366.723	45
33	199.657	45
1	463.838	46
2	232.364	46
3	249.261	46
4	430.546	46
5	530.79	46
6	541.996	46
7	270.964	46
8	308.798	46
9	224.411	46
10	243.982	46
11	188.011	46
12	245.757	46
13	371.514	46
14	548.682	46
15	550.789	46
16	528.062	46
17	491.874	46
18	612.931	46
19	330.887	46
20	168.687	46
21	180.215	46
22	720.299	46
23	522.756	46
24	544.668	46
25	339.679	46
26	221.265	46
27	369.563	46
28	600.949	46
29	555.812	46
30	404.758	46
31	508.575	46
32	393.05	46
33	202.088	46
1	470.755	47
2	226.793	47
3	245.133	47
4	428.554	47
5	552.417	47
6	553.508	47
7	269.997	47
8	324.557	47
9	224.739	47
10	236.637	47
11	189.245	47
12	247.042	47
13	374.928	47
14	516.176	47
15	553.251	47
16	633.079	47
17	498.2	47
18	635.725	47
19	321.42	47
20	168.684	47
21	178.68	47
22	724.625	47
23	538.302	47
24	522.403	47
25	348.425	47
26	222.294	47
27	380.108	47
28	658.258	47
29	502.645	47
30	401.578	47
31	479.545	47
32	386.8	47
33	202.304	47
1	455.118	48
2	228.869	48
3	244.652	48
4	443.246	48
5	549.455	48
6	579.826	48
7	272.727	48
8	316.447	48
9	225.478	48
10	238.481	48
11	187.983	48
12	239.278	48
13	349.402	48
14	535.534	48
15	540.266	48
16	641.241	48
17	528.495	48
18	667.932	48
19	299.225	48
20	167.838	48
21	192.431	48
22	684.268	48
23	525.565	48
24	538.073	48
25	316.637	48
26	219.092	48
27	362.56	48
28	611.155	48
29	430.86	48
30	395.236	48
31	492.78	48
32	391.219	48
33	201.561	48
1	503.629	49
2	229.943	49
3	248.644	49
4	441.648	49
5	505.386	49
6	589.043	49
7	267.032	49
8	299.982	49
9	225.347	49
10	229.719	49
11	190.741	49
12	236.691	49
13	369.136	49
14	562.684	49
15	555.608	49
16	586.09	49
17	526.063	49
18	684.24	49
19	334.717	49
20	170.125	49
21	196.52	49
22	686.012	49
23	535.412	49
24	545.369	49
25	330.384	49
26	219.115	49
27	368.421	49
28	701.274	49
29	483.795	49
30	412.195	49
31	443.732	49
32	358.605	49
33	203.767	49
1	474.832	50
2	229.138	50
3	242.606	50
4	460.578	50
5	484.691	50
6	614.441	50
7	263.616	50
8	308.604	50
9	222.252	50
10	232.354	50
11	191.301	50
12	253.948	50
13	437.686	50
14	553.168	50
15	535.27	50
16	582.1	50
17	517.539	50
18	694.15	50
19	304.765	50
20	170.394	50
21	188.106	50
22	681.558	50
23	525.447	50
24	529.633	50
25	322.949	50
26	213.407	50
27	376.299	50
28	642.125	50
29	499.189	50
30	419.797	50
31	456.849	50
32	377.004	50
33	198.338	50
1	476.945	51
2	227.164	51
3	244.106	51
4	437.73	51
5	490.208	51
6	607.578	51
7	260.702	51
8	296.772	51
9	219.809	51
10	225.743	51
11	192.516	51
12	244.846	51
13	439.855	51
14	532.969	51
15	544.602	51
16	583.622	51
17	525.799	51
18	693.218	51
19	316.389	51
20	171.641	51
21	187.972	51
22	715.008	51
23	542.036	51
24	530.027	51
25	320.639	51
26	213.358	51
27	369.984	51
28	665.383	51
29	485.752	51
30	428.232	51
31	467.112	51
32	374.302	51
33	196.858	51
1	466.735	52
2	234.571	52
3	244.019	52
4	454.136	52
5	492.561	52
6	621.463	52
7	271.927	52
8	309.724	52
9	226.991	52
10	232.111	52
11	190.221	52
12	243.782	52
13	403.343	52
14	563.385	52
15	589.164	52
16	540.879	52
17	556.554	52
18	691.177	52
19	305.633	52
20	170.269	52
21	183.684	52
22	710.003	52
23	515.516	52
24	551.842	52
25	313.334	52
26	217.904	52
27	364.995	52
28	648.663	52
29	445.587	52
30	486.235	52
31	454.521	52
32	372.55	52
33	198.598	52
1	512.171	53
2	232.328	53
3	241.612	53
4	442.425	53
5	497.47	53
6	613.037	53
7	263.522	53
8	302.871	53
9	226.833	53
10	227.917	53
11	192.456	53
12	238.495	53
13	377.414	53
14	553.203	53
15	635.167	53
16	586.705	53
17	525.142	53
18	750.783	53
19	323.744	53
20	170.335	53
21	182.242	53
22	733.751	53
23	540.435	53
24	535.466	53
25	312.803	53
26	219.695	53
27	358.92	53
28	666.366	53
29	413.053	53
30	429.553	53
31	479.809	53
32	378.853	53
33	198.278	53
1	531.604	54
2	231.254	54
3	249.886	54
4	481.925	54
5	483.3	54
6	604.204	54
7	268.719	54
8	292.064	54
9	226.397	54
10	227.586	54
11	190	54
12	233.58	54
13	424.49	54
14	575.44	54
15	647.413	54
16	550.716	54
17	540.259	54
18	790.446	54
19	345.112	54
20	168.598	54
21	183.381	54
22	728.155	54
23	540.387	54
24	532.897	54
25	322.547	54
26	215.492	54
27	357.73	54
28	645.463	54
29	507.204	54
30	433.657	54
31	486.347	54
32	373.473	54
33	191.852	54
1	521.544	55
2	228.731	55
3	243.975	55
4	499.993	55
5	460.278	55
6	606.208	55
7	261.698	55
8	290.693	55
9	233.805	55
10	237.362	55
11	192.105	55
12	233.277	55
13	468.363	55
14	551.185	55
15	644.638	55
16	476.542	55
17	538.772	55
18	804.201	55
19	302.638	55
20	169.588	55
21	183.515	55
22	726.239	55
23	551.762	55
24	517.175	55
25	316.402	55
26	214.66	55
27	336.21	55
28	621.406	55
29	536.195	55
30	406.655	55
31	486.496	55
32	410.055	55
33	193.883	55
1	491.137	56
2	230.55	56
3	237.129	56
4	529.954	56
5	484.183	56
6	631.818	56
7	261.366	56
8	288.197	56
9	235.09	56
10	236.941	56
11	193.989	56
12	250.907	56
13	462.589	56
14	616.875	56
15	609.267	56
16	524.512	56
17	514.917	56
18	765.164	56
19	275.149	56
20	170.3	56
21	183.476	56
22	704.643	56
23	555.245	56
24	529.042	56
25	308.149	56
26	218.702	56
27	348.31	56
28	604.988	56
29	454.794	56
30	395.793	56
31	516.344	56
32	423.61	56
33	190.036	56
1	458.044	57
2	239.11	57
3	244.077	57
4	490.19	57
5	465.044	57
6	632.066	57
7	257.278	57
8	281.534	57
9	226.814	57
10	245.491	57
11	192.939	57
12	240.787	57
13	412.397	57
14	561.161	57
15	630.859	57
16	433.92	57
17	512.81	57
18	754.677	57
19	308.218	57
20	169.186	57
21	182.343	57
22	710.089	57
23	597.246	57
24	520.675	57
25	316.351	57
26	220.354	57
27	338.059	57
28	617.164	57
29	470.798	57
30	396.499	57
31	567.433	57
32	423.577	57
33	192.501	57
1	473.211	58
2	236.381	58
3	244.363	58
4	448.508	58
5	478.847	58
6	634.489	58
7	267.18	58
8	291.316	58
9	228.684	58
10	246.486	58
11	190.963	58
12	232.801	58
13	419.028	58
14	549.56	58
15	583.129	58
16	434.71	58
17	517.204	58
18	817.382	58
19	305.423	58
20	168.926	58
21	183.211	58
22	713.788	58
23	574.173	58
24	507.387	58
25	315.893	58
26	217.913	58
27	337.83	58
28	605.145	58
29	443.106	58
30	400.056	58
31	614.614	58
32	450.961	58
33	191.751	58
1	483.331	59
2	236.562	59
3	242.727	59
4	457.92	59
5	451.682	59
6	620.151	59
7	261.22	59
8	296.828	59
9	236.455	59
10	237.676	59
11	192.357	59
12	234.099	59
13	393.519	59
14	595.361	59
15	607.016	59
16	485.686	59
17	508.416	59
18	819.165	59
19	334.279	59
20	169.937	59
21	181.687	59
22	707.81	59
23	571.853	59
24	506.954	59
25	322.285	59
26	213.619	59
27	334.956	59
28	588.199	59
29	514.404	59
30	430.238	59
31	627.926	59
32	472.342	59
33	190.047	59
1	490.434	60
2	227.167	60
3	249.32	60
4	449.371	60
5	450.355	60
6	584.165	60
7	257.98	60
8	296.447	60
9	231.796	60
10	243.654	60
11	193.803	60
12	237.312	60
13	417.084	60
14	632.065	60
15	620.896	60
16	399.702	60
17	536.173	60
18	828.929	60
19	338.117	60
20	171.427	60
21	178.648	60
22	722.092	60
23	564.654	60
24	511.223	60
25	329.112	60
26	214.103	60
27	340.919	60
28	582.413	60
29	447.989	60
30	444.186	60
31	595.893	60
32	485.957	60
33	184.67	60
1	474.984	61
2	237.97	61
3	242.643	61
4	413.712	61
5	454.933	61
6	600.569	61
7	258.881	61
8	295.058	61
9	232.145	61
10	236.065	61
11	192.35	61
12	226.134	61
13	396.286	61
14	634.748	61
15	617.406	61
16	427.025	61
17	534.7	61
18	810.78	61
19	401.623	61
[truncated: 5,162 more rows]

## Sheet: GBF1M832L Noco BFA washout GPI
cell	Mean	number
1	204.452	1
2	188.004	1
3	236.984	1
4	174.769	1
5	186.1	1
6	211.767	1
7	231.468	1
8	318.68	1
9	236.086	1
10	184.097	1
11	227.745	1
12	256.638	1
13	195.324	1
14	195.238	1
15	273.333	1
16	171.604	1
17	176.608	1
18	194.623	1
19	166.092	1
20	233.221	1
21	266.086	1
22	209.61	1
23	279.106	1
24	295.278	1
25	309.051	1
26	163.043	1
27	168.72	1
28	210.829	1
29	230.828	1
30	310.259	1
31	257.636	1
32	179.953	1
33	366.434	1
34	183.222	1
35	199.843	1
36	229.629	1
37	311.819	1
38	264.157	1
39	175.925	1
40	186.254	1
41	241.81	1
42	366.79	1
43	290.831	1
44	241.095	1
45	315.152	1
46	297.531	1
47	168.828	1
48	163.421	1
49	201.239	1
50	168.828	1
51	198.998	1
52	205.45	1
53	161.048	1
54	231.784	1
55	197.726	1
56	223.028	1
57	166.843	1
58	205.968	1
59	181.739	1
60	169.045	1
61	649.081	1
62	203.665	1
63	174.521	1
64	219.856	1
65	227.345	1
66	246.892	1
67	209.32	1
68	278.585	1
69	177.986	1
70	170.847	1
71	175.516	1
72	176.956	1
73	172.099	1
74	322.002	1
75	277.268	1
76	218.693	1
1	225.634	2
2	197.188	2
3	302.76	2
4	192.07	2
5	205.464	2
6	262.807	2
7	298.671	2
8	318.68	2
9	236.086	2
10	184.097	2
11	227.745	2
12	256.638	2
13	195.324	2
14	212.424	2
15	322.505	2
16	186.17	2
17	191.246	2
18	233.905	2
19	171.639	2
20	330.817	2
21	372.519	2
22	261.832	2
23	357.232	2
24	373.679	2
25	336.424	2
26	164.229	2
27	173.438	2
28	241.608	2
29	324.511	2
30	407.596	2
31	390.56	2
32	187.237	2
33	394.39	2
34	214.556	2
35	234.858	2
36	315.496	2
37	424.033	2
38	374.66	2
39	194.839	2
40	215.496	2
41	313.177	2
42	442.223	2
43	322.224	2
44	282.551	2
45	440.83	2
46	416.528	2
47	184.984	2
48	166.311	2
49	242.311	2
50	184.984	2
51	258.728	2
52	292.227	2
53	162.98	2
54	358.729	2
55	265.803	2
56	208.651	2
57	165.744	2
58	243.505	2
59	206.084	2
60	175.044	2
61	157.312	2
62	229.012	2
63	194.845	2
64	309.987	2
65	336.444	2
66	294.899	2
67	258.872	2
68	326.096	2
69	191.77	2
70	182.399	2
71	198.149	2
72	218.367	2
73	200.503	2
74	458.79	2
75	422.355	2
76	321.043	2
1	278.362	3
2	214.09	3
3	294.148	3
4	198.123	3
5	213.65	3
6	339.796	3
7	364.428	3
8	487.798	3
9	315.115	3
10	229.582	3
11	404.251	3
12	550.741	3
13	268.858	3
14	238.478	3
15	385.672	3
16	188.122	3
17	214.732	3
18	297.359	3
19	173.807	3
20	365.245	3
21	466.321	3
22	285.092	3
23	442.468	3
24	478.937	3
25	472.562	3
26	164.25	3
27	177.196	3
28	292.438	3
29	396.731	3
30	436.914	3
31	446.085	3
32	194.369	3
33	485.433	3
34	220.347	3
35	269.99	3
36	391.969	3
37	524.88	3
38	489.797	3
39	205.705	3
40	235.763	3
41	370.952	3
42	548.303	3
43	359.304	3
44	327.19	3
45	510.031	3
46	473.705	3
47	187.068	3
48	168.795	3
49	265.567	3
50	187.068	3
51	274.55	3
52	351.481	3
53	164.925	3
54	425.3	3
55	299.172	3
56	241.971	3
57	172.181	3
58	267.55	3
59	209.449	3
60	173.454	3
61	157.261	3
62	244.787	3
63	207.781	3
64	339.25	3
65	382.355	3
66	300.146	3
67	296.77	3
68	400.71	3
69	189.993	3
70	182.554	3
71	204.896	3
72	232.579	3
73	210.373	3
74	495.695	3
75	439.182	3
76	305.661	3
1	319.531	4
2	225.252	4
3	291.83	4
4	207.244	4
5	228.818	4
6	380.859	4
7	381.569	4
8	498.109	4
9	358.806	4
10	230.594	4
11	443.328	4
12	527.183	4
13	260.025	4
14	246.425	4
15	409.486	4
16	192.031	4
17	224.468	4
18	302.178	4
19	175.892	4
20	424.189	4
21	512.2	4
22	304.119	4
23	492.521	4
24	553.199	4
25	541.01	4
26	165.911	4
27	177.636	4
28	331.652	4
29	414.138	4
30	502.072	4
31	463.911	4
32	200.23	4
33	540.681	4
34	218.514	4
35	283.469	4
36	428.554	4
37	549.471	4
38	539.208	4
39	214.013	4
40	230.721	4
41	410.687	4
42	541.355	4
43	386.705	4
44	335.537	4
45	538.453	4
46	484.7	4
47	187.421	4
48	169.472	4
49	288.133	4
50	187.421	4
51	298.744	4
52	345.56	4
53	165.86	4
54	442.458	4
55	321.263	4
56	274.424	4
57	179.45	4
58	292.823	4
59	210.551	4
60	176.199	4
61	158.676	4
62	250.271	4
63	213.425	4
64	341.301	4
65	376.385	4
66	314.377	4
67	303.206	4
68	367.452	4
69	188.669	4
70	182.771	4
71	206.92	4
72	241.4	4
73	219.433	4
74	479.812	4
75	490.088	4
76	333.864	4
1	306.553	5
2	225.785	5
3	284.088	5
4	206.375	5
5	233.862	5
6	421.809	5
7	378.421	5
8	526.687	5
9	385.717	5
10	227.485	5
11	467.265	5
12	535.415	5
13	260.78	5
14	254.101	5
15	423.888	5
16	198.589	5
17	231.493	5
18	303.723	5
19	175.057	5
20	426.779	5
21	509.095	5
22	296.568	5
23	491.047	5
24	499.075	5
25	516.649	5
26	166.814	5
27	180.052	5
28	337.237	5
29	447.308	5
30	527.786	5
31	473.438	5
32	204.077	5
33	574.435	5
34	211.664	5
35	296.167	5
36	432.853	5
37	589.231	5
38	583.989	5
39	214.27	5
40	215.949	5
41	402.847	5
42	574.41	5
43	365.891	5
44	340.256	5
45	615.192	5
46	458.34	5
47	191.015	5
48	170.295	5
49	289.442	5
50	191.015	5
51	291.585	5
52	347.416	5
53	164.964	5
54	463.356	5
55	332.081	5
56	302.246	5
57	179.863	5
58	331.3	5
59	214.666	5
60	175.268	5
61	158.064	5
62	253.464	5
63	219.551	5
64	353.669	5
65	398.604	5
66	317.746	5
67	286.254	5
68	371.159	5
69	189.391	5
70	180.352	5
71	209.75	5
72	235.711	5
73	215.195	5
74	440.087	5
75	500.179	5
76	348.361	5
1	305.924	6
2	232.881	6
3	289.25	6
4	211.932	6
5	237.402	6
6	375.651	6
7	383.629	6
8	585.204	6
9	384.233	6
10	226.31	6
11	480.715	6
12	575.811	6
13	264.702	6
14	252.26	6
15	413.095	6
16	195.095	6
17	221.365	6
18	301.471	6
19	175.671	6
20	441.974	6
21	479.72	6
22	308.355	6
23	475.373	6
24	559.895	6
25	484.77	6
26	166.64	6
27	180.112	6
28	338.475	6
29	476.271	6
30	540.884	6
31	473.209	6
32	203.384	6
33	600.074	6
34	213.494	6
35	293.422	6
36	418.974	6
37	613.142	6
38	568.332	6
39	219.415	6
40	217.148	6
41	414.634	6
42	569.92	6
43	379.587	6
44	350.068	6
45	559.584	6
46	489.513	6
47	189.358	6
48	172.856	6
49	299.854	6
50	189.358	6
51	297.46	6
52	371.398	6
53	167.895	6
54	471.801	6
55	337.547	6
56	329.504	6
57	186.795	6
58	354.167	6
59	208.591	6
60	174.604	6
61	157.319	6
62	261.171	6
63	223.537	6
64	353.279	6
65	381.378	6
66	315.085	6
67	283.589	6
68	380.917	6
69	187.357	6
70	181.842	6
71	210.825	6
72	243.623	6
73	212.55	6
74	468.707	6
75	508.457	6
76	349.003	6
1	315.85	7
2	233.416	7
3	291.986	7
4	208.202	7
5	239.723	7
6	386.384	7
7	376.728	7
8	582.974	7
9	402.533	7
10	225.656	7
11	487.935	7
12	611.022	7
13	257.042	7
14	248.168	7
15	407.751	7
16	198.777	7
17	227.853	7
18	296.931	7
19	174.517	7
20	482.68	7
21	471.654	7
22	317.988	7
23	510.395	7
24	548.111	7
25	442.702	7
26	166.773	7
27	181.244	7
28	350.798	7
29	451.496	7
30	540.932	7
31	465.32	7
32	207.193	7
33	563.821	7
34	219.639	7
35	297.926	7
36	412.044	7
37	547.135	7
38	597.567	7
39	212.732	7
40	224.564	7
41	456.579	7
42	551.187	7
43	366.238	7
44	353.281	7
45	558.474	7
46	481.151	7
47	187.225	7
48	171.948	7
49	310.712	7
50	187.225	7
51	274.922	7
52	367.651	7
53	167.632	7
54	481.835	7
55	350.504	7
56	342.987	7
57	194.436	7
58	407.02	7
59	206.069	7
60	173.834	7
61	157.595	7
62	267.833	7
63	225.779	7
64	360.982	7
65	426.476	7
66	302.431	7
67	281.258	7
68	398.334	7
69	186.1	7
70	184.806	7
71	210.609	7
72	246.391	7
73	217.654	7
74	508.036	7
75	496.443	7
76	328.75	7
1	288.29	8
2	228.097	8
3	308.277	8
4	209.622	8
5	242.659	8
6	351.837	8
7	372.075	8
8	610.322	8
9	400.909	8
10	223.506	8
11	465.176	8
12	623.83	8
13	254.145	8
14	251.9	8
15	430.162	8
16	196.634	8
17	224.361	8
18	275.562	8
19	175.272	8
20	487.93	8
21	468.714	8
22	321.302	8
23	499.445	8
24	497.822	8
25	457.406	8
26	166.895	8
27	179.143	8
28	351.717	8
29	434.682	8
30	548.058	8
31	453.57	8
32	192.558	8
33	605.386	8
34	214.471	8
35	303.059	8
36	399.008	8
37	495.721	8
38	599.584	8
39	208.083	8
40	213.703	8
41	475.748	8
42	547.26	8
43	348.776	8
44	355.158	8
45	503.137	8
46	475.727	8
47	183.043	8
48	170.889	8
49	311.845	8
50	183.043	8
51	298.959	8
52	357.539	8
53	167.802	8
54	471.311	8
55	331.323	8
56	343.842	8
57	199.616	8
58	435.71	8
59	206.018	8
60	174.725	8
61	156.641	8
62	273.655	8
63	225.317	8
64	360.303	8
65	403.448	8
66	307.075	8
67	283.623	8
68	399.934	8
69	189.716	8
70	184.039	8
71	217.868	8
72	238.958	8
73	216.757	8
74	516.397	8
75	504.996	8
76	336.147	8
1	271.853	9
2	233.941	9
3	286.014	9
4	213.476	9
5	235.186	9
6	344.883	9
7	362.674	9
8	644.314	9
9	413.608	9
10	223.796	9
11	464.586	9
12	642.524	9
13	257.076	9
14	271.357	9
15	432.371	9
16	200.287	9
17	218.104	9
18	292.443	9
19	175.394	9
20	452.704	9
21	449.944	9
22	302.095	9
23	579.371	9
24	504.475	9
25	455.636	9
26	166.351	9
27	178.504	9
28	361.544	9
29	450.805	9
30	534.032	9
31	475.73	9
32	189.988	9
33	571.774	9
34	218.499	9
35	296.024	9
36	419.787	9
37	494.018	9
38	592.395	9
39	222.26	9
40	222.806	9
41	495.302	9
42	554.685	9
43	343.881	9
44	344.863	9
45	507.507	9
46	461.684	9
47	185.489	9
48	170.966	9
49	313.84	9
50	185.489	9
51	289.062	9
52	348.102	9
53	166.559	9
54	462.76	9
55	360.459	9
56	316.645	9
57	201.16	9
58	437.463	9
59	207.004	9
60	173.865	9
61	156.898	9
62	273.231	9
63	229.552	9
64	355.909	9
65	422.779	9
66	318.46	9
67	278.965	9
68	387.377	9
69	188.151	9
70	181.926	9
71	221.838	9
72	237.808	9
73	213.425	9
74	496.365	9
75	482.069	9
76	331.148	9
1	261.575	10
2	241.975	10
3	285.538	10
4	209.682	10
5	230.984	10
6	353.548	10
7	345.928	10
8	737.686	10
9	401.785	10
10	235.051	10
11	421.815	10
12	595.607	10
13	275.76	10
14	267.833	10
15	431.746	10
16	202.364	10
17	220.11	10
18	277.037	10
19	174.724	10
20	413.463	10
21	431.977	10
22	306.808	10
23	545.993	10
24	479.724	10
25	456.524	10
26	167.183	10
27	176.619	10
28	367.663	10
29	454.168	10
30	510.436	10
31	490.029	10
32	192.12	10
33	554.751	10
34	220.258	10
35	296.044	10
36	403.766	10
37	496.977	10
38	525.775	10
39	234.643	10
40	226.288	10
41	500.699	10
42	516.055	10
43	351.671	10
44	347.766	10
45	563.78	10
46	435.507	10
47	186.403	10
48	171.808	10
49	314.13	10
50	186.403	10
51	269.197	10
52	334.951	10
53	168.933	10
54	477.051	10
55	363.52	10
56	319.612	10
57	200.099	10
58	443.872	10
59	208.555	10
60	174.066	10
61	157.841	10
62	275.603	10
63	230.477	10
64	354.884	10
65	395.182	10
66	338.444	10
67	278.04	10
68	388.954	10
69	183.752	10
70	181.444	10
71	216.719	10
72	236.8	10
73	209.501	10
74	485.816	10
75	478.121	10
76	325.754	10
1	272.515	11
2	245.506	11
3	313.773	11
4	211.098	11
5	218.84	11
6	356.409	11
7	329.36	11
8	826.675	11
9	390.96	11
10	238.693	11
11	384.901	11
12	605.695	11
13	262.33	11
14	268.538	11
15	438.06	11
16	201.64	11
17	224.473	11
18	286.869	11
19	176.15	11
20	372.312	11
21	443.973	11
22	294.513	11
23	458.748	11
24	517.293	11
25	445.374	11
26	166.566	11
27	175.972	11
28	338.354	11
29	470.323	11
30	493.819	11
31	467.54	11
32	190.381	11
33	553.539	11
34	216.308	11
35	285.766	11
36	396.323	11
37	494.054	11
38	566.84	11
39	222.191	11
40	220.104	11
41	491.698	11
42	498.358	11
43	341.33	11
44	342.417	11
45	511.602	11
46	462.083	11
47	185.912	11
48	172.321	11
49	324.623	11
50	185.912	11
51	274.728	11
52	358.069	11
53	168.992	11
54	546.692	11
55	373.044	11
56	314.639	11
57	205.879	11
58	440.943	11
59	207.724	11
60	172.439	11
61	157.244	11
62	276.377	11
63	226.055	11
64	350.131	11
65	412.013	11
66	336.696	11
67	279.802	11
68	388.416	11
69	184.185	11
70	181.447	11
71	222.9	11
72	236.878	11
73	208.869	11
74	492.974	11
75	469.402	11
76	339.433	11
1	279.284	12
2	238.092	12
3	291.764	12
4	204.417	12
5	228.907	12
6	358.853	12
7	322.858	12
8	912.991	12
9	400.015	12
10	232.283	12
11	378.381	12
12	613.211	12
13	256.739	12
14	250.88	12
15	426.516	12
16	201.145	12
17	220.79	12
18	309.066	12
19	177.835	12
20	385.612	12
21	440.91	12
22	294.591	12
23	430.7	12
24	464.913	12
25	422.013	12
26	167.7	12
27	176.873	12
28	348.754	12
29	514.143	12
30	510.808	12
31	455.292	12
32	190.086	12
33	571.008	12
34	219.793	12
35	285.502	12
36	414.577	12
37	506.997	12
38	564.288	12
39	213.445	12
40	224.866	12
41	462.638	12
42	491.489	12
43	337.1	12
44	331.664	12
45	491.838	12
46	440.99	12
47	184.625	12
48	173.745	12
49	339.027	12
50	184.625	12
51	275.056	12
52	323.657	12
53	167.998	12
54	580.064	12
55	365.347	12
56	318.439	12
57	210.398	12
58	466.227	12
59	200.522	12
60	171.595	12
61	157.305	12
62	276.549	12
63	232.084	12
64	362.495	12
65	369.503	12
66	341.547	12
67	273.174	12
68	392.835	12
69	182.331	12
70	183.361	12
71	214.315	12
72	240.7	12
73	206.311	12
74	472.765	12
75	469.782	12
76	335.665	12
1	264.753	13
2	232.339	13
3	290.914	13
4	205.049	13
5	230.566	13
6	359.191	13
7	309.02	13
8	1004.83	13
9	389.45	13
10	232.188	13
11	356.397	13
12	638.758	13
13	274.623	13
14	254.833	13
15	423.957	13
16	190.831	13
17	225.273	13
18	312.006	13
19	174.152	13
20	368.208	13
21	432.548	13
22	297.88	13
23	454.736	13
24	499.793	13
25	443.519	13
26	167.777	13
27	176.771	13
28	347.034	13
29	479.403	13
30	572.786	13
31	435.63	13
32	197.721	13
33	599.658	13
34	212.48	13
35	289.655	13
36	394.1	13
37	511.968	13
38	538.079	13
39	245.082	13
40	229.633	13
41	451.824	13
42	462.8	13
43	324.191	13
44	338.482	13
45	487.615	13
46	434.785	13
47	182.867	13
48	171.829	13
49	341.257	13
50	182.867	13
51	274.883	13
52	313.814	13
53	166.878	13
54	603.565	13
55	374.212	13
56	319.058	13
57	206.14	13
58	448.788	13
59	197.597	13
60	172.22	13
61	158.382	13
62	273.114	13
63	236.254	13
64	373.767	13
65	361.277	13
66	323.015	13
67	280.199	13
68	432.709	13
69	181.003	13
70	182.861	13
71	202.202	13
72	239.923	13
73	200.29	13
74	485.404	13
75	477.219	13
76	338.45	13
1	268.316	14
2	235.504	14
3	279.225	14
4	207.026	14
5	236.989	14
6	340.602	14
7	308.641	14
8	1036.83	14
9	437.734	14
10	240.463	14
11	357.985	14
12	665.627	14
13	272.582	14
14	253.041	14
15	427.119	14
16	190.893	14
17	218.558	14
18	305.761	14
19	174.533	14
20	337.782	14
21	427.404	14
22	309.551	14
23	489.577	14
24	518.162	14
25	514.723	14
26	168.224	14
27	174.353	14
28	347.544	14
29	510.57	14
30	573.807	14
31	413.942	14
32	200.489	14
33	560.198	14
34	214.79	14
35	297.944	14
36	402.449	14
37	477.218	14
38	520.99	14
39	231.698	14
40	226.616	14
41	438.909	14
42	459.095	14
43	324.319	14
44	326.795	14
45	480.702	14
46	422.654	14
47	181.754	14
48	173.132	14
49	342.775	14
50	181.754	14
51	299.628	14
52	324.982	14
53	166.585	14
54	566.779	14
55	392.255	14
56	321.156	14
57	204.782	14
58	440.833	14
59	197.269	14
60	172.588	14
61	158.005	14
62	272.948	14
63	228.451	14
64	373.549	14
65	364.859	14
66	318.503	14
67	275.923	14
68	424.441	14
69	183.232	14
70	181.121	14
71	204.464	14
72	233.523	14
73	196.53	14
74	514.009	14
75	479.962	14
76	340.38	14
1	263.255	15
2	231.396	15
3	286.16	15
4	204.209	15
5	244.798	15
6	329.572	15
7	302.027	15
8	921.583	15
9	415.774	15
10	249.184	15
11	315.568	15
12	656.36	15
13	269.548	15
14	258.739	15
15	429.34	15
16	191.382	15
17	221.349	15
18	298.57	15
19	176.052	15
20	337.156	15
21	435.525	15
22	317.8	15
23	418.909	15
24	484.314	15
25	508.812	15
26	167.189	15
27	173.882	15
28	343.244	15
29	415.162	15
30	570.108	15
31	413.999	15
32	206.366	15
33	533.506	15
34	220.539	15
35	302.696	15
36	410.801	15
37	473.571	15
38	481.052	15
39	201.597	15
40	222.571	15
41	440.074	15
42	478.031	15
43	323.291	15
44	324.279	15
45	507.761	15
46	420.003	15
47	183.365	15
48	173.15	15
49	332.112	15
50	183.365	15
51	297.899	15
52	369.86	15
53	165.389	15
54	589.311	15
55	406.693	15
56	322.448	15
57	204.98	15
58	447.771	15
59	193.943	15
60	171.598	15
61	157.818	15
62	272.91	15
63	229.662	15
64	357.093	15
65	376.847	15
66	340.721	15
67	274.5	15
68	440.963	15
69	182.589	15
70	179.814	15
71	201.577	15
72	247.513	15
73	195.634	15
74	515.238	15
75	483.376	15
76	350.178	15
1	259.266	16
2	235.3	16
3	293.903	16
4	199.8	16
5	242.205	16
6	318.245	16
7	315.404	16
8	1020.69	16
9	410.678	16
10	262.759	16
11	324.885	16
12	648.256	16
13	265.771	16
14	254.633	16
15	434.67	16
16	195.798	16
17	219.108	16
18	303.173	16
19	176.09	16
20	348.109	16
21	454.406	16
22	333.508	16
23	440.451	16
24	482.549	16
25	455.768	16
26	168.08	16
27	174.503	16
28	341.207	16
29	407.427	16
30	525.254	16
31	404.219	16
32	201.028	16
33	528.293	16
34	218.365	16
35	307.425	16
36	394.593	16
37	498.467	16
38	474.593	16
39	205.14	16
40	219.453	16
41	447.288	16
42	497.241	16
43	310.923	16
44	322.85	16
45	507.956	16
46	425.973	16
47	181.262	16
48	173.026	16
49	337.746	16
50	181.262	16
51	269.481	16
52	342.604	16
53	166.054	16
54	579.151	16
55	425.194	16
56	330.826	16
57	200.194	16
58	454.55	16
59	196.894	16
60	173.214	16
61	156.871	16
62	267.427	16
63	229.629	16
64	350.845	16
65	375.258	16
66	321.308	16
67	280.127	16
68	407.573	16
69	184.1	16
70	180.111	16
71	199.617	16
72	237.669	16
73	193.461	16
74	460.832	16
75	519.064	16
76	331.295	16
1	272.012	17
2	236.068	17
3	296.819	17
4	199.515	17
5	238.157	17
6	316.752	17
7	338.396	17
8	987.088	17
9	394.469	17
10	253.24	17
11	311.448	17
12	616.727	17
13	272.986	17
14	264.968	17
15	435.695	17
16	197.955	17
17	224.471	17
18	294.97	17
19	176.13	17
20	319.711	17
21	427.189	17
22	340.599	17
23	430.01	17
24	491.227	17
25	523.648	17
26	168.242	17
27	175.252	17
28	357.585	17
29	431.798	17
30	516.436	17
31	414.557	17
32	198.022	17
33	524.707	17
34	217.959	17
35	295.985	17
36	393.847	17
37	474.93	17
38	472.658	17
39	212.858	17
40	212.049	17
41	447.933	17
42	494.288	17
43	311.785	17
44	325.123	17
45	511.626	17
46	427.892	17
47	183.771	17
48	174.848	17
49	343.857	17
50	183.771	17
51	286.338	17
52	294.796	17
53	166.863	17
54	559.932	17
55	437.399	17
56	329.307	17
57	199.223	17
58	452.416	17
59	193.903	17
60	171.536	17
61	156.58	17
62	268.884	17
63	239.592	17
64	344.529	17
65	399.291	17
66	323.7	17
67	275.82	17
68	414.876	17
69	183.156	17
70	181.497	17
71	201.48	17
72	232.239	17
73	188.695	17
74	467.128	17
75	496.989	17
76	342.626	17
1	265.882	18
2	240.369	18
3	300.694	18
4	200.725	18
5	239.939	18
6	337.002	18
7	343.639	18
8	1137.94	18
9	370.923	18
10	238.55	18
11	349.219	18
12	591.266	18
13	279.059	18
14	270.872	18
15	430.985	18
16	193.767	18
17	235.968	18
18	273.14	18
19	176.998	18
20	319.581	18
21	424.555	18
22	317.196	18
23	435.675	18
24	482.391	18
25	580.972	18
26	167.654	18
27	175.971	18
28	367.896	18
29	472.887	18
30	540.352	18
31	417.69	18
32	208.396	18
33	510.834	18
34	228.428	18
35	288.618	18
36	380.096	18
37	473.026	18
38	434.325	18
39	219.144	18
40	213.596	18
41	424.747	18
42	484.149	18
43	321.937	18
44	338.804	18
45	462.139	18
46	430.254	18
47	181.243	18
48	174.872	18
49	337.043	18
50	181.243	18
51	267.347	18
52	285.261	18
53	167.105	18
54	565.37	18
55	444.908	18
56	340.041	18
57	197.838	18
58	465.975	18
59	194.879	18
60	171.484	18
61	158.221	18
62	263.96	18
63	241.715	18
64	352.343	18
65	381.019	18
66	302.297	18
67	285.096	18
68	391.453	18
69	181.583	18
70	181.257	18
71	203.244	18
72	224.73	18
73	187.928	18
74	509.291	18
75	501.026	18
76	342.879	18
1	253.243	19
2	250.592	19
3	286.979	19
4	203.701	19
5	241.396	19
6	328.157	19
7	330.678	19
8	1119.91	19
9	401.66	19
10	235.665	19
11	323.241	19
12	556.974	19
13	276.251	19
14	266.099	19
15	443.091	19
16	190.041	19
17	215.351	19
18	295.632	19
19	174.577	19
20	332.818	19
21	425.34	19
22	321.755	19
23	431.968	19
24	533.058	19
25	574.869	19
26	168.09	19
27	175.384	19
28	399.048	19
29	439.051	19
30	528.524	19
31	395.378	19
32	211.145	19
33	490.451	19
34	226.503	19
35	291.139	19
36	381.78	19
37	504.077	19
38	437.652	19
39	230.185	19
40	216.05	19
41	416.062	19
42	467.264	19
43	320.691	19
44	343.887	19
45	440.362	19
46	440.954	19
47	179.934	19
48	174.466	19
49	343.175	19
50	179.934	19
51	278.367	19
52	271.762	19
53	167.379	19
54	550.576	19
55	438.555	19
56	349.605	19
57	197.386	19
58	454.556	19
59	192.825	19
60	169.212	19
61	157.507	19
62	258.198	19
63	238.365	19
64	362.131	19
65	377.411	19
66	316.02	19
67	278.93	19
68	432.717	19
69	179.922	19
70	179.948	19
71	200.264	19
72	219.34	19
73	187.38	19
74	482.783	19
75	545.994	19
76	326.492	19
1	259.952	20
2	250.381	20
3	305.892	20
4	203.317	20
5	239.038	20
6	330.455	20
7	325.329	20
8	1021.14	20
9	402.342	20
10	231.682	20
11	317.244	20
12	531.761	20
13	290.053	20
14	264.949	20
15	454.07	20
16	196.387	20
17	215.447	20
18	281.283	20
19	178.455	20
20	336.256	20
21	419.76	20
22	318.903	20
23	460.918	20
24	477.096	20
25	590.43	20
26	166.348	20
27	175.19	20
28	390.306	20
29	425.899	20
30	449.903	20
31	391.032	20
32	210.494	20
33	483.396	20
34	221.596	20
35	334.364	20
36	401.628	20
37	458.659	20
38	435.319	20
39	224.181	20
40	220.638	20
41	432.565	20
42	492.225	20
43	334.275	20
44	335.477	20
45	437.92	20
46	412.855	20
47	179.597	20
48	174.161	20
49	350.778	20
50	179.597	20
51	281.21	20
52	290.038	20
53	166.225	20
54	563.192	20
55	456.125	20
56	339.325	20
57	196.454	20
58	450.242	20
59	193.855	20
60	171.857	20
61	156.771	20
62	266.928	20
63	240.507	20
64	363.394	20
65	356.673	20
66	320.174	20
67	268.319	20
68	432.011	20
69	179.984	20
70	179.928	20
71	202.315	20
72	222.375	20
73	188.835	20
74	456.246	20
75	544.893	20
76	341.559	20
1	251.759	21
2	255.64	21
3	330.29	21
4	202.912	21
5	245.648	21
6	317.709	21
7	322.904	21
8	1030.85	21
9	408.658	21
10	233.523	21
11	328.173	21
12	519.807	21
13	279.74	21
14	267.221	21
15	453.975	21
16	189.803	21
17	223.677	21
18	271.695	21
19	177.882	21
20	315.212	21
21	410.107	21
22	308.154	21
23	490.275	21
24	440.523	21
25	578.006	21
26	167.959	21
27	175.918	21
28	361.136	21
29	425.175	21
30	469.168	21
31	382.795	21
32	211.972	21
33	462.388	21
34	223.29	21
35	310.323	21
36	402.792	21
37	495.359	21
38	438.099	21
39	223.705	21
40	226.929	21
41	409.295	21
42	487.388	21
43	322.746	21
44	329.416	21
45	429.69	21
46	412.336	21
47	176.88	21
48	173.588	21
49	360.709	21
50	176.88	21
51	273.565	21
52	272.87	21
53	164.676	21
54	621.422	21
55	440.37	21
56	337.83	21
57	191.514	21
58	489.633	21
59	191.747	21
60	171.731	21
61	156.718	21
62	267.063	21
63	239.083	21
64	385.746	21
65	350.83	21
66	316.196	21
67	278.409	21
68	501.175	21
69	178.513	21
70	178.894	21
71	211.667	21
72	225.981	21
73	187.137	21
74	456.069	21
75	488.641	21
76	359.725	21
1	257.991	22
2	252.861	22
3	299.09	22
4	200.415	22
5	239.736	22
6	299.599	22
7	345.061	22
8	1022.59	22
9	412.992	22
10	231.011	22
11	309.354	22
12	452.553	22
13	286.34	22
14	268.638	22
15	452.862	22
16	190.665	22
17	225.579	22
18	268.256	22
19	178.495	22
20	318.65	22
21	429.806	22
22	318.819	22
23	461.804	22
24	413.039	22
25	600.731	22
26	167.626	22
27	175.413	22
28	356.614	22
29	392.174	22
30	456.97	22
31	369.885	22
32	214.588	22
33	442.559	22
34	213.896	22
35	304.126	22
36	384.737	22
37	469.562	22
38	426.144	22
39	218.036	22
40	219.743	22
41	404.767	22
42	519.556	22
43	311.426	22
44	336.981	22
45	424.34	22
46	439.833	22
47	179.521	22
48	175.264	22
49	352.668	22
50	179.521	22
51	287.032	22
52	273.523	22
53	166.245	22
54	598.868	22
55	415.513	22
56	331.444	22
57	193.282	22
58	493.066	22
59	191.894	22
60	172.383	22
61	156.656	22
62	270.514	22
63	246.607	22
64	370.406	22
65	363.243	22
66	323.747	22
67	272.993	22
68	603.74	22
69	177.539	22
70	178.708	22
71	214.085	22
72	229.611	22
73	186.13	22
74	493.206	22
75	520.7	22
76	347.882	22
1	259.582	23
2	253.213	23
3	297.355	23
4	200.149	23
5	231.373	23
6	303.192	23
7	321.904	23
8	908.091	23
9	410.766	23
10	233.82	23
11	345.138	23
12	483.658	23
13	276.478	23
14	275.333	23
15	441.46	23
16	192.886	23
17	221.481	23
18	293.443	23
19	178.998	23
20	320.813	23
21	438.207	23
22	310.689	23
23	445.707	23
24	404.145	23
25	533.4	23
26	167.356	23
27	174.194	23
28	372.541	23
29	356.967	23
30	460.262	23
31	390.034	23
32	216.035	23
33	484.999	23
34	212.672	23
35	303.134	23
36	388.102	23
37	487.773	23
38	441.815	23
39	214.673	23
40	232.65	23
41	419.897	23
42	503.19	23
43	308.436	23
44	324.426	23
45	428.529	23
46	429.37	23
47	181.776	23
48	173.463	23
49	350.125	23
50	181.776	23
51	273.753	23
52	261.495	23
53	165.621	23
54	588.703	23
55	401.01	23
56	324.885	23
57	187.666	23
58	553.319	23
59	191.467	23
60	171.447	23
61	156.941	23
62	280.932	23
63	245.23	23
64	411.797	23
65	364.629	23
66	328.007	23
67	271.307	23
68	527.71	23
69	178.21	23
70	178.71	23
71	214.831	23
72	217.515	23
73	185.501	23
74	494.322	23
75	467.633	23
76	364.839	23
1	256.528	24
2	245.303	24
3	294.067	24
4	203.502	24
5	233.206	24
6	290.893	24
7	334.098	24
8	934.189	24
9	421.398	24
10	235.891	24
11	463.383	24
12	461.758	24
13	279.856	24
14	272.352	24
15	447.699	24
16	192.666	24
17	214.074	24
18	287.063	24
19	182.056	24
20	326.507	24
21	460.799	24
22	328.397	24
23	440.356	24
24	429.003	24
25	496.961	24
26	168.162	24
27	174.633	24
28	374.665	24
29	384.277	24
30	489.809	24
31	378.325	24
32	220.582	24
33	469.292	24
34	223.125	24
35	316.654	24
36	390.211	24
37	458.639	24
38	437.49	24
39	220.212	24
40	234.901	24
41	423.487	24
42	494.582	24
43	303.884	24
44	329.241	24
45	421.113	24
46	446.581	24
47	180.021	24
48	174.195	24
49	365.806	24
50	180.021	24
51	282.166	24
52	265.308	24
53	165.825	24
54	620.065	24
55	404.871	24
56	327.15	24
57	188.959	24
58	492.575	24
59	192.921	24
60	171.81	24
61	157.833	24
62	287.725	24
63	246.108	24
64	425.327	24
65	383.259	24
66	321.054	24
67	260.858	24
68	553.044	24
69	179.968	24
70	178.912	24
71	206.453	24
72	206.792	24
73	186.241	24
74	454.607	24
75	498.406	24
76	385.191	24
1	251.487	25
2	248.24	25
3	284.496	25
4	210.934	25
5	236.148	25
6	292.122	25
7	327.666	25
8	941.608	25
9	422.236	25
10	236.233	25
11	463.066	25
12	412.102	25
13	261.626	25
14	274.848	25
15	450.252	25
16	198.781	25
17	213.927	25
18	272.394	25
19	183.261	25
20	340.195	25
21	479.98	25
22	324.935	25
23	466.878	25
24	455.359	25
25	459.101	25
26	167.879	25
27	174.038	25
28	375.412	25
29	354.41	25
30	479.636	25
31	376.921	25
32	224.272	25
33	468.133	25
34	227.92	25
35	316.354	25
36	395.614	25
37	483.405	25
38	470.411	25
39	211.29	25
40	226.448	25
41	469.532	25
42	493.659	25
43	307.661	25
44	329.283	25
45	426.432	25
46	456.016	25
47	181.771	25
48	173.278	25
49	360.45	25
50	181.771	25
51	252.137	25
52	279.027	25
53	165.46	25
54	642.69	25
55	392.542	25
56	334.118	25
57	194.088	25
58	477.742	25
59	192.077	25
60	171.78	25
61	157.644	25
62	289.182	25
63	248.193	25
64	421.923	25
65	394.652	25
66	338.589	25
67	264.696	25
68	491.803	25
69	179.815	25
70	177.847	25
71	206.334	25
72	210.871	25
73	189.495	25
74	507.354	25
75	541.942	25
76	376.292	25
1	259.951	26
2	241.502	26
3	279.998	26
4	208.243	26
5	227.652	26
6	289.139	26
7	343.21	26
8	954.712	26
9	415.032	26
10	234.217	26
11	340.91	26
12	530.926	26
13	267.764	26
14	273.631	26
15	469.959	26
16	196.928	26
17	224.028	26
18	269.75	26
19	183.063	26
20	377.038	26
21	459.185	26
22	338.363	26
23	445.021	26
24	436.88	26
25	489.141	26
26	168.261	26
27	174.043	26
28	372.803	26
29	342.767	26
30	469.94	26
31	392.869	26
32	222.108	26
33	454.535	26
34	228.77	26
35	303.419	26
36	390.26	26
37	478.75	26
38	443.703	26
39	197.582	26
40	241.181	26
41	462.58	26
42	474.618	26
43	296.752	26
44	325.787	26
45	419.967	26
46	433.063	26
47	181.259	26
48	171.933	26
49	342.94	26
50	181.259	26
51	281.57	26
52	267.239	26
53	166.82	26
54	636.739	26
55	377.72	26
56	326.575	26
57	197.353	26
58	452.856	26
59	189.457	26
60	171.808	26
61	158.435	26
62	276.161	26
63	243.927	26
64	398.879	26
65	380.409	26
66	334.612	26
67	281.88	26
68	422.386	26
69	178.994	26
70	177.652	26
71	205.512	26
72	211.778	26
73	187.957	26
74	550.077	26
75	559.936	26
76	405.999	26
1	256.838	27
2	257.098	27
3	294.171	27
4	207.934	27
5	238.973	27
6	281.97	27
7	316.291	27
8	929.056	27
9	433.661	27
10	238.53	27
11	387.895	27
12	389.892	27
13	267.526	27
14	280.724	27
15	468.909	27
16	199.216	27
17	221.158	27
18	269.19	27
19	187.383	27
20	374.183	27
21	504.864	27
22	355.814	27
23	468.041	27
[truncated: 14,493 more rows]

## Sheet: Fig4de data
condition	type	mean	sd	n
GBF1M832L Noco GPI	half_max	4.76	2.08467	100
GBF1M832L Noco GPI	half_min	13.83	5.06534	100
GBF1M832L Noco BFA GPI	half_max	5	2.5903	33
GBF1M832L Noco BFA washout GPI	half_max	4.21053	2.52093	76
GBF1M832L Noco BFA washout GPI	half_min	17.2632	5.64356	76
	p-value(Welch's t-test)
GPI half_max Noco vs Noco BFA	0.635658
GPI half_max Noco vs Noco BFA washout	0.125418
GPI half_min Noco vs Noco BFA washout	4.96751e-05
