# Supplementary material for: Reversible control of post-Golgi transport by brefeldin A reveals recycling endosome maturation during glycosylphosphatidylinositol-anchored protein transport
Source: Nat Commun. 2026 Jul 27;17:7262. doi: 10.1038/s41467-026-75784-1 (PMC13408501; doi:10.1038/s41467-026-75784-1)
Supplement: Supplementary file 25 — Source data [file 41467_2026_75784_MOESM25_ESM.zip › source data 260620/Figure 5r-w.xlsx]

## Sheet: Fig5m
ARF1						Integrated intensity		cargo						Integrated intensity
	1	0.841	19272	13181	34235	16208.2	12430422		1	1.79	24404.5	11053	62902	43690.7	33507401
	2	1.759	25556.9	13162	50343	44953.9	34476205		2	1.707	30227.8	11050	65982	51593.4	39568219
	3	1.788	32282.3	13174	79327	57709.8	44259017		3	1.673	30102	11099	60691	50358.2	38620903
	4	1.695	36158.9	13194	87260	61292.3	47006517		4	1.35	28374.4	11078	52522	38292.6	29367511
	5	1.549	40658.2	13168	85159	62981.4	48301954		5	1.263	22497.8	11076	45062	28425.7	21800324
	6	1.586	39859.9	13181	91412	63200.1	48469683		6	0.995	19107.4	11053	29517	19009.7	14578969
	7	1.424	37982	13161	87739	54081.5	41476392		7	0.947	16843.3	11079	29778	15944.5	12228201
	8	1.519	38153.8	13165	75400	57957.8	44449184		8	0.713	16706.3	11058	23852	11915.6	9138361
	9	1.629	39788	13159	78558	64798.2	49695269		9	0.773	18694.9	11096	29365	14455.3	11086082
	10	1.769	48831.6	13169	97969	86402.9	66264463		10	0.921	24862.4	11079	64907	22887.4	17552854
	11	1.985	51299.9	13178	95826	101807	78078446		11	0.924	22957	11055	45380	21223.1	16276509
						Normalization(Integrated intensity)								Normalization(Integrated intensity)
						0.159204								0.846826
						0.441559								1
						0.566853								0.976059
						0.602042								0.742199
						0.618634								0.550955
						0.620782								0.368451
						0.531214								0.309041
						0.569289								0.230952
						0.636479								0.280176
						0.848691								0.44361
						1								0.411353
	y = Normalization(Integrated intensity), x = frame No.
	blue: ARF1、orange: cargo

## Sheet: Fig5n
ARF3						Integrated intensity		cargo						Integrated intensity
	1	0.579	39007.9	34745	48635	22583.1	17319525		1	0.853	32524.8	11795	62628	27735.8	21271216
	2	1.103	42518.5	34741	53425	46902.6	35970692		2	1.065	26579.9	11804	58629	28315.4	21715755
	3	1.269	47385.2	34756	68754	60117.8	46105772		3	1.149	27579.9	11796	56328	31682.3	24297913
	4	1.327	53038.1	34731	88191	70401.8	53992820		4	0.767	27731.2	11815	55539	21261.5	16305954
	5	1.522	47371.4	34728	67328	72083.4	55282431		5	0.155	16119.3	11822	25505	2501.15	1918193
	6	1.66	51668.7	34740	82256	85763.7	65774215		6	0.398	19323.6	11816	45688	7684.85	5893694
	7	1.606	53626.2	34787	86314	86146.2	66067539		7	0.359	20097.7	11838	36573	7206.54	5526863
	8	1.614	59867.4	34793	94784	96640.4	74115834		8	0.412	17497.2	11813	27989	7209.47	5529114
	9	1.738	51936.1	34770	84764	90270.7	69230762		9	0.347	17376.5	11794	27801	6026.89	4622162
	10	1.252	52136.8	34762	89388	65262.4	50051286		10	0.27	16753.4	11790	26297	4521.9	3467950
	11	1.337	50276.2	34728	80343	67194.6	51533141		11	0.262	19119.3	11795	26604	5010.9	3842980
						Normalization(Integrated intensity)								Normalization(Integrated intensity)
						0.233682								0.875434
						0.485331								0.893729
						0.622077								1
						0.728492								0.671085
						0.745892								0.0789448
						0.887452								0.24256
						0.891409								0.227462
						1								0.227555
						0.934089								0.190229
						0.675312								0.142726
						0.695305								0.158161
	y = Normalization(Integrated intensity), x = Frame No.
	blue: ARF3、orange: cargo

## Sheet: Fig5o
				ARF3				Integrated intensity		ARF1				Integrated intensity
					1	0.729	65968.8	48083.7	36876540		1	0.613	68067.8	41714.5	31991869
					2	0.416	53947.1	22439.2	17209136		2	0.373	57118.8	21300.7	16335986
					3	0.374	54808	20510.4	15729887		3	0.372	55323.5	20559	15767206
					4	0.49	56378.7	27640.8	21198404		4	0.366	52746.1	19326.1	14821647
					5	0.608	56748	34481.4	26444583		5	0.392	54924.1	21556.5	16532155
					6	0.519	57303.8	29738.2	22806912		6	0.402	50365.9	20227.2	15512691
					7	0.902	65551.1	59147.1	45361333		7	0.652	64943.6	42340.3	32471806
					8	0.786	63054.8	49577.3	38022019		8	0.655	56532.6	37004.2	28379383
					9	0.743	62571.2	46504.7	35665575		9	0.741	64069.2	47451	36391321
					10	0.699	63336.5	44265.7	33948384		10	0.643	61635.9	39621.3	30386501
					11	0.542	55716.6	30222.2	23178093		11	0.561	54636.3	30633.6	23493629
								Normalization(Integrated intensity)						Normalization(Integrated intensity)
								0.812951						0.879107
								0.379379						0.448898
								0.346769						0.433268
								0.467323						0.407285
								0.582976						0.454288
								0.502783						0.426274
								1						0.892295
								0.838203						0.779839
								0.786255						1
								0.748399						0.834993
								0.510966						0.645583
			y = Normalization(Integrated intensity), x = Frame No.
			blue: ARF3、orange: ARF1

## Sheet: Fig5p
Rab11						Integrated intensity		GPI/Rab11						Integrated intensity
	1	0.126	25891.9	21852.5	33419	3262.38	906215		1	0.126	14068.1	3948.89	23523.4	1772.58	492383
	2	0.097	27056.7	21978.4	33247.1	2629.91	730530		2	0.097	17542.9	4892.52	30756.5	1705.17	473659
	3	0.126	28661.6	21915.6	38183.9	3611.36	1.00315e+06		3	0.126	22102.2	5666.58	47001.7	2784.87	773576
	4	0.14	31263.3	21775.4	47747.6	4389.37	1.21927e+06		4	0.14	24230.9	4118.57	52663.2	3402.02	945004
	5	0.148	32906.4	21939.5	48684.3	4856.99	1.34916e+06		5	0.148	34143.6	10350	68021.5	5039.59	1.39989e+06
	6	0.108	29022.9	22215.1	38251.7	3134.47	870687		6	0.108	21229	8975.4	41291.1	2292.74	636871
	7	0.083	24406	21809.4	27277.2	2020.82	561338		7	0.083	20332.1	9189.43	35448.9	1683.5	467639
	8	0.086	26648.5	21972.9	33916.6	2302.43	639565		8	0.086	17538.2	8450.69	23466.9	1515.3	420917
	9	0.119	30334.5	22300.1	39726	3603.74	1.00104e+06		9	0.119	21580.3	6550.25	34654.3	2563.74	712150
	10	0.079	27461.9	22296.6	35076.9	2174.99	604163		10	0.079	17888.4	11920.3	28439.1	1416.76	393546
	11	0.065	24549.4	22017.5	28328	1590.8	441890		11	0.065	21699.6	7601.47	34382.6	1406.14	390594
	12	0.09	28978.7	22017.9	41813.9	2608.08	724468		12	0.09	19289.3	6431.43	34177.7	1736.04	482233
	13	0.115	33881.8	21921.4	53533.2	3903.18	1.08422e+06		13	0.115	24678.6	8608.51	38681.5	2842.97	789714
	14	0.086	25045.3	22025.5	27704.2	2163.91	601086		14	0.086	30315.4	11461.1	45159.4	2619.25	727569
	15	0.137	27933.7	21795.7	36198.4	3821.34	1.06148e+06		15	0.137	32388.1	10277.7	51743.3	4430.69	1.23075e+06
	16	0.14	28991.2	22451.7	40295.6	4070.36	1.13066e+06		16	0.14	40504.1	17547.9	57262.1	5686.78	1.57966e+06
	17	0.137	31458.9	22025.2	46038.3	4303.58	1.19544e+06		17	0.137	40569.6	15652.1	68300.8	5549.92	1.54165e+06
	18	0.122	29590.6	21878.1	39972.3	3621.89	1.00608e+06		18	0.122	42049.8	22617.5	66238.7	5146.9	1.42969e+06
	19	0.133	29755	22651.9	41697.3	3963.37	1.10094e+06		19	0.133	32374.2	10828.8	52584.4	4312.24	1.19784e+06
	20	0.112	27097.8	22195.4	33877	3024.12	840033		20	0.112	28634.1	11583.2	38953.8	3195.57	887658
	21	0.148	32749.7	22068.7	47694.6	4833.86	1.34274e+06		21	0.148	22826.3	6315.93	39479.7	3369.16	935877
	22	0.108	29163.4	21798.8	41192.4	3149.65	874901		22	0.108	22019.4	9441.1	34422.1	2378.09	660581
	23	0.122	29279.5	22131.6	36916.8	3583.81	995504		23	0.122	29015.2	12549.8	51464	3551.47	986518
	24	0.173	32869.5	22167.4	51267.4	5679.85	1.57774e+06		24	0.173	36357.1	7661.74	68976.6	6282.5	1.74514e+06
	25	0.173	30688.7	22396.5	41224.1	5303.02	1.47306e+06		25	0.173	35203.1	8309.96	63119.5	6083.09	1.68975e+06
	26	0.158	30728.3	22513.6	38643.3	4867.37	1.35205e+06		26	0.158	38726.7	13693	59792.6	6134.32	1.70398e+06
	27	0.166	32759.9	21861.2	49699	5425.03	1.50695e+06		27	0.166	39269.8	15747.7	64382.8	6503.08	1.80641e+06
	28	0.133	31471.1	23092.5	43263.2	4191.95	1.16443e+06		28	0.133	28025.1	8947.81	54977.3	3732.95	1.03693e+06
	29	0.148	29190.6	21815.3	38560.7	4308.54	1.19682e+06		29	0.148	28416.3	8853.19	49279.7	4194.25	1.16507e+06
	30	0.13	26868.6	22277.7	36139.3	3482.17	967270		30	0.13	26377.5	15094.2	40205.3	3418.52	949590
	31	0.13	28802.8	22532.2	41355.1	3732.85	1.0369e+06		31	0.13	25654.1	13125.4	35468.8	3324.77	923548
	32	0.133	29089.2	22123.4	38387.6	3874.68	1.0763e+06		32	0.133	29701.3	7217.31	42640.1	3956.22	1.09895e+06
	33	0.13	28140.2	22067.8	38169.5	3646.96	1.01305e+06		33	0.13	27122.4	9173.82	51044.8	3515.06	976407
	34	0.144	28975	21786.3	37931.7	4172.4	1.159e+06		34	0.144	29280.6	9505.28	48061.1	4216.41	1.17122e+06
	35	0.191	30726.9	21900.7	40882	5862.69	1.62853e+06		35	0.191	38432.8	11347.2	62818.3	7332.98	2.03694e+06
	36	0.194	32638.2	21793.5	51145.9	6344.86	1.76246e+06		36	0.194	34502.9	14362.4	51634.3	6707.36	1.86315e+06
	37	0.205	31302	21796.7	49799	6423.17	1.78421e+06		37	0.205	33952.3	11684.8	57783	6967.02	1.93528e+06
	38	0.198	32714.1	22260.2	49941	6477.39	1.79928e+06		38	0.198	32582	8457.9	57127.4	6451.24	1.79201e+06
	39	0.209	35349.7	21810.8	54605	7381.01	2.05028e+06		39	0.209	36351.3	13642.6	60967.9	7590.15	2.10837e+06
	40	0.187	36595	22259.6	58652.7	6850.58	1.90294e+06		40	0.187	40879	15592.8	60856.2	7652.55	2.12571e+06
	41	0.216	37633.2	22245.2	60854.6	8128.77	2.25799e+06		41	0.216	29264.4	7229.77	52718.4	6321.1	1.75586e+06
	42	0.198	38777.4	21944.3	61918.5	7677.92	2.13275e+06		42	0.198	36208.8	17014.5	52086.5	7169.33	1.99148e+06
	43	0.205	37884.2	23083.2	57651.1	7773.84	2.1594e+06		43	0.205	30555	6720.68	55168.5	6269.89	1.74164e+06
	44	0.191	39682.7	22883.1	56179.3	7571.47	2.10319e+06		44	0.191	30007.7	7280.67	47578	5725.46	1.59041e+06
	45	0.227	34669.7	22225.5	49431.9	7863.08	2.18419e+06		45	0.227	29902.9	6700.72	47946.5	6781.98	1.88388e+06
	46	0.227	39759.4	22774.3	62625.1	9017.42	2.50484e+06		46	0.227	31589.2	11700.2	61475.5	7164.44	1.99012e+06
	47	0.212	38947.1	23096.7	66772.9	8272.35	2.29788e+06		47	0.212	35262.4	7594.46	65492.1	7489.74	2.08048e+06
	48	0.216	41849.5	22801.9	70701.8	9039.5	2.51097e+06		48	0.216	35277	7457.47	61860.5	7619.82	2.11662e+06
	49	0.245	39139.4	21783.8	59827.9	9581.33	2.66148e+06		49	0.245	29409.3	6344.4	60452.1	7199.4	1.99983e+06
	50	0.216	39362.5	21843	65553.1	8502.3	2.36175e+06		50	0.216	27523.4	6830.96	57453.7	5945.05	1.6514e+06
	51	0.212	45705.9	22359.3	84510.1	9707.93	2.69665e+06		51	0.212	29739.5	4213.67	53902	6316.68	1.75463e+06
	52	0.209	44446.5	22264.1	81276.9	9280.44	2.5779e+06		52	0.209	32303.7	10492.7	60059.6	6745.01	1.87361e+06
	53	0.256	43806.1	22329.4	81463.1	11196.8	3.11023e+06		53	0.256	33253.5	7123.65	60202.7	8499.59	2.361e+06
	54	0.23	48308.5	21820.7	80575.6	11130.3	3.09174e+06		54	0.23	32811.1	6927.33	64172.5	7559.69	2.09991e+06
	55	0.248	45977.1	22033.5	80107.9	11420.7	3.17242e+06		55	0.248	35798.1	4026.65	63068.3	8892.24	2.47007e+06
	56	0.198	38241.1	22230.3	63482.6	7571.73	2.10326e+06		56	0.198	19281.6	3590.21	28031.7	3817.76	1.06049e+06
	57	0.198	35016	22355.7	57516	6933.18	1.92588e+06		57	0.198	18070.8	4237.76	28967.2	3578.01	993891
	58	0.191	37882.9	22127.4	60927.9	7228.05	2.00779e+06		58	0.191	18464.8	4018.46	35010.3	3523.09	978637
	59	0.241	35551.8	22621.3	59620.2	8575.09	2.38197e+06		59	0.241	19049.5	3587.91	36411.1	4594.73	1.27631e+06
	60	0.241	42605	21803.5	85318.3	10276.3	2.85453e+06		60	0.241	27884.8	4127.1	54536.8	6725.81	1.86828e+06
	61	0.227	42837.6	21875.9	82331.3	9715.56	2.69877e+06		61	0.227	28651	3910.38	53963.1	6498.05	1.80501e+06

## Sheet: Fig5q
Rab11						Integrated intensity		cargo/R11						Integrated intensity		cargo						Integrated intensity
	1	0.22	13153	8481.71	18790.5	2888.4	802333		1	0.22	3484.62	871.932	9639.61	765.223	212562		1	0.108	12869	9146.72	19325.1	1389.85	386069
	2	0.238	12870.2	8462.74	23575	3057.97	849437		2	0.238	4397.27	1001.67	16329	1044.79	290220		2	0.061	10044.5	9114.06	11767.6	614.722	170756
	3	0.486	12686.9	8455.8	26685.8	6165.85	1.71273e+06		3	0.486	4577.06	758.555	17453.1	2224.45	617903		3	0.292	19903	9190.72	34560.5	5803.72	1.61214e+06
	4	0.745	13465.3	7785.8	35315.8	10034.3	2.78731e+06		4	0.745	8892.93	762.899	22059.2	6627.01	1.84084e+06		4	0.266	16813.8	9471.52	26537	4479.21	1.24422e+06
	5	0.536	15385.3	8462.65	30152.7	8252.69	2.29241e+06		5	0.536	12608	283.754	36145.4	6762.95	1.8786e+06		5	0.421	19607.9	9238.43	37138.1	8258.86	2.29413e+06
	6	0.767	16685.6	5290.04	58754.5	12794.5	3.55402e+06		6	0.767	14143.5	802.303	71298.8	10845.3	3.01257e+06		6	0.392	27770.4	7049.54	71298.8	10897.1	3.02697e+06
	7	0.684	18509	8126.42	45968.8	12660.1	3.5167e+06		7	0.684	13047.7	388.64	44241.9	8924.6	2.47906e+06		7	0.443	23652.4	7977.48	50160.2	10473.3	2.90924e+06
	8	0.734	17618	8385.64	50474.9	12938.7	3.59408e+06		8	0.734	11996.9	1557.86	65678.8	8810.55	2.44737e+06		8	0.428	25644.5	6461.9	65678.8	10986.1	3.0517e+06
	9	0.763	16503.3	8219.64	57522.5	12595.3	3.49869e+06		9	0.763	11011	152.928	59319.8	8403.57	2.33432e+06		9	0.331	26360.1	9115.54	59319.8	8730.45	2.42513e+06
	10	0.684	19910.3	8465.45	61298.4	13618.7	3.78296e+06		10	0.684	8943.77	509.132	36448.3	6117.54	1.69932e+06		10	0.346	24063.6	9105.69	47190.9	8316.38	2.31011e+06
	11	0.644	19235.8	8281.78	54418.4	12395.5	3.44321e+06		11	0.644	11707.4	279.68	56753	7544.27	2.09563e+06		11	0.356	27089.9	9242.61	57242.6	9654.85	2.6819e+06
	12	0.616	19431.2	8460.82	48559.7	11961.9	3.32274e+06		12	0.616	13282.5	1497.5	52970.1	8176.7	2.2713e+06		12	0.418	24117.1	9093.43	52970.1	10071.3	2.79759e+06
	13	0.655	19769.5	8227.51	42644.2	12953	3.59805e+06		13	0.655	12536.2	540.675	51984.7	8213.74	2.28159e+06		13	0.324	27769.1	9084.32	57321.5	8997.18	2.49922e+06
	14	0.648	22197.1	7029.03	62618.5	14383.7	3.99548e+06		14	0.648	12053.2	571.635	56309.9	7810.47	2.16957e+06		14	0.389	23264.7	9128.95	56309.9	9045.33	2.51259e+06
	15	0.587	23650.2	8476.59	72937.8	13877.9	3.85498e+06		15	0.587	12378.4	337.109	56207.1	7263.62	2.01767e+06		15	0.353	26506.5	9178.73	60651.6	9351.48	2.59763e+06
	16	0.518	29837.1	8491.56	82758.7	15467.5	4.29654e+06		16	0.518	21568.4	1198.81	63081.7	11181.1	3.10586e+06		16	0.407	26805.6	9134.76	63081.7	10904.5	3.02904e+06
	17	0.425	32786.3	8456.07	83847	13927.6	3.86878e+06		17	0.425	28337.9	2488.97	60774.2	12037.9	3.34387e+06		17	0.428	28918	9311.58	60774.2	12388.5	3.44125e+06
	18	0.482	31144.6	8597.57	79811.6	15024.1	4.17337e+06		18	0.482	21720.8	1149.91	54443.4	10478.1	2.91058e+06		18	0.389	25825.4	9110.2	54443.4	10040.9	2.78914e+06
	19	0.522	28241.9	8460.01	78322.7	14742.3	4.09508e+06		19	0.522	19981.3	1840.72	54510.4	10430.2	2.89729e+06		19	0.439	22917.1	8803.86	54510.4	10065.2	2.79589e+06
	20	0.436	36464.7	8510.7	101194	15884	4.41223e+06		20	0.436	24192.2	1417.85	60830.2	10538.1	2.92726e+06		20	0.425	26536.2	9476.83	60830.2	11272.6	3.13127e+06
	21	0.547	29156.6	8474.97	85112	15954.5	4.4318e+06		21	0.547	20770.1	1501.5	54398.7	11365.4	3.15705e+06		21	0.407	26298.1	9239.19	54398.7	10698.1	2.97169e+06
	22	0.569	30132.5	8492.14	81307	17139.4	4.76093e+06		22	0.569	19698.8	106.229	56362.5	11204.7	3.11241e+06		22	0.436	25615.6	9179.09	56362.5	11158.1	3.09948e+06
	23	0.511	32239.8	8621.08	108281	16481	4.57805e+06		23	0.511	19759.5	0	50533.4	10101.1	2.80585e+06		23	0.432	24461.1	9240.27	50533.4	10567.2	2.93533e+06
	24	0.446	33205	8532.4	97023.6	14822.7	4.11742e+06		24	0.446	22550.5	417.963	63051.1	10066.6	2.79626e+06		24	0.392	25946.2	9129.77	63051.1	10181.3	2.82813e+06
	25	0.166	11727.4	8571.71	17882.5	1942.06	539460		25	0.166	10251.1	1748.19	27142.5	1697.59	471552		25	0.245	18426.6	9304.7	29515.8	4510.83	1.25301e+06
	26	0.126	10874.4	8475.08	15899.2	1370.18	380605		26	0.126	17417.5	3882.15	34761.8	2194.6	609611		26	0.27	19691.3	9084.55	40436.7	5316.66	1.47685e+06
	27	0.292	14383.1	8456.47	23397.7	4194.11	1.16503e+06		27	0.292	17393	2308.88	48463.1	5071.8	1.40883e+06		27	0.281	24449.6	9275.49	48463.1	6865.45	1.90707e+06
	28	0.216	12471.8	8457.38	19531.3	2693.91	748307		28	0.216	13305.1	720.652	38514.9	2873.9	798304		28	0.259	21288.4	9123.98	40961.2	5517.95	1.53276e+06
	29	0.396	14139	8461.27	35191	5599.03	1.55529e+06		29	0.396	11718.3	183.965	50786.2	4640.44	1.28901e+06		29	0.292	28410	9150.52	53303.3	8284.35	2.30121e+06
	30	0.266	13249	8477.11	23585.7	3529.52	980423		30	0.266	13623.8	1347.89	40876.1	3629.38	1.00816e+06		30	0.284	20691.5	9136.9	40876.1	5884.67	1.63463e+06
	31	0.338	18051.8	8626.35	33840.9	6108.74	1.69687e+06		31	0.338	19671	384.783	59947.8	6656.67	1.84907e+06		31	0.464	22687.4	9230.79	59947.8	10536	2.92668e+06
	32	0.421	13956.6	8474.43	30113.7	5878.54	1.63293e+06		32	0.421	15543.9	1356.91	47615.9	6547.11	1.81864e+06		32	0.292	23033.5	9151.99	47615.9	6716.56	1.86571e+06
	33	0.256	13177.2	8463.67	21519.6	3368.09	935580		33	0.256	21373.5	1400.23	57450.8	5463.08	1.51752e+06		33	0.292	25019.6	9783.25	58068.3	7295.73	2.02659e+06
	34	0.331	14158.8	8492.74	28462	4689.41	1.30261e+06		34	0.331	17652.5	585.134	49892.9	5846.52	1.62403e+06		34	0.346	22168.7	9168.45	49892.9	7661.52	2.1282e+06
	35	0.108	10661.9	8461.32	14869.8	1151.49	319858		35	0.108	15976.3	1556.57	28185.6	1725.44	479289		35	0.22	18620	9149.45	33916.2	4088.96	1.13582e+06
	36	0.252	11658.4	8461.17	20325.7	2937.91	816087		36	0.252	12983.3	945.763	44010.4	3271.78	908828		36	0.288	19534	9156.5	44010.4	5625.78	1.56272e+06
	37	0.302	10764.8	8528.02	16505.2	3255.26	904240		37	0.302	12628.6	1022.8	31564.8	3818.89	1.0608e+06		37	0.281	18961.4	9596.9	33513.2	5324.37	1.47899e+06
	38	0.245	12547.1	8526.25	21902	3071.54	853205		38	0.245	13760.1	1006.75	41419	3368.48	935689		38	0.284	21338.3	9418.93	41419	6068.62	1.68573e+06
	39	0.41	12547	8492.17	22813.4	5149.29	1.43036e+06		39	0.41	13124.4	1018.09	48788.7	5386.25	1.49618e+06		39	0.252	25152.5	9461.61	48788.7	6338.44	1.76068e+06
	40	0.248	11808.9	7946.26	19949.9	2933.33	814815		40	0.248	15812.7	1058.11	38792.4	3927.88	1.09108e+06		40	0.306	20686	9180.55	38980.5	6329.91	1.75831e+06
	41	0.259	14549.9	9003.32	23691.5	3771.34	1.0476e+06		41	0.259	20931.1	3443.46	57338.5	5425.34	1.50704e+06		41	0.338	24810.4	9100.24	57338.5	8395.84	2.33218e+06
	42	0.493	13569	8477.3	28940.1	6692.23	1.85895e+06		42	0.493	13152.3	429.939	57060.5	6486.71	1.80186e+06		42	0.281	27565.4	9613.17	57060.5	7740.36	2.1501e+06
	43	0.317	14224.5	8475.93	24475.3	4506.33	1.25176e+06		43	0.317	19675.8	1400.88	57335.9	6233.31	1.73147e+06		43	0.306	26068.5	9333.29	57335.9	7976.95	2.21582e+06
	44	0.202	13288	8214.58	26420.9	2678.85	744126		44	0.202	28198.2	2938.49	57512.3	5684.75	1.5791e+06		44	0.374	23011.3	9130.61	57512.3	8615.44	2.39318e+06
	45	0.23	15115.9	8559.62	32849.3	3482.7	967415		45	0.23	23444.6	990.457	59835.5	5401.65	1.50046e+06		45	0.288	27191.4	9124.09	59835.5	7831.12	2.17531e+06
	46	0.374	13478.3	7841.76	28394	5046.26	1.40174e+06		46	0.374	19119.4	229.638	55137	7158.32	1.98842e+06		46	0.331	25859	9283.97	55137	8564.5	2.37903e+06
	47	0.306	14529.4	8459.93	28909.3	4446.01	1.235e+06		47	0.306	18795.6	1279.56	59300.2	5751.45	1.59763e+06		47	0.292	28256.5	9139.14	59300.2	8239.6	2.28878e+06
	48	0.295	13765.9	7947.97	25857.6	4063.68	1.1288e+06		48	0.295	17280.1	453.118	65766.9	5101.08	1.41697e+06		48	0.292	26990.3	9246.38	65766.9	7870.38	2.18622e+06
	49	0.266	16681.5	8952.63	33912	4443.95	1.23443e+06		49	0.266	24923.6	2468.81	69288.2	6639.64	1.84435e+06		49	0.284	28387.4	9302.45	69288.2	8073.36	2.2426e+06
	50	0.414	13372.1	8504.28	26332.3	5536.05	1.53779e+06		50	0.414	18097.2	1666.72	49363.6	7492.25	2.08118e+06		50	0.324	24574.1	9243.09	49363.6	7962	2.21167e+06
	51	0.252	16154.5	8825.78	30224.1	4070.93	1.13082e+06		51	0.252	29374.5	2401.3	60592.6	7402.36	2.05621e+06		51	0.317	28313.2	9091.74	60592.6	8969.62	2.49156e+06
	52	0.32	13985.3	8518.21	24200.3	4480.89	1.24469e+06		52	0.32	18357.9	616.098	47549.6	5881.88	1.63386e+06		52	0.342	23912.9	9250.7	47549.6	8178.22	2.27173e+06
	53	0.392	13590.5	8598.85	21464	5332.91	1.48136e+06		53	0.392	23719.6	1610.53	64147.5	9307.57	2.58544e+06		53	0.284	26365.5	9383.69	64147.5	7498.36	2.08288e+06
	54	0.295	12369.9	8570.47	21624	3651.58	1.01433e+06		54	0.295	16618.2	1656.65	42092.3	4905.69	1.36269e+06		54	0.306	20751.3	9152.5	42092.3	6349.89	1.76386e+06
	55	0.403	11029.3	6884.36	18062.7	4447.02	1.23528e+06		55	0.403	12894.7	1145.46	37813.2	5199.15	1.44421e+06		55	0.292	18217.2	9150.5	37813.2	5312.15	1.4756e+06
	56	0.396	12004.9	8464.74	18727.9	4753.94	1.32054e+06		56	0.396	14032.3	1575.72	42873.8	5556.8	1.54355e+06		56	0.263	19948.4	9455.33	42873.8	5242.44	1.45623e+06
	57	0.173	12872	8983.82	21017.6	2224.28	617855		57	0.173	17876.8	275.697	37971.8	3089.11	858086		57	0.274	20007.8	9112.3	37971.8	5474.12	1.52059e+06
	58	0.166	11173.3	8574.71	18971.7	1850.29	513970		58	0.166	12393.3	1294.25	41320.6	2052.33	570091		58	0.216	20329.8	9806.85	41320.6	4391.23	1.21979e+06
	59	0.443	11230	8590.17	17656.2	4972.65	1.38129e+06		59	0.443	10805.6	106.56	30572.9	4784.7	1.32908e+06		59	0.23	17711.7	9233.52	30572.9	4080.78	1.13355e+06
	60	0.05	11419.3	8861.98	15206.8	575.534	159870		60	0.05	12671.7	2699.99	20949.7	638.656	177404		60	0.144	14847.5	9249.98	22561.3	2138.04	593900
	61	0.05	11058.2	8698.45	14626.1	557.331	154814		61	0.05	6530.56	3782.02	10984.6	329.14	91427.8		61	0.13	13198	9085.72	19382.2	1710.46	475129
						Normalization(Integrated intensity)																Normalization(Integrated intensity)
						0.168524																0.112189
						0.178418																0.0496204
						0.359748																0.468477
						0.585454																0.361562
						0.481505																0.666656
						0.746498																0.879616
						0.738658																0.845404
						0.75491																0.8868
						0.734875																0.704723
						0.794583																0.6713
						0.723221																0.779341
						0.697917																0.812958
						0.755745																0.726254
						0.839222					y = Normalization(Integrated intensity), x = Frame No.											0.73014
						0.80971					blue: Rab11、orange: cargo											0.754853
						0.902457																0.880215
						0.81261																1
						0.876587																0.810504
						0.860142																0.812464
						0.926757																0.909925
						0.930868																0.86355
						1																0.900687
						0.961586																0.852986
						0.864835																0.821834
						0.11331																0.364115
						0.0799435																0.429161
						0.244706																0.55418
						0.157177																0.44541
						0.326677																0.668714
						0.205931																0.475011
						0.356416																0.850471
						0.342985																0.542162
						0.196512																0.588912
						0.273605																0.618439
						0.0671838																0.330061
						0.171413																0.454114
						0.189929																0.429784
						0.17921																0.489859
						0.300436																0.51164
						0.171146																0.510952
						0.22004																0.677713
						0.39046																0.624803
						0.262923																0.643901
						0.156298																0.69544
						0.203199																0.632129
						0.294425																0.691328
						0.259404																0.665102
						0.237097																0.635298
						0.259283																0.651683
						0.323002																0.642694
						0.23752																0.724029
						0.261438																0.660147
						0.31115																0.605269
						0.213052																0.512564
						0.259462																0.428797
						0.277369																0.423171
						0.129776																0.441872
						0.107956																0.354461
						0.29013																0.329401
						0.0335797																0.172583
						0.0325176																0.138069
