# Supplementary material for: Reversible control of post-Golgi transport by brefeldin A reveals recycling endosome maturation during glycosylphosphatidylinositol-anchored protein transport
Source: Nat Commun. 2026 Jul 27;17:7262. doi: 10.1038/s41467-026-75784-1 (PMC13408501; doi:10.1038/s41467-026-75784-1)
Supplement: Supplementary file 25 — Source data [file 41467_2026_75784_MOESM25_ESM.zip › source data 260620/Figure S6.xlsx]

## Sheet: GBF1M832L untreated GPI
cell	Mean	number
1	5026.91	1
2	3539.12	1
3	831.877	1
4	1150.69	1
5	1039.07	1
6	598.141	1
7	2743.15	1
8	1417.26	1
9	8931.83	1
10	9785.9	1
11	3444.13	1
12	1844.93	1
13	1810.02	1
14	1940.56	1
15	7667.48	1
16	3247.46	1
17	4608.43	1
18	1070.96	1
19	1089.08	1
20	440.742	1
21	588.053	1
22	689.264	1
23	832.827	1
24	3342.97	1
25	3761.99	1
26	16022.5	1
27	16032.2	1
28	5353.83	1
29	2911.89	1
30	3240.67	1
31	3434.27	1
32	1093.35	1
33	909.684	1
34	1795.45	1
35	1451.15	1
36	701.775	1
37	2131.16	1
38	4283.75	1
39	6747.44	1
40	4040.76	1
41	9153.02	1
42	9852.78	1
43	485.914	1
44	422.146	1
45	6613.87	1
46	12104.8	1
47	13611.1	1
48	3017.49	1
49	4064.3	1
50	1765.83	1
51	9167.51	1
52	6504.83	1
53	1420.88	1
54	1841.27	1
55	1531.41	1
56	6014.58	1
57	5798.23	1
58	7262.77	1
59	3752.38	1
60	2086.05	1
61	2087.68	1
62	4321.78	1
63	5230.99	1
64	2301.54	1
65	866.456	1
66	734.012	1
67	3735.86	1
68	1888.06	1
69	892.8	1
70	2002.29	1
71	1760.36	1
72	1069.05	1
73	1064.42	1
74	531.225	1
75	721.424	1
76	546.891	1
77	367.044	1
78	479.582	1
79	904.389	1
80	501.929	1
81	766.6	1
82	539.179	1
83	898.478	1
84	654.956	1
85	489.495	1
86	470.023	1
87	1931.6	1
88	1247.73	1
89	1539.18	1
90	2070.9	1
91	932.344	1
92	507.466	1
93	4772.19	1
94	1431.62	1
95	1999.12	1
96	3818.5	1
97	2260.52	1
98	1295.59	1
99	764.417	1
100	814.003	1
101	4164.29	1
1	5218.94	2
2	3520.83	2
3	865.777	2
4	1237.15	2
5	1067.2	2
6	604.919	2
7	2945.68	2
8	1463.86	2
9	8822.62	2
10	9980.77	2
11	3621.14	2
12	1942.88	2
13	1926.79	2
14	2051.57	2
15	7887.55	2
16	3367.84	2
17	4852.99	2
18	1153.23	2
19	1117.98	2
20	463.142	2
21	639.547	2
22	753.634	2
23	907.162	2
24	3589.89	2
25	3910.04	2
26	16756.5	2
27	16647.2	2
28	5792	2
29	3206.53	2
30	3535.1	2
31	3853.78	2
32	1182.6	2
33	995.397	2
34	1925.33	2
35	1545.91	2
36	799.936	2
37	2422.88	2
38	4739.57	2
39	7460.24	2
40	4472.23	2
41	9490.66	2
42	10079.4	2
43	509.48	2
44	444.125	2
45	7104.1	2
46	12418.7	2
47	14098.6	2
48	3266.91	2
49	4315	2
50	1896.71	2
51	9047.9	2
52	6613.19	2
53	1595.44	2
54	2044.9	2
55	1620.4	2
56	6263.69	2
57	6180.1	2
58	7428.66	2
59	4037.58	2
60	2351	2
61	2340.4	2
62	4817.02	2
63	5545.86	2
64	2546.66	2
65	972.194	2
66	829.603	2
67	3871.67	2
68	2114.71	2
69	1013.77	2
70	2196.14	2
71	1909.08	2
72	1183.88	2
73	1199.78	2
74	600.909	2
75	820.949	2
76	604.466	2
77	413.813	2
78	545.272	2
79	1167.92	2
80	587.437	2
81	923.08	2
82	626.214	2
83	1034.41	2
84	780.289	2
85	536.471	2
86	543.038	2
87	2298.18	2
88	1420.77	2
89	1878.88	2
90	2502.78	2
91	1092.66	2
92	591.291	2
93	5420.38	2
94	1790.04	2
95	2269.96	2
96	4582.24	2
97	2811.48	2
98	1698.71	2
99	879.395	2
100	973.673	2
101	4821.34	2
1	6736.55	3
2	5675.26	3
3	1175.25	3
4	2286.49	3
5	1655.89	3
6	843.461	3
7	4753.21	3
8	2580.39	3
9	11040.3	3
10	12483.4	3
11	5699.58	3
12	3136.32	3
13	3364.06	3
14	3273.54	3
15	10770.1	3
16	5706.9	3
17	8081.43	3
18	1909.1	3
19	1690.95	3
20	617.958	3
21	995.687	3
22	1274.61	3
23	1313.53	3
24	5757.69	3
25	6164.39	3
26	21895.8	3
27	20253.5	3
28	8862.19	3
29	4537.4	3
30	5294.89	3
31	5746.6	3
32	1535.89	3
33	1253.03	3
34	3010.1	3
35	2343.39	3
36	1305.53	3
37	3828.63	3
38	7023.64	3
39	12111.1	3
40	7394.03	3
41	13214.4	3
42	12787.8	3
43	594.998	3
44	497.499	3
45	11363.1	3
46	15675.1	3
47	18313	3
48	5642.9	3
49	7188.9	3
50	3579.3	3
51	11857.3	3
52	8149.2	3
53	2310.19	3
54	2879.18	3
55	2634.61	3
56	9653.25	3
57	9906.48	3
58	12233.3	3
59	6935.87	3
60	3536.39	3
61	3896.19	3
62	8611.06	3
63	9223	3
64	4557.39	3
65	1370.84	3
66	1048.01	3
67	5254.24	3
68	3127.24	3
69	1448.96	3
70	3150.6	3
71	2674.83	3
72	1695.28	3
73	1729.66	3
74	793.37	3
75	1336.65	3
76	786.781	3
77	554.217	3
78	791.709	3
79	2285.3	3
80	884.888	3
81	1459.69	3
82	972.899	3
83	1530.06	3
84	1166.73	3
85	689.022	3
86	805.972	3
87	3368.32	3
88	2025.4	3
89	3468.49	3
90	4347.43	3
91	1737.41	3
92	785.941	3
93	8475.43	3
94	3066.38	3
95	3480.18	3
96	7257.23	3
97	4670.81	3
98	2711.07	3
99	1301.89	3
100	1386.72	3
101	7976.12	3
1	8531.37	4
2	7880.51	4
3	1456.32	4
4	3018.18	4
5	2284.41	4
6	1017.6	4
7	7045.52	4
8	3573.18	4
9	14310.6	4
10	15588	4
11	7356.25	4
12	4219.61	4
13	4662.72	4
14	4451.39	4
15	15068.8	4
16	8385.53	4
17	12037.5	4
18	2515.73	4
19	2124.97	4
20	783.472	4
21	1286.7	4
22	1653.65	4
23	1711.77	4
24	7463.58	4
25	8961.38	4
26	26958	4
27	23997.4	4
28	11830.9	4
29	5696.01	4
30	7026.77	4
31	6745.99	4
32	1941.4	4
33	1444.99	4
34	3852.1	4
35	3290.95	4
36	1782.83	4
37	5020.67	4
38	8959.76	4
39	15819.1	4
40	10016.6	4
41	16107.7	4
42	15533.8	4
43	669.838	4
44	536.327	4
45	14442.2	4
46	19613.7	4
47	23793.7	4
48	7837.39	4
49	9741.15	4
50	5022.69	4
51	14756.7	4
52	9853.1	4
53	2848.72	4
54	3752.64	4
55	3450.76	4
56	13457.1	4
57	13911.3	4
58	17157.7	4
59	9567.75	4
60	4549.46	4
61	4757.31	4
62	12085.5	4
63	13669.1	4
64	6586.1	4
65	1686	4
66	1281.33	4
67	6393.03	4
68	4083.68	4
69	1806.03	4
70	4070.98	4
71	3507.12	4
72	2176.09	4
73	2213.75	4
74	976.768	4
75	1762.58	4
76	947.055	4
77	673.667	4
78	1025.85	4
79	2625.34	4
80	1084.74	4
81	2002.65	4
82	1186.4	4
83	1955.66	4
84	1575.05	4
85	813.227	4
86	1005.16	4
87	4136.48	4
88	2383.63	4
89	4732.17	4
90	5618.66	4
91	2252.71	4
92	943.806	4
93	10844.6	4
94	3844.59	4
95	4566.89	4
96	9155.9	4
97	6600.96	4
98	3199.85	4
99	1551.03	4
100	1739.9	4
101	10406.8	4
1	9744.59	5
2	8922.98	5
3	1658.04	5
4	3545.21	5
5	2670.67	5
6	1150.37	5
7	9038.33	5
8	4364.08	5
9	17196.4	5
10	18501.2	5
11	8483.51	5
12	4965.98	5
13	5298.04	5
14	5178.64	5
15	18426.6	5
16	10072	5
17	14422	5
18	3041.01	5
19	2488.14	5
20	834.935	5
21	1536.67	5
22	1763.64	5
23	1994.23	5
24	9370.57	5
25	10454.2	5
26	32043.4	5
27	26744.5	5
28	14139.9	5
29	6793.27	5
30	9187.55	5
31	7759.91	5
32	2150.65	5
33	1623.76	5
34	4534.81	5
35	3792.44	5
36	2003.99	5
37	5908.46	5
38	11818.4	5
39	18714.2	5
40	11446.8	5
41	18881.6	5
42	17052.1	5
43	721.097	5
44	565.194	5
45	18873	5
46	22370.3	5
47	27008.7	5
48	9568.52	5
49	11361	5
50	6151.46	5
51	17238.4	5
52	11514.6	5
53	3276.51	5
54	4245.37	5
55	3991.79	5
56	16033.2	5
57	17207.5	5
58	21353.8	5
59	11396.9	5
60	5035.23	5
61	5385.26	5
62	14295	5
63	17607.2	5
64	7459.04	5
65	1801.24	5
66	1451.78	5
67	7383.03	5
68	5114.55	5
69	2146.41	5
70	4757.01	5
71	3965.89	5
72	2718.58	5
73	2543.47	5
74	1098.18	5
75	2170.54	5
76	1062.41	5
77	775.09	5
78	1173.3	5
79	3188.78	5
80	1171.69	5
81	2299.88	5
82	1358.22	5
83	2234.15	5
84	1676.04	5
85	891.763	5
86	1065.3	5
87	4410.48	5
88	2668.3	5
89	5459.45	5
90	6620.41	5
91	2393.81	5
92	1003.16	5
93	12926.3	5
94	4258.44	5
95	5780.61	5
96	10402.3	5
97	8386.08	5
98	3583.28	5
99	1764.57	5
100	2079.48	5
101	12565.6	5
1	10518.3	6
2	9516.35	6
3	1693.32	6
4	3892.32	6
5	3017.28	6
6	1248.47	6
7	10004	6
8	4724.86	6
9	18944.7	6
10	20835.8	6
11	9161.94	6
12	5520.48	6
13	6073.43	6
14	5562.29	6
15	21125.3	6
16	10979.9	6
17	16201.4	6
18	3235.01	6
19	2646.91	6
20	936.641	6
21	1748.04	6
22	1782.81	6
23	2167.24	6
24	10643.1	6
25	11662.7	6
26	35869.3	6
27	27898.1	6
28	15890.6	6
29	7677.03	6
30	10203.1	6
31	7550.79	6
32	2350.93	6
33	1650.69	6
34	5072.57	6
35	4012.53	6
36	2180.43	6
37	6498.41	6
38	14968.7	6
39	19982	6
40	12267.1	6
41	19874.4	6
42	18423.8	6
43	741.774	6
44	563.855	6
45	22107.2	6
46	26162.9	6
47	28671.5	6
48	10147.6	6
49	11782.4	6
50	6717.08	6
51	19221.1	6
52	12668.6	6
53	3778.05	6
54	4554.17	6
55	4202.1	6
56	18405.5	6
57	19320.5	6
58	24443.7	6
59	12561.2	6
60	5316.65	6
61	6164.2	6
62	15511	6
63	20850.3	6
64	8105.21	6
65	1968.8	6
66	1469.14	6
67	8420.58	6
68	5867.57	6
69	2452.15	6
70	5142.3	6
71	4368.55	6
72	2950.43	6
73	2811.33	6
74	1155.37	6
75	2309.7	6
76	1143.44	6
77	817.727	6
78	1238.83	6
79	3415.61	6
80	1256.11	6
81	2494.88	6
82	1411.66	6
83	2366.47	6
84	1873.06	6
85	922.316	6
86	1089.89	6
87	4845.44	6
88	2714.69	6
89	6110.14	6
90	7269.15	6
91	2545.68	6
92	1042.49	6
93	13791.1	6
94	4230.77	6
95	6822.91	6
96	11713.6	6
97	9211.24	6
98	3612.2	6
99	1822.35	6
100	2299.47	6
101	14362.8	6
1	10385.6	7
2	9361.08	7
3	1728	7
4	3821.51	7
5	3217.47	7
6	1321.88	7
7	10529.9	7
8	4915.43	7
9	19902	7
10	22963.5	7
11	9405.52	7
12	5683.85	7
13	6152.89	7
14	6137.23	7
15	24249	7
16	11364.6	7
17	16945.2	7
18	3305.57	7
19	2705.18	7
20	915.077	7
21	1780.67	7
22	1764.38	7
23	2297	7
24	10807.4	7
25	12641.5	7
26	38835.8	7
27	28955.9	7
28	17476.8	7
29	7932.49	7
30	11081	7
31	7864.1	7
32	2443.71	7
33	1712.37	7
34	5299.93	7
35	4396.54	7
36	2190.21	7
37	6690.24	7
38	17055.6	7
39	20658.3	7
40	12790.2	7
41	20237.3	7
42	18770	7
43	745.888	7
44	556.097	7
45	24005.4	7
46	29498.6	7
47	32148.6	7
48	10463.1	7
49	11655.4	7
50	7166.45	7
51	19858.5	7
52	13924.8	7
53	3686.72	7
54	4572.11	7
55	4109.83	7
56	20854.5	7
57	20171.9	7
58	25664.3	7
59	13269.1	7
60	5295.87	7
61	6153.21	7
62	16939.4	7
63	23275.3	7
64	8767.72	7
65	2063.96	7
66	1472.6	7
67	9314.2	7
68	6627.67	7
69	2505.44	7
70	5509.02	7
71	4690.57	7
72	3248.97	7
73	2938.3	7
74	1158.54	7
75	2468.98	7
76	1144.84	7
77	871.567	7
78	1262.61	7
79	3500.23	7
80	1233.13	7
81	2617.24	7
82	1381.93	7
83	2461.45	7
84	2046.37	7
85	941.606	7
86	1136.98	7
87	5181.55	7
88	2830.97	7
89	6335.49	7
90	7494.19	7
91	2825.2	7
92	1074.65	7
93	14140.5	7
94	4018.87	7
95	7562.94	7
96	11819.3	7
97	9617.98	7
98	3886.98	7
99	1674.93	7
100	2410.27	7
101	14223.1	7
1	11103.9	8
2	10398.9	8
3	1738.64	8
4	4033.13	8
5	3193.84	8
6	1403.78	8
7	10750.1	8
8	4850.42	8
9	20990	8
10	24083.8	8
11	9628.45	8
12	5637.47	8
13	5920.94	8
14	6229.07	8
15	25386.9	8
16	11548.7	8
17	17074.3	8
18	3249.24	8
19	2904.83	8
20	915.759	8
21	1722.85	8
22	1656.44	8
23	2568.22	8
24	11968.1	8
25	13306.3	8
26	40532.3	8
27	29716.6	8
28	19389	8
29	8583.3	8
30	11700.6	8
31	8156.26	8
32	2582.93	8
33	1789.22	8
34	5074.52	8
35	4651.1	8
36	2071.31	8
37	6509.13	8
38	18240	8
39	21588.5	8
40	12799.6	8
41	21114.3	8
42	20047.9	8
43	731.912	8
44	547.975	8
45	27573.3	8
46	32495.1	8
47	32921.6	8
48	10966.4	8
49	12290.5	8
50	7216.57	8
51	20315.9	8
52	15120	8
53	3572.62	8
54	4516.63	8
55	4392.42	8
56	22390.8	8
57	22077.5	8
58	28471.8	8
59	13993.7	8
60	5133.92	8
61	5975.51	8
62	18103.2	8
63	24259.5	8
64	8650.82	8
65	2168.58	8
66	1584.7	8
67	9818.53	8
68	6176.5	8
69	2556.07	8
70	5876	8
71	4847.06	8
72	3605.2	8
73	3036.82	8
74	1167.32	8
75	2693.56	8
76	1149.53	8
77	908.166	8
78	1326.97	8
79	3678.19	8
80	1278.28	8
81	2586.33	8
82	1366.24	8
83	2641.6	8
84	2104.09	8
85	962.513	8
86	1099.41	8
87	5171.39	8
88	2776.18	8
89	6256.2	8
90	7521.14	8
91	2726.92	8
92	1053.02	8
93	14454.7	8
94	3905.02	8
95	6844.8	8
96	11756.1	8
97	9871.2	8
98	3740.37	8
99	1663.42	8
100	2618.94	8
101	15222.4	8
1	11567.2	9
2	10730.6	9
3	1758.58	9
4	3911.36	9
5	3452.59	9
6	1363.12	9
7	11595.6	9
8	5142.7	9
9	22699.6	9
10	26930.4	9
11	9714.56	9
12	5450.17	9
13	6210.69	9
14	6499.32	9
15	27585.9	9
16	11877.7	9
17	17788.6	9
18	3348.78	9
19	2856.98	9
20	892.984	9
21	1748.38	9
22	1629.7	9
23	2386.66	9
24	11865.7	9
25	14346.1	9
26	40231.2	9
27	30405.4	9
28	21371.1	9
29	8160.1	9
30	11629.1	9
31	7958.52	9
32	2634.05	9
33	1716.73	9
34	5233.71	9
35	4897.68	9
36	1933.84	9
37	6373.26	9
38	20379.3	9
39	21891.1	9
40	13780.8	9
41	21131.9	9
42	19422.7	9
43	725.305	9
44	537.676	9
45	30318.2	9
46	36973.6	9
47	33362.3	9
48	10865.6	9
49	11935.6	9
50	6931.98	9
51	21181	9
52	15310.9	9
53	3797.3	9
54	4426.9	9
55	4580.36	9
56	24231.1	9
57	22536.4	9
58	28834.3	9
59	13937.1	9
60	5066.07	9
61	6178.71	9
62	18891.5	9
63	25395.7	9
64	8909.9	9
65	2104.93	9
66	1793.22	9
67	10906.7	9
68	6306.9	9
69	2612.26	9
70	5921.01	9
71	4912.84	9
72	3481.86	9
73	3093.16	9
74	1189.23	9
75	2712.31	9
76	1138.55	9
77	936.643	9
78	1242.88	9
79	3784.14	9
80	1214.36	9
81	2611.45	9
82	1332.47	9
83	2625.03	9
84	2151.83	9
85	1059.27	9
86	1082.41	9
87	4884.71	9
88	2952.51	9
89	6048.4	9
90	7406.26	9
91	2552.91	9
92	1027.22	9
93	13970.6	9
94	3873.74	9
95	6559.53	9
96	12108.6	9
97	9526.44	9
98	3491.65	9
99	1573.76	9
100	2373.86	9
101	15453.6	9
1	11833.2	10
2	10641.6	10
3	1699.97	10
4	3556.78	10
5	3553.84	10
6	1322.68	10
7	11698.8	10
8	4878.28	10
9	25366.5	10
10	28301.6	10
11	9343.73	10
12	5381.48	10
13	6194.14	10
14	6418.85	10
15	28367.2	10
16	11338.5	10
17	17544.5	10
18	3359.17	10
19	2684.99	10
20	885.553	10
21	1875.73	10
22	1572.12	10
23	2304.11	10
24	10792.6	10
25	13220	10
26	39031.5	10
27	29116.9	10
28	26128.2	10
29	7827.72	10
30	12119.3	10
31	8526.47	10
32	2609.82	10
33	1628.53	10
34	5118.05	10
35	4165.38	10
36	1771.35	10
37	6169.83	10
38	19889.8	10
39	20376.5	10
40	13898.8	10
41	19920	10
42	19036.3	10
43	730.442	10
44	543.159	10
45	32556	10
46	37795.7	10
47	33622.2	10
48	10393.3	10
49	11818.2	10
50	6299.62	10
51	21385.8	10
52	14761.7	10
53	3472.82	10
54	4545.87	10
55	4356.41	10
56	24333.9	10
57	22687.9	10
58	27660	10
59	12856.8	10
60	4895.18	10
61	5528.2	10
62	18149.5	10
63	27211.9	10
64	8888.7	10
65	1769.9	10
66	1693.3	10
67	10974.6	10
68	6617.36	10
69	2611.81	10
70	6018.06	10
71	4836.41	10
72	3283.07	10
73	3207.63	10
74	1181.56	10
75	2749.09	10
76	1132.67	10
77	929.459	10
78	1159.27	10
79	2798.01	10
80	1077.63	10
81	2383.07	10
82	1281.34	10
83	2203.39	10
84	2032.44	10
85	971.844	10
86	1115.84	10
87	4357.43	10
88	2700.33	10
89	5541.52	10
90	7167.98	10
91	2583.93	10
92	1002.96	10
93	13597.7	10
94	3374.89	10
95	6457.17	10
96	11864	10
97	9897.77	10
98	3074.52	10
99	1441.12	10
100	2313.92	10
101	14810.8	10
1	11307.2	11
2	8360.2	11
3	1629.95	11
4	3247.13	11
5	3376.34	11
6	1190.36	11
7	11145.4	11
8	4420.75	11
9	24751	11
10	28859.7	11
11	8591.59	11
12	5529.86	11
13	5385.05	11
14	6132.52	11
15	27467.5	11
16	11546.4	11
17	16911.8	11
18	3295.16	11
19	2353.75	11
20	853.388	11
21	1840.83	11
22	1564.6	11
23	2208.21	11
24	9695.44	11
25	12338.3	11
26	38110.6	11
27	28895.4	11
28	23641.7	11
29	7326.54	11
30	12337.5	11
31	7892.6	11
32	2404.38	11
33	1683.64	11
34	4190.31	11
35	3640.07	11
36	1505.82	11
37	5362.91	11
38	18590	11
39	18906.5	11
40	11092.3	11
41	17737.5	11
42	17893	11
43	691.411	11
44	537.074	11
45	31902	11
46	38108.9	11
47	34636.5	11
48	9388.53	11
49	10662.8	11
50	5992.66	11
51	21127.5	11
52	14727.5	11
53	3274.96	11
54	4424.51	11
55	3911.15	11
56	22600.1	11
57	19155.3	11
58	27760.6	11
59	11365.4	11
60	4636.33	11
61	4815.4	11
62	16526.5	11
63	27562.2	11
64	8411.87	11
65	1565.76	11
66	1590.02	11
67	13347.5	11
68	7026.9	11
69	2523.95	11
70	5682.96	11
71	4484.55	11
72	3111.34	11
73	3132.9	11
74	1157.88	11
75	2524.44	11
76	1140.26	11
77	903.023	11
78	1095.07	11
79	2399.61	11
80	924.817	11
81	1972.41	11
82	1103.14	11
83	1968.56	11
84	1776.57	11
85	918.296	11
86	990.72	11
87	3867.36	11
88	2519.1	11
89	4803.26	11
90	6519.21	11
91	2426.07	11
92	957.985	11
93	12483	11
94	2954.97	11
95	5566.42	11
96	10459.5	11
97	9542.39	11
98	2516.97	11
99	1225.54	11
100	1960.18	11
101	13673.2	11
1	10225.9	12
2	7170.03	12
3	1493.98	12
4	2840.3	12
5	2875.05	12
6	1095.21	12
7	9825.34	12
8	3625.95	12
9	23727.7	12
10	29682.5	12
11	7265.55	12
12	4963.05	12
13	5124.22	12
14	5079.73	12
15	27859.3	12
16	10197.5	12
17	14656.1	12
18	2882.65	12
19	1967.3	12
20	843.753	12
21	1840.39	12
22	1269.45	12
23	2125.52	12
24	8963.77	12
25	10582.5	12
26	36808.9	12
27	25622.1	12
28	18741.9	12
29	6788.56	12
30	10656	12
31	8114	12
32	2125.22	12
33	1359.57	12
34	3570.7	12
35	2709.95	12
36	1220.9	12
37	4479.9	12
38	16990.7	12
39	16164.3	12
40	9861.32	12
41	15849.5	12
42	16755.7	12
43	660.29	12
44	516.537	12
45	31823.9	12
46	36073.9	12
47	32044.2	12
48	7732.59	12
49	8511.03	12
50	5179.09	12
51	19602	12
52	14071.6	12
53	3204.66	12
54	4023.15	12
55	3278.74	12
56	20221.2	12
57	16326.9	12
58	25871	12
59	10145	12
60	4143.82	12
61	4159.78	12
62	13161.1	12
63	27452.5	12
64	7327.12	12
65	1345.46	12
66	1389.88	12
67	10143.8	12
68	6051.47	12
69	2320.64	12
70	5422.91	12
71	4331.85	12
72	2830.7	12
73	2879.64	12
74	1119.69	12
75	2272.04	12
76	1073.34	12
77	807.599	12
78	940.915	12
79	2101.8	12
80	831.268	12
81	1620.95	12
82	986.379	12
83	1674.2	12
84	1520.93	12
85	844.52	12
86	910.173	12
87	3230.1	12
88	2060.28	12
89	4163.92	12
90	5676.5	12
91	2100.6	12
92	851.09	12
93	11235.8	12
94	2607.1	12
95	4981.19	12
96	8681.71	12
97	9285.04	12
98	2134.25	12
99	1019.24	12
100	1660.69	12
101	12280.6	12
1	8315.41	13
2	6926.81	13
3	1332.69	13
4	2393.42	13
5	2637.32	13
6	949.377	13
7	8654.95	13
8	2966.1	13
9	21461.5	13
10	29603.3	13
11	6370.82	13
12	4420.43	13
13	4783.16	13
14	4383.83	13
15	26514	13
16	8880.22	13
17	11860	13
18	2211.72	13
19	1689.4	13
20	787.095	13
21	1606.43	13
22	1058.34	13
23	1781.88	13
24	7157.81	13
25	10158.1	13
26	33810.7	13
27	23433.9	13
28	16183.6	13
29	5206.03	13
30	9212.2	13
31	6652.12	13
32	1645.05	13
33	1312.68	13
34	2932.43	13
35	2269.69	13
36	1017.37	13
37	3663.95	13
38	14368.8	13
39	13911.1	13
40	8478	13
41	14001.4	13
42	15042.1	13
43	601.907	13
44	474.628	13
45	27998.7	13
46	36510.3	13
47	29217.3	13
48	6543.29	13
49	7254.9	13
50	4184.36	13
51	17562.9	13
52	13345.7	13
53	2557.48	13
54	3751.13	13
55	2717.86	13
56	17853.9	13
57	13371.9	13
58	22108.5	13
59	8503	13
60	3492.76	13
61	3540.7	13
62	11726.6	13
63	23876.1	13
64	6119.57	13
65	1185.95	13
66	1214.43	13
67	10432.9	13
68	5583.54	13
69	2102.24	13
70	4977.04	13
71	3977.62	13
72	2522.99	13
73	2689.66	13
74	1053.12	13
75	1840.33	13
76	1014.43	13
77	718.947	13
78	834.284	13
79	1684.59	13
80	649.823	13
81	1350.71	13
82	842.246	13
83	1405.37	13
84	1310.22	13
85	751.172	13
86	773.387	13
87	2828.38	13
88	1868.27	13
89	3213.04	13
90	4643.27	13
91	1723.29	13
92	752.358	13
93	9748.14	13
94	2125.19	13
95	4328.46	13
96	7547.48	13
97	8296.4	13
98	1748.74	13
99	880.445	13
100	1460.15	13
101	9512.37	13
1	6688	14
2	5687.03	14
3	1228.74	14
4	2142.73	14
5	2175.22	14
6	797.918	14
7	7389.47	14
8	2587.97	14
9	20089.5	14
10	28016.7	14
11	5385.32	14
12	3804.88	14
13	3766.17	14
14	3495.5	14
15	23812.1	14
16	7893.55	14
17	10578.3	14
18	1957.95	14
19	1526.53	14
20	694.309	14
21	1504.17	14
22	910.057	14
23	1434.68	14
24	6011.98	14
25	8575.53	14
26	30971	14
27	20131.9	14
28	13935.6	14
29	4190.02	14
30	8291	14
31	5496.13	14
32	1474.55	14
33	1225.26	14
34	2723.94	14
35	2127.72	14
36	852.382	14
37	3072.57	14
38	12107.1	14
39	12436.6	14
40	7339.23	14
41	12592.1	14
42	14686	14
43	563.61	14
44	465.156	14
45	26142	14
46	34436.2	14
47	27541.2	14
48	5124.43	14
49	5994.63	14
50	3357.55	14
51	15830.1	14
52	12816.2	14
53	1984.8	14
54	3320.9	14
55	2067.18	14
56	15602.5	14
57	11224	14
58	18144.4	14
59	6790.27	14
60	2991.62	14
61	2969.19	14
62	10024.3	14
63	20710.1	14
64	5025.03	14
65	981.28	14
66	1039.94	14
67	9019.81	14
68	5148.47	14
69	1839.85	14
70	4320.16	14
71	3363.52	14
72	2148.79	14
73	2307.2	14
74	991.145	14
75	1477.29	14
76	900.022	14
77	673.678	14
78	714.002	14
79	1321.68	14
80	568.331	14
81	1091.56	14
82	719.424	14
83	1291.27	14
84	1152.5	14
85	672.118	14
86	670.249	14
87	2426.66	14
88	1581.44	14
89	2567.74	14
90	3796.71	14
91	1353.14	14
92	690.453	14
93	7976.34	14
94	1768.76	14
95	3958.87	14
96	6002.72	14
97	7190.23	14
98	1422.76	14
99	758.084	14
100	1217.36	14
101	8251.81	14
1	5699.52	15
2	4663.3	15
3	1050.92	15
4	1728.5	15
5	1715.65	15
6	738.699	15
7	5659.44	15
8	2182.91	15
9	17785.6	15
10	25280.4	15
11	4653.39	15
12	3232.55	15
13	3064.41	15
14	2972.09	15
15	21633.1	15
16	6056.22	15
17	9004.78	15
18	1607.03	15
19	1372.65	15
20	655.378	15
21	1426.74	15
22	764.287	15
23	1288.11	15
24	5405.03	15
25	7315.95	15
26	26472.6	15
27	18423.2	15
28	11289.1	15
29	3670.33	15
30	7210.19	15
31	4261.25	15
32	1399.16	15
33	1024.59	15
34	2250.39	15
35	1860.87	15
36	739.872	15
37	2471.05	15
38	9832.59	15
39	9773.64	15
40	6213.28	15
41	10762.7	15
42	13113.2	15
43	540.571	15
44	452.512	15
45	24799.9	15
46	30822.4	15
47	23287.8	15
48	4089.41	15
49	5014.25	15
50	2818.81	15
51	13938.9	15
52	11085.8	15
53	1803.73	15
54	2437.24	15
55	1868.32	15
56	13339.9	15
57	9481.36	15
58	14824.9	15
59	5327.38	15
60	2633.6	15
61	2629.86	15
62	8297.65	15
63	18550.6	15
64	4127.53	15
65	877.024	15
66	883.248	15
67	8363.6	15
68	4462	15
69	1586.17	15
70	3909.76	15
71	2877.66	15
72	2032.89	15
73	2028.59	15
74	882.045	15
75	1296.45	15
76	817.354	15
77	613.999	15
78	610.486	15
79	1139.76	15
80	491.28	15
81	953.556	15
82	652.65	15
83	1139.6	15
84	1022.17	15
85	609.377	15
86	603.53	15
87	2160.74	15
88	1371.52	15
89	2141.3	15
90	3347.08	15
91	1162.25	15
92	616.845	15
93	7149.84	15
94	1521.66	15
95	3058.38	15
96	4862.76	15
97	6206.77	15
98	1275.67	15
99	714.463	15
100	1048.14	15
101	6536.94	15
1	4741.18	16
2	4159.92	16
3	988.431	16
4	1457.77	16
5	1409.36	16
6	644.474	16
7	4682.89	16
8	1815.38	16
9	16004	16
10	23610.5	16
11	3841.68	16
12	2845.87	16
13	2783.68	16
14	2469.59	16
15	19066.4	16
16	5073.89	16
17	7094.89	16
18	1399.09	16
19	1261.06	16
20	602.998	16
21	1225.52	16
22	651.392	16
23	1255.66	16
24	4440.04	16
25	6098.06	16
26	22963.1	16
27	16697.2	16
28	9005.92	16
29	3203.9	16
30	6160.51	16
31	3807.88	16
32	1270.65	16
33	1010.7	16
34	1807.74	16
35	1610.69	16
36	664.198	16
37	1969	16
38	7469.11	16
39	8233.51	16
40	5338.49	16
41	9414.26	16
42	11936.1	16
43	510.784	16
44	438.219	16
45	22030.3	16
46	27700.1	16
47	22169	16
48	3413.85	16
49	4311.92	16
50	2256.29	16
51	12374	16
52	9773.23	16
53	1524	16
54	2116.9	16
55	1609.13	16
56	11040.8	16
57	7456.11	16
58	11730.7	16
59	4620.13	16
60	2399.17	16
61	2144.66	16
62	6630.51	16
63	16160.1	16
64	3412.67	16
65	836.451	16
66	828.199	16
67	7383.98	16
68	3775.9	16
69	1379.8	16
70	3463.49	16
71	2470.91	16
72	1677.3	16
73	1714.1	16
74	781.817	16
75	1044.01	16
76	750.664	16
77	571.788	16
78	529.379	16
79	971.626	16
80	456.879	16
81	805.742	16
82	591.497	16
83	978.677	16
84	911.907	16
85	545.313	16
86	529.074	16
87	2001.26	16
88	1356	16
89	1885.1	16
90	2831.69	16
91	1023.39	16
92	558.925	16
93	5684.88	16
94	1340.95	16
95	2715.39	16
96	4382.81	16
97	5469.98	16
98	1154.09	16
99	678.978	16
100	926.875	16
101	5678.94	16
1	4037.6	17
2	3581.56	17
3	932.758	17
4	1394.81	17
5	1335.62	17
6	615.598	17
7	3912.25	17
8	1539.61	17
9	14309.3	17
10	20578.3	17
11	3384.09	17
12	2385.83	17
13	3049.02	17
14	2120.39	17
15	16391.5	17
16	4422.51	17
17	5981.12	17
18	1208.73	17
19	1097.81	17
20	568.83	17
21	1060.58	17
22	603.912	17
23	1002.5	17
24	3749.69	17
25	5100.4	17
26	20922.8	17
27	14386.2	17
28	8029.89	17
29	2813.22	17
30	5473.07	17
31	3218.25	17
32	1128.39	17
33	960.348	17
34	1611.35	17
35	1436.54	17
36	618.323	17
37	1704.06	17
38	6615.33	17
39	6844.45	17
40	4401.14	17
41	8319.63	17
42	10832.3	17
43	498.193	17
44	433.851	17
45	18888.1	17
46	26507.8	17
47	19142.8	17
48	2698.76	17
49	3682.92	17
50	1902.16	17
51	11039.7	17
52	8612.27	17
53	1292.51	17
54	1875.59	17
55	1371.44	17
56	9176.23	17
57	6148.97	17
58	9168.15	17
59	3954.28	17
60	2192.19	17
61	1834.65	17
62	5584.17	17
63	13643.1	17
64	2900.23	17
65	764.496	17
66	763.637	17
67	6961.67	17
68	3209.02	17
69	1200.23	17
70	3063.75	17
71	2191.62	17
72	1506.2	17
73	1606.65	17
74	695.26	17
75	955.742	17
76	717.018	17
77	505.495	17
78	491.678	17
79	868.262	17
80	417.336	17
81	710.488	17
82	542.705	17
83	863.042	17
84	815.111	17
85	505.015	17
86	473.792	17
87	1722.86	17
88	1189.74	17
89	1614.56	17
90	2377.95	17
91	915.416	17
92	531.34	17
93	5022.3	17
94	1226.4	17
95	2368.05	17
96	3757.32	17
97	4652.24	17
98	1074.27	17
99	651.814	17
100	831.887	17
101	4867.18	17
1	3677.1	18
2	2996.81	18
3	900.389	18
4	1234.99	18
5	1197.9	18
6	581.397	18
7	3336.56	18
8	1360.86	18
9	12878.7	18
10	19574.2	18
11	3019.86	18
12	2134.01	18
13	3039.33	18
14	1819.96	18
15	13990	18
16	3808.12	18
17	5128.6	18
18	1101.5	18
19	997.832	18
20	539.193	18
21	920.11	18
22	550.201	18
23	878.416	18
24	3234.32	18
25	4310.68	18
26	18317.7	18
27	13284.8	18
28	6926.66	18
29	2483.83	18
30	4818.26	18
31	2957.97	18
32	1103.87	18
33	916.58	18
34	1486.45	18
35	1278.22	18
36	575.726	18
37	1534.86	18
38	5462.53	18
39	5903.16	18
40	3728.22	18
41	7710.06	18
42	10141.3	18
43	482.004	18
44	428.561	18
45	17516.1	18
46	25004.6	18
47	16866.3	18
48	2382.28	18
49	3175.44	18
50	1680.55	18
51	9972.96	18
52	7371.86	18
53	1197.95	18
54	1725.35	18
55	1246.63	18
56	7678.79	18
57	5399.46	18
58	7526.48	18
59	3275.14	18
60	1996.95	18
61	1735.36	18
62	4671.4	18
63	11044.8	18
64	2522.33	18
65	759.951	18
66	715.52	18
67	6579.72	18
68	2757.27	18
69	1118.44	18
70	2556.18	18
71	1944.01	18
72	1351.17	18
73	1427.54	18
74	630.978	18
75	844.393	18
76	657.398	18
77	477.403	18
78	453.128	18
79	797.466	18
80	397.582	18
81	646.183	18
82	494.504	18
83	817.298	18
84	739.16	18
85	479.754	18
86	434.112	18
87	1614.01	18
88	1078.32	18
89	1457.49	18
90	2140.76	18
91	778.423	18
92	497.299	18
93	4523.06	18
94	1152.48	18
95	1986.97	18
96	3200.77	18
97	3895.66	18
98	1049.32	18
99	625.424	18
100	771.996	18
101	4208.48	18
1	3262.57	19
2	2762.42	19
3	864.404	19
4	1130.57	19
5	1034.55	19
6	549.374	19
7	2916.26	19
8	1266.33	19
9	12072.8	19
10	17317.5	19
11	2701.46	19
12	1950.8	19
13	2859.21	19
14	1558.38	19
15	11704.7	19
16	3319.21	19
17	4521.25	19
18	985.01	19
19	888.128	19
20	507.157	19
21	823.912	19
22	525.955	19
23	705.637	19
24	2995.36	19
25	3941.67	19
26	16612.6	19
27	12163.3	19
28	5830.12	19
29	2226.91	19
30	4112.61	19
31	2742.58	19
32	1075.31	19
33	860.795	19
34	1372.68	19
35	1210.45	19
36	552.265	19
37	1420.06	19
38	4703.82	19
39	5211.59	19
40	3383.06	19
41	7312.29	19
42	9569.88	19
43	465.109	19
44	417.347	19
45	13986.9	19
46	24880	19
47	15497.7	19
48	2153.45	19
49	2877.52	19
50	1550.55	19
51	9158	19
52	6686.59	19
53	1103.77	19
54	1579.05	19
55	1169.43	19
56	6641.31	19
57	4805.04	19
58	6497.11	19
59	2805.5	19
60	1843.84	19
61	1664.94	19
62	4330.67	19
63	10386.6	19
64	2191.33	19
65	716.935	19
66	677.663	19
67	5540.18	19
68	2471.23	19
69	1016.86	19
70	2227.93	19
71	1686.01	19
72	1148.19	19
73	1248.72	19
74	595.77	19
75	744.283	19
76	616.727	19
77	448.592	19
78	426.743	19
79	705.171	19
80	387.227	19
81	603.963	19
82	472.153	19
83	764.98	19
84	666.82	19
85	463.58	19
86	417.537	19
87	1517.02	19
88	1060	19
89	1332.61	19
90	1933.88	19
91	728.489	19
92	480.306	19
93	3985.28	19
94	1046.91	19
95	1903.13	19
96	2933.66	19
97	3353.31	19
98	994.745	19
99	601.57	19
100	730.447	19
101	3690.4	19
1	3073.11	20
2	2524.07	20
3	827.868	20
4	1088.62	20
5	941.425	20
6	531.832	20
7	2529.99	20
8	1156.91	20
9	10508.5	20
10	14928.7	20
11	2505.72	20
12	1775.67	20
13	2719.85	20
14	1362.75	20
15	9949.07	20
16	3097.47	20
17	3970.54	20
18	871.275	20
19	814.271	20
20	477.337	20
21	794.065	20
22	506.968	20
23	633.446	20
24	2774.97	20
25	3521.26	20
26	15296.1	20
27	12069	20
28	4990.87	20
29	2089.26	20
30	3782.84	20
31	2668.76	20
32	1058.9	20
33	843.819	20
34	1242.54	20
35	1069.65	20
36	538.82	20
37	1339.61	20
38	4150.79	20
39	4757.82	20
40	3153.76	20
41	6485.44	20
42	8659.15	20
43	455.864	20
44	409.173	20
45	11928.4	20
46	21488.4	20
47	13759.3	20
48	1981.4	20
49	2615.79	20
50	1443.6	20
51	8138.9	20
52	5928.49	20
53	1019.19	20
54	1478.46	20
55	1106.88	20
56	5825.72	20
57	4245.84	20
58	5432.79	20
59	2550.09	20
60	1757.59	20
61	1615.29	20
62	3897.98	20
63	8300.34	20
64	1980.28	20
65	689.173	20
66	638.6	20
67	5239.6	20
68	2117.04	20
69	909.493	20
70	2059.11	20
71	1561.28	20
72	1055.8	20
73	1103.98	20
74	568.694	20
75	691.336	20
76	586.564	20
77	417.346	20
78	402.574	20
79	683.15	20
80	384.439	20
[truncated: 4,263 more rows]

## Sheet: HeLa BIGKD72hr GPI
cell	Mean	number
1	1587.02	1
1	1569.89	2
1	1708.01	3
1	1836.09	4
1	1898.02	5
1	1975.67	6
1	2062.57	7
1	2151.68	8
1	2130.76	9
1	2109.58	10
1	2148.21	11
1	2175.39	12
1	2236.05	13
1	2228.98	14
1	2332.6	15
1	2378.38	16
1	2603.57	17
1	2726.02	18
1	2887.69	19
1	2972.03	20
1	2890.04	21
1	2729.09	22
1	2772.16	23
1	2766.56	24
1	2742.07	25
1	2770.64	26
1	2758.03	27
1	2732.86	28
1	2677.74	29
1	2629.8	30
1	2551.24	31
1	2489	32
1	2506.09	33
1	2539.31	34
1	2494.48	35
1	2409.18	36
1	2323.39	37
1	2315.97	38
1	2212.07	39
1	2262.66	40
1	2269.16	41
1	2251.79	42
1	2203.8	43
1	2253.84	44
1	2194.18	45
1	2208.43	46
1	2199.39	47
1	2211.93	48
1	2209.85	49
1	2155.11	50
1	2097.87	51
1	2112.39	52
1	2069.97	53
1	2187.8	54
1	2129.88	55
1	2083.68	56
1	2021.89	57
1	2006.88	58
1	1997.04	59
1	2031.72	60
1	2129.09	61
2	1407.16	1
2	1372.07	2
2	1447.69	3
2	1487.71	4
2	1539.54	5
2	1614.99	6
2	1672.92	7
2	1770.11	8
2	1843.18	9
2	1879.87	10
2	1950.79	11
2	2015.31	12
2	2118.22	13
2	2122.81	14
2	2128.38	15
2	2141.21	16
2	2192.72	17
2	2186.25	18
2	2195.8	19
2	2171.59	20
2	2201.11	21
2	2158.84	22
2	2145.48	23
2	2051.17	24
2	1918.25	25
2	1969.78	26
2	2016.68	27
2	2029.75	28
2	2017.65	29
2	1928.65	30
2	1937.85	31
2	1942.73	32
2	1966.59	33
2	1957.03	34
2	1971.15	35
2	1939.59	36
2	1874.98	37
2	1852.05	38
2	1843.07	39
2	1890.8	40
2	1862.47	41
2	1848.07	42
2	1832.35	43
2	1859.92	44
2	1837.3	45
2	1848.57	46
2	1881.54	47
2	1821.62	48
2	1842.97	49
2	1783.46	50
2	1815.22	51
2	1784.16	52
2	1769.69	53
2	1733.98	54
2	1731.84	55
2	1689.38	56
2	1692.01	57
2	1722	58
2	1759.8	59
2	1735.14	60
2	1759.05	61
3	1084.75	1
3	1067.94	2
3	1106.07	3
3	1147.61	4
3	1164.48	5
3	1206.03	6
3	1220.6	7
3	1246.54	8
3	1266.38	9
3	1279.81	10
3	1308.73	11
3	1305.12	12
3	1327.86	13
3	1350.02	14
3	1349.11	15
3	1321.58	16
3	1321.85	17
3	1281.42	18
3	1302.12	19
3	1299.63	20
3	1280.25	21
3	1273.44	22
3	1253.38	23
3	1248.52	24
3	1224.27	25
3	1212.83	26
3	1210.25	27
3	1203.33	28
3	1186.15	29
3	1167.51	30
3	1174.74	31
3	1162.01	32
3	1161.25	33
3	1166.44	34
3	1154.12	35
3	1136.25	36
3	1139.64	37
3	1133.94	38
3	1121.95	39
3	1125.18	40
3	1110.58	41
3	1117.49	42
3	1104.24	43
3	1102.52	44
3	1103.31	45
3	1087.79	46
3	1094.86	47
3	1093.25	48
3	1082.58	49
3	1068.56	50
3	1069.69	51
3	1062.62	52
3	1062.36	53
3	1063.36	54
3	1049.87	55
3	1041.7	56
3	1054.03	57
3	1047.25	58
3	1044.11	59
3	1046.24	60
3	1036.77	61
4	1075.54	1
4	1070.06	2
4	1097.07	3
4	1116.22	4
4	1127.57	5
4	1143.11	6
4	1160.75	7
4	1174.67	8
4	1185.12	9
4	1208.77	10
4	1215.62	11
4	1225.06	12
4	1238.37	13
4	1243.75	14
4	1282.12	15
4	1273.99	16
4	1270.15	17
4	1267.71	18
4	1274.72	19
4	1299.85	20
4	1281.61	21
4	1292.19	22
4	1284.64	23
4	1300.36	24
4	1306.51	25
4	1305.06	26
4	1300.67	27
4	1277.78	28
4	1253.16	29
4	1238.9	30
4	1229.4	31
4	1220.8	32
4	1216.01	33
4	1210.41	34
4	1207.14	35
4	1196.27	36
4	1193.14	37
4	1190.42	38
4	1207.52	39
4	1183.04	40
4	1179.55	41
4	1190.46	42
4	1195.95	43
4	1177.19	44
4	1176.09	45
4	1182.6	46
4	1186.29	47
4	1179.54	48
4	1166.72	49
4	1149.27	50
4	1149.2	51
4	1140.22	52
4	1135.2	53
4	1132.76	54
4	1134.33	55
4	1136.91	56
4	1113.88	57
4	1113.33	58
4	1123.08	59
4	1122.77	60
4	1146	61
5	1067.52	1
5	1083.03	2
5	1105.37	3
5	1147.47	4
5	1158.61	5
5	1185.89	6
5	1214.86	7
5	1275.85	8
5	1251.65	9
5	1302.61	10
5	1301.19	11
5	1323.63	12
5	1322.54	13
5	1329.09	14
5	1333.01	15
5	1362.7	16
5	1337.74	17
5	1325.9	18
5	1345.48	19
5	1342.32	20
5	1346.73	21
5	1338.79	22
5	1290.45	23
5	1302.33	24
5	1286.94	25
5	1255.11	26
5	1224.24	27
5	1238.24	28
5	1212.92	29
5	1217.31	30
5	1209.93	31
5	1201.51	32
5	1202.78	33
5	1222.22	34
5	1233.84	35
5	1170.78	36
5	1187.09	37
5	1193.24	38
5	1199.19	39
5	1190.61	40
5	1220.36	41
5	1195.35	42
5	1178.2	43
5	1170.09	44
5	1180.47	45
5	1183.83	46
5	1177.07	47
5	1181.81	48
5	1164	49
5	1164.65	50
5	1172.91	51
5	1142.88	52
5	1139.6	53
5	1146.02	54
5	1153.31	55
5	1165.54	56
5	1153.26	57
5	1143.99	58
5	1148.15	59
5	1152.74	60
5	1153.35	61
6	1130.7	1
6	1126.01	2
6	1127.84	3
6	1148.18	4
6	1146.61	5
6	1130.74	6
6	1132.17	7
6	1141.64	8
6	1137.42	9
6	1136.45	10
6	1145.02	11
6	1143.92	12
6	1149.23	13
6	1149.7	14
6	1155.46	15
6	1146.25	16
6	1150.1	17
6	1138.38	18
6	1129.93	19
6	1124.19	20
6	1127.57	21
6	1121.13	22
6	1122.95	23
6	1120.86	24
6	1118.41	25
6	1102	26
6	1106.43	27
6	1102.59	28
6	1104.87	29
6	1095.57	30
6	1097.1	31
6	1094.13	32
6	1092.16	33
6	1085.43	34
6	1081.38	35
6	1092.98	36
6	1087.35	37
6	1078.6	38
6	1072.71	39
6	1075.15	40
6	1061.17	41
6	1076.54	42
6	1063.41	43
6	1055.79	44
6	1063.13	45
6	1075.31	46
6	1060.17	47
6	1045.88	48
6	1032.16	49
6	1022.66	50
6	1022.98	51
6	1028.16	52
6	1027.52	53
6	1017.28	54
6	1015.22	55
6	1006.31	56
6	1023.24	57
6	1019.42	58
6	1017.87	59
6	1027.24	60
6	1031.22	61
7	1109.88	1
7	1116.03	2
7	1112.94	3
7	1146.72	4
7	1152.73	5
7	1144.65	6
7	1170.92	7
7	1170.6	8
7	1174.98	9
7	1177.6	10
7	1204.58	11
7	1202.87	12
7	1209.66	13
7	1225.07	14
7	1236.85	15
7	1248.35	16
7	1251.52	17
7	1273.37	18
7	1281.64	19
7	1303.98	20
7	1308.78	21
7	1287.42	22
7	1267.12	23
7	1284.43	24
7	1285.68	25
7	1280.19	26
7	1302.33	27
7	1308.75	28
7	1294.91	29
7	1266.39	30
7	1255.39	31
7	1263.8	32
7	1261.73	33
7	1271.83	34
7	1282.12	35
7	1265.73	36
7	1295.14	37
7	1288.48	38
7	1309.79	39
7	1307.59	40
7	1280.41	41
7	1279.18	42
7	1260.22	43
7	1259.25	44
7	1279.09	45
7	1281.91	46
7	1267.53	47
7	1266.18	48
7	1237.79	49
7	1254.15	50
7	1260.12	51
7	1269.4	52
7	1260.24	53
7	1261.87	54
7	1247.2	55
7	1235.69	56
7	1229.91	57
7	1237.43	58
7	1229.89	59
7	1236.35	60
7	1214.09	61
8	1368.22	1
8	1352.96	2
8	1426.3	3
8	1483.91	4
8	1453.07	5
8	1511.43	6
8	1546.35	7
8	1569.2	8
8	1565.76	9
8	1591.95	10
8	1563.16	11
8	1596.25	12
8	1604.04	13
8	1600.27	14
8	1620.43	15
8	1626.47	16
8	1661.05	17
8	1691.7	18
8	1647.25	19
8	1689.16	20
8	1656.23	21
8	1636.05	22
8	1650.48	23
8	1687.53	24
8	1656.66	25
8	1624.13	26
8	1641.28	27
8	1646.24	28
8	1641.9	29
8	1644.5	30
8	1713.5	31
8	1703.82	32
8	1691.9	33
8	1636.71	34
8	1683.44	35
8	1681.76	36
8	1647.29	37
8	1624.54	38
8	1625.63	39
8	1588.23	40
8	1585.62	41
8	1608.92	42
8	1550.23	43
8	1558.08	44
8	1587.79	45
8	1569.8	46
8	1581.21	47
8	1584.32	48
8	1542.73	49
8	1570.55	50
8	1567.79	51
8	1556.74	52
8	1547.6	53
8	1532.88	54
8	1537.89	55
8	1541.37	56
8	1495.78	57
8	1534.47	58
8	1539.38	59
8	1579.13	60
8	1586.18	61
9	1189.72	1
9	1200.66	2
9	1215.01	3
9	1224.37	4
9	1228.26	5
9	1254.52	6
9	1263.51	7
9	1287.91	8
9	1284.81	9
9	1299.62	10
9	1317.38	11
9	1335.83	12
9	1341.67	13
9	1335.95	14
9	1333.5	15
9	1352.96	16
9	1342.52	17
9	1327.32	18
9	1343.45	19
9	1334.88	20
9	1345.63	21
9	1343.9	22
9	1346.6	23
9	1334.61	24
9	1341.76	25
9	1324.49	26
9	1326.2	27
9	1315.84	28
9	1321.65	29
9	1310.18	30
9	1327.24	31
9	1306.37	32
9	1307.99	33
9	1299.44	34
9	1289.04	35
9	1298.65	36
9	1281.45	37
9	1283.99	38
9	1285.37	39
9	1278.74	40
9	1262.97	41
9	1261.64	42
9	1276.22	43
9	1273.21	44
9	1258.33	45
9	1270.55	46
9	1256.91	47
9	1265.71	48
9	1252.07	49
9	1258.25	50
9	1251.79	51
9	1231.58	52
9	1235.58	53
9	1234.2	54
9	1223.7	55
9	1223.09	56
9	1223.19	57
9	1211.31	58
9	1234.41	59
9	1234.02	60
9	1234.5	61
10	1340.18	1
10	1355.35	2
10	1489.27	3
10	1532.59	4
10	1598.94	5
10	1684.03	6
10	1698.98	7
10	1745.65	8
10	1807.06	9
10	1807.38	10
10	1899.33	11
10	1918.49	12
10	1887.41	13
10	1965.07	14
10	1970.5	15
10	2084.4	16
10	2003.34	17
10	1941.76	18
10	2018.37	19
10	1986.37	20
10	1995.33	21
10	1863.64	22
10	1848.4	23
10	1926.79	24
10	1884.78	25
10	1809.27	26
10	1857.66	27
10	1825.45	28
10	1876.58	29
10	1826.94	30
10	1863.61	31
10	1787.53	32
10	1815.8	33
10	1809.61	34
10	1774.98	35
10	1780.22	36
10	1790.5	37
10	1759.49	38
10	1746.52	39
10	1793.81	40
10	1730.28	41
10	1734.94	42
10	1731.43	43
10	1761.87	44
10	1761.22	45
10	1735.04	46
10	1743.4	47
10	1697.39	48
10	1669.23	49
10	1673.09	50
10	1728.88	51
10	1751.69	52
10	1748.23	53
10	1758.41	54
10	1798.48	55
10	1725.39	56
10	1754.04	57
10	1711.19	58
10	1632.23	59
10	1619.69	60
10	1585.08	61
11	1135.13	1
11	1109.96	2
11	1197.13	3
11	1247.4	4
11	1292.55	5
11	1323.39	6
11	1392.13	7
11	1419.87	8
11	1473.97	9
11	1546.25	10
11	1565.15	11
11	1548.19	12
11	1651.5	13
11	1649.02	14
11	1762.52	15
11	1718.61	16
11	1639.73	17
11	1591.77	18
11	1656.07	19
11	1658.32	20
11	1596.94	21
11	1566.65	22
11	1607.65	23
11	1593.21	24
11	1610.67	25
11	1556.17	26
11	1554.89	27
11	1584.07	28
11	1608.9	29
11	1609.59	30
11	1651.89	31
11	1587.56	32
11	1565.84	33
11	1559.68	34
11	1566.2	35
11	1557.94	36
11	1498.64	37
11	1521.1	38
11	1480.56	39
11	1483.76	40
11	1463.17	41
11	1483.32	42
11	1507.84	43
11	1525.24	44
11	1516.29	45
11	1517.73	46
11	1506.98	47
11	1490.3	48
11	1507.34	49
11	1496.72	50
11	1511.03	51
11	1469.14	52
11	1463.71	53
11	1499.12	54
11	1463.09	55
11	1477.35	56
11	1465.77	57
11	1451.24	58
11	1468.83	59
11	1473.47	60
11	1464.35	61
12	1271.74	1
12	1270.1	2
12	1321.81	3
12	1334.72	4
12	1369.28	5
12	1379.33	6
12	1411.98	7
12	1431.72	8
12	1439.25	9
12	1435.74	10
12	1460.57	11
12	1496.61	12
12	1535.07	13
12	1516.74	14
12	1514.21	15
12	1536.16	16
12	1512.66	17
12	1523.91	18
12	1514.22	19
12	1543.35	20
12	1519.01	21
12	1543.26	22
12	1517.44	23
12	1481.45	24
12	1490.67	25
12	1478.82	26
12	1484.13	27
12	1462.24	28
12	1448.03	29
12	1443.58	30
12	1451.37	31
12	1410.89	32
12	1370.83	33
12	1406.92	34
12	1409.6	35
12	1379.71	36
12	1369.55	37
12	1378.07	38
12	1382.88	39
12	1345.55	40
12	1335.88	41
12	1340	42
12	1342.42	43
12	1335.92	44
12	1345.64	45
12	1313.4	46
12	1320.28	47
12	1312.3	48
12	1313.77	49
12	1284.65	50
12	1304.83	51
12	1279.49	52
12	1287.54	53
12	1277.03	54
12	1273.85	55
12	1288.39	56
12	1283.1	57
12	1270.81	58
12	1296.9	59
12	1269.12	60
12	1282.45	61
13	1234.16	1
13	1232.92	2
13	1256.69	3
13	1257.08	4
13	1257.37	5
13	1308.11	6
13	1283.24	7
13	1326.16	8
13	1319.43	9
13	1344.63	10
13	1370.37	11
13	1335.93	12
13	1346.43	13
13	1359.12	14
13	1356.93	15
13	1386.13	16
13	1380.32	17
13	1388.47	18
13	1345.11	19
13	1372.24	20
13	1338.27	21
13	1331.4	22
13	1345.84	23
13	1365.19	24
13	1323.98	25
13	1321.1	26
13	1316.17	27
13	1291.17	28
13	1274.27	29
13	1264.08	30
13	1271.28	31
13	1229.48	32
13	1232.99	33
13	1244.78	34
13	1218.62	35
13	1224.89	36
13	1235.47	37
13	1249.07	38
13	1256.07	39
13	1247.54	40
13	1193.62	41
13	1201.77	42
13	1189.08	43
13	1186.75	44
13	1187.55	45
13	1186.5	46
13	1182.82	47
13	1164.35	48
13	1166.38	49
13	1156.24	50
13	1175.39	51
13	1158.31	52
13	1150.94	53
13	1156.72	54
13	1184.38	55
13	1197.6	56
13	1180.88	57
13	1180.1	58
13	1150.49	59
13	1132.74	60
13	1163.92	61
14	1156.86	1
14	1170.68	2
14	1114.75	3
14	1136.3	4
14	1191.49	5
14	1240.84	6
14	1298.95	7
14	1361.74	8
14	1423.16	9
14	1456.23	10
14	1478.52	11
14	1565.78	12
14	1617.87	13
14	1623.74	14
14	1622.09	15
14	1656.46	16
14	1680	17
14	1654.28	18
14	1613.01	19
14	1674.93	20
14	1626.54	21
14	1608.49	22
14	1668.87	23
14	1640.22	24
14	1674.41	25
14	1677.44	26
14	1676.33	27
14	1677.01	28
14	1726.93	29
14	1702.96	30
14	1708.65	31
14	1649.65	32
14	1659.91	33
14	1665.5	34
14	1644.6	35
14	1584.65	36
14	1603.46	37
14	1598.93	38
14	1597.34	39
14	1608.35	40
14	1657.93	41
14	1616.11	42
14	1551.6	43
14	1596.7	44
14	1546.55	45
14	1510.42	46
14	1527.21	47
14	1599.34	48
14	1537.47	49
14	1566.84	50
14	1529.23	51
14	1502.67	52
14	1488.54	53
14	1523.55	54
14	1515.68	55
14	1478.04	56
14	1476.96	57
14	1463.22	58
14	1428.63	59
14	1389.62	60
14	1445.34	61
15	1081.46	1
15	1093.22	2
15	1031.08	3
15	1040.55	4
15	1072.33	5
15	1107.28	6
15	1133.35	7
15	1169.14	8
15	1198.17	9
15	1230.7	10
15	1238.23	11
15	1239.66	12
15	1272.99	13
15	1258.27	14
15	1259.22	15
15	1266.16	16
15	1302.46	17
15	1295.06	18
15	1286.49	19
15	1287.87	20
15	1269.68	21
15	1262.85	22
15	1295.67	23
15	1325.53	24
15	1302.14	25
15	1322.38	26
15	1295.18	27
15	1317.29	28
15	1321.7	29
15	1314.06	30
15	1324.33	31
15	1354.35	32
15	1352.85	33
15	1348.59	34
15	1338.81	35
15	1349.11	36
15	1326.83	37
15	1361.25	38
15	1350.65	39
15	1335.04	40
15	1341.29	41
15	1316.69	42
15	1306.84	43
15	1337.86	44
15	1333.72	45
15	1340.87	46
15	1325.82	47
15	1311.84	48
15	1316.77	49
15	1335.4	50
15	1308.12	51
15	1292.12	52
15	1264.08	53
15	1292.72	54
15	1299.53	55
15	1275.12	56
15	1261.12	57
15	1283.91	58
15	1262.14	59
15	1293.26	60
15	1280.56	61
16	1363.58	1
16	1400.14	2
16	1320.14	3
16	1307.62	4
16	1384.21	5
16	1372.47	6
16	1423.19	7
16	1487.72	8
16	1550.72	9
16	1554.83	10
16	1597.41	11
16	1628.76	12
16	1682.07	13
16	1661.47	14
16	1573.91	15
16	1725.78	16
16	1714.18	17
16	1569.81	18
16	1577.52	19
16	1574.07	20
16	1547.88	21
16	1526.29	22
16	1478.93	23
16	1472.09	24
16	1407.34	25
16	1362.92	26
16	1404.53	27
16	1406.5	28
16	1423.25	29
16	1445.97	30
16	1425.83	31
16	1461.31	32
16	1522	33
16	1514.22	34
16	1533.11	35
16	1503.71	36
16	1546.22	37
16	1515.63	38
16	1530.35	39
16	1526.37	40
16	1524.86	41
16	1542.96	42
16	1528.78	43
16	1489.58	44
16	1447.78	45
16	1435.98	46
16	1387.4	47
16	1433.83	48
16	1432.44	49
16	1426.09	50
16	1422.12	51
16	1420.6	52
16	1457.93	53
16	1423.35	54
16	1418.43	55
16	1441.96	56
16	1427.92	57
16	1450.88	58
16	1462.1	59
16	1488.67	60
16	1486.88	61
17	982.646	1
17	986.929	2
17	909.089	3
17	900.055	4
17	928.301	5
17	941.506	6
17	968.032	7
17	992.644	8
17	1032.38	9
17	1032.72	10
17	1034.41	11
17	1046.88	12
17	1046.39	13
17	1054.94	14
17	1042.28	15
17	1057.65	16
17	1043.84	17
17	1044.45	18
17	1039.15	19
17	1060.18	20
17	1054.81	21
17	1060.39	22
17	1057.11	23
17	1071.13	24
17	1068.72	25
17	1053.03	26
17	1049.71	27
17	1050.04	28
17	1057.77	29
17	1066.37	30
17	1056.36	31
17	1059.87	32
17	1056.08	33
17	1052.88	34
17	1047.94	35
17	1053.35	36
17	1061.38	37
17	1051.95	38
17	1051.93	39
17	1040.15	40
17	1076.14	41
17	1058.44	42
17	1038.58	43
17	1033.09	44
17	1025.69	45
17	1025.72	46
17	1027.82	47
17	1024.72	48
17	1019.81	49
17	1017.93	50
17	1010.23	51
17	1011.12	52
17	1013.8	53
17	1007.06	54
17	1001.01	55
17	1020.53	56
17	1017.58	57
17	1013.63	58
17	1000.94	59
17	994.373	60
17	995.874	61
18	1233.72	1
18	1234.47	2
18	1171.52	3
18	1216.07	4
18	1254.25	5
18	1306.11	6
18	1363.09	7
18	1439.76	8
18	1478.55	9
18	1509.26	10
18	1527.6	11
18	1566.29	12
18	1589.25	13
18	1609.45	14
18	1571.1	15
18	1572.53	16
18	1566.77	17
18	1537.83	18
18	1563.71	19
18	1546.93	20
18	1521.07	21
18	1547.72	22
18	1532.7	23
18	1517.99	24
18	1519.1	25
18	1520.08	26
18	1517.56	27
18	1512.78	28
18	1520.59	29
18	1525.76	30
18	1526.13	31
18	1509.4	32
18	1507.03	33
18	1509.11	34
18	1493.97	35
18	1481.59	36
18	1478.71	37
18	1456.69	38
18	1463.77	39
18	1477.58	40
18	1490.89	41
18	1461.99	42
18	1442.55	43
18	1462.95	44
18	1463.9	45
18	1468.02	46
18	1458.34	47
18	1430.38	48
18	1434.29	49
18	1413.99	50
18	1405.3	51
18	1418.79	52
18	1396.36	53
18	1388.93	54
18	1378.63	55
18	1386.82	56
18	1376.33	57
18	1377.78	58
18	1359.3	59
18	1377.07	60
18	1369.55	61
19	1183.78	1
19	1188.18	2
19	1196.76	3
19	1273.6	4
19	1330.98	5
19	1410.65	6
19	1467.99	7
19	1540.23	8
19	1606.93	9
19	1656.07	10
19	1700.32	11
19	1762.32	12
19	1815	13
19	1839.14	14
19	1792.89	15
19	1756.71	16
19	1768.95	17
19	1761.13	18
19	1766.75	19
19	1756.16	20
19	1776.59	21
19	1686.89	22
19	1669.75	23
19	1621.92	24
19	1566.58	25
19	1565.89	26
19	1567.95	27
19	1585.13	28
19	1697.45	29
19	1703.96	30
19	1698.38	31
19	1620.17	32
19	1640.25	33
19	1551.34	34
19	1559.3	35
19	1546.36	36
19	1575.02	37
19	1550.75	38
19	1583.89	39
19	1530.96	40
19	1553.59	41
19	1533.74	42
19	1535.38	43
19	1540	44
19	1529.78	45
19	1509.78	46
19	1491.02	47
19	1479.83	48
19	1454.24	49
19	1437.91	50
19	1487.94	51
19	1467.85	52
19	1491.97	53
19	1463.45	54
19	1476.66	55
19	1481.54	56
19	1495.55	57
19	1482.06	58
19	1456.43	59
19	1428.26	60
19	1418.91	61
20	1209.14	1
20	1223.55	2
20	1240.8	3
20	1286.36	4
20	1383.03	5
20	1491.35	6
20	1642.79	7
20	1792.17	8
20	1706.96	9
20	1909.36	10
20	1778.03	11
20	2116.49	12
20	1832.34	13
20	2335.62	14
20	1922.67	15
20	1874.03	16
20	1861.83	17
20	1863.42	18
20	1948.04	19
20	1920.65	20
20	2053.42	21
20	1995.4	22
20	1980.66	23
20	1893.4	24
20	1932.86	25
20	1922.01	26
20	1775.37	27
20	1798.02	28
20	1745.68	29
20	1653.21	30
20	1724.88	31
20	1684.28	32
20	1638.02	33
20	1585.8	34
20	1590.68	35
20	1533.24	36
20	1564.13	37
20	1579.05	38
20	1565.66	39
20	1586.53	40
20	1572.11	41
20	1567.84	42
20	1508.64	43
20	1498.52	44
20	1495.17	45
20	1526.54	46
20	1487.94	47
20	1450.12	48
20	1436.77	49
20	1423.65	50
20	1429.99	51
20	1429.67	52
20	1451.95	53
20	1406.11	54
20	1393.71	55
20	1393.97	56
20	1401.67	57
20	1435.66	58
20	1407.3	59
20	1392.23	60
20	1403.88	61
21	1387.62	1
21	1411.32	2
21	1435.92	3
21	1459.85	4
21	1476.21	5
21	1486.03	6
21	1525.68	7
21	1561.41	8
21	1610.45	9
21	1605.46	10
21	1644.07	11
21	1630.68	12
21	1655.46	13
21	1683.81	14
21	1631.85	15
21	1683.03	16
21	1704.45	17
21	1685.86	18
21	1745.92	19
21	1737.39	20
21	1734.88	21
21	1710.66	22
21	1714.08	23
21	1703.2	24
21	1712.53	25
21	1733.48	26
21	1658.15	27
21	1648.57	28
21	1618.83	29
21	1570.36	30
21	1598.59	31
21	1605.53	32
21	1640.18	33
21	1613.63	34
21	1657.44	35
21	1650.49	36
21	1655.31	37
21	1637.14	38
21	1627.85	39
21	1630.63	40
21	1631.23	41
21	1642.54	42
21	1608.92	43
21	1573.28	44
21	1607.04	45
21	1579	46
21	1572.23	47
21	1534.41	48
21	1520.92	49
21	1570.72	50
21	1564.98	51
21	1581.9	52
21	1607.33	53
21	1609.19	54
21	1588.66	55
21	1613.95	56
21	1627.19	57
21	1626.79	58
21	1604.58	59
21	1622.85	60
21	1622.69	61
22	1530.54	1
22	1572.41	2
22	1562.28	3
22	1621.1	4
22	1649.39	5
22	1692.9	6
22	1707.51	7
22	1753.86	8
22	1770.84	9
22	1793.58	10
22	1806.65	11
22	1827.96	12
22	1866.25	13
22	1851.96	14
22	1856.44	15
22	1875.42	16
22	1849.96	17
22	1840.77	18
22	1899.35	19
22	1869.52	20
22	1832.81	21
22	1859.09	22
22	1819.96	23
22	1790.41	24
22	1805.72	25
22	1790.38	26
22	1773.17	27
22	1797.3	28
22	1779.56	29
22	1790.6	30
22	1799.38	31
22	1796.19	32
22	1777.2	33
22	1764.16	34
22	1767.7	35
22	1770.86	36
22	1774.96	37
22	1762.47	38
22	1742.8	39
22	1785.76	40
22	1787.21	41
22	1787.96	42
22	1760.66	43
22	1799.73	44
22	1818.99	45
22	1790.49	46
22	1805.36	47
22	1801.53	48
22	1765.95	49
22	1768.22	50
22	1747.79	51
22	1763.2	52
22	1798.8	53
22	1810.9	54
22	1761.37	55
22	1758.24	56
22	1723.06	57
22	1697.47	58
22	1718.85	59
22	1692.52	60
22	1711.13	61
23	1509.88	1
23	1496.55	2
23	1531.36	3
23	1565.78	4
23	1622.38	5
23	1662.88	6
23	1708.8	7
23	1729.62	8
23	1741.03	9
23	1778.11	10
23	1835.37	11
23	1867.85	12
23	1879.17	13
23	1900.51	14
23	1931.23	15
23	1911.89	16
23	1914.8	17
23	1918.02	18
23	1949.54	19
23	1968.49	20
23	1915.06	21
23	1932.94	22
23	1921.81	23
23	1928.93	24
23	1947.12	25
23	1987.99	26
23	1931.81	27
23	1976.35	28
23	1958.22	29
23	1950.83	30
23	1951.12	31
23	1925.91	32
23	2020.13	33
23	1995.48	34
23	1882.52	35
23	1970.06	36
23	1945.79	37
23	1855.05	38
23	1898.43	39
23	1869.22	40
23	1881.91	41
23	1904.97	42
23	1861.56	43
23	1913.19	44
23	1862.43	45
23	1901.52	46
23	1907.36	47
23	1914.64	48
23	1885.17	49
23	1895.81	50
23	1875.97	51
23	1849.69	52
23	1840.78	53
23	1857.24	54
23	1805.33	55
23	1836.55	56
23	1978.66	57
23	1878.56	58
23	1883.78	59
23	1882.21	60
23	1809.56	61
24	1586.42	1
24	1619.73	2
24	1747.06	3
24	1845.32	4
24	1922.27	5
24	2082.84	6
24	2157.9	7
24	2307.72	8
24	2346.15	9
24	2454.79	10
24	2649.55	11
24	2682.61	12
24	2730.21	13
24	2649.52	14
24	2745.15	15
24	2810.92	16
24	2793.55	17
24	2742.21	18
24	2674.1	19
24	2548.6	20
24	2534.11	21
24	2469.34	22
24	2489.06	23
24	2400.61	24
24	2409	25
24	2359.95	26
24	2300.06	27
24	2306.96	28
24	2213.71	29
24	2231.19	30
24	2189.54	31
24	2173.34	32
24	2135.89	33
24	2124.73	34
24	2100.05	35
24	2044.95	36
24	2026.23	37
24	2018.62	38
24	1966.14	39
24	1974.83	40
24	1977.04	41
24	1930.21	42
24	1923.36	43
24	1919.42	44
24	1898.79	45
24	1872.85	46
24	1877.14	47
24	2019.86	48
24	1756.66	49
24	1745.95	50
24	1732.81	51
24	1702.98	52
24	1721.85	53
24	1723.18	54
24	1721.48	55
24	1694.27	56
24	1721.32	57
24	1710.77	58
24	1726.77	59
24	1724.98	60
24	1704.66	61
25	1571.99	1
25	1676.93	2
25	1841.66	3
25	1913.71	4
25	2053.62	5
25	2265.93	6
25	2360.8	7
25	2460.33	8
25	2529.1	9
25	2572.93	10
25	2671.87	11
25	2797.54	12
25	2913.18	13
25	2791.61	14
25	2774.96	15
25	2831.1	16
25	2813.56	17
25	2820.37	18
25	2770.53	19
25	2671.94	20
25	2697.19	21
25	2610.31	22
25	2620.59	23
25	2652.71	24
25	2540.95	25
25	2538.33	26
25	2467.07	27
25	2367.14	28
25	2307.09	29
25	2333.12	30
25	2305.63	31
25	2315.42	32
25	2149.03	33
25	2214.92	34
25	2110.03	35
25	2091.64	36
25	2159.51	37
25	2070.13	38
25	2146.77	39
25	2134.64	40
25	2006.97	41
25	2045.22	42
25	2015.1	43
25	1911.29	44
25	1865.75	45
25	1889.14	46
25	1986.63	47
25	2098.2	48
25	1993.66	49
25	1952.44	50
25	1945.06	51
25	1987.14	52
25	2040.55	53
25	2078.46	54
25	2153.87	55
25	2062.32	56
25	2109.59	57
25	2017.65	58
25	1983.1	59
25	2052.65	60
25	2018.77	61
26	1082.11	1
26	1135.41	2
26	1159.07	3
26	1170.75	4
26	1180.81	5
26	1211.55	6
26	1272.21	7
26	1338.67	8
26	1314.42	9
26	1352.75	10
26	1401.05	11
26	1443.04	12
26	1447.6	13
26	1501.64	14
26	1523.91	15
26	1537.58	16
26	1501.69	17
26	1509.66	18
26	1503.77	19
26	1477.55	20
26	1444.82	21
26	1412.86	22
26	1382.18	23
26	1392.43	24
26	1372.68	25
26	1360.59	26
26	1370.47	27
26	1351.69	28
26	1359.45	29
26	1388.42	30
26	1340.61	31
26	1312.4	32
26	1330.12	33
26	1314.93	34
26	1282.2	35
26	1276.18	36
26	1264.54	37
26	1248.55	38
26	1247.22	39
26	1264.08	40
26	1265.87	41
26	1293.69	42
26	1240.25	43
26	1292.13	44
26	1212.28	45
26	1213.65	46
26	1212.44	47
26	1247.52	48
26	1221.91	49
26	1206.75	50
26	1214.57	51
26	1226.34	52
26	1196.37	53
26	1199.72	54
26	1211.89	55
26	1191.18	56
26	1189.06	57
26	1199.67	58
26	1207.15	59
26	1215.54	60
26	1223.04	61
27	1243.02	1
27	1296.65	2
27	1370.28	3
27	1447.31	4
27	1481.64	5
27	1511.25	6
27	1601.19	7
27	1669.23	8
27	1673.38	9
27	1760.27	10
27	1772.37	11
27	1773.74	12
27	1848.73	13
27	1850.22	14
27	1847.7	15
27	1800.4	16
27	1734.55	17
27	1664.16	18
27	1584.07	19
27	1586.06	20
27	1595.49	21
27	1546.73	22
27	1561.08	23
27	1496.05	24
27	1460.21	25
27	1445.38	26
27	1444.82	27
27	1452.6	28
27	1429.27	29
27	1402.63	30
27	1375.9	31
27	1359.4	32
27	1347.29	33
27	1319.48	34
27	1314.21	35
27	1310.96	36
27	1291.32	37
27	1289.04	38
27	1313.53	39
27	1289.94	40
27	1282.68	41
27	1287.53	42
27	1252.35	43
27	1280.78	44
27	1443.52	45
27	1253.29	46
27	1271.76	47
27	1244.24	48
27	1233.37	49
27	1224.55	50
27	1201.26	51
27	1213.18	52
27	1214.95	53
27	1219.68	54
27	1211.71	55
27	1183.13	56
27	1170.31	57
27	1167.12	58
27	1183.48	59
27	1172.62	60
27	1142.52	61
28	1228.54	1
28	1270.7	2
28	1340.81	3
28	1407.62	4
28	1444.22	5
28	1483.65	6
28	1594.91	7
28	1623.57	8
28	1637.95	9
28	1689.99	10
28	1726.61	11
28	1769.07	12
28	1793.33	13
28	1803.08	14
28	1737.1	15
28	1714.23	16
28	1689.77	17
28	1659.18	18
28	1636.53	19
28	1569.98	20
28	1538.3	21
28	1537.8	22
28	1512.65	23
28	1513.11	24
28	1515.62	25
28	1524.31	26
28	1534.22	27
28	1512.6	28
28	1493.79	29
28	1473.46	30
28	1443.22	31
28	1439.16	32
28	1429.89	33
28	1438.92	34
28	1454.64	35
28	1503.75	36
28	1391.18	37
28	1394.03	38
28	1393.15	39
28	1403.74	40
28	1359.91	41
28	1359.75	42
28	1330.68	43
28	1331.26	44
28	1368.77	45
28	1317.82	46
28	1312.09	47
28	1302.82	48
28	1289.34	49
28	1281.6	50
28	1284.04	51
28	1270.85	52
28	1257.43	53
28	1251.17	54
28	1257.68	55
28	1224.37	56
28	1228.67	57
28	1230.07	58
28	1238.8	59
28	1221.28	60
28	1229.14	61
29	1059.18	1
29	1077.33	2
29	1087.7	3
29	1090.11	4
29	1080.17	5
29	1096.11	6
29	1130.86	7
29	1152.89	8
29	1153.36	9
29	1175.25	10
29	1194.63	11
29	1208.44	12
29	1210.43	13
29	1211.47	14
29	1198.58	15
29	1240.51	16
29	1204	17
29	1225.21	18
29	1211.53	19
29	1197.68	20
29	1195.03	21
29	1170.43	22
29	1177.57	23
29	1196.56	24
29	1182.96	25
29	1202.08	26
29	1225.01	27
29	1224.35	28
29	1228.96	29
29	1232.55	30
29	1230.16	31
29	1208.77	32
29	1213.88	33
29	1201.04	34
29	1228.02	35
29	1245.29	36
29	1197.31	37
29	1186.8	38
29	1182.58	39
29	1196.8	40
29	1195.76	41
29	1198.51	42
29	1182.31	43
29	1191.28	44
29	1202.67	45
29	1189.94	46
29	1158.02	47
29	1167.05	48
29	1169.15	49
29	1169.05	50
29	1165.73	51
29	1161.91	52
29	1170.7	53
29	1161.47	54
29	1148	55
29	1153.42	56
29	1155.07	57
29	1139.99	58
29	1139.91	59
29	1137.59	60
29	1141.67	61
30	958.164	1
30	959.36	2
30	969.372	3
30	975.843	4
30	980.602	5
30	988.885	6
30	1013.38	7
30	1027.38	8
30	1047.09	9
30	1061.17	10
30	1043.73	11
30	1050.8	12
30	1053.68	13
30	1068.49	14
30	1059.3	15
30	1106.23	16
30	1069.92	17
30	1098.63	18
30	1066.78	19
30	1075.91	20
30	1065.02	21
30	1057.27	22
30	1073.85	23
30	1064.21	24
30	1061.71	25
30	1051.49	26
30	1061.51	27
30	1065.84	28
30	1069.4	29
30	1062.61	30
30	1064.98	31
30	1048.59	32
30	1060.82	33
30	1060.49	34
30	1068.22	35
30	1061.2	36
30	1093.22	37
30	1081.19	38
30	1062.92	39
30	1046.42	40
30	1047.52	41
30	1033.88	42
30	1032.08	43
30	1082.53	44
30	1059.22	45
30	1064.7	46
30	1063.64	47
30	1083.54	48
30	1073.1	49
30	1078.47	50
30	1099.98	51
30	1105.32	52
30	1125.33	53
30	1142.48	54
30	1141.46	55
30	1124.26	56
30	1116.39	57
30	1132.68	58
30	1120.17	59
30	1112.61	60
30	1105.83	61
31	1104.24	1
31	1137.21	2
31	1164.94	3
31	1176.32	4
31	1180.35	5
31	1210.91	6
31	1272.51	7
31	1290.15	8
31	1326.06	9
31	1326.65	10
31	1364.18	11
31	1372.63	12
31	1445.18	13
31	1420.4	14
31	1432.15	15
31	1457.85	16
31	1395.22	17
31	1357.99	18
31	1344.58	19
31	1350.96	20
31	1354.27	21
31	1354.7	22
31	1366.99	23
31	1352.5	24
31	1320.72	25
31	1289.7	26
31	1331.09	27
31	1313.85	28
31	1330.66	29
31	1322.67	30
31	1306.15	31
31	1309.58	32
31	1291.02	33
31	1283.74	34
31	1273.45	35
31	1274.25	36
31	1281.9	37
31	1294.81	38
31	1267.98	39
31	1281.45	40
31	1266.22	41
31	1291.35	42
31	1255.93	43
31	1268.45	44
31	1237.97	45
31	1238.21	46
31	1234.37	47
31	1239.34	48
31	1207.92	49
31	1195.95	50
31	1195.18	51
31	1194.59	52
31	1211.69	53
31	1239.55	54
31	1257.28	55
31	1251.89	56
31	1275.96	57
31	1261.42	58
31	1261.25	59
31	1249.85	60
31	1229.65	61
32	1300.34	1
32	1303.12	2
32	1363.32	3
32	1414.61	4
32	1423.44	5
32	1546.1	6
32	1696.14	7
32	1669.34	8
32	1694.21	9
32	1782.75	10
32	1819.58	11
32	1918.59	12
32	1882.81	13
32	1881.64	14
32	1721.11	15
32	1677.83	16
32	1684.55	17
32	1692.16	18
32	1646.45	19
32	1621.3	20
32	1591.3	21
32	1592.12	22
32	1595.78	23
32	1601.9	24
32	1621.4	25
32	1576.66	26
32	1587.02	27
32	1553.48	28
32	1584.37	29
32	1559.92	30
32	1542.7	31
32	1548.98	32
32	1509.33	33
32	1490.4	34
32	1537.22	35
32	1489.01	36
32	1509.96	37
32	1501.94	38
32	1575.83	39
32	1531.06	40
32	1499.76	41
32	1532.73	42
32	1515.16	43
32	1640.58	44
32	1706.04	45
32	1591.34	46
32	1515.33	47
32	1503.16	48
32	1491.5	49
32	1474.26	50
32	1449.54	51
32	1474.13	52
32	1445.02	53
32	1411.76	54
32	1449.98	55
32	1433.78	56
32	1416.14	57
32	1391.66	58
32	1415.58	59
32	1420.67	60
32	1407.8	61
33	1588.55	1
33	1669.14	2
33	1704.64	3
33	1726.96	4
33	1700.26	5
33	1840.16	6
33	1941.83	7
33	2004.37	8
33	1988.68	9
33	2026.47	10
33	2086.46	11
33	2154.94	12
33	2266.35	13
33	2256.77	14
33	2477.72	15
33	2302.99	16
33	2294.2	17
33	2192.37	18
33	2248.35	19
33	2248.76	20
33	2260.51	21
33	2235.8	22
33	2223.76	23
33	2201.25	24
33	2201.66	25
33	2188.39	26
33	2202.79	27
33	2208.48	28
33	2139.56	29
33	2091.04	30
33	2107.09	31
33	2080.08	32
33	2295.02	33
33	2190.57	34
33	2120.19	35
33	2059.16	36
33	2071.69	37
33	2002.57	38
33	2008.97	39
33	1990.45	40
33	2031.96	41
33	1969.2	42
33	2008.91	43
33	2001.93	44
33	1985.28	45
33	1939.91	46
33	1979.56	47
[truncated: 6,053 more rows]

## Sheet: GBF1M832L Noco GPI
cell	Mean	number
1	253.039	1
2	241.032	1
3	162.301	1
4	180.913	1
5	185.056	1
6	174.324	1
7	336.012	1
8	265.865	1
9	327.234	1
10	349.772	1
11	319.52	1
12	354.46	1
13	247.558	1
14	214.027	1
15	244.587	1
16	266.941	1
17	308.887	1
18	225.094	1
19	277.454	1
20	235.565	1
21	172.221	1
22	239.276	1
23	182.26	1
24	198.617	1
25	187.152	1
26	173.78	1
27	198.597	1
28	180.361	1
29	318.291	1
30	256.371	1
31	614.13	1
32	494.298	1
33	345.785	1
34	324.962	1
35	192.891	1
36	262.385	1
37	228.563	1
38	244.869	1
39	199.327	1
40	206.49	1
41	232.337	1
42	270.502	1
43	202.368	1
44	187.605	1
45	160.115	1
46	161.533	1
47	187.503	1
48	240.047	1
49	224.408	1
50	205.026	1
51	295.812	1
52	298.08	1
53	237.326	1
54	165.136	1
55	169.765	1
56	224.557	1
57	200.567	1
58	189.014	1
59	169.817	1
60	165.507	1
61	172.83	1
62	166.874	1
63	288.698	1
64	299.51	1
65	335.69	1
66	260.11	1
67	208.391	1
68	215.721	1
69	199.2	1
70	207.628	1
71	175.702	1
72	174.973	1
73	198.351	1
74	248.681	1
75	217.11	1
76	301.227	1
77	179.219	1
78	198.114	1
79	201.907	1
80	172.35	1
81	311.49	1
82	232.602	1
83	377.095	1
84	443.388	1
85	174.962	1
86	315.642	1
87	249.451	1
88	213.199	1
89	251.224	1
90	167.073	1
91	170.489	1
92	324.997	1
93	345.629	1
94	309.844	1
95	357.864	1
96	173.744	1
97	171.347	1
98	345.415	1
99	163.887	1
100	172.851	1
1	301.164	2
2	264.759	2
3	164.675	2
4	192.368	2
5	216.504	2
6	192.449	2
7	396.387	2
8	312.013	2
9	359.967	2
10	391.832	2
11	338.485	2
12	364.987	2
13	342.409	2
14	268.032	2
15	291.174	2
16	306.945	2
17	311.551	2
18	251.824	2
19	304.202	2
20	332.931	2
21	183.597	2
22	338.265	2
23	224.515	2
24	246.589	2
25	239.72	2
26	193.683	2
27	252.131	2
28	213.565	2
29	523.765	2
30	338.521	2
31	532.813	2
32	452.43	2
33	391.603	2
34	334.843	2
35	226.631	2
36	350.811	2
37	349.414	2
38	407.522	2
39	227.376	2
40	260.032	2
41	368.316	2
42	408.426	2
43	282.21	2
44	236.259	2
45	160.377	2
46	163.048	2
47	229.709	2
48	347.777	2
49	302.804	2
50	259.13	2
51	491.843	2
52	492.178	2
53	332.007	2
54	170.169	2
55	183.219	2
56	224.557	2
57	200.567	2
58	189.014	2
59	169.817	2
60	165.507	2
61	185.202	2
62	187.976	2
63	439.585	2
64	357.792	2
65	556.067	2
66	440.705	2
67	287.689	2
68	328.049	2
69	306.903	2
70	325.947	2
71	214.951	2
72	207.569	2
73	280.537	2
74	339.367	2
75	283.817	2
76	361.207	2
77	221.627	2
78	272.96	2
79	312.056	2
80	192.355	2
81	615.543	2
82	384.213	2
83	380.269	2
84	659.683	2
85	204.802	2
86	403.457	2
87	410.25	2
88	276.844	2
89	354.88	2
90	177.519	2
91	189.014	2
92	495.246	2
93	605.344	2
94	716.83	2
95	365.072	2
96	204.334	2
97	186.916	2
98	578.459	2
99	166.141	2
100	185.963	2
1	414.202	3
2	391.423	3
3	168.524	3
4	229.338	3
5	247.897	3
6	206.274	3
7	726.309	3
8	491.723	3
9	523.28	3
10	498.25	3
11	514.722	3
12	644.821	3
13	501.469	3
14	365.583	3
15	352.695	3
16	572.072	3
17	399.714	3
18	386.791	3
19	415.989	3
20	408.459	3
21	197.77	3
22	525.549	3
23	254.485	3
24	304.72	3
25	267.168	3
26	202.624	3
27	302.129	3
28	240.729	3
29	765.79	3
30	433.357	3
31	551.208	3
32	475.691	3
33	689.433	3
34	344.057	3
35	243.126	3
36	422.913	3
37	480.526	3
38	591.387	3
39	266.127	3
40	306.649	3
41	441.989	3
42	542.156	3
43	354.891	3
44	272.154	3
45	161.83	3
46	164.049	3
47	261.073	3
48	425.671	3
49	348.527	3
50	290.138	3
51	710.182	3
52	686.726	3
53	387.425	3
54	172.826	3
55	188.968	3
56	458.121	3
57	260.412	3
58	205.695	3
59	190.897	3
60	181.802	3
61	197.387	3
62	192.004	3
63	609.197	3
64	421.264	3
65	758.772	3
66	571.182	3
67	282.469	3
68	371.971	3
69	368.062	3
70	452.061	3
71	227.434	3
72	226.171	3
73	323.762	3
74	435.379	3
75	313.072	3
76	498.274	3
77	238.098	3
78	304.422	3
79	350.798	3
80	202.492	3
81	803.969	3
82	457.506	3
83	540.448	3
84	972.811	3
85	217.11	3
86	460.972	3
87	517.611	3
88	301.334	3
89	444.155	3
90	179.277	3
91	197.102	3
92	656.583	3
93	762.921	3
94	826.46	3
95	386.06	3
96	212.451	3
97	194.636	3
98	642.156	3
99	167.004	3
100	186.142	3
1	519.539	4
2	500.256	4
3	170.08	4
4	239.201	4
5	264.451	4
6	208.248	4
7	924.262	4
8	568.252	4
9	673.775	4
10	788.404	4
11	689.521	4
12	772.297	4
13	585.092	4
14	430.49	4
15	420.898	4
16	592.64	4
17	456.487	4
18	467.494	4
19	552.628	4
20	435.709	4
21	202.073	4
22	571.336	4
23	268.047	4
24	321.838	4
25	282.294	4
26	211.138	4
27	343.42	4
28	246.575	4
29	872.71	4
30	497.519	4
31	547.931	4
32	556.162	4
33	821.867	4
34	371.447	4
35	250.136	4
36	466.269	4
37	464.557	4
38	679.298	4
39	261.167	4
40	340.24	4
41	518.673	4
42	514.695	4
43	379.049	4
44	297.207	4
45	161.461	4
46	165.466	4
47	275.325	4
48	511.292	4
49	354.593	4
50	307.677	4
51	750.016	4
52	849.254	4
53	487.652	4
54	174.943	4
55	193.307	4
56	503.98	4
57	265.006	4
58	243.667	4
59	190.486	4
60	189.375	4
61	202.549	4
62	196.409	4
63	720.579	4
64	544.824	4
65	876.886	4
66	604.24	4
67	308.938	4
68	448.944	4
69	423.025	4
70	511.377	4
71	247.539	4
72	255.31	4
73	347.92	4
74	472.66	4
75	342.554	4
76	679.582	4
77	247.623	4
78	328.666	4
79	371.944	4
80	208.055	4
81	919.714	4
82	469.093	4
83	610.658	4
84	1295.62	4
85	233.357	4
86	520.268	4
87	481.375	4
88	332.101	4
89	472.583	4
90	182.865	4
91	199.484	4
92	716.569	4
93	871.073	4
94	942.154	4
95	484.011	4
96	214.186	4
97	196.299	4
98	865.051	4
99	168.885	4
100	185.414	4
1	540.843	5
2	685.755	5
3	170.6	5
4	250.057	5
5	302.684	5
6	232.547	5
7	1158.46	5
8	680.457	5
9	787.119	5
10	951.685	5
11	813.64	5
12	861.25	5
13	620.896	5
14	494.104	5
15	490.467	5
16	673.033	5
17	469.105	5
18	479.797	5
19	636.08	5
20	517.477	5
21	203.527	5
22	651.489	5
23	261.65	5
24	317.506	5
25	298.213	5
26	214.236	5
27	362.275	5
28	250.83	5
29	1005.58	5
30	521.28	5
31	577.03	5
32	760.712	5
33	943.339	5
34	443.521	5
35	255.88	5
36	470.589	5
37	521.551	5
38	704.761	5
39	273.076	5
40	340.742	5
41	502.214	5
42	614.418	5
43	396.964	5
44	300.572	5
45	161.835	5
46	164.932	5
47	270.281	5
48	503.388	5
49	378.113	5
50	299.551	5
51	785.42	5
52	892.926	5
53	500.228	5
54	175.836	5
55	183.512	5
56	637.201	5
57	278.387	5
58	211.231	5
59	195.115	5
60	194.095	5
61	206.729	5
62	193.785	5
63	859.073	5
64	608.705	5
65	873.68	5
66	608.424	5
67	303.07	5
68	523.039	5
69	464.408	5
70	535.085	5
71	255.568	5
72	251.631	5
73	361.136	5
74	522.971	5
75	343.236	5
76	684.495	5
77	250.865	5
78	336.733	5
79	397.524	5
80	216.128	5
81	1019.96	5
82	498.74	5
83	755.885	5
84	1404.78	5
85	235.334	5
86	653.976	5
87	572.905	5
88	342.817	5
89	489.596	5
90	182.802	5
91	199.187	5
92	731.6	5
93	981.234	5
94	995.618	5
95	619.209	5
96	215.64	5
97	193.567	5
98	873.571	5
99	168.292	5
100	190.407	5
1	553.669	6
2	741.757	6
3	171.704	6
4	253.484	6
5	282.332	6
6	226.048	6
7	1130.35	6
8	679.897	6
9	826.827	6
10	949.394	6
11	840.036	6
12	911.426	6
13	616.738	6
14	485.114	6
15	522.659	6
16	752.988	6
17	465.624	6
18	460.028	6
19	702.483	6
20	523.577	6
21	203.024	6
22	749.503	6
23	284.106	6
24	305.519	6
25	296.556	6
26	215.21	6
27	355.466	6
28	249.497	6
29	912.057	6
30	520.904	6
31	739.266	6
32	755.035	6
33	1034.01	6
34	484.694	6
35	253.922	6
36	466.333	6
37	499.571	6
38	707.136	6
39	270.696	6
40	365.797	6
41	512.898	6
42	649.599	6
43	391.133	6
44	309.861	6
45	162.502	6
46	164.319	6
47	282.794	6
48	472.591	6
49	374.784	6
50	295.057	6
51	798.083	6
52	856.687	6
53	547.36	6
54	176.046	6
55	184.121	6
56	681.054	6
57	273.047	6
58	213.438	6
59	191.633	6
60	194.242	6
61	201.371	6
62	195.386	6
63	770.011	6
64	711.513	6
65	856.123	6
66	620.852	6
67	333.852	6
68	532.641	6
69	474.235	6
70	498.444	6
71	272.527	6
72	250.361	6
73	361.69	6
74	542.631	6
75	328.947	6
76	802.909	6
77	254.569	6
78	347.293	6
79	408.299	6
80	215.2	6
81	949.499	6
82	477.569	6
83	707.165	6
84	1380.49	6
85	231.931	6
86	684.959	6
87	547.392	6
88	353.444	6
89	517.513	6
90	184.449	6
91	197.333	6
92	731.112	6
93	836.835	6
94	1010.18	6
95	699.245	6
96	214.503	6
97	197.882	6
98	998.426	6
99	167.883	6
100	189.004	6
1	627.458	7
2	752.63	7
3	171.95	7
4	259.635	7
5	288.193	7
6	229.883	7
7	1130.52	7
8	698.55	7
9	857.076	7
10	987.302	7
11	788.508	7
12	1004.97	7
13	626.555	7
14	455.045	7
15	514.261	7
16	825.785	7
17	467.86	7
18	484.212	7
19	765.216	7
20	507.243	7
21	202.928	7
22	733.973	7
23	297.128	7
24	294.105	7
25	311.045	7
26	216.234	7
27	370.233	7
28	251.196	7
29	1089.01	7
30	575.381	7
31	905.573	7
32	710.196	7
33	1083.69	7
34	523.184	7
35	269.672	7
36	484.814	7
37	512.403	7
38	735.437	7
39	270.051	7
40	349.418	7
41	504.874	7
42	566.494	7
43	382.942	7
44	304.279	7
45	161.768	7
46	165.333	7
47	284.691	7
48	462.415	7
49	387.511	7
50	295.97	7
51	783.51	7
52	936.882	7
53	511.927	7
54	176.015	7
55	192.266	7
56	624.913	7
57	272.517	7
58	206.517	7
59	195.151	7
60	185.139	7
61	196.574	7
62	195.975	7
63	728.369	7
64	756.024	7
65	904.293	7
66	617.149	7
67	331.547	7
68	491.726	7
69	516.608	7
70	548.95	7
71	291.158	7
72	272.402	7
73	376.039	7
74	481.048	7
75	329.428	7
76	776.727	7
77	256.28	7
78	346.393	7
79	411.108	7
80	210.383	7
81	986.847	7
82	477.219	7
83	738.935	7
84	1291.87	7
85	233.893	7
86	663.979	7
87	583.61	7
88	363.225	7
89	525.247	7
90	185.5	7
91	196.999	7
92	768.448	7
93	746.315	7
94	963.257	7
95	742.132	7
96	212.89	7
97	195.878	7
98	1012.97	7
99	167.909	7
100	186.599	7
1	623.718	8
2	868.873	8
3	170.777	8
4	272.468	8
5	300.828	8
6	225.505	8
7	1151.19	8
8	716.997	8
9	816.818	8
10	878.123	8
11	804.177	8
12	1014.88	8
13	599.233	8
14	492.537	8
15	507.98	8
16	830.527	8
17	496.989	8
18	496.94	8
19	750.83	8
20	434.675	8
21	200.966	8
22	781.3	8
23	275.959	8
24	301.033	8
25	309.03	8
26	220.372	8
27	375.47	8
28	256.56	8
29	974.24	8
30	576.185	8
31	1058.55	8
32	875.215	8
33	1103.41	8
34	589.854	8
35	270.566	8
36	452.453	8
37	446.555	8
38	811.681	8
39	275.013	8
40	338.84	8
41	513.903	8
42	849.752	8
43	405.415	8
44	310.214	8
45	162.092	8
46	164.756	8
47	276.046	8
48	499.951	8
49	392.336	8
50	311.371	8
51	818.824	8
52	899.295	8
53	531.195	8
54	177.768	8
55	196.042	8
56	665.755	8
57	263.698	8
58	207.525	8
59	196.552	8
60	188.079	8
61	198.931	8
62	197.452	8
63	732.534	8
64	820.128	8
65	937	8
66	594.524	8
67	325.872	8
68	502.647	8
69	581.343	8
70	532.68	8
71	283.549	8
72	252.577	8
73	369.059	8
74	473.915	8
75	339.349	8
76	774.315	8
77	256.414	8
78	337.131	8
79	402.07	8
80	208.824	8
81	1058.42	8
82	535.162	8
83	709.259	8
84	1398.64	8
85	225.599	8
86	619.774	8
87	583.65	8
88	381.201	8
89	539.059	8
90	184.305	8
91	197.937	8
92	733.357	8
93	740.664	8
94	1006.74	8
95	633.661	8
96	207.629	8
97	190.279	8
98	1272.62	8
99	165.387	8
100	185.372	8
1	631.136	9
2	683.54	9
3	170.598	9
4	277.174	9
5	321.245	9
6	238.011	9
7	1177.47	9
8	718.432	9
9	761.321	9
10	964.936	9
11	838.451	9
12	1077.48	9
13	596.287	9
14	508.174	9
15	450.68	9
16	794.203	9
17	501.21	9
18	513.662	9
19	850.267	9
20	483.686	9
21	201.154	9
22	789.102	9
23	258.162	9
24	295.714	9
25	316.585	9
26	221.647	9
27	371.177	9
28	242.417	9
29	879.68	9
30	551.764	9
31	1104.38	9
32	813.691	9
33	1111.94	9
34	568.801	9
35	260.919	9
36	447.801	9
37	536.184	9
38	816.946	9
39	294.14	9
40	322.791	9
41	510.455	9
42	667.315	9
43	419.944	9
44	305.869	9
45	162.654	9
46	164.436	9
47	288.658	9
48	508.402	9
49	375.976	9
50	310.211	9
51	748.118	9
52	876.362	9
53	560.708	9
54	177.557	9
55	201.066	9
56	584.595	9
57	262.499	9
58	201.022	9
59	187.897	9
60	188.735	9
61	199.077	9
62	199.469	9
63	735.965	9
64	789.331	9
65	935.327	9
66	678.92	9
67	312.001	9
68	560.97	9
69	496.278	9
70	531.417	9
71	283.94	9
72	249.563	9
73	401.497	9
74	508.865	9
75	347.636	9
76	866.87	9
77	244.124	9
78	320.351	9
79	388.199	9
80	215.476	9
81	1001.4	9
82	533.045	9
83	695.572	9
84	1345.81	9
85	241.474	9
86	623.426	9
87	744.086	9
88	393.624	9
89	537.958	9
90	183.534	9
91	196.388	9
92	696.289	9
93	717.284	9
94	977.549	9
95	689.286	9
96	207.934	9
97	191.512	9
98	1139.65	9
99	166.33	9
100	187.065	9
1	601.122	10
2	696.763	10
3	170.989	10
4	285.081	10
5	310.359	10
6	224.122	10
7	1173.23	10
8	732.216	10
9	889.904	10
10	1077.88	10
11	850.944	10
12	1041.63	10
13	577.121	10
14	510.719	10
15	504.971	10
16	719.896	10
17	542.399	10
18	531.746	10
19	829.325	10
20	439.184	10
21	202.822	10
22	656.052	10
23	259.964	10
24	300.267	10
25	281.108	10
26	218.363	10
27	374.701	10
28	250.093	10
29	690.241	10
30	560.085	10
31	1057.96	10
32	831.765	10
33	1098.82	10
34	591.269	10
35	276.196	10
36	438.134	10
37	579.658	10
38	807.891	10
39	295.68	10
40	331.621	10
41	513.444	10
42	717.09	10
43	440.001	10
44	316.924	10
45	162.524	10
46	165.387	10
47	267.113	10
48	547.048	10
49	374.819	10
50	316.472	10
51	868.146	10
52	775.505	10
53	527.611	10
54	178.799	10
55	198.774	10
56	528.447	10
57	264.761	10
58	202.42	10
59	186.604	10
60	191.903	10
61	200.775	10
62	194.794	10
63	859.874	10
64	947.012	10
65	934.093	10
66	701.476	10
67	299.503	10
68	563.541	10
69	492.623	10
70	556.957	10
71	276.129	10
72	248.616	10
73	396.037	10
74	536.114	10
75	338.394	10
76	845.775	10
77	242.706	10
78	316.741	10
79	369.405	10
80	210.738	10
81	876.665	10
82	521.706	10
83	691.791	10
84	1140.29	10
85	243.402	10
86	537.802	10
87	804.214	10
88	371.566	10
89	568.733	10
90	181.498	10
91	192.04	10
92	642.449	10
93	679.713	10
94	898.712	10
95	673.708	10
96	206.061	10
97	191.216	10
98	1261.22	10
99	166.226	10
100	185.97	10
1	620.336	11
2	696.931	11
3	172.852	11
4	265.683	11
5	308.052	11
6	220.091	11
7	999.212	11
8	754.445	11
9	802.673	11
10	1122.6	11
11	787.688	11
12	977.711	11
13	559.254	11
14	451.607	11
15	514.728	11
16	600.015	11
17	561.274	11
18	521.917	11
19	818.852	11
20	427.345	11
21	197.295	11
22	741.164	11
23	257.008	11
24	282.82	11
25	283.542	11
26	213.918	11
27	350.613	11
28	235.731	11
29	630.884	11
30	515.112	11
31	972.374	11
32	831.868	11
33	1212.55	11
34	595.017	11
35	252.632	11
36	407.517	11
37	601.135	11
38	787.713	11
39	277.048	11
40	303.654	11
41	503.637	11
42	727.257	11
43	413.835	11
44	309.787	11
45	162.229	11
46	163.553	11
47	257.323	11
48	535.881	11
49	363.207	11
50	305.455	11
51	835.513	11
52	676.347	11
53	508.877	11
54	179.054	11
55	211.068	11
56	465.388	11
57	250.82	11
58	194.97	11
59	189.724	11
60	190.461	11
61	195.68	11
62	197.572	11
63	902.346	11
64	1024.99	11
65	930.426	11
66	615.951	11
67	329.594	11
68	533.082	11
69	588.676	11
70	464.651	11
71	287.305	11
72	241.861	11
73	328.299	11
74	539.41	11
75	339.978	11
76	884.614	11
77	253.651	11
78	312.603	11
79	362.799	11
80	213.542	11
81	772.941	11
82	492.108	11
83	725.877	11
84	1176.34	11
85	233.582	11
86	621.862	11
87	680.08	11
88	329.365	11
89	548.4	11
90	182.174	11
91	190.529	11
92	567.054	11
93	674.449	11
94	814.15	11
95	726.179	11
96	203.316	11
97	191.433	11
98	883.412	11
99	164.464	11
100	183.331	11
1	586.452	12
2	622.695	12
3	172.646	12
4	280.095	12
5	295.654	12
6	206.537	12
7	928.945	12
8	738.946	12
9	854.744	12
10	926.422	12
11	834.116	12
12	860.418	12
13	544.704	12
14	411.56	12
15	454.693	12
16	666.478	12
17	588.618	12
18	539.562	12
19	720.685	12
20	423.728	12
21	195.374	12
22	690.2	12
23	269.372	12
24	272.411	12
25	268.063	12
26	206.331	12
27	345.277	12
28	234.756	12
29	613.186	12
30	447.24	12
31	1038.48	12
32	772.824	12
33	1031.35	12
34	599.469	12
35	240.996	12
36	397.682	12
37	546.158	12
38	756.002	12
39	264.224	12
40	314.731	12
41	490.731	12
42	699.853	12
43	382.416	12
44	296.977	12
45	161.983	12
46	164.122	12
47	251.116	12
48	539.171	12
49	371.506	12
50	312.579	12
51	765.852	12
52	695.875	12
53	471.757	12
54	176.052	12
55	189.352	12
56	402.834	12
57	250.078	12
58	192.284	12
59	190.004	12
60	190.108	12
61	190.341	12
62	198.309	12
63	877.376	12
64	1123.32	12
65	805.904	12
66	537.558	12
67	324.882	12
68	529.711	12
69	496.482	12
70	476.849	12
71	254.285	12
72	243.41	12
73	360.089	12
74	519.204	12
75	338.117	12
76	808.822	12
77	242.975	12
78	287.08	12
79	348.714	12
80	208.04	12
81	699.796	12
82	473.811	12
83	709.335	12
84	886.059	12
85	239.554	12
86	805.863	12
87	648.641	12
88	344.723	12
89	579.784	12
90	178.733	12
91	187.462	12
92	483.463	12
93	620.119	12
94	679.789	12
95	606.64	12
96	197.431	12
97	191.134	12
98	857.487	12
99	163.67	12
100	181.829	12
1	532.964	13
2	627.541	13
3	173.413	13
4	276.037	13
5	303.202	13
6	216.043	13
7	871.755	13
8	634.129	13
9	815.594	13
10	782.838	13
11	805.976	13
12	713.495	13
13	548.848	13
14	413.722	13
15	440.843	13
16	577.478	13
17	599.419	13
18	495.982	13
19	636.15	13
20	403.796	13
21	190.923	13
22	804.851	13
23	262.363	13
24	265.668	13
25	255.064	13
26	211.961	13
27	330.2	13
28	227.866	13
29	456.943	13
30	426.082	13
31	950.861	13
32	790.889	13
33	919.54	13
34	611.573	13
35	234.123	13
36	365.758	13
37	476.091	13
38	726.238	13
39	249.258	13
40	296.607	13
41	484.16	13
42	605.726	13
43	360.76	13
44	286.01	13
45	161.077	13
46	162.999	13
47	257.399	13
48	549.97	13
49	384.985	13
50	294.599	13
51	748.917	13
52	577.411	13
53	433.129	13
54	173.159	13
55	220.704	13
56	364.68	13
57	249.151	13
58	189.815	13
59	182.066	13
60	182.705	13
61	184.001	13
62	192.288	13
63	955.671	13
64	1047.12	13
65	684.201	13
66	351.592	13
67	257.036	13
68	506.655	13
69	402.021	13
70	397.974	13
71	255.947	13
72	234.301	13
73	319.314	13
74	517.945	13
75	311.613	13
76	982.767	13
77	244.273	13
78	267.342	13
79	343.702	13
80	202.809	13
81	633.216	13
82	415.177	13
83	716.171	13
84	799.131	13
85	227.911	13
86	572.262	13
87	577.317	13
88	322.641	13
89	528.623	13
90	173.873	13
91	185.558	13
92	439.058	13
93	491.03	13
94	616.635	13
95	743.702	13
96	193.688	13
97	193.244	13
98	818.538	13
99	162.907	13
100	181.661	13
1	530.628	14
2	621.482	14
3	173.523	14
4	285.581	14
5	268.093	14
6	204.958	14
7	771.402	14
8	573.008	14
9	698.274	14
10	558.866	14
11	750.496	14
12	657.075	14
13	499.195	14
14	412.254	14
15	441.791	14
16	525.513	14
17	568.456	14
18	465.253	14
19	639.761	14
20	335.938	14
21	189.11	14
22	759.694	14
23	250.907	14
24	255.108	14
25	248.664	14
26	210.552	14
27	347.608	14
28	231.867	14
29	365.785	14
30	389.215	14
31	1028.16	14
32	666.708	14
33	797.406	14
34	606.625	14
35	224.929	14
36	341.653	14
37	472.238	14
38	662.049	14
39	236.636	14
40	283.954	14
41	391.537	14
42	541.994	14
43	320.372	14
44	275.172	14
45	161.022	14
46	162.184	14
47	235.454	14
48	481.489	14
49	366.599	14
50	278.819	14
51	686.513	14
52	509.132	14
53	415.454	14
54	174.549	14
55	212.99	14
56	365.735	14
57	252.811	14
58	191.627	14
59	179.602	14
60	184.497	14
61	180.386	14
62	187.72	14
63	895.094	14
64	944.043	14
65	658.877	14
66	342.884	14
67	274.635	14
68	500.567	14
69	384.518	14
70	400.132	14
71	257.044	14
72	234.193	14
73	317.513	14
74	491.113	14
75	289.513	14
76	857.522	14
77	235.889	14
78	259.563	14
79	335.313	14
80	201.231	14
81	546.886	14
82	373.363	14
83	632.644	14
84	590.405	14
85	216.014	14
86	453.213	14
87	457.033	14
88	333.454	14
89	509.152	14
90	173.557	14
91	183.441	14
92	402.574	14
93	442.522	14
94	524.399	14
95	669.337	14
96	188.159	14
97	190.382	14
98	769.175	14
99	163.291	14
100	180.267	14
1	473.026	15
2	473.276	15
3	172.593	15
4	254.409	15
5	255.497	15
6	202.007	15
7	724.816	15
8	557.104	15
9	667.127	15
10	569.305	15
11	661.459	15
12	630.62	15
13	430.993	15
14	380.986	15
15	392.198	15
16	476.591	15
17	551.269	15
18	390.502	15
19	643.083	15
20	322.694	15
21	181.653	15
22	639.749	15
23	259.376	15
24	244.84	15
25	229.598	15
26	202.705	15
27	340.289	15
28	228.712	15
29	365.845	15
30	418.537	15
31	1028.24	15
32	765.619	15
33	723.565	15
34	619.93	15
35	216.727	15
36	325.727	15
37	434.883	15
38	660.75	15
39	259.997	15
40	267.715	15
41	377.591	15
42	576.62	15
43	316.284	15
44	264.089	15
45	160.894	15
46	162.85	15
47	228.854	15
48	400.271	15
49	371.957	15
50	264.09	15
51	589.691	15
52	572.827	15
53	368.685	15
54	171.327	15
55	215.47	15
56	349.898	15
57	246.652	15
58	189.696	15
59	177.775	15
60	176.21	15
61	177.446	15
62	185.053	15
63	865.147	15
64	873.653	15
65	622.151	15
66	333.464	15
67	251.795	15
68	474.771	15
69	343.017	15
70	352.309	15
71	235.303	15
72	229.201	15
73	299.429	15
74	512.159	15
75	285.124	15
76	763.382	15
77	228.117	15
78	253.199	15
79	298.237	15
80	194.849	15
81	465.22	15
82	336.206	15
83	621.111	15
84	527.623	15
85	215.474	15
86	420.743	15
87	441.281	15
88	326.232	15
89	514.785	15
90	172.004	15
91	178.736	15
92	367.098	15
93	397.921	15
94	462.327	15
95	598.257	15
96	182.838	15
97	184.882	15
98	625.277	15
99	163.171	15
100	180.276	15
1	450.949	16
2	410.832	16
3	170.418	16
4	289.63	16
5	233.428	16
6	194.925	16
7	657.424	16
8	550.839	16
9	581.234	16
10	513.598	16
11	520.917	16
12	550.504	16
13	389.265	16
14	328.094	16
15	397.117	16
16	389.325	16
17	467.175	16
18	359.572	16
19	644.305	16
20	301.873	16
21	180.076	16
22	560.214	16
23	252.336	16
24	235.114	16
25	230.135	16
26	199.074	16
27	325.936	16
28	212.451	16
29	308.493	16
30	372.341	16
31	919.949	16
32	682.726	16
33	626.891	16
34	611.768	16
35	209.206	16
36	304.929	16
37	402.452	16
38	592.348	16
39	252.587	16
40	246.779	16
41	333.181	16
42	467.53	16
43	293.543	16
44	259.219	16
45	160.841	16
46	163.04	16
47	226.492	16
48	391.276	16
49	369.497	16
50	256.018	16
51	522.395	16
52	471.17	16
53	342.835	16
54	171.383	16
55	204.432	16
56	323.444	16
57	245.047	16
58	189.344	16
59	175.885	16
60	172.951	16
61	175.483	16
62	183.745	16
63	767.555	16
64	925.189	16
65	554.512	16
66	272.447	16
67	249.931	16
68	464.253	16
69	291.846	16
70	320.308	16
71	222.948	16
72	228.32	16
73	288.81	16
74	403.176	16
75	258.951	16
76	721.818	16
77	223.44	16
78	246.742	16
79	277.307	16
80	190.164	16
81	443.724	16
82	324.535	16
83	548.61	16
84	565.212	16
85	198.322	16
86	338.258	16
87	432.078	16
88	313.092	16
89	487.408	16
90	169.348	16
91	176.603	16
92	345.65	16
93	367.08	16
94	405.511	16
95	538.143	16
96	183.144	16
97	183.373	16
98	555.883	16
99	161.817	16
100	179.634	16
1	397.303	17
2	362.918	17
3	168.331	17
4	281.5	17
5	244.609	17
6	186.56	17
7	598.079	17
8	475.396	17
9	600.541	17
10	507.151	17
11	488.188	17
12	483.641	17
13	362.428	17
14	277.208	17
15	357.591	17
16	341.147	17
17	459.41	17
18	340.442	17
19	612.403	17
20	324.011	17
21	176.571	17
22	429.463	17
23	230.506	17
24	229.176	17
25	225.379	17
26	190.766	17
27	297.979	17
28	203.007	17
29	303.08	17
30	309.521	17
31	815.694	17
32	635.054	17
33	556.122	17
34	592.615	17
35	206.368	17
36	305.499	17
37	386.097	17
38	532.79	17
39	233.938	17
40	241.293	17
41	336.964	17
42	388.684	17
43	280.359	17
44	230.886	17
45	160.859	17
46	161.539	17
47	229.42	17
48	332.711	17
49	374.095	17
50	235.893	17
51	473.624	17
52	429.86	17
53	297.436	17
54	170.12	17
55	198.465	17
56	297.524	17
57	224.459	17
58	186.429	17
59	173.071	17
60	173.056	17
61	173.686	17
62	182.33	17
63	696.851	17
64	816.17	17
65	476.705	17
66	271.026	17
67	256.395	17
68	434.37	17
69	279.859	17
70	312.719	17
71	222.355	17
72	228.753	17
73	289.849	17
74	377.724	17
75	263.881	17
76	595.347	17
77	213.78	17
78	236.321	17
79	265.808	17
80	186.62	17
81	432.042	17
82	318.21	17
83	540.428	17
84	436.629	17
85	191.997	17
86	328.507	17
87	404.987	17
88	311.543	17
89	418.4	17
90	168.655	17
91	174.602	17
92	328.171	17
93	325.211	17
94	342.503	17
95	480.154	17
96	180.17	17
97	181.123	17
98	519.927	17
99	161.374	17
100	177.779	17
1	428.27	18
2	314.177	18
3	168.433	18
4	270.595	18
5	229.563	18
6	182.543	18
7	530.916	18
8	454.6	18
9	542.377	18
10	452.938	18
11	417.341	18
12	425.799	18
13	324.61	18
14	271.693	18
15	336.822	18
16	340.208	18
17	436.426	18
18	320.332	18
19	545.294	18
20	288.595	18
21	173.632	18
22	411.822	18
23	234.491	18
24	222.4	18
25	209.305	18
26	187.394	18
27	285.835	18
28	197.144	18
29	267.415	18
30	307.266	18
31	768.813	18
32	571.201	18
33	502.392	18
34	571.675	18
35	203.586	18
36	287.828	18
37	358.476	18
38	519.697	18
39	231.488	18
40	230.515	18
41	302.919	18
42	432.059	18
43	260.952	18
44	232.516	18
45	160.53	18
46	161.574	18
47	215.211	18
48	314.745	18
49	372.062	18
50	232.449	18
51	405.599	18
52	438.808	18
53	274.334	18
54	169.247	18
55	192.478	18
56	291.615	18
57	223.286	18
58	187.41	18
59	172.644	18
60	175.593	18
61	171.901	18
62	174.306	18
63	696.925	18
64	863.527	18
65	397.647	18
66	243.387	18
67	244.95	18
68	405.777	18
69	262.658	18
70	284.852	18
71	209.18	18
72	213.419	18
73	259.94	18
74	330.893	18
75	243.001	18
76	557.308	18
77	206.797	18
78	219.946	18
79	255.624	18
80	185.012	18
81	400.03	18
82	308.476	18
83	480.325	18
84	402.952	18
85	185.735	18
86	290	18
87	366.994	18
88	274.8	18
89	390.808	18
90	167.179	18
91	173.631	18
92	317.584	18
93	325.418	18
94	323.066	18
95	427.31	18
96	178.513	18
97	178.983	18
98	506.253	18
99	162.202	18
100	177.868	18
1	362.647	19
2	291.583	19
3	166.823	19
4	275.593	19
5	216.119	19
6	182.93	19
7	470.646	19
8	408.257	19
9	514.978	19
10	412.149	19
11	417.889	19
12	402.124	19
13	303.726	19
14	269.87	19
15	298.686	19
16	348.184	19
17	365.623	19
18	322.528	19
19	508.488	19
20	272.559	19
21	172.937	19
22	374.093	19
23	233.694	19
24	222.984	19
25	204.62	19
26	183.685	19
27	270.02	19
28	192.39	19
29	267.623	19
30	310.609	19
31	721.49	19
32	541.93	19
33	437.567	19
34	557.666	19
35	200.5	19
36	275.735	19
37	314.082	19
38	487.164	19
39	217.619	19
40	226.396	19
41	308.423	19
42	388.589	19
43	250.617	19
44	208.944	19
45	160.355	19
46	161.012	19
47	206.973	19
48	288.648	19
49	388.211	19
50	237.888	19
51	373.767	19
52	387.331	19
53	271.812	19
54	170.759	19
55	183.351	19
56	274.64	19
57	219.646	19
58	183.135	19
59	169.69	19
60	170.449	19
61	170.108	19
62	177.014	19
63	629.986	19
64	902.151	19
65	377.871	19
66	226.662	19
67	217.165	19
68	459.018	19
69	257.331	19
70	267.028	19
71	219.651	19
72	214.934	19
73	241.305	19
74	320.795	19
75	231.684	19
76	525.847	19
77	203.825	19
78	219.18	19
79	245.083	19
80	181.064	19
81	365.524	19
82	297.25	19
83	426.799	19
84	386.321	19
85	184.943	19
86	279.845	19
87	334.013	19
88	264.503	19
89	367.407	19
90	166.775	19
91	172.68	19
92	297.74	19
93	274.174	19
94	304.025	19
95	389.879	19
96	177.456	19
97	176.408	19
98	471.121	19
99	160.739	19
100	175.535	19
1	348.808	20
2	325.204	20
3	165.874	20
4	268.056	20
5	205.321	20
6	180.047	20
7	429.613	20
8	379.659	20
9	481.346	20
10	367.601	20
11	376.587	20
12	344.524	20
13	273.643	20
14	262.685	20
15	307.768	20
16	321.501	20
17	357.345	20
18	290.344	20
19	454.014	20
20	264.859	20
21	171.223	20
22	337.476	20
23	232.437	20
24	212.361	20
25	199.903	20
26	182.319	20
27	242.606	20
28	187.226	20
29	240.135	20
30	275.865	20
31	657.445	20
32	453.983	20
33	420.686	20
34	532.64	20
35	195.795	20
36	262.175	20
37	305.559	20
38	435.285	20
39	210.409	20
40	217.213	20
41	266.007	20
42	313.636	20
43	230.413	20
44	210.356	20
45	160.376	20
46	161.521	20
47	202.911	20
48	267.712	20
49	342.655	20
50	236.64	20
51	354.966	20
52	338.791	20
53	237.808	20
54	165.988	20
55	185.243	20
56	271.564	20
57	217.451	20
58	182.366	20
59	169.066	20
60	171.003	20
61	169.307	20
62	175.391	20
63	583.586	20
64	753.157	20
65	302.219	20
66	222.881	20
67	226.624	20
68	405.254	20
69	252.46	20
70	249.468	20
71	205.259	20
72	205.941	20
73	237.256	20
74	303.487	20
75	228.49	20
76	448.957	20
77	201.062	20
78	211.803	20
79	234.158	20
80	179.362	20
81	326.395	20
82	290.548	20
83	412.548	20
84	370.224	20
85	180.458	20
86	277.473	20
87	337.403	20
88	256.516	20
89	345.757	20
90	165.114	20
91	171.871	20
92	287.258	20
93	273.571	20
94	274.246	20
95	366.754	20
96	176.326	20
97	173.678	20
98	454.456	20
99	160.848	20
[truncated: 1,101 more rows]

## Sheet: HeLa BIGKD72hr Noco GPI
cell	Mean	number
/Users/nagoya/R/BIG12KD定量/72hr/s01/ROI1/Results_ROI1.csv	153.099	1
/Users/nagoya/R/BIG12KD定量/72hr/s01/ROI1/Results_ROI1.csv	158.98	2
/Users/nagoya/R/BIG12KD定量/72hr/s01/ROI1/Results_ROI1.csv	162.24	3
/Users/nagoya/R/BIG12KD定量/72hr/s01/ROI1/Results_ROI1.csv	163.593	4
/Users/nagoya/R/BIG12KD定量/72hr/s01/ROI1/Results_ROI1.csv	166.701	5
/Users/nagoya/R/BIG12KD定量/72hr/s01/ROI1/Results_ROI1.csv	173.021	6
/Users/nagoya/R/BIG12KD定量/72hr/s01/ROI1/Results_ROI1.csv	172.464	7
/Users/nagoya/R/BIG12KD定量/72hr/s01/ROI1/Results_ROI1.csv	173.904	8
/Users/nagoya/R/BIG12KD定量/72hr/s01/ROI1/Results_ROI1.csv	178.527	9
/Users/nagoya/R/BIG12KD定量/72hr/s01/ROI1/Results_ROI1.csv	179.451	10
/Users/nagoya/R/BIG12KD定量/72hr/s01/ROI1/Results_ROI1.csv	183.212	11
/Users/nagoya/R/BIG12KD定量/72hr/s01/ROI1/Results_ROI1.csv	185.693	12
/Users/nagoya/R/BIG12KD定量/72hr/s01/ROI1/Results_ROI1.csv	193.324	13
/Users/nagoya/R/BIG12KD定量/72hr/s01/ROI1/Results_ROI1.csv	194.36	14
/Users/nagoya/R/BIG12KD定量/72hr/s01/ROI1/Results_ROI1.csv	194.866	15
/Users/nagoya/R/BIG12KD定量/72hr/s01/ROI1/Results_ROI1.csv	189.885	16
/Users/nagoya/R/BIG12KD定量/72hr/s01/ROI1/Results_ROI1.csv	189.075	17
/Users/nagoya/R/BIG12KD定量/72hr/s01/ROI1/Results_ROI1.csv	195.285	18
/Users/nagoya/R/BIG12KD定量/72hr/s01/ROI1/Results_ROI1.csv	189.386	19
/Users/nagoya/R/BIG12KD定量/72hr/s01/ROI1/Results_ROI1.csv	187.158	20
/Users/nagoya/R/BIG12KD定量/72hr/s01/ROI1/Results_ROI1.csv	188.952	21
/Users/nagoya/R/BIG12KD定量/72hr/s01/ROI1/Results_ROI1.csv	190.145	22
/Users/nagoya/R/BIG12KD定量/72hr/s01/ROI1/Results_ROI1.csv	194.748	23
/Users/nagoya/R/BIG12KD定量/72hr/s01/ROI1/Results_ROI1.csv	195.807	24
/Users/nagoya/R/BIG12KD定量/72hr/s01/ROI1/Results_ROI1.csv	190.166	25
/Users/nagoya/R/BIG12KD定量/72hr/s01/ROI1/Results_ROI1.csv	193.744	26
/Users/nagoya/R/BIG12KD定量/72hr/s01/ROI1/Results_ROI1.csv	188.528	27
/Users/nagoya/R/BIG12KD定量/72hr/s01/ROI1/Results_ROI1.csv	190.951	28
/Users/nagoya/R/BIG12KD定量/72hr/s01/ROI1/Results_ROI1.csv	192.035	29
/Users/nagoya/R/BIG12KD定量/72hr/s01/ROI1/Results_ROI1.csv	192.905	30
/Users/nagoya/R/BIG12KD定量/72hr/s01/ROI1/Results_ROI1.csv	192.298	31
/Users/nagoya/R/BIG12KD定量/72hr/s01/ROI1/Results_ROI1.csv	188.539	32
/Users/nagoya/R/BIG12KD定量/72hr/s01/ROI1/Results_ROI1.csv	185.926	33
/Users/nagoya/R/BIG12KD定量/72hr/s01/ROI1/Results_ROI1.csv	190.842	34
/Users/nagoya/R/BIG12KD定量/72hr/s01/ROI1/Results_ROI1.csv	185.49	35
/Users/nagoya/R/BIG12KD定量/72hr/s01/ROI1/Results_ROI1.csv	188.907	36
/Users/nagoya/R/BIG12KD定量/72hr/s01/ROI1/Results_ROI1.csv	188.864	37
/Users/nagoya/R/BIG12KD定量/72hr/s01/ROI1/Results_ROI1.csv	191.805	38
/Users/nagoya/R/BIG12KD定量/72hr/s01/ROI1/Results_ROI1.csv	189.043	39
/Users/nagoya/R/BIG12KD定量/72hr/s01/ROI1/Results_ROI1.csv	191.277	40
/Users/nagoya/R/BIG12KD定量/72hr/s01/ROI1/Results_ROI1.csv	190.322	41
/Users/nagoya/R/BIG12KD定量/72hr/s01/ROI1/Results_ROI1.csv	188.122	42
/Users/nagoya/R/BIG12KD定量/72hr/s01/ROI1/Results_ROI1.csv	185.948	43
/Users/nagoya/R/BIG12KD定量/72hr/s01/ROI1/Results_ROI1.csv	190.279	44
/Users/nagoya/R/BIG12KD定量/72hr/s01/ROI1/Results_ROI1.csv	183.688	45
/Users/nagoya/R/BIG12KD定量/72hr/s01/ROI1/Results_ROI1.csv	185.206	46
/Users/nagoya/R/BIG12KD定量/72hr/s01/ROI10/Results_ROI10.csv	162.15	1
/Users/nagoya/R/BIG12KD定量/72hr/s01/ROI10/Results_ROI10.csv	176.031	2
/Users/nagoya/R/BIG12KD定量/72hr/s01/ROI10/Results_ROI10.csv	185.798	3
/Users/nagoya/R/BIG12KD定量/72hr/s01/ROI10/Results_ROI10.csv	195.274	4
/Users/nagoya/R/BIG12KD定量/72hr/s01/ROI10/Results_ROI10.csv	208.574	5
/Users/nagoya/R/BIG12KD定量/72hr/s01/ROI10/Results_ROI10.csv	209.356	6
/Users/nagoya/R/BIG12KD定量/72hr/s01/ROI10/Results_ROI10.csv	221.003	7
/Users/nagoya/R/BIG12KD定量/72hr/s01/ROI10/Results_ROI10.csv	233.08	8
/Users/nagoya/R/BIG12KD定量/72hr/s01/ROI10/Results_ROI10.csv	235.573	9
/Users/nagoya/R/BIG12KD定量/72hr/s01/ROI10/Results_ROI10.csv	241.548	10
/Users/nagoya/R/BIG12KD定量/72hr/s01/ROI10/Results_ROI10.csv	243.84	11
/Users/nagoya/R/BIG12KD定量/72hr/s01/ROI10/Results_ROI10.csv	237.638	12
/Users/nagoya/R/BIG12KD定量/72hr/s01/ROI10/Results_ROI10.csv	261.226	13
/Users/nagoya/R/BIG12KD定量/72hr/s01/ROI10/Results_ROI10.csv	263.096	14
/Users/nagoya/R/BIG12KD定量/72hr/s01/ROI10/Results_ROI10.csv	263.244	15
/Users/nagoya/R/BIG12KD定量/72hr/s01/ROI10/Results_ROI10.csv	272.662	16
/Users/nagoya/R/BIG12KD定量/72hr/s01/ROI10/Results_ROI10.csv	276.623	17
/Users/nagoya/R/BIG12KD定量/72hr/s01/ROI10/Results_ROI10.csv	291.375	18
/Users/nagoya/R/BIG12KD定量/72hr/s01/ROI10/Results_ROI10.csv	281.306	19
/Users/nagoya/R/BIG12KD定量/72hr/s01/ROI10/Results_ROI10.csv	278.979	20
/Users/nagoya/R/BIG12KD定量/72hr/s01/ROI10/Results_ROI10.csv	268.994	21
/Users/nagoya/R/BIG12KD定量/72hr/s01/ROI10/Results_ROI10.csv	289.234	22
/Users/nagoya/R/BIG12KD定量/72hr/s01/ROI10/Results_ROI10.csv	277.694	23
/Users/nagoya/R/BIG12KD定量/72hr/s01/ROI10/Results_ROI10.csv	272.097	24
/Users/nagoya/R/BIG12KD定量/72hr/s01/ROI10/Results_ROI10.csv	273.64	25
/Users/nagoya/R/BIG12KD定量/72hr/s01/ROI10/Results_ROI10.csv	257.568	26
/Users/nagoya/R/BIG12KD定量/72hr/s01/ROI10/Results_ROI10.csv	246.145	27
/Users/nagoya/R/BIG12KD定量/72hr/s01/ROI10/Results_ROI10.csv	252.175	28
/Users/nagoya/R/BIG12KD定量/72hr/s01/ROI10/Results_ROI10.csv	250.741	29
/Users/nagoya/R/BIG12KD定量/72hr/s01/ROI10/Results_ROI10.csv	246.157	30
/Users/nagoya/R/BIG12KD定量/72hr/s01/ROI10/Results_ROI10.csv	243.165	31
/Users/nagoya/R/BIG12KD定量/72hr/s01/ROI10/Results_ROI10.csv	250.258	32
/Users/nagoya/R/BIG12KD定量/72hr/s01/ROI10/Results_ROI10.csv	232.693	33
/Users/nagoya/R/BIG12KD定量/72hr/s01/ROI10/Results_ROI10.csv	243.279	34
/Users/nagoya/R/BIG12KD定量/72hr/s01/ROI10/Results_ROI10.csv	231.196	35
/Users/nagoya/R/BIG12KD定量/72hr/s01/ROI10/Results_ROI10.csv	224.527	36
/Users/nagoya/R/BIG12KD定量/72hr/s01/ROI10/Results_ROI10.csv	221.69	37
/Users/nagoya/R/BIG12KD定量/72hr/s01/ROI10/Results_ROI10.csv	222.625	38
/Users/nagoya/R/BIG12KD定量/72hr/s01/ROI10/Results_ROI10.csv	220.727	39
/Users/nagoya/R/BIG12KD定量/72hr/s01/ROI10/Results_ROI10.csv	216.178	40
/Users/nagoya/R/BIG12KD定量/72hr/s01/ROI10/Results_ROI10.csv	231.709	41
/Users/nagoya/R/BIG12KD定量/72hr/s01/ROI10/Results_ROI10.csv	216.139	42
/Users/nagoya/R/BIG12KD定量/72hr/s01/ROI10/Results_ROI10.csv	217.214	43
/Users/nagoya/R/BIG12KD定量/72hr/s01/ROI10/Results_ROI10.csv	211.504	44
/Users/nagoya/R/BIG12KD定量/72hr/s01/ROI10/Results_ROI10.csv	219.443	45
/Users/nagoya/R/BIG12KD定量/72hr/s01/ROI10/Results_ROI10.csv	220.628	46
/Users/nagoya/R/BIG12KD定量/72hr/s01/ROI11/Results_ROI11.csv	155.425	1
/Users/nagoya/R/BIG12KD定量/72hr/s01/ROI11/Results_ROI11.csv	156.849	2
/Users/nagoya/R/BIG12KD定量/72hr/s01/ROI11/Results_ROI11.csv	160.498	3
/Users/nagoya/R/BIG12KD定量/72hr/s01/ROI11/Results_ROI11.csv	159.313	4
/Users/nagoya/R/BIG12KD定量/72hr/s01/ROI11/Results_ROI11.csv	161.344	5
/Users/nagoya/R/BIG12KD定量/72hr/s01/ROI11/Results_ROI11.csv	162.326	6
/Users/nagoya/R/BIG12KD定量/72hr/s01/ROI11/Results_ROI11.csv	166.964	7
/Users/nagoya/R/BIG12KD定量/72hr/s01/ROI11/Results_ROI11.csv	164.916	8
/Users/nagoya/R/BIG12KD定量/72hr/s01/ROI11/Results_ROI11.csv	166.633	9
/Users/nagoya/R/BIG12KD定量/72hr/s01/ROI11/Results_ROI11.csv	170.903	10
/Users/nagoya/R/BIG12KD定量/72hr/s01/ROI11/Results_ROI11.csv	172.403	11
/Users/nagoya/R/BIG12KD定量/72hr/s01/ROI11/Results_ROI11.csv	173.363	12
/Users/nagoya/R/BIG12KD定量/72hr/s01/ROI11/Results_ROI11.csv	173.738	13
/Users/nagoya/R/BIG12KD定量/72hr/s01/ROI11/Results_ROI11.csv	171.047	14
/Users/nagoya/R/BIG12KD定量/72hr/s01/ROI11/Results_ROI11.csv	174.497	15
/Users/nagoya/R/BIG12KD定量/72hr/s01/ROI11/Results_ROI11.csv	180.299	16
/Users/nagoya/R/BIG12KD定量/72hr/s01/ROI11/Results_ROI11.csv	172.727	17
/Users/nagoya/R/BIG12KD定量/72hr/s01/ROI11/Results_ROI11.csv	175.929	18
/Users/nagoya/R/BIG12KD定量/72hr/s01/ROI11/Results_ROI11.csv	173.126	19
/Users/nagoya/R/BIG12KD定量/72hr/s01/ROI11/Results_ROI11.csv	173.93	20
/Users/nagoya/R/BIG12KD定量/72hr/s01/ROI11/Results_ROI11.csv	176.143	21
/Users/nagoya/R/BIG12KD定量/72hr/s01/ROI11/Results_ROI11.csv	177.333	22
/Users/nagoya/R/BIG12KD定量/72hr/s01/ROI11/Results_ROI11.csv	175.737	23
/Users/nagoya/R/BIG12KD定量/72hr/s01/ROI11/Results_ROI11.csv	175.769	24
/Users/nagoya/R/BIG12KD定量/72hr/s01/ROI11/Results_ROI11.csv	173.375	25
/Users/nagoya/R/BIG12KD定量/72hr/s01/ROI11/Results_ROI11.csv	176.387	26
/Users/nagoya/R/BIG12KD定量/72hr/s01/ROI11/Results_ROI11.csv	174.859	27
/Users/nagoya/R/BIG12KD定量/72hr/s01/ROI11/Results_ROI11.csv	177.307	28
/Users/nagoya/R/BIG12KD定量/72hr/s01/ROI11/Results_ROI11.csv	175.212	29
/Users/nagoya/R/BIG12KD定量/72hr/s01/ROI11/Results_ROI11.csv	179.867	30
/Users/nagoya/R/BIG12KD定量/72hr/s01/ROI11/Results_ROI11.csv	177.361	31
/Users/nagoya/R/BIG12KD定量/72hr/s01/ROI11/Results_ROI11.csv	175.857	32
/Users/nagoya/R/BIG12KD定量/72hr/s01/ROI11/Results_ROI11.csv	175.315	33
/Users/nagoya/R/BIG12KD定量/72hr/s01/ROI11/Results_ROI11.csv	175.812	34
/Users/nagoya/R/BIG12KD定量/72hr/s01/ROI11/Results_ROI11.csv	175.277	35
/Users/nagoya/R/BIG12KD定量/72hr/s01/ROI11/Results_ROI11.csv	174.039	36
/Users/nagoya/R/BIG12KD定量/72hr/s01/ROI11/Results_ROI11.csv	174.015	37
/Users/nagoya/R/BIG12KD定量/72hr/s01/ROI11/Results_ROI11.csv	176.02	38
/Users/nagoya/R/BIG12KD定量/72hr/s01/ROI11/Results_ROI11.csv	173.203	39
/Users/nagoya/R/BIG12KD定量/72hr/s01/ROI11/Results_ROI11.csv	173.223	40
/Users/nagoya/R/BIG12KD定量/72hr/s01/ROI11/Results_ROI11.csv	174.653	41
/Users/nagoya/R/BIG12KD定量/72hr/s01/ROI11/Results_ROI11.csv	174.003	42
/Users/nagoya/R/BIG12KD定量/72hr/s01/ROI11/Results_ROI11.csv	176.857	43
/Users/nagoya/R/BIG12KD定量/72hr/s01/ROI11/Results_ROI11.csv	175.232	44
/Users/nagoya/R/BIG12KD定量/72hr/s01/ROI11/Results_ROI11.csv	173.483	45
/Users/nagoya/R/BIG12KD定量/72hr/s01/ROI11/Results_ROI11.csv	175.081	46
/Users/nagoya/R/BIG12KD定量/72hr/s01/ROI12/Results_ROI12.csv	154.568	1
/Users/nagoya/R/BIG12KD定量/72hr/s01/ROI12/Results_ROI12.csv	164.772	2
/Users/nagoya/R/BIG12KD定量/72hr/s01/ROI12/Results_ROI12.csv	179.741	3
/Users/nagoya/R/BIG12KD定量/72hr/s01/ROI12/Results_ROI12.csv	185.073	4
/Users/nagoya/R/BIG12KD定量/72hr/s01/ROI12/Results_ROI12.csv	191.924	5
/Users/nagoya/R/BIG12KD定量/72hr/s01/ROI12/Results_ROI12.csv	201.36	6
/Users/nagoya/R/BIG12KD定量/72hr/s01/ROI12/Results_ROI12.csv	215.049	7
/Users/nagoya/R/BIG12KD定量/72hr/s01/ROI12/Results_ROI12.csv	225.896	8
/Users/nagoya/R/BIG12KD定量/72hr/s01/ROI12/Results_ROI12.csv	232.225	9
/Users/nagoya/R/BIG12KD定量/72hr/s01/ROI12/Results_ROI12.csv	233.9	10
/Users/nagoya/R/BIG12KD定量/72hr/s01/ROI12/Results_ROI12.csv	234.671	11
/Users/nagoya/R/BIG12KD定量/72hr/s01/ROI12/Results_ROI12.csv	243.223	12
/Users/nagoya/R/BIG12KD定量/72hr/s01/ROI12/Results_ROI12.csv	250.2	13
/Users/nagoya/R/BIG12KD定量/72hr/s01/ROI12/Results_ROI12.csv	269.69	14
/Users/nagoya/R/BIG12KD定量/72hr/s01/ROI12/Results_ROI12.csv	267.393	15
/Users/nagoya/R/BIG12KD定量/72hr/s01/ROI12/Results_ROI12.csv	269.165	16
/Users/nagoya/R/BIG12KD定量/72hr/s01/ROI12/Results_ROI12.csv	259.571	17
/Users/nagoya/R/BIG12KD定量/72hr/s01/ROI12/Results_ROI12.csv	270.293	18
/Users/nagoya/R/BIG12KD定量/72hr/s01/ROI12/Results_ROI12.csv	261.027	19
/Users/nagoya/R/BIG12KD定量/72hr/s01/ROI12/Results_ROI12.csv	265.634	20
/Users/nagoya/R/BIG12KD定量/72hr/s01/ROI12/Results_ROI12.csv	257.189	21
/Users/nagoya/R/BIG12KD定量/72hr/s01/ROI12/Results_ROI12.csv	251.736	22
/Users/nagoya/R/BIG12KD定量/72hr/s01/ROI12/Results_ROI12.csv	249.867	23
/Users/nagoya/R/BIG12KD定量/72hr/s01/ROI12/Results_ROI12.csv	248.475	24
/Users/nagoya/R/BIG12KD定量/72hr/s01/ROI12/Results_ROI12.csv	237.21	25
/Users/nagoya/R/BIG12KD定量/72hr/s01/ROI12/Results_ROI12.csv	242.385	26
/Users/nagoya/R/BIG12KD定量/72hr/s01/ROI12/Results_ROI12.csv	231.663	27
/Users/nagoya/R/BIG12KD定量/72hr/s01/ROI12/Results_ROI12.csv	231.933	28
/Users/nagoya/R/BIG12KD定量/72hr/s01/ROI12/Results_ROI12.csv	239.244	29
/Users/nagoya/R/BIG12KD定量/72hr/s01/ROI12/Results_ROI12.csv	230.05	30
/Users/nagoya/R/BIG12KD定量/72hr/s01/ROI12/Results_ROI12.csv	225.103	31
/Users/nagoya/R/BIG12KD定量/72hr/s01/ROI12/Results_ROI12.csv	220.598	32
/Users/nagoya/R/BIG12KD定量/72hr/s01/ROI12/Results_ROI12.csv	217.029	33
/Users/nagoya/R/BIG12KD定量/72hr/s01/ROI12/Results_ROI12.csv	212.007	34
/Users/nagoya/R/BIG12KD定量/72hr/s01/ROI12/Results_ROI12.csv	206.029	35
/Users/nagoya/R/BIG12KD定量/72hr/s01/ROI12/Results_ROI12.csv	205.363	36
/Users/nagoya/R/BIG12KD定量/72hr/s01/ROI12/Results_ROI12.csv	206.086	37
/Users/nagoya/R/BIG12KD定量/72hr/s01/ROI12/Results_ROI12.csv	197.152	38
/Users/nagoya/R/BIG12KD定量/72hr/s01/ROI12/Results_ROI12.csv	200.555	39
/Users/nagoya/R/BIG12KD定量/72hr/s01/ROI12/Results_ROI12.csv	192.583	40
/Users/nagoya/R/BIG12KD定量/72hr/s01/ROI12/Results_ROI12.csv	197.573	41
/Users/nagoya/R/BIG12KD定量/72hr/s01/ROI12/Results_ROI12.csv	194.179	42
/Users/nagoya/R/BIG12KD定量/72hr/s01/ROI12/Results_ROI12.csv	190.984	43
/Users/nagoya/R/BIG12KD定量/72hr/s01/ROI12/Results_ROI12.csv	187.823	44
/Users/nagoya/R/BIG12KD定量/72hr/s01/ROI12/Results_ROI12.csv	184.603	45
/Users/nagoya/R/BIG12KD定量/72hr/s01/ROI12/Results_ROI12.csv	185.114	46
/Users/nagoya/R/BIG12KD定量/72hr/s01/ROI13/Results_ROI13.csv	150.082	1
/Users/nagoya/R/BIG12KD定量/72hr/s01/ROI13/Results_ROI13.csv	154.52	2
/Users/nagoya/R/BIG12KD定量/72hr/s01/ROI13/Results_ROI13.csv	160.614	3
/Users/nagoya/R/BIG12KD定量/72hr/s01/ROI13/Results_ROI13.csv	163.19	4
/Users/nagoya/R/BIG12KD定量/72hr/s01/ROI13/Results_ROI13.csv	167.926	5
/Users/nagoya/R/BIG12KD定量/72hr/s01/ROI13/Results_ROI13.csv	169.627	6
/Users/nagoya/R/BIG12KD定量/72hr/s01/ROI13/Results_ROI13.csv	173.321	7
/Users/nagoya/R/BIG12KD定量/72hr/s01/ROI13/Results_ROI13.csv	182.083	8
/Users/nagoya/R/BIG12KD定量/72hr/s01/ROI13/Results_ROI13.csv	188.17	9
/Users/nagoya/R/BIG12KD定量/72hr/s01/ROI13/Results_ROI13.csv	192.224	10
/Users/nagoya/R/BIG12KD定量/72hr/s01/ROI13/Results_ROI13.csv	195.598	11
/Users/nagoya/R/BIG12KD定量/72hr/s01/ROI13/Results_ROI13.csv	192.736	12
/Users/nagoya/R/BIG12KD定量/72hr/s01/ROI13/Results_ROI13.csv	199.68	13
/Users/nagoya/R/BIG12KD定量/72hr/s01/ROI13/Results_ROI13.csv	201.133	14
/Users/nagoya/R/BIG12KD定量/72hr/s01/ROI13/Results_ROI13.csv	204.934	15
/Users/nagoya/R/BIG12KD定量/72hr/s01/ROI13/Results_ROI13.csv	201.952	16
/Users/nagoya/R/BIG12KD定量/72hr/s01/ROI13/Results_ROI13.csv	199.426	17
/Users/nagoya/R/BIG12KD定量/72hr/s01/ROI13/Results_ROI13.csv	196.6	18
/Users/nagoya/R/BIG12KD定量/72hr/s01/ROI13/Results_ROI13.csv	204.609	19
/Users/nagoya/R/BIG12KD定量/72hr/s01/ROI13/Results_ROI13.csv	208.151	20
/Users/nagoya/R/BIG12KD定量/72hr/s01/ROI13/Results_ROI13.csv	198.23	21
/Users/nagoya/R/BIG12KD定量/72hr/s01/ROI13/Results_ROI13.csv	195.237	22
/Users/nagoya/R/BIG12KD定量/72hr/s01/ROI13/Results_ROI13.csv	195.335	23
/Users/nagoya/R/BIG12KD定量/72hr/s01/ROI13/Results_ROI13.csv	194.988	24
/Users/nagoya/R/BIG12KD定量/72hr/s01/ROI13/Results_ROI13.csv	193.124	25
/Users/nagoya/R/BIG12KD定量/72hr/s01/ROI13/Results_ROI13.csv	190.91	26
/Users/nagoya/R/BIG12KD定量/72hr/s01/ROI13/Results_ROI13.csv	191.128	27
/Users/nagoya/R/BIG12KD定量/72hr/s01/ROI13/Results_ROI13.csv	186.686	28
/Users/nagoya/R/BIG12KD定量/72hr/s01/ROI13/Results_ROI13.csv	185.731	29
/Users/nagoya/R/BIG12KD定量/72hr/s01/ROI13/Results_ROI13.csv	185.364	30
/Users/nagoya/R/BIG12KD定量/72hr/s01/ROI13/Results_ROI13.csv	184.056	31
/Users/nagoya/R/BIG12KD定量/72hr/s01/ROI13/Results_ROI13.csv	186.565	32
/Users/nagoya/R/BIG12KD定量/72hr/s01/ROI13/Results_ROI13.csv	182.552	33
/Users/nagoya/R/BIG12KD定量/72hr/s01/ROI13/Results_ROI13.csv	181.436	34
/Users/nagoya/R/BIG12KD定量/72hr/s01/ROI13/Results_ROI13.csv	180.284	35
/Users/nagoya/R/BIG12KD定量/72hr/s01/ROI13/Results_ROI13.csv	178.828	36
/Users/nagoya/R/BIG12KD定量/72hr/s01/ROI13/Results_ROI13.csv	176.245	37
/Users/nagoya/R/BIG12KD定量/72hr/s01/ROI13/Results_ROI13.csv	181.194	38
/Users/nagoya/R/BIG12KD定量/72hr/s01/ROI13/Results_ROI13.csv	178.248	39
/Users/nagoya/R/BIG12KD定量/72hr/s01/ROI13/Results_ROI13.csv	175.504	40
/Users/nagoya/R/BIG12KD定量/72hr/s01/ROI13/Results_ROI13.csv	175.62	41
/Users/nagoya/R/BIG12KD定量/72hr/s01/ROI13/Results_ROI13.csv	172.677	42
/Users/nagoya/R/BIG12KD定量/72hr/s01/ROI13/Results_ROI13.csv	170.65	43
/Users/nagoya/R/BIG12KD定量/72hr/s01/ROI13/Results_ROI13.csv	172.004	44
/Users/nagoya/R/BIG12KD定量/72hr/s01/ROI13/Results_ROI13.csv	168.774	45
/Users/nagoya/R/BIG12KD定量/72hr/s01/ROI13/Results_ROI13.csv	170.654	46
/Users/nagoya/R/BIG12KD定量/72hr/s01/ROI14/Results_ROI14.csv	165.894	1
/Users/nagoya/R/BIG12KD定量/72hr/s01/ROI14/Results_ROI14.csv	184.566	2
/Users/nagoya/R/BIG12KD定量/72hr/s01/ROI14/Results_ROI14.csv	210.69	3
/Users/nagoya/R/BIG12KD定量/72hr/s01/ROI14/Results_ROI14.csv	215.105	4
/Users/nagoya/R/BIG12KD定量/72hr/s01/ROI14/Results_ROI14.csv	235.462	5
/Users/nagoya/R/BIG12KD定量/72hr/s01/ROI14/Results_ROI14.csv	245.911	6
/Users/nagoya/R/BIG12KD定量/72hr/s01/ROI14/Results_ROI14.csv	266.329	7
/Users/nagoya/R/BIG12KD定量/72hr/s01/ROI14/Results_ROI14.csv	279.978	8
/Users/nagoya/R/BIG12KD定量/72hr/s01/ROI14/Results_ROI14.csv	282.456	9
/Users/nagoya/R/BIG12KD定量/72hr/s01/ROI14/Results_ROI14.csv	282.557	10
/Users/nagoya/R/BIG12KD定量/72hr/s01/ROI14/Results_ROI14.csv	308.336	11
/Users/nagoya/R/BIG12KD定量/72hr/s01/ROI14/Results_ROI14.csv	290.206	12
/Users/nagoya/R/BIG12KD定量/72hr/s01/ROI14/Results_ROI14.csv	290.829	13
/Users/nagoya/R/BIG12KD定量/72hr/s01/ROI14/Results_ROI14.csv	310.314	14
/Users/nagoya/R/BIG12KD定量/72hr/s01/ROI14/Results_ROI14.csv	298.04	15
/Users/nagoya/R/BIG12KD定量/72hr/s01/ROI14/Results_ROI14.csv	307.173	16
/Users/nagoya/R/BIG12KD定量/72hr/s01/ROI14/Results_ROI14.csv	302.742	17
/Users/nagoya/R/BIG12KD定量/72hr/s01/ROI14/Results_ROI14.csv	303.097	18
/Users/nagoya/R/BIG12KD定量/72hr/s01/ROI14/Results_ROI14.csv	276.989	19
/Users/nagoya/R/BIG12KD定量/72hr/s01/ROI14/Results_ROI14.csv	272.438	20
/Users/nagoya/R/BIG12KD定量/72hr/s01/ROI14/Results_ROI14.csv	271.9	21
/Users/nagoya/R/BIG12KD定量/72hr/s01/ROI14/Results_ROI14.csv	278.55	22
/Users/nagoya/R/BIG12KD定量/72hr/s01/ROI14/Results_ROI14.csv	263.046	23
/Users/nagoya/R/BIG12KD定量/72hr/s01/ROI14/Results_ROI14.csv	275.62	24
/Users/nagoya/R/BIG12KD定量/72hr/s01/ROI14/Results_ROI14.csv	252.982	25
/Users/nagoya/R/BIG12KD定量/72hr/s01/ROI14/Results_ROI14.csv	246.498	26
/Users/nagoya/R/BIG12KD定量/72hr/s01/ROI14/Results_ROI14.csv	244.084	27
/Users/nagoya/R/BIG12KD定量/72hr/s01/ROI14/Results_ROI14.csv	254.901	28
/Users/nagoya/R/BIG12KD定量/72hr/s01/ROI14/Results_ROI14.csv	246.761	29
/Users/nagoya/R/BIG12KD定量/72hr/s01/ROI14/Results_ROI14.csv	246.142	30
/Users/nagoya/R/BIG12KD定量/72hr/s01/ROI14/Results_ROI14.csv	244.148	31
/Users/nagoya/R/BIG12KD定量/72hr/s01/ROI14/Results_ROI14.csv	227.02	32
/Users/nagoya/R/BIG12KD定量/72hr/s01/ROI14/Results_ROI14.csv	221.062	33
/Users/nagoya/R/BIG12KD定量/72hr/s01/ROI14/Results_ROI14.csv	215.704	34
/Users/nagoya/R/BIG12KD定量/72hr/s01/ROI14/Results_ROI14.csv	216.352	35
/Users/nagoya/R/BIG12KD定量/72hr/s01/ROI14/Results_ROI14.csv	213.96	36
/Users/nagoya/R/BIG12KD定量/72hr/s01/ROI14/Results_ROI14.csv	211.46	37
/Users/nagoya/R/BIG12KD定量/72hr/s01/ROI14/Results_ROI14.csv	218.125	38
/Users/nagoya/R/BIG12KD定量/72hr/s01/ROI14/Results_ROI14.csv	207.206	39
/Users/nagoya/R/BIG12KD定量/72hr/s01/ROI14/Results_ROI14.csv	216.823	40
/Users/nagoya/R/BIG12KD定量/72hr/s01/ROI14/Results_ROI14.csv	217.755	41
/Users/nagoya/R/BIG12KD定量/72hr/s01/ROI14/Results_ROI14.csv	213.291	42
/Users/nagoya/R/BIG12KD定量/72hr/s01/ROI14/Results_ROI14.csv	207.639	43
/Users/nagoya/R/BIG12KD定量/72hr/s01/ROI14/Results_ROI14.csv	208.849	44
/Users/nagoya/R/BIG12KD定量/72hr/s01/ROI14/Results_ROI14.csv	199.911	45
/Users/nagoya/R/BIG12KD定量/72hr/s01/ROI14/Results_ROI14.csv	206.657	46
/Users/nagoya/R/BIG12KD定量/72hr/s01/ROI2/Results_ROI2.csv	183.02	1
/Users/nagoya/R/BIG12KD定量/72hr/s01/ROI2/Results_ROI2.csv	193.149	2
/Users/nagoya/R/BIG12KD定量/72hr/s01/ROI2/Results_ROI2.csv	210.777	3
/Users/nagoya/R/BIG12KD定量/72hr/s01/ROI2/Results_ROI2.csv	214.717	4
/Users/nagoya/R/BIG12KD定量/72hr/s01/ROI2/Results_ROI2.csv	216.082	5
/Users/nagoya/R/BIG12KD定量/72hr/s01/ROI2/Results_ROI2.csv	228.505	6
/Users/nagoya/R/BIG12KD定量/72hr/s01/ROI2/Results_ROI2.csv	240.633	7
/Users/nagoya/R/BIG12KD定量/72hr/s01/ROI2/Results_ROI2.csv	244.937	8
/Users/nagoya/R/BIG12KD定量/72hr/s01/ROI2/Results_ROI2.csv	259.569	9
/Users/nagoya/R/BIG12KD定量/72hr/s01/ROI2/Results_ROI2.csv	272.848	10
/Users/nagoya/R/BIG12KD定量/72hr/s01/ROI2/Results_ROI2.csv	262.381	11
/Users/nagoya/R/BIG12KD定量/72hr/s01/ROI2/Results_ROI2.csv	277.854	12
/Users/nagoya/R/BIG12KD定量/72hr/s01/ROI2/Results_ROI2.csv	288.221	13
/Users/nagoya/R/BIG12KD定量/72hr/s01/ROI2/Results_ROI2.csv	293.147	14
/Users/nagoya/R/BIG12KD定量/72hr/s01/ROI2/Results_ROI2.csv	287.73	15
/Users/nagoya/R/BIG12KD定量/72hr/s01/ROI2/Results_ROI2.csv	288.509	16
/Users/nagoya/R/BIG12KD定量/72hr/s01/ROI2/Results_ROI2.csv	300.397	17
/Users/nagoya/R/BIG12KD定量/72hr/s01/ROI2/Results_ROI2.csv	303.556	18
/Users/nagoya/R/BIG12KD定量/72hr/s01/ROI2/Results_ROI2.csv	294.81	19
/Users/nagoya/R/BIG12KD定量/72hr/s01/ROI2/Results_ROI2.csv	296.245	20
/Users/nagoya/R/BIG12KD定量/72hr/s01/ROI2/Results_ROI2.csv	292.312	21
/Users/nagoya/R/BIG12KD定量/72hr/s01/ROI2/Results_ROI2.csv	288.628	22
/Users/nagoya/R/BIG12KD定量/72hr/s01/ROI2/Results_ROI2.csv	288.8	23
/Users/nagoya/R/BIG12KD定量/72hr/s01/ROI2/Results_ROI2.csv	292.652	24
/Users/nagoya/R/BIG12KD定量/72hr/s01/ROI2/Results_ROI2.csv	282.149	25
/Users/nagoya/R/BIG12KD定量/72hr/s01/ROI2/Results_ROI2.csv	273.268	26
/Users/nagoya/R/BIG12KD定量/72hr/s01/ROI2/Results_ROI2.csv	287.424	27
/Users/nagoya/R/BIG12KD定量/72hr/s01/ROI2/Results_ROI2.csv	297.803	28
/Users/nagoya/R/BIG12KD定量/72hr/s01/ROI2/Results_ROI2.csv	287.582	29
/Users/nagoya/R/BIG12KD定量/72hr/s01/ROI2/Results_ROI2.csv	281.895	30
/Users/nagoya/R/BIG12KD定量/72hr/s01/ROI2/Results_ROI2.csv	272.298	31
/Users/nagoya/R/BIG12KD定量/72hr/s01/ROI2/Results_ROI2.csv	273.977	32
/Users/nagoya/R/BIG12KD定量/72hr/s01/ROI2/Results_ROI2.csv	276.709	33
/Users/nagoya/R/BIG12KD定量/72hr/s01/ROI2/Results_ROI2.csv	277.151	34
/Users/nagoya/R/BIG12KD定量/72hr/s01/ROI2/Results_ROI2.csv	256.901	35
/Users/nagoya/R/BIG12KD定量/72hr/s01/ROI2/Results_ROI2.csv	271.518	36
/Users/nagoya/R/BIG12KD定量/72hr/s01/ROI2/Results_ROI2.csv	270.454	37
/Users/nagoya/R/BIG12KD定量/72hr/s01/ROI2/Results_ROI2.csv	257.519	38
/Users/nagoya/R/BIG12KD定量/72hr/s01/ROI2/Results_ROI2.csv	265.554	39
/Users/nagoya/R/BIG12KD定量/72hr/s01/ROI2/Results_ROI2.csv	264.303	40
/Users/nagoya/R/BIG12KD定量/72hr/s01/ROI2/Results_ROI2.csv	264.2	41
/Users/nagoya/R/BIG12KD定量/72hr/s01/ROI2/Results_ROI2.csv	265.201	42
/Users/nagoya/R/BIG12KD定量/72hr/s01/ROI2/Results_ROI2.csv	274.477	43
/Users/nagoya/R/BIG12KD定量/72hr/s01/ROI2/Results_ROI2.csv	277.949	44
/Users/nagoya/R/BIG12KD定量/72hr/s01/ROI2/Results_ROI2.csv	274.042	45
/Users/nagoya/R/BIG12KD定量/72hr/s01/ROI2/Results_ROI2.csv	285.216	46
/Users/nagoya/R/BIG12KD定量/72hr/s01/ROI3/Results_ROI3.csv	179.948	1
/Users/nagoya/R/BIG12KD定量/72hr/s01/ROI3/Results_ROI3.csv	201.983	2
/Users/nagoya/R/BIG12KD定量/72hr/s01/ROI3/Results_ROI3.csv	203.898	3
/Users/nagoya/R/BIG12KD定量/72hr/s01/ROI3/Results_ROI3.csv	210.495	4
/Users/nagoya/R/BIG12KD定量/72hr/s01/ROI3/Results_ROI3.csv	229.33	5
/Users/nagoya/R/BIG12KD定量/72hr/s01/ROI3/Results_ROI3.csv	244.411	6
/Users/nagoya/R/BIG12KD定量/72hr/s01/ROI3/Results_ROI3.csv	253.652	7
/Users/nagoya/R/BIG12KD定量/72hr/s01/ROI3/Results_ROI3.csv	252.526	8
/Users/nagoya/R/BIG12KD定量/72hr/s01/ROI3/Results_ROI3.csv	280.135	9
/Users/nagoya/R/BIG12KD定量/72hr/s01/ROI3/Results_ROI3.csv	288.486	10
/Users/nagoya/R/BIG12KD定量/72hr/s01/ROI3/Results_ROI3.csv	293.687	11
/Users/nagoya/R/BIG12KD定量/72hr/s01/ROI3/Results_ROI3.csv	297.938	12
/Users/nagoya/R/BIG12KD定量/72hr/s01/ROI3/Results_ROI3.csv	304.859	13
/Users/nagoya/R/BIG12KD定量/72hr/s01/ROI3/Results_ROI3.csv	339.013	14
/Users/nagoya/R/BIG12KD定量/72hr/s01/ROI3/Results_ROI3.csv	316.502	15
/Users/nagoya/R/BIG12KD定量/72hr/s01/ROI3/Results_ROI3.csv	329.362	16
/Users/nagoya/R/BIG12KD定量/72hr/s01/ROI3/Results_ROI3.csv	296.909	17
/Users/nagoya/R/BIG12KD定量/72hr/s01/ROI3/Results_ROI3.csv	298.318	18
/Users/nagoya/R/BIG12KD定量/72hr/s01/ROI3/Results_ROI3.csv	330.222	19
/Users/nagoya/R/BIG12KD定量/72hr/s01/ROI3/Results_ROI3.csv	313.73	20
/Users/nagoya/R/BIG12KD定量/72hr/s01/ROI3/Results_ROI3.csv	315.364	21
/Users/nagoya/R/BIG12KD定量/72hr/s01/ROI3/Results_ROI3.csv	321.276	22
/Users/nagoya/R/BIG12KD定量/72hr/s01/ROI3/Results_ROI3.csv	318.583	23
/Users/nagoya/R/BIG12KD定量/72hr/s01/ROI3/Results_ROI3.csv	336.131	24
/Users/nagoya/R/BIG12KD定量/72hr/s01/ROI3/Results_ROI3.csv	322.948	25
/Users/nagoya/R/BIG12KD定量/72hr/s01/ROI3/Results_ROI3.csv	320.042	26
/Users/nagoya/R/BIG12KD定量/72hr/s01/ROI3/Results_ROI3.csv	292.29	27
/Users/nagoya/R/BIG12KD定量/72hr/s01/ROI3/Results_ROI3.csv	306.482	28
/Users/nagoya/R/BIG12KD定量/72hr/s01/ROI3/Results_ROI3.csv	306.121	29
/Users/nagoya/R/BIG12KD定量/72hr/s01/ROI3/Results_ROI3.csv	311.068	30
/Users/nagoya/R/BIG12KD定量/72hr/s01/ROI3/Results_ROI3.csv	319.677	31
/Users/nagoya/R/BIG12KD定量/72hr/s01/ROI3/Results_ROI3.csv	304.194	32
/Users/nagoya/R/BIG12KD定量/72hr/s01/ROI3/Results_ROI3.csv	321.103	33
/Users/nagoya/R/BIG12KD定量/72hr/s01/ROI3/Results_ROI3.csv	326.438	34
/Users/nagoya/R/BIG12KD定量/72hr/s01/ROI3/Results_ROI3.csv	343.01	35
/Users/nagoya/R/BIG12KD定量/72hr/s01/ROI3/Results_ROI3.csv	301.768	36
/Users/nagoya/R/BIG12KD定量/72hr/s01/ROI3/Results_ROI3.csv	342.284	37
/Users/nagoya/R/BIG12KD定量/72hr/s01/ROI3/Results_ROI3.csv	314.016	38
/Users/nagoya/R/BIG12KD定量/72hr/s01/ROI3/Results_ROI3.csv	326.348	39
/Users/nagoya/R/BIG12KD定量/72hr/s01/ROI3/Results_ROI3.csv	317.228	40
/Users/nagoya/R/BIG12KD定量/72hr/s01/ROI3/Results_ROI3.csv	322.94	41
/Users/nagoya/R/BIG12KD定量/72hr/s01/ROI3/Results_ROI3.csv	305.211	42
/Users/nagoya/R/BIG12KD定量/72hr/s01/ROI3/Results_ROI3.csv	312.979	43
/Users/nagoya/R/BIG12KD定量/72hr/s01/ROI3/Results_ROI3.csv	316.925	44
/Users/nagoya/R/BIG12KD定量/72hr/s01/ROI3/Results_ROI3.csv	318.915	45
/Users/nagoya/R/BIG12KD定量/72hr/s01/ROI3/Results_ROI3.csv	296.488	46
/Users/nagoya/R/BIG12KD定量/72hr/s01/ROI4/Results_ROI4.csv	166.037	1
/Users/nagoya/R/BIG12KD定量/72hr/s01/ROI4/Results_ROI4.csv	196.097	2
/Users/nagoya/R/BIG12KD定量/72hr/s01/ROI4/Results_ROI4.csv	234.561	3
/Users/nagoya/R/BIG12KD定量/72hr/s01/ROI4/Results_ROI4.csv	251.601	4
/Users/nagoya/R/BIG12KD定量/72hr/s01/ROI4/Results_ROI4.csv	266.401	5
/Users/nagoya/R/BIG12KD定量/72hr/s01/ROI4/Results_ROI4.csv	287.479	6
/Users/nagoya/R/BIG12KD定量/72hr/s01/ROI4/Results_ROI4.csv	315.991	7
/Users/nagoya/R/BIG12KD定量/72hr/s01/ROI4/Results_ROI4.csv	347.151	8
/Users/nagoya/R/BIG12KD定量/72hr/s01/ROI4/Results_ROI4.csv	357.474	9
/Users/nagoya/R/BIG12KD定量/72hr/s01/ROI4/Results_ROI4.csv	362.916	10
/Users/nagoya/R/BIG12KD定量/72hr/s01/ROI4/Results_ROI4.csv	382.664	11
/Users/nagoya/R/BIG12KD定量/72hr/s01/ROI4/Results_ROI4.csv	397.616	12
/Users/nagoya/R/BIG12KD定量/72hr/s01/ROI4/Results_ROI4.csv	423.737	13
/Users/nagoya/R/BIG12KD定量/72hr/s01/ROI4/Results_ROI4.csv	440.289	14
/Users/nagoya/R/BIG12KD定量/72hr/s01/ROI4/Results_ROI4.csv	432.831	15
/Users/nagoya/R/BIG12KD定量/72hr/s01/ROI4/Results_ROI4.csv	423.185	16
/Users/nagoya/R/BIG12KD定量/72hr/s01/ROI4/Results_ROI4.csv	442	17
/Users/nagoya/R/BIG12KD定量/72hr/s01/ROI4/Results_ROI4.csv	422.178	18
/Users/nagoya/R/BIG12KD定量/72hr/s01/ROI4/Results_ROI4.csv	408.899	19
/Users/nagoya/R/BIG12KD定量/72hr/s01/ROI4/Results_ROI4.csv	382.132	20
/Users/nagoya/R/BIG12KD定量/72hr/s01/ROI4/Results_ROI4.csv	371.003	21
/Users/nagoya/R/BIG12KD定量/72hr/s01/ROI4/Results_ROI4.csv	368.1	22
/Users/nagoya/R/BIG12KD定量/72hr/s01/ROI4/Results_ROI4.csv	367.163	23
/Users/nagoya/R/BIG12KD定量/72hr/s01/ROI4/Results_ROI4.csv	374.384	24
/Users/nagoya/R/BIG12KD定量/72hr/s01/ROI4/Results_ROI4.csv	368.22	25
/Users/nagoya/R/BIG12KD定量/72hr/s01/ROI4/Results_ROI4.csv	359.195	26
/Users/nagoya/R/BIG12KD定量/72hr/s01/ROI4/Results_ROI4.csv	346.228	27
/Users/nagoya/R/BIG12KD定量/72hr/s01/ROI4/Results_ROI4.csv	331.399	28
/Users/nagoya/R/BIG12KD定量/72hr/s01/ROI4/Results_ROI4.csv	317.811	29
/Users/nagoya/R/BIG12KD定量/72hr/s01/ROI4/Results_ROI4.csv	321.573	30
/Users/nagoya/R/BIG12KD定量/72hr/s01/ROI4/Results_ROI4.csv	302.355	31
/Users/nagoya/R/BIG12KD定量/72hr/s01/ROI4/Results_ROI4.csv	321.328	32
/Users/nagoya/R/BIG12KD定量/72hr/s01/ROI4/Results_ROI4.csv	276.663	33
/Users/nagoya/R/BIG12KD定量/72hr/s01/ROI4/Results_ROI4.csv	284.281	34
/Users/nagoya/R/BIG12KD定量/72hr/s01/ROI4/Results_ROI4.csv	259.286	35
/Users/nagoya/R/BIG12KD定量/72hr/s01/ROI4/Results_ROI4.csv	264.337	36
/Users/nagoya/R/BIG12KD定量/72hr/s01/ROI4/Results_ROI4.csv	267.758	37
/Users/nagoya/R/BIG12KD定量/72hr/s01/ROI4/Results_ROI4.csv	266.043	38
/Users/nagoya/R/BIG12KD定量/72hr/s01/ROI4/Results_ROI4.csv	267.266	39
/Users/nagoya/R/BIG12KD定量/72hr/s01/ROI4/Results_ROI4.csv	259.085	40
/Users/nagoya/R/BIG12KD定量/72hr/s01/ROI4/Results_ROI4.csv	263.054	41
/Users/nagoya/R/BIG12KD定量/72hr/s01/ROI4/Results_ROI4.csv	254.217	42
/Users/nagoya/R/BIG12KD定量/72hr/s01/ROI4/Results_ROI4.csv	249.178	43
/Users/nagoya/R/BIG12KD定量/72hr/s01/ROI4/Results_ROI4.csv	241.89	44
/Users/nagoya/R/BIG12KD定量/72hr/s01/ROI4/Results_ROI4.csv	242.395	45
/Users/nagoya/R/BIG12KD定量/72hr/s01/ROI4/Results_ROI4.csv	238.433	46
/Users/nagoya/R/BIG12KD定量/72hr/s01/ROI5/Results_ROI5.csv	148.635	1
/Users/nagoya/R/BIG12KD定量/72hr/s01/ROI5/Results_ROI5.csv	150.547	2
/Users/nagoya/R/BIG12KD定量/72hr/s01/ROI5/Results_ROI5.csv	153.1	3
/Users/nagoya/R/BIG12KD定量/72hr/s01/ROI5/Results_ROI5.csv	153.854	4
/Users/nagoya/R/BIG12KD定量/72hr/s01/ROI5/Results_ROI5.csv	154.43	5
/Users/nagoya/R/BIG12KD定量/72hr/s01/ROI5/Results_ROI5.csv	155.762	6
/Users/nagoya/R/BIG12KD定量/72hr/s01/ROI5/Results_ROI5.csv	158.579	7
/Users/nagoya/R/BIG12KD定量/72hr/s01/ROI5/Results_ROI5.csv	160.078	8
/Users/nagoya/R/BIG12KD定量/72hr/s01/ROI5/Results_ROI5.csv	160.9	9
/Users/nagoya/R/BIG12KD定量/72hr/s01/ROI5/Results_ROI5.csv	160.855	10
/Users/nagoya/R/BIG12KD定量/72hr/s01/ROI5/Results_ROI5.csv	160.923	11
/Users/nagoya/R/BIG12KD定量/72hr/s01/ROI5/Results_ROI5.csv	160.872	12
/Users/nagoya/R/BIG12KD定量/72hr/s01/ROI5/Results_ROI5.csv	163.6	13
/Users/nagoya/R/BIG12KD定量/72hr/s01/ROI5/Results_ROI5.csv	166.294	14
/Users/nagoya/R/BIG12KD定量/72hr/s01/ROI5/Results_ROI5.csv	170.351	15
/Users/nagoya/R/BIG12KD定量/72hr/s01/ROI5/Results_ROI5.csv	171.414	16
/Users/nagoya/R/BIG12KD定量/72hr/s01/ROI5/Results_ROI5.csv	170.718	17
/Users/nagoya/R/BIG12KD定量/72hr/s01/ROI5/Results_ROI5.csv	173.575	18
/Users/nagoya/R/BIG12KD定量/72hr/s01/ROI5/Results_ROI5.csv	170.584	19
/Users/nagoya/R/BIG12KD定量/72hr/s01/ROI5/Results_ROI5.csv	172.685	20
/Users/nagoya/R/BIG12KD定量/72hr/s01/ROI5/Results_ROI5.csv	168.894	21
/Users/nagoya/R/BIG12KD定量/72hr/s01/ROI5/Results_ROI5.csv	169.983	22
/Users/nagoya/R/BIG12KD定量/72hr/s01/ROI5/Results_ROI5.csv	169.213	23
/Users/nagoya/R/BIG12KD定量/72hr/s01/ROI5/Results_ROI5.csv	167.446	24
/Users/nagoya/R/BIG12KD定量/72hr/s01/ROI5/Results_ROI5.csv	165.772	25
/Users/nagoya/R/BIG12KD定量/72hr/s01/ROI5/Results_ROI5.csv	165.111	26
/Users/nagoya/R/BIG12KD定量/72hr/s01/ROI5/Results_ROI5.csv	166.692	27
/Users/nagoya/R/BIG12KD定量/72hr/s01/ROI5/Results_ROI5.csv	165.514	28
/Users/nagoya/R/BIG12KD定量/72hr/s01/ROI5/Results_ROI5.csv	162.406	29
/Users/nagoya/R/BIG12KD定量/72hr/s01/ROI5/Results_ROI5.csv	161.512	30
/Users/nagoya/R/BIG12KD定量/72hr/s01/ROI5/Results_ROI5.csv	161.391	31
/Users/nagoya/R/BIG12KD定量/72hr/s01/ROI5/Results_ROI5.csv	161.898	32
/Users/nagoya/R/BIG12KD定量/72hr/s01/ROI5/Results_ROI5.csv	161.342	33
/Users/nagoya/R/BIG12KD定量/72hr/s01/ROI5/Results_ROI5.csv	158.504	34
/Users/nagoya/R/BIG12KD定量/72hr/s01/ROI5/Results_ROI5.csv	158.493	35
/Users/nagoya/R/BIG12KD定量/72hr/s01/ROI5/Results_ROI5.csv	158.839	36
/Users/nagoya/R/BIG12KD定量/72hr/s01/ROI5/Results_ROI5.csv	157.912	37
/Users/nagoya/R/BIG12KD定量/72hr/s01/ROI5/Results_ROI5.csv	160.05	38
/Users/nagoya/R/BIG12KD定量/72hr/s01/ROI5/Results_ROI5.csv	158.78	39
/Users/nagoya/R/BIG12KD定量/72hr/s01/ROI5/Results_ROI5.csv	158.462	40
/Users/nagoya/R/BIG12KD定量/72hr/s01/ROI5/Results_ROI5.csv	159.77	41
/Users/nagoya/R/BIG12KD定量/72hr/s01/ROI5/Results_ROI5.csv	158.195	42
/Users/nagoya/R/BIG12KD定量/72hr/s01/ROI5/Results_ROI5.csv	159.629	43
/Users/nagoya/R/BIG12KD定量/72hr/s01/ROI5/Results_ROI5.csv	158.257	44
/Users/nagoya/R/BIG12KD定量/72hr/s01/ROI5/Results_ROI5.csv	156.618	45
/Users/nagoya/R/BIG12KD定量/72hr/s01/ROI5/Results_ROI5.csv	156.718	46
/Users/nagoya/R/BIG12KD定量/72hr/s01/ROI6/Results_ROI6.csv	151.909	1
/Users/nagoya/R/BIG12KD定量/72hr/s01/ROI6/Results_ROI6.csv	155.354	2
/Users/nagoya/R/BIG12KD定量/72hr/s01/ROI6/Results_ROI6.csv	155.738	3
/Users/nagoya/R/BIG12KD定量/72hr/s01/ROI6/Results_ROI6.csv	159.755	4
/Users/nagoya/R/BIG12KD定量/72hr/s01/ROI6/Results_ROI6.csv	162.021	5
/Users/nagoya/R/BIG12KD定量/72hr/s01/ROI6/Results_ROI6.csv	165.603	6
/Users/nagoya/R/BIG12KD定量/72hr/s01/ROI6/Results_ROI6.csv	167.216	7
/Users/nagoya/R/BIG12KD定量/72hr/s01/ROI6/Results_ROI6.csv	169.152	8
/Users/nagoya/R/BIG12KD定量/72hr/s01/ROI6/Results_ROI6.csv	173.293	9
/Users/nagoya/R/BIG12KD定量/72hr/s01/ROI6/Results_ROI6.csv	173.956	10
/Users/nagoya/R/BIG12KD定量/72hr/s01/ROI6/Results_ROI6.csv	177.718	11
/Users/nagoya/R/BIG12KD定量/72hr/s01/ROI6/Results_ROI6.csv	181.834	12
/Users/nagoya/R/BIG12KD定量/72hr/s01/ROI6/Results_ROI6.csv	185.534	13
/Users/nagoya/R/BIG12KD定量/72hr/s01/ROI6/Results_ROI6.csv	185.95	14
/Users/nagoya/R/BIG12KD定量/72hr/s01/ROI6/Results_ROI6.csv	189.016	15
/Users/nagoya/R/BIG12KD定量/72hr/s01/ROI6/Results_ROI6.csv	192.534	16
/Users/nagoya/R/BIG12KD定量/72hr/s01/ROI6/Results_ROI6.csv	191.923	17
/Users/nagoya/R/BIG12KD定量/72hr/s01/ROI6/Results_ROI6.csv	189.857	18
/Users/nagoya/R/BIG12KD定量/72hr/s01/ROI6/Results_ROI6.csv	190.262	19
/Users/nagoya/R/BIG12KD定量/72hr/s01/ROI6/Results_ROI6.csv	193.286	20
/Users/nagoya/R/BIG12KD定量/72hr/s01/ROI6/Results_ROI6.csv	196.772	21
/Users/nagoya/R/BIG12KD定量/72hr/s01/ROI6/Results_ROI6.csv	196.131	22
/Users/nagoya/R/BIG12KD定量/72hr/s01/ROI6/Results_ROI6.csv	194.767	23
/Users/nagoya/R/BIG12KD定量/72hr/s01/ROI6/Results_ROI6.csv	194.116	24
/Users/nagoya/R/BIG12KD定量/72hr/s01/ROI6/Results_ROI6.csv	193.213	25
/Users/nagoya/R/BIG12KD定量/72hr/s01/ROI6/Results_ROI6.csv	191.776	26
/Users/nagoya/R/BIG12KD定量/72hr/s01/ROI6/Results_ROI6.csv	194.041	27
/Users/nagoya/R/BIG12KD定量/72hr/s01/ROI6/Results_ROI6.csv	190.731	28
/Users/nagoya/R/BIG12KD定量/72hr/s01/ROI6/Results_ROI6.csv	189.318	29
/Users/nagoya/R/BIG12KD定量/72hr/s01/ROI6/Results_ROI6.csv	190.346	30
/Users/nagoya/R/BIG12KD定量/72hr/s01/ROI6/Results_ROI6.csv	191.645	31
/Users/nagoya/R/BIG12KD定量/72hr/s01/ROI6/Results_ROI6.csv	191.597	32
/Users/nagoya/R/BIG12KD定量/72hr/s01/ROI6/Results_ROI6.csv	192.4	33
/Users/nagoya/R/BIG12KD定量/72hr/s01/ROI6/Results_ROI6.csv	186.786	34
/Users/nagoya/R/BIG12KD定量/72hr/s01/ROI6/Results_ROI6.csv	190.126	35
/Users/nagoya/R/BIG12KD定量/72hr/s01/ROI6/Results_ROI6.csv	188.891	36
/Users/nagoya/R/BIG12KD定量/72hr/s01/ROI6/Results_ROI6.csv	188.264	37
/Users/nagoya/R/BIG12KD定量/72hr/s01/ROI6/Results_ROI6.csv	187.329	38
/Users/nagoya/R/BIG12KD定量/72hr/s01/ROI6/Results_ROI6.csv	184.061	39
/Users/nagoya/R/BIG12KD定量/72hr/s01/ROI6/Results_ROI6.csv	186.978	40
/Users/nagoya/R/BIG12KD定量/72hr/s01/ROI6/Results_ROI6.csv	182.613	41
/Users/nagoya/R/BIG12KD定量/72hr/s01/ROI6/Results_ROI6.csv	182.485	42
/Users/nagoya/R/BIG12KD定量/72hr/s01/ROI6/Results_ROI6.csv	183.802	43
/Users/nagoya/R/BIG12KD定量/72hr/s01/ROI6/Results_ROI6.csv	185.658	44
/Users/nagoya/R/BIG12KD定量/72hr/s01/ROI6/Results_ROI6.csv	183.42	45
/Users/nagoya/R/BIG12KD定量/72hr/s01/ROI6/Results_ROI6.csv	184.95	46
/Users/nagoya/R/BIG12KD定量/72hr/s01/ROI8/Results_ROI8.csv	160.197	1
/Users/nagoya/R/BIG12KD定量/72hr/s01/ROI8/Results_ROI8.csv	163.545	2
/Users/nagoya/R/BIG12KD定量/72hr/s01/ROI8/Results_ROI8.csv	169.389	3
/Users/nagoya/R/BIG12KD定量/72hr/s01/ROI8/Results_ROI8.csv	171.252	4
/Users/nagoya/R/BIG12KD定量/72hr/s01/ROI8/Results_ROI8.csv	173.032	5
/Users/nagoya/R/BIG12KD定量/72hr/s01/ROI8/Results_ROI8.csv	175.373	6
/Users/nagoya/R/BIG12KD定量/72hr/s01/ROI8/Results_ROI8.csv	180.993	7
/Users/nagoya/R/BIG12KD定量/72hr/s01/ROI8/Results_ROI8.csv	186.27	8
/Users/nagoya/R/BIG12KD定量/72hr/s01/ROI8/Results_ROI8.csv	185.336	9
/Users/nagoya/R/BIG12KD定量/72hr/s01/ROI8/Results_ROI8.csv	192.509	10
/Users/nagoya/R/BIG12KD定量/72hr/s01/ROI8/Results_ROI8.csv	193.36	11
/Users/nagoya/R/BIG12KD定量/72hr/s01/ROI8/Results_ROI8.csv	197.951	12
/Users/nagoya/R/BIG12KD定量/72hr/s01/ROI8/Results_ROI8.csv	196.975	13
/Users/nagoya/R/BIG12KD定量/72hr/s01/ROI8/Results_ROI8.csv	198.017	14
/Users/nagoya/R/BIG12KD定量/72hr/s01/ROI8/Results_ROI8.csv	196.884	15
/Users/nagoya/R/BIG12KD定量/72hr/s01/ROI8/Results_ROI8.csv	195.739	16
/Users/nagoya/R/BIG12KD定量/72hr/s01/ROI8/Results_ROI8.csv	195.561	17
/Users/nagoya/R/BIG12KD定量/72hr/s01/ROI8/Results_ROI8.csv	203.116	18
/Users/nagoya/R/BIG12KD定量/72hr/s01/ROI8/Results_ROI8.csv	201.94	19
/Users/nagoya/R/BIG12KD定量/72hr/s01/ROI8/Results_ROI8.csv	202.374	20
/Users/nagoya/R/BIG12KD定量/72hr/s01/ROI8/Results_ROI8.csv	208.747	21
/Users/nagoya/R/BIG12KD定量/72hr/s01/ROI8/Results_ROI8.csv	212.794	22
/Users/nagoya/R/BIG12KD定量/72hr/s01/ROI8/Results_ROI8.csv	214.533	23
/Users/nagoya/R/BIG12KD定量/72hr/s01/ROI8/Results_ROI8.csv	211.165	24
/Users/nagoya/R/BIG12KD定量/72hr/s01/ROI8/Results_ROI8.csv	219.003	25
/Users/nagoya/R/BIG12KD定量/72hr/s01/ROI8/Results_ROI8.csv	210.143	26
/Users/nagoya/R/BIG12KD定量/72hr/s01/ROI8/Results_ROI8.csv	208.491	27
/Users/nagoya/R/BIG12KD定量/72hr/s01/ROI8/Results_ROI8.csv	208.85	28
/Users/nagoya/R/BIG12KD定量/72hr/s01/ROI8/Results_ROI8.csv	208.925	29
/Users/nagoya/R/BIG12KD定量/72hr/s01/ROI8/Results_ROI8.csv	210.761	30
/Users/nagoya/R/BIG12KD定量/72hr/s01/ROI8/Results_ROI8.csv	210.029	31
/Users/nagoya/R/BIG12KD定量/72hr/s01/ROI8/Results_ROI8.csv	215.669	32
/Users/nagoya/R/BIG12KD定量/72hr/s01/ROI8/Results_ROI8.csv	214.298	33
/Users/nagoya/R/BIG12KD定量/72hr/s01/ROI8/Results_ROI8.csv	213.371	34
/Users/nagoya/R/BIG12KD定量/72hr/s01/ROI8/Results_ROI8.csv	212.615	35
/Users/nagoya/R/BIG12KD定量/72hr/s01/ROI8/Results_ROI8.csv	204.278	36
/Users/nagoya/R/BIG12KD定量/72hr/s01/ROI8/Results_ROI8.csv	207.808	37
/Users/nagoya/R/BIG12KD定量/72hr/s01/ROI8/Results_ROI8.csv	209.646	38
/Users/nagoya/R/BIG12KD定量/72hr/s01/ROI8/Results_ROI8.csv	211.703	39
/Users/nagoya/R/BIG12KD定量/72hr/s01/ROI8/Results_ROI8.csv	197.196	40
/Users/nagoya/R/BIG12KD定量/72hr/s01/ROI8/Results_ROI8.csv	204.168	41
/Users/nagoya/R/BIG12KD定量/72hr/s01/ROI8/Results_ROI8.csv	211.796	42
/Users/nagoya/R/BIG12KD定量/72hr/s01/ROI8/Results_ROI8.csv	209.359	43
/Users/nagoya/R/BIG12KD定量/72hr/s01/ROI8/Results_ROI8.csv	210.269	44
/Users/nagoya/R/BIG12KD定量/72hr/s01/ROI8/Results_ROI8.csv	204.935	45
/Users/nagoya/R/BIG12KD定量/72hr/s01/ROI8/Results_ROI8.csv	205.251	46
/Users/nagoya/R/BIG12KD定量/72hr/s01/ROI9/Results_ROI9.csv	166.796	1
/Users/nagoya/R/BIG12KD定量/72hr/s01/ROI9/Results_ROI9.csv	187.165	2
/Users/nagoya/R/BIG12KD定量/72hr/s01/ROI9/Results_ROI9.csv	202.019	3
/Users/nagoya/R/BIG12KD定量/72hr/s01/ROI9/Results_ROI9.csv	215.469	4
/Users/nagoya/R/BIG12KD定量/72hr/s01/ROI9/Results_ROI9.csv	237.297	5
/Users/nagoya/R/BIG12KD定量/72hr/s01/ROI9/Results_ROI9.csv	247.707	6
/Users/nagoya/R/BIG12KD定量/72hr/s01/ROI9/Results_ROI9.csv	260.291	7
/Users/nagoya/R/BIG12KD定量/72hr/s01/ROI9/Results_ROI9.csv	278.199	8
/Users/nagoya/R/BIG12KD定量/72hr/s01/ROI9/Results_ROI9.csv	297.205	9
/Users/nagoya/R/BIG12KD定量/72hr/s01/ROI9/Results_ROI9.csv	309.534	10
/Users/nagoya/R/BIG12KD定量/72hr/s01/ROI9/Results_ROI9.csv	327.924	11
/Users/nagoya/R/BIG12KD定量/72hr/s01/ROI9/Results_ROI9.csv	340.814	12
/Users/nagoya/R/BIG12KD定量/72hr/s01/ROI9/Results_ROI9.csv	362.577	13
/Users/nagoya/R/BIG12KD定量/72hr/s01/ROI9/Results_ROI9.csv	339.197	14
/Users/nagoya/R/BIG12KD定量/72hr/s01/ROI9/Results_ROI9.csv	338.282	15
/Users/nagoya/R/BIG12KD定量/72hr/s01/ROI9/Results_ROI9.csv	349.361	16
/Users/nagoya/R/BIG12KD定量/72hr/s01/ROI9/Results_ROI9.csv	321.096	17
/Users/nagoya/R/BIG12KD定量/72hr/s01/ROI9/Results_ROI9.csv	314.616	18
/Users/nagoya/R/BIG12KD定量/72hr/s01/ROI9/Results_ROI9.csv	330.802	19
/Users/nagoya/R/BIG12KD定量/72hr/s01/ROI9/Results_ROI9.csv	299.726	20
/Users/nagoya/R/BIG12KD定量/72hr/s01/ROI9/Results_ROI9.csv	300.264	21
/Users/nagoya/R/BIG12KD定量/72hr/s01/ROI9/Results_ROI9.csv	315.15	22
/Users/nagoya/R/BIG12KD定量/72hr/s01/ROI9/Results_ROI9.csv	314.268	23
/Users/nagoya/R/BIG12KD定量/72hr/s01/ROI9/Results_ROI9.csv	316.633	24
/Users/nagoya/R/BIG12KD定量/72hr/s01/ROI9/Results_ROI9.csv	299.002	25
/Users/nagoya/R/BIG12KD定量/72hr/s01/ROI9/Results_ROI9.csv	290.97	26
/Users/nagoya/R/BIG12KD定量/72hr/s01/ROI9/Results_ROI9.csv	293.513	27
/Users/nagoya/R/BIG12KD定量/72hr/s01/ROI9/Results_ROI9.csv	282.802	28
/Users/nagoya/R/BIG12KD定量/72hr/s01/ROI9/Results_ROI9.csv	281.427	29
/Users/nagoya/R/BIG12KD定量/72hr/s01/ROI9/Results_ROI9.csv	264.917	30
/Users/nagoya/R/BIG12KD定量/72hr/s01/ROI9/Results_ROI9.csv	270.48	31
/Users/nagoya/R/BIG12KD定量/72hr/s01/ROI9/Results_ROI9.csv	258.084	32
/Users/nagoya/R/BIG12KD定量/72hr/s01/ROI9/Results_ROI9.csv	253.239	33
/Users/nagoya/R/BIG12KD定量/72hr/s01/ROI9/Results_ROI9.csv	263.434	34
/Users/nagoya/R/BIG12KD定量/72hr/s01/ROI9/Results_ROI9.csv	244.895	35
/Users/nagoya/R/BIG12KD定量/72hr/s01/ROI9/Results_ROI9.csv	243.333	36
/Users/nagoya/R/BIG12KD定量/72hr/s01/ROI9/Results_ROI9.csv	243.713	37
/Users/nagoya/R/BIG12KD定量/72hr/s01/ROI9/Results_ROI9.csv	242.791	38
/Users/nagoya/R/BIG12KD定量/72hr/s01/ROI9/Results_ROI9.csv	234.476	39
/Users/nagoya/R/BIG12KD定量/72hr/s01/ROI9/Results_ROI9.csv	226.467	40
/Users/nagoya/R/BIG12KD定量/72hr/s01/ROI9/Results_ROI9.csv	232.038	41
/Users/nagoya/R/BIG12KD定量/72hr/s01/ROI9/Results_ROI9.csv	232.202	42
/Users/nagoya/R/BIG12KD定量/72hr/s01/ROI9/Results_ROI9.csv	232.101	43
/Users/nagoya/R/BIG12KD定量/72hr/s01/ROI9/Results_ROI9.csv	227.131	44
/Users/nagoya/R/BIG12KD定量/72hr/s01/ROI9/Results_ROI9.csv	230.524	45
/Users/nagoya/R/BIG12KD定量/72hr/s01/ROI9/Results_ROI9.csv	231.655	46
/Users/nagoya/R/BIG12KD定量/72hr/s02/ROI1/Results_ROI1.csv	163.294	1
/Users/nagoya/R/BIG12KD定量/72hr/s02/ROI1/Results_ROI1.csv	183.447	2
/Users/nagoya/R/BIG12KD定量/72hr/s02/ROI1/Results_ROI1.csv	197.106	3
/Users/nagoya/R/BIG12KD定量/72hr/s02/ROI1/Results_ROI1.csv	211.103	4
/Users/nagoya/R/BIG12KD定量/72hr/s02/ROI1/Results_ROI1.csv	227.832	5
/Users/nagoya/R/BIG12KD定量/72hr/s02/ROI1/Results_ROI1.csv	235.642	6
/Users/nagoya/R/BIG12KD定量/72hr/s02/ROI1/Results_ROI1.csv	245.04	7
/Users/nagoya/R/BIG12KD定量/72hr/s02/ROI1/Results_ROI1.csv	255.166	8
/Users/nagoya/R/BIG12KD定量/72hr/s02/ROI1/Results_ROI1.csv	262.504	9
/Users/nagoya/R/BIG12KD定量/72hr/s02/ROI1/Results_ROI1.csv	272.366	10
/Users/nagoya/R/BIG12KD定量/72hr/s02/ROI1/Results_ROI1.csv	281.178	11
/Users/nagoya/R/BIG12KD定量/72hr/s02/ROI1/Results_ROI1.csv	290.824	12
/Users/nagoya/R/BIG12KD定量/72hr/s02/ROI1/Results_ROI1.csv	298.453	13
/Users/nagoya/R/BIG12KD定量/72hr/s02/ROI1/Results_ROI1.csv	311.693	14
/Users/nagoya/R/BIG12KD定量/72hr/s02/ROI1/Results_ROI1.csv	302.568	15
/Users/nagoya/R/BIG12KD定量/72hr/s02/ROI1/Results_ROI1.csv	303.25	16
/Users/nagoya/R/BIG12KD定量/72hr/s02/ROI1/Results_ROI1.csv	300.823	17
/Users/nagoya/R/BIG12KD定量/72hr/s02/ROI1/Results_ROI1.csv	302.042	18
/Users/nagoya/R/BIG12KD定量/72hr/s02/ROI1/Results_ROI1.csv	305.616	19
/Users/nagoya/R/BIG12KD定量/72hr/s02/ROI1/Results_ROI1.csv	310.637	20
/Users/nagoya/R/BIG12KD定量/72hr/s02/ROI1/Results_ROI1.csv	299.342	21
/Users/nagoya/R/BIG12KD定量/72hr/s02/ROI1/Results_ROI1.csv	301.456	22
/Users/nagoya/R/BIG12KD定量/72hr/s02/ROI1/Results_ROI1.csv	300.137	23
/Users/nagoya/R/BIG12KD定量/72hr/s02/ROI1/Results_ROI1.csv	293.509	24
/Users/nagoya/R/BIG12KD定量/72hr/s02/ROI1/Results_ROI1.csv	293.965	25
/Users/nagoya/R/BIG12KD定量/72hr/s02/ROI1/Results_ROI1.csv	290.361	26
/Users/nagoya/R/BIG12KD定量/72hr/s02/ROI1/Results_ROI1.csv	287.641	27
/Users/nagoya/R/BIG12KD定量/72hr/s02/ROI1/Results_ROI1.csv	285.749	28
/Users/nagoya/R/BIG12KD定量/72hr/s02/ROI1/Results_ROI1.csv	280.38	29
/Users/nagoya/R/BIG12KD定量/72hr/s02/ROI1/Results_ROI1.csv	276.502	30
/Users/nagoya/R/BIG12KD定量/72hr/s02/ROI1/Results_ROI1.csv	275.622	31
/Users/nagoya/R/BIG12KD定量/72hr/s02/ROI1/Results_ROI1.csv	267.347	32
/Users/nagoya/R/BIG12KD定量/72hr/s02/ROI1/Results_ROI1.csv	269.876	33
/Users/nagoya/R/BIG12KD定量/72hr/s02/ROI1/Results_ROI1.csv	265.814	34
/Users/nagoya/R/BIG12KD定量/72hr/s02/ROI1/Results_ROI1.csv	263.763	35
/Users/nagoya/R/BIG12KD定量/72hr/s02/ROI1/Results_ROI1.csv	261.801	36
/Users/nagoya/R/BIG12KD定量/72hr/s02/ROI1/Results_ROI1.csv	251.225	37
/Users/nagoya/R/BIG12KD定量/72hr/s02/ROI1/Results_ROI1.csv	250.887	38
/Users/nagoya/R/BIG12KD定量/72hr/s02/ROI1/Results_ROI1.csv	250.569	39
/Users/nagoya/R/BIG12KD定量/72hr/s02/ROI1/Results_ROI1.csv	252.519	40
/Users/nagoya/R/BIG12KD定量/72hr/s02/ROI1/Results_ROI1.csv	247.513	41
/Users/nagoya/R/BIG12KD定量/72hr/s02/ROI1/Results_ROI1.csv	241.347	42
/Users/nagoya/R/BIG12KD定量/72hr/s02/ROI1/Results_ROI1.csv	238.819	43
/Users/nagoya/R/BIG12KD定量/72hr/s02/ROI1/Results_ROI1.csv	239.719	44
/Users/nagoya/R/BIG12KD定量/72hr/s02/ROI1/Results_ROI1.csv	234.813	45
/Users/nagoya/R/BIG12KD定量/72hr/s02/ROI1/Results_ROI1.csv	238.026	46
/Users/nagoya/R/BIG12KD定量/72hr/s02/ROI2/Results_ROI2.csv	180.311	1
/Users/nagoya/R/BIG12KD定量/72hr/s02/ROI2/Results_ROI2.csv	233.554	2
/Users/nagoya/R/BIG12KD定量/72hr/s02/ROI2/Results_ROI2.csv	295.182	3
/Users/nagoya/R/BIG12KD定量/72hr/s02/ROI2/Results_ROI2.csv	336.192	4
/Users/nagoya/R/BIG12KD定量/72hr/s02/ROI2/Results_ROI2.csv	356.137	5
/Users/nagoya/R/BIG12KD定量/72hr/s02/ROI2/Results_ROI2.csv	390.941	6
/Users/nagoya/R/BIG12KD定量/72hr/s02/ROI2/Results_ROI2.csv	409.577	7
/Users/nagoya/R/BIG12KD定量/72hr/s02/ROI2/Results_ROI2.csv	484.42	8
/Users/nagoya/R/BIG12KD定量/72hr/s02/ROI2/Results_ROI2.csv	492.863	9
/Users/nagoya/R/BIG12KD定量/72hr/s02/ROI2/Results_ROI2.csv	531.884	10
/Users/nagoya/R/BIG12KD定量/72hr/s02/ROI2/Results_ROI2.csv	515.062	11
/Users/nagoya/R/BIG12KD定量/72hr/s02/ROI2/Results_ROI2.csv	628.139	12
/Users/nagoya/R/BIG12KD定量/72hr/s02/ROI2/Results_ROI2.csv	569.474	13
/Users/nagoya/R/BIG12KD定量/72hr/s02/ROI2/Results_ROI2.csv	578.872	14
/Users/nagoya/R/BIG12KD定量/72hr/s02/ROI2/Results_ROI2.csv	613.008	15
/Users/nagoya/R/BIG12KD定量/72hr/s02/ROI2/Results_ROI2.csv	623.662	16
/Users/nagoya/R/BIG12KD定量/72hr/s02/ROI2/Results_ROI2.csv	663.84	17
/Users/nagoya/R/BIG12KD定量/72hr/s02/ROI2/Results_ROI2.csv	641.265	18
/Users/nagoya/R/BIG12KD定量/72hr/s02/ROI2/Results_ROI2.csv	643.977	19
/Users/nagoya/R/BIG12KD定量/72hr/s02/ROI2/Results_ROI2.csv	677.028	20
/Users/nagoya/R/BIG12KD定量/72hr/s02/ROI2/Results_ROI2.csv	628.448	21
/Users/nagoya/R/BIG12KD定量/72hr/s02/ROI2/Results_ROI2.csv	501.816	22
/Users/nagoya/R/BIG12KD定量/72hr/s02/ROI2/Results_ROI2.csv	531.854	23
/Users/nagoya/R/BIG12KD定量/72hr/s02/ROI2/Results_ROI2.csv	512.214	24
/Users/nagoya/R/BIG12KD定量/72hr/s02/ROI2/Results_ROI2.csv	496.121	25
/Users/nagoya/R/BIG12KD定量/72hr/s02/ROI2/Results_ROI2.csv	476.683	26
/Users/nagoya/R/BIG12KD定量/72hr/s02/ROI2/Results_ROI2.csv	485.117	27
/Users/nagoya/R/BIG12KD定量/72hr/s02/ROI2/Results_ROI2.csv	506.639	28
/Users/nagoya/R/BIG12KD定量/72hr/s02/ROI2/Results_ROI2.csv	490.121	29
/Users/nagoya/R/BIG12KD定量/72hr/s02/ROI2/Results_ROI2.csv	488.87	30
/Users/nagoya/R/BIG12KD定量/72hr/s02/ROI2/Results_ROI2.csv	460.621	31
/Users/nagoya/R/BIG12KD定量/72hr/s02/ROI2/Results_ROI2.csv	429.437	32
/Users/nagoya/R/BIG12KD定量/72hr/s02/ROI2/Results_ROI2.csv	419.515	33
/Users/nagoya/R/BIG12KD定量/72hr/s02/ROI2/Results_ROI2.csv	418.097	34
/Users/nagoya/R/BIG12KD定量/72hr/s02/ROI2/Results_ROI2.csv	408.692	35
/Users/nagoya/R/BIG12KD定量/72hr/s02/ROI2/Results_ROI2.csv	402.235	36
/Users/nagoya/R/BIG12KD定量/72hr/s02/ROI2/Results_ROI2.csv	410.459	37
/Users/nagoya/R/BIG12KD定量/72hr/s02/ROI2/Results_ROI2.csv	410.954	38
/Users/nagoya/R/BIG12KD定量/72hr/s02/ROI2/Results_ROI2.csv	395.592	39
/Users/nagoya/R/BIG12KD定量/72hr/s02/ROI2/Results_ROI2.csv	384.478	40
/Users/nagoya/R/BIG12KD定量/72hr/s02/ROI2/Results_ROI2.csv	376.588	41
/Users/nagoya/R/BIG12KD定量/72hr/s02/ROI2/Results_ROI2.csv	361.699	42
/Users/nagoya/R/BIG12KD定量/72hr/s02/ROI2/Results_ROI2.csv	353.194	43
/Users/nagoya/R/BIG12KD定量/72hr/s02/ROI2/Results_ROI2.csv	351.556	44
/Users/nagoya/R/BIG12KD定量/72hr/s02/ROI2/Results_ROI2.csv	363.059	45
/Users/nagoya/R/BIG12KD定量/72hr/s02/ROI2/Results_ROI2.csv	357.054	46
/Users/nagoya/R/BIG12KD定量/72hr/s03/ROI1/Results_ROI1.csv	191.9	1
/Users/nagoya/R/BIG12KD定量/72hr/s03/ROI1/Results_ROI1.csv	205.929	2
/Users/nagoya/R/BIG12KD定量/72hr/s03/ROI1/Results_ROI1.csv	225.561	3
/Users/nagoya/R/BIG12KD定量/72hr/s03/ROI1/Results_ROI1.csv	236.037	4
/Users/nagoya/R/BIG12KD定量/72hr/s03/ROI1/Results_ROI1.csv	245.443	5
/Users/nagoya/R/BIG12KD定量/72hr/s03/ROI1/Results_ROI1.csv	261.211	6
/Users/nagoya/R/BIG12KD定量/72hr/s03/ROI1/Results_ROI1.csv	286.882	7
/Users/nagoya/R/BIG12KD定量/72hr/s03/ROI1/Results_ROI1.csv	287.048	8
/Users/nagoya/R/BIG12KD定量/72hr/s03/ROI1/Results_ROI1.csv	302.796	9
/Users/nagoya/R/BIG12KD定量/72hr/s03/ROI1/Results_ROI1.csv	296.163	10
/Users/nagoya/R/BIG12KD定量/72hr/s03/ROI1/Results_ROI1.csv	302.436	11
/Users/nagoya/R/BIG12KD定量/72hr/s03/ROI1/Results_ROI1.csv	319.186	12
/Users/nagoya/R/BIG12KD定量/72hr/s03/ROI1/Results_ROI1.csv	321.197	13
/Users/nagoya/R/BIG12KD定量/72hr/s03/ROI1/Results_ROI1.csv	352.944	14
/Users/nagoya/R/BIG12KD定量/72hr/s03/ROI1/Results_ROI1.csv	377.867	15
/Users/nagoya/R/BIG12KD定量/72hr/s03/ROI1/Results_ROI1.csv	361.395	16
/Users/nagoya/R/BIG12KD定量/72hr/s03/ROI1/Results_ROI1.csv	370.18	17
/Users/nagoya/R/BIG12KD定量/72hr/s03/ROI1/Results_ROI1.csv	374.917	18
/Users/nagoya/R/BIG12KD定量/72hr/s03/ROI1/Results_ROI1.csv	381.44	19
/Users/nagoya/R/BIG12KD定量/72hr/s03/ROI1/Results_ROI1.csv	394.482	20
/Users/nagoya/R/BIG12KD定量/72hr/s03/ROI1/Results_ROI1.csv	397.024	21
/Users/nagoya/R/BIG12KD定量/72hr/s03/ROI1/Results_ROI1.csv	396.932	22
/Users/nagoya/R/BIG12KD定量/72hr/s03/ROI1/Results_ROI1.csv	395.145	23
/Users/nagoya/R/BIG12KD定量/72hr/s03/ROI1/Results_ROI1.csv	387.95	24
/Users/nagoya/R/BIG12KD定量/72hr/s03/ROI1/Results_ROI1.csv	376.807	25
/Users/nagoya/R/BIG12KD定量/72hr/s03/ROI1/Results_ROI1.csv	388.905	26
/Users/nagoya/R/BIG12KD定量/72hr/s03/ROI1/Results_ROI1.csv	374.449	27
/Users/nagoya/R/BIG12KD定量/72hr/s03/ROI1/Results_ROI1.csv	368.139	28
/Users/nagoya/R/BIG12KD定量/72hr/s03/ROI1/Results_ROI1.csv	383.31	29
/Users/nagoya/R/BIG12KD定量/72hr/s03/ROI1/Results_ROI1.csv	376.452	30
/Users/nagoya/R/BIG12KD定量/72hr/s03/ROI1/Results_ROI1.csv	372.187	31
/Users/nagoya/R/BIG12KD定量/72hr/s03/ROI1/Results_ROI1.csv	366.027	32
/Users/nagoya/R/BIG12KD定量/72hr/s03/ROI1/Results_ROI1.csv	354.837	33
/Users/nagoya/R/BIG12KD定量/72hr/s03/ROI1/Results_ROI1.csv	329.191	34
/Users/nagoya/R/BIG12KD定量/72hr/s03/ROI1/Results_ROI1.csv	352.407	35
/Users/nagoya/R/BIG12KD定量/72hr/s03/ROI1/Results_ROI1.csv	336.178	36
/Users/nagoya/R/BIG12KD定量/72hr/s03/ROI1/Results_ROI1.csv	319.915	37
/Users/nagoya/R/BIG12KD定量/72hr/s03/ROI1/Results_ROI1.csv	344.68	38
/Users/nagoya/R/BIG12KD定量/72hr/s03/ROI1/Results_ROI1.csv	344.331	39
/Users/nagoya/R/BIG12KD定量/72hr/s03/ROI1/Results_ROI1.csv	339.544	40
/Users/nagoya/R/BIG12KD定量/72hr/s03/ROI1/Results_ROI1.csv	334.943	41
/Users/nagoya/R/BIG12KD定量/72hr/s03/ROI1/Results_ROI1.csv	335.392	42
/Users/nagoya/R/BIG12KD定量/72hr/s03/ROI1/Results_ROI1.csv	342.222	43
/Users/nagoya/R/BIG12KD定量/72hr/s03/ROI1/Results_ROI1.csv	341.795	44
/Users/nagoya/R/BIG12KD定量/72hr/s03/ROI1/Results_ROI1.csv	355.442	45
/Users/nagoya/R/BIG12KD定量/72hr/s03/ROI1/Results_ROI1.csv	334.509	46
/Users/nagoya/R/BIG12KD定量/72hr/s03/ROI10/Results_ROI10.csv	160.018	1
/Users/nagoya/R/BIG12KD定量/72hr/s03/ROI10/Results_ROI10.csv	164.132	2
/Users/nagoya/R/BIG12KD定量/72hr/s03/ROI10/Results_ROI10.csv	166.989	3
/Users/nagoya/R/BIG12KD定量/72hr/s03/ROI10/Results_ROI10.csv	170.019	4
/Users/nagoya/R/BIG12KD定量/72hr/s03/ROI10/Results_ROI10.csv	171.041	5
/Users/nagoya/R/BIG12KD定量/72hr/s03/ROI10/Results_ROI10.csv	174.215	6
/Users/nagoya/R/BIG12KD定量/72hr/s03/ROI10/Results_ROI10.csv	176.703	7
/Users/nagoya/R/BIG12KD定量/72hr/s03/ROI10/Results_ROI10.csv	178.383	8
/Users/nagoya/R/BIG12KD定量/72hr/s03/ROI10/Results_ROI10.csv	185.358	9
/Users/nagoya/R/BIG12KD定量/72hr/s03/ROI10/Results_ROI10.csv	185.44	10
/Users/nagoya/R/BIG12KD定量/72hr/s03/ROI10/Results_ROI10.csv	188.629	11
/Users/nagoya/R/BIG12KD定量/72hr/s03/ROI10/Results_ROI10.csv	196.746	12
/Users/nagoya/R/BIG12KD定量/72hr/s03/ROI10/Results_ROI10.csv	205.244	13
/Users/nagoya/R/BIG12KD定量/72hr/s03/ROI10/Results_ROI10.csv	210.519	14
/Users/nagoya/R/BIG12KD定量/72hr/s03/ROI10/Results_ROI10.csv	208.918	15
/Users/nagoya/R/BIG12KD定量/72hr/s03/ROI10/Results_ROI10.csv	206.309	16
/Users/nagoya/R/BIG12KD定量/72hr/s03/ROI10/Results_ROI10.csv	212.205	17
/Users/nagoya/R/BIG12KD定量/72hr/s03/ROI10/Results_ROI10.csv	217.098	18
/Users/nagoya/R/BIG12KD定量/72hr/s03/ROI10/Results_ROI10.csv	220.394	19
/Users/nagoya/R/BIG12KD定量/72hr/s03/ROI10/Results_ROI10.csv	220.38	20
/Users/nagoya/R/BIG12KD定量/72hr/s03/ROI10/Results_ROI10.csv	217.579	21
/Users/nagoya/R/BIG12KD定量/72hr/s03/ROI10/Results_ROI10.csv	217.68	22
/Users/nagoya/R/BIG12KD定量/72hr/s03/ROI10/Results_ROI10.csv	220.737	23
/Users/nagoya/R/BIG12KD定量/72hr/s03/ROI10/Results_ROI10.csv	223.064	24
/Users/nagoya/R/BIG12KD定量/72hr/s03/ROI10/Results_ROI10.csv	216.787	25
/Users/nagoya/R/BIG12KD定量/72hr/s03/ROI10/Results_ROI10.csv	223.134	26
/Users/nagoya/R/BIG12KD定量/72hr/s03/ROI10/Results_ROI10.csv	216.951	27
/Users/nagoya/R/BIG12KD定量/72hr/s03/ROI10/Results_ROI10.csv	220.212	28
/Users/nagoya/R/BIG12KD定量/72hr/s03/ROI10/Results_ROI10.csv	216.119	29
/Users/nagoya/R/BIG12KD定量/72hr/s03/ROI10/Results_ROI10.csv	219.306	30
/Users/nagoya/R/BIG12KD定量/72hr/s03/ROI10/Results_ROI10.csv	214.415	31
/Users/nagoya/R/BIG12KD定量/72hr/s03/ROI10/Results_ROI10.csv	208.693	32
/Users/nagoya/R/BIG12KD定量/72hr/s03/ROI10/Results_ROI10.csv	215.688	33
/Users/nagoya/R/BIG12KD定量/72hr/s03/ROI10/Results_ROI10.csv	222.499	34
/Users/nagoya/R/BIG12KD定量/72hr/s03/ROI10/Results_ROI10.csv	224.816	35
/Users/nagoya/R/BIG12KD定量/72hr/s03/ROI10/Results_ROI10.csv	220.963	36
/Users/nagoya/R/BIG12KD定量/72hr/s03/ROI10/Results_ROI10.csv	213.958	37
/Users/nagoya/R/BIG12KD定量/72hr/s03/ROI10/Results_ROI10.csv	212.826	38
/Users/nagoya/R/BIG12KD定量/72hr/s03/ROI10/Results_ROI10.csv	209.558	39
/Users/nagoya/R/BIG12KD定量/72hr/s03/ROI10/Results_ROI10.csv	216.043	40
/Users/nagoya/R/BIG12KD定量/72hr/s03/ROI10/Results_ROI10.csv	214.933	41
/Users/nagoya/R/BIG12KD定量/72hr/s03/ROI10/Results_ROI10.csv	209.677	42
/Users/nagoya/R/BIG12KD定量/72hr/s03/ROI10/Results_ROI10.csv	209.695	43
/Users/nagoya/R/BIG12KD定量/72hr/s03/ROI10/Results_ROI10.csv	210.24	44
/Users/nagoya/R/BIG12KD定量/72hr/s03/ROI10/Results_ROI10.csv	209.663	45
/Users/nagoya/R/BIG12KD定量/72hr/s03/ROI10/Results_ROI10.csv	205.824	46
/Users/nagoya/R/BIG12KD定量/72hr/s03/ROI11/Results_ROI11.csv	164.313	1
/Users/nagoya/R/BIG12KD定量/72hr/s03/ROI11/Results_ROI11.csv	169.129	2
/Users/nagoya/R/BIG12KD定量/72hr/s03/ROI11/Results_ROI11.csv	178.661	3
/Users/nagoya/R/BIG12KD定量/72hr/s03/ROI11/Results_ROI11.csv	182.846	4
/Users/nagoya/R/BIG12KD定量/72hr/s03/ROI11/Results_ROI11.csv	188.162	5
/Users/nagoya/R/BIG12KD定量/72hr/s03/ROI11/Results_ROI11.csv	191.25	6
/Users/nagoya/R/BIG12KD定量/72hr/s03/ROI11/Results_ROI11.csv	198.136	7
/Users/nagoya/R/BIG12KD定量/72hr/s03/ROI11/Results_ROI11.csv	205.362	8
/Users/nagoya/R/BIG12KD定量/72hr/s03/ROI11/Results_ROI11.csv	209.849	9
/Users/nagoya/R/BIG12KD定量/72hr/s03/ROI11/Results_ROI11.csv	216.092	10
/Users/nagoya/R/BIG12KD定量/72hr/s03/ROI11/Results_ROI11.csv	219.109	11
/Users/nagoya/R/BIG12KD定量/72hr/s03/ROI11/Results_ROI11.csv	222.136	12
/Users/nagoya/R/BIG12KD定量/72hr/s03/ROI11/Results_ROI11.csv	236.332	13
/Users/nagoya/R/BIG12KD定量/72hr/s03/ROI11/Results_ROI11.csv	234.179	14
/Users/nagoya/R/BIG12KD定量/72hr/s03/ROI11/Results_ROI11.csv	227.878	15
/Users/nagoya/R/BIG12KD定量/72hr/s03/ROI11/Results_ROI11.csv	238.771	16
/Users/nagoya/R/BIG12KD定量/72hr/s03/ROI11/Results_ROI11.csv	246.501	17
/Users/nagoya/R/BIG12KD定量/72hr/s03/ROI11/Results_ROI11.csv	244.92	18
/Users/nagoya/R/BIG12KD定量/72hr/s03/ROI11/Results_ROI11.csv	255.032	19
/Users/nagoya/R/BIG12KD定量/72hr/s03/ROI11/Results_ROI11.csv	271.478	20
/Users/nagoya/R/BIG12KD定量/72hr/s03/ROI11/Results_ROI11.csv	271.905	21
/Users/nagoya/R/BIG12KD定量/72hr/s03/ROI11/Results_ROI11.csv	270.281	22
/Users/nagoya/R/BIG12KD定量/72hr/s03/ROI11/Results_ROI11.csv	263.033	23
/Users/nagoya/R/BIG12KD定量/72hr/s03/ROI11/Results_ROI11.csv	259.596	24
/Users/nagoya/R/BIG12KD定量/72hr/s03/ROI11/Results_ROI11.csv	267.704	25
/Users/nagoya/R/BIG12KD定量/72hr/s03/ROI11/Results_ROI11.csv	262.296	26
/Users/nagoya/R/BIG12KD定量/72hr/s03/ROI11/Results_ROI11.csv	265.429	27
/Users/nagoya/R/BIG12KD定量/72hr/s03/ROI11/Results_ROI11.csv	253.056	28
/Users/nagoya/R/BIG12KD定量/72hr/s03/ROI11/Results_ROI11.csv	258.971	29
/Users/nagoya/R/BIG12KD定量/72hr/s03/ROI11/Results_ROI11.csv	254.675	30
/Users/nagoya/R/BIG12KD定量/72hr/s03/ROI11/Results_ROI11.csv	250.919	31
/Users/nagoya/R/BIG12KD定量/72hr/s03/ROI11/Results_ROI11.csv	249.737	32
/Users/nagoya/R/BIG12KD定量/72hr/s03/ROI11/Results_ROI11.csv	262.608	33
/Users/nagoya/R/BIG12KD定量/72hr/s03/ROI11/Results_ROI11.csv	250.604	34
/Users/nagoya/R/BIG12KD定量/72hr/s03/ROI11/Results_ROI11.csv	251.847	35
/Users/nagoya/R/BIG12KD定量/72hr/s03/ROI11/Results_ROI11.csv	250.746	36
/Users/nagoya/R/BIG12KD定量/72hr/s03/ROI11/Results_ROI11.csv	263.582	37
/Users/nagoya/R/BIG12KD定量/72hr/s03/ROI11/Results_ROI11.csv	257.168	38
/Users/nagoya/R/BIG12KD定量/72hr/s03/ROI11/Results_ROI11.csv	259.429	39
/Users/nagoya/R/BIG12KD定量/72hr/s03/ROI11/Results_ROI11.csv	264.154	40
/Users/nagoya/R/BIG12KD定量/72hr/s03/ROI11/Results_ROI11.csv	255.884	41
/Users/nagoya/R/BIG12KD定量/72hr/s03/ROI11/Results_ROI11.csv	265.406	42
/Users/nagoya/R/BIG12KD定量/72hr/s03/ROI11/Results_ROI11.csv	259.44	43
/Users/nagoya/R/BIG12KD定量/72hr/s03/ROI11/Results_ROI11.csv	244.464	44
/Users/nagoya/R/BIG12KD定量/72hr/s03/ROI11/Results_ROI11.csv	253.843	45
/Users/nagoya/R/BIG12KD定量/72hr/s03/ROI11/Results_ROI11.csv	257.633	46
/Users/nagoya/R/BIG12KD定量/72hr/s03/ROI12/Results_ROI12.csv	159.109	1
/Users/nagoya/R/BIG12KD定量/72hr/s03/ROI12/Results_ROI12.csv	159.54	2
/Users/nagoya/R/BIG12KD定量/72hr/s03/ROI12/Results_ROI12.csv	164.802	3
/Users/nagoya/R/BIG12KD定量/72hr/s03/ROI12/Results_ROI12.csv	172.714	4
/Users/nagoya/R/BIG12KD定量/72hr/s03/ROI12/Results_ROI12.csv	178.007	5
/Users/nagoya/R/BIG12KD定量/72hr/s03/ROI12/Results_ROI12.csv	174.099	6
/Users/nagoya/R/BIG12KD定量/72hr/s03/ROI12/Results_ROI12.csv	178.454	7
/Users/nagoya/R/BIG12KD定量/72hr/s03/ROI12/Results_ROI12.csv	178.263	8
/Users/nagoya/R/BIG12KD定量/72hr/s03/ROI12/Results_ROI12.csv	183.929	9
/Users/nagoya/R/BIG12KD定量/72hr/s03/ROI12/Results_ROI12.csv	186.264	10
/Users/nagoya/R/BIG12KD定量/72hr/s03/ROI12/Results_ROI12.csv	190.612	11
/Users/nagoya/R/BIG12KD定量/72hr/s03/ROI12/Results_ROI12.csv	192.013	12
/Users/nagoya/R/BIG12KD定量/72hr/s03/ROI12/Results_ROI12.csv	196.865	13
/Users/nagoya/R/BIG12KD定量/72hr/s03/ROI12/Results_ROI12.csv	200.421	14
/Users/nagoya/R/BIG12KD定量/72hr/s03/ROI12/Results_ROI12.csv	195.933	15
/Users/nagoya/R/BIG12KD定量/72hr/s03/ROI12/Results_ROI12.csv	198.929	16
/Users/nagoya/R/BIG12KD定量/72hr/s03/ROI12/Results_ROI12.csv	196.097	17
/Users/nagoya/R/BIG12KD定量/72hr/s03/ROI12/Results_ROI12.csv	193.996	18
/Users/nagoya/R/BIG12KD定量/72hr/s03/ROI12/Results_ROI12.csv	196.902	19
/Users/nagoya/R/BIG12KD定量/72hr/s03/ROI12/Results_ROI12.csv	189.537	20
/Users/nagoya/R/BIG12KD定量/72hr/s03/ROI12/Results_ROI12.csv	191.317	21
/Users/nagoya/R/BIG12KD定量/72hr/s03/ROI12/Results_ROI12.csv	183.52	22
/Users/nagoya/R/BIG12KD定量/72hr/s03/ROI12/Results_ROI12.csv	186.377	23
/Users/nagoya/R/BIG12KD定量/72hr/s03/ROI12/Results_ROI12.csv	184.339	24
/Users/nagoya/R/BIG12KD定量/72hr/s03/ROI12/Results_ROI12.csv	183.127	25
/Users/nagoya/R/BIG12KD定量/72hr/s03/ROI12/Results_ROI12.csv	181.279	26
/Users/nagoya/R/BIG12KD定量/72hr/s03/ROI12/Results_ROI12.csv	182.859	27
/Users/nagoya/R/BIG12KD定量/72hr/s03/ROI12/Results_ROI12.csv	184.788	28
/Users/nagoya/R/BIG12KD定量/72hr/s03/ROI12/Results_ROI12.csv	183.797	29
/Users/nagoya/R/BIG12KD定量/72hr/s03/ROI12/Results_ROI12.csv	181.299	30
/Users/nagoya/R/BIG12KD定量/72hr/s03/ROI12/Results_ROI12.csv	180.852	31
/Users/nagoya/R/BIG12KD定量/72hr/s03/ROI12/Results_ROI12.csv	185.243	32
/Users/nagoya/R/BIG12KD定量/72hr/s03/ROI12/Results_ROI12.csv	176.715	33
/Users/nagoya/R/BIG12KD定量/72hr/s03/ROI12/Results_ROI12.csv	181.009	34
/Users/nagoya/R/BIG12KD定量/72hr/s03/ROI12/Results_ROI12.csv	185.311	35
/Users/nagoya/R/BIG12KD定量/72hr/s03/ROI12/Results_ROI12.csv	183.203	36
/Users/nagoya/R/BIG12KD定量/72hr/s03/ROI12/Results_ROI12.csv	185.539	37
/Users/nagoya/R/BIG12KD定量/72hr/s03/ROI12/Results_ROI12.csv	183.278	38
/Users/nagoya/R/BIG12KD定量/72hr/s03/ROI12/Results_ROI12.csv	183.766	39
/Users/nagoya/R/BIG12KD定量/72hr/s03/ROI12/Results_ROI12.csv	184.364	40
/Users/nagoya/R/BIG12KD定量/72hr/s03/ROI12/Results_ROI12.csv	180.815	41
/Users/nagoya/R/BIG12KD定量/72hr/s03/ROI12/Results_ROI12.csv	183.363	42
/Users/nagoya/R/BIG12KD定量/72hr/s03/ROI12/Results_ROI12.csv	186.906	43
/Users/nagoya/R/BIG12KD定量/72hr/s03/ROI12/Results_ROI12.csv	185.925	44
/Users/nagoya/R/BIG12KD定量/72hr/s03/ROI12/Results_ROI12.csv	186.521	45
/Users/nagoya/R/BIG12KD定量/72hr/s03/ROI12/Results_ROI12.csv	187.509	46
/Users/nagoya/R/BIG12KD定量/72hr/s03/ROI13/Results_ROI13.csv	170.011	1
/Users/nagoya/R/BIG12KD定量/72hr/s03/ROI13/Results_ROI13.csv	175.769	2
/Users/nagoya/R/BIG12KD定量/72hr/s03/ROI13/Results_ROI13.csv	181.965	3
/Users/nagoya/R/BIG12KD定量/72hr/s03/ROI13/Results_ROI13.csv	190.573	4
/Users/nagoya/R/BIG12KD定量/72hr/s03/ROI13/Results_ROI13.csv	196.374	5
/Users/nagoya/R/BIG12KD定量/72hr/s03/ROI13/Results_ROI13.csv	198.738	6
/Users/nagoya/R/BIG12KD定量/72hr/s03/ROI13/Results_ROI13.csv	207.376	7
/Users/nagoya/R/BIG12KD定量/72hr/s03/ROI13/Results_ROI13.csv	212.193	8
/Users/nagoya/R/BIG12KD定量/72hr/s03/ROI13/Results_ROI13.csv	201.478	9
/Users/nagoya/R/BIG12KD定量/72hr/s03/ROI13/Results_ROI13.csv	210.885	10
/Users/nagoya/R/BIG12KD定量/72hr/s03/ROI13/Results_ROI13.csv	212.048	11
/Users/nagoya/R/BIG12KD定量/72hr/s03/ROI13/Results_ROI13.csv	221.744	12
/Users/nagoya/R/BIG12KD定量/72hr/s03/ROI13/Results_ROI13.csv	228.788	13
/Users/nagoya/R/BIG12KD定量/72hr/s03/ROI13/Results_ROI13.csv	224.869	14
/Users/nagoya/R/BIG12KD定量/72hr/s03/ROI13/Results_ROI13.csv	235.322	15
/Users/nagoya/R/BIG12KD定量/72hr/s03/ROI13/Results_ROI13.csv	233.399	16
/Users/nagoya/R/BIG12KD定量/72hr/s03/ROI13/Results_ROI13.csv	231.802	17
/Users/nagoya/R/BIG12KD定量/72hr/s03/ROI13/Results_ROI13.csv	234.98	18
/Users/nagoya/R/BIG12KD定量/72hr/s03/ROI13/Results_ROI13.csv	241.801	19
/Users/nagoya/R/BIG12KD定量/72hr/s03/ROI13/Results_ROI13.csv	230.477	20
/Users/nagoya/R/BIG12KD定量/72hr/s03/ROI13/Results_ROI13.csv	227.46	21
/Users/nagoya/R/BIG12KD定量/72hr/s03/ROI13/Results_ROI13.csv	229.056	22
/Users/nagoya/R/BIG12KD定量/72hr/s03/ROI13/Results_ROI13.csv	236.406	23
/Users/nagoya/R/BIG12KD定量/72hr/s03/ROI13/Results_ROI13.csv	233.449	24
/Users/nagoya/R/BIG12KD定量/72hr/s03/ROI13/Results_ROI13.csv	227.297	25
/Users/nagoya/R/BIG12KD定量/72hr/s03/ROI13/Results_ROI13.csv	241.022	26
/Users/nagoya/R/BIG12KD定量/72hr/s03/ROI13/Results_ROI13.csv	253.877	27
/Users/nagoya/R/BIG12KD定量/72hr/s03/ROI13/Results_ROI13.csv	247.187	28
/Users/nagoya/R/BIG12KD定量/72hr/s03/ROI13/Results_ROI13.csv	226.051	29
/Users/nagoya/R/BIG12KD定量/72hr/s03/ROI13/Results_ROI13.csv	227.928	30
/Users/nagoya/R/BIG12KD定量/72hr/s03/ROI13/Results_ROI13.csv	229.604	31
/Users/nagoya/R/BIG12KD定量/72hr/s03/ROI13/Results_ROI13.csv	229.014	32
/Users/nagoya/R/BIG12KD定量/72hr/s03/ROI13/Results_ROI13.csv	225.139	33
/Users/nagoya/R/BIG12KD定量/72hr/s03/ROI13/Results_ROI13.csv	233.659	34
/Users/nagoya/R/BIG12KD定量/72hr/s03/ROI13/Results_ROI13.csv	231.415	35
/Users/nagoya/R/BIG12KD定量/72hr/s03/ROI13/Results_ROI13.csv	226.966	36
/Users/nagoya/R/BIG12KD定量/72hr/s03/ROI13/Results_ROI13.csv	224.201	37
/Users/nagoya/R/BIG12KD定量/72hr/s03/ROI13/Results_ROI13.csv	239.818	38
/Users/nagoya/R/BIG12KD定量/72hr/s03/ROI13/Results_ROI13.csv	229	39
/Users/nagoya/R/BIG12KD定量/72hr/s03/ROI13/Results_ROI13.csv	221.116	40
/Users/nagoya/R/BIG12KD定量/72hr/s03/ROI13/Results_ROI13.csv	230.417	41
/Users/nagoya/R/BIG12KD定量/72hr/s03/ROI13/Results_ROI13.csv	222.497	42
/Users/nagoya/R/BIG12KD定量/72hr/s03/ROI13/Results_ROI13.csv	219.258	43
/Users/nagoya/R/BIG12KD定量/72hr/s03/ROI13/Results_ROI13.csv	223.534	44
/Users/nagoya/R/BIG12KD定量/72hr/s03/ROI13/Results_ROI13.csv	223.497	45
/Users/nagoya/R/BIG12KD定量/72hr/s03/ROI13/Results_ROI13.csv	226.829	46
/Users/nagoya/R/BIG12KD定量/72hr/s03/ROI14/Results_ROI14.csv	169.699	1
/Users/nagoya/R/BIG12KD定量/72hr/s03/ROI14/Results_ROI14.csv	177.232	2
/Users/nagoya/R/BIG12KD定量/72hr/s03/ROI14/Results_ROI14.csv	182.135	3
/Users/nagoya/R/BIG12KD定量/72hr/s03/ROI14/Results_ROI14.csv	185.565	4
/Users/nagoya/R/BIG12KD定量/72hr/s03/ROI14/Results_ROI14.csv	190.804	5
/Users/nagoya/R/BIG12KD定量/72hr/s03/ROI14/Results_ROI14.csv	196.098	6
/Users/nagoya/R/BIG12KD定量/72hr/s03/ROI14/Results_ROI14.csv	200.111	7
/Users/nagoya/R/BIG12KD定量/72hr/s03/ROI14/Results_ROI14.csv	204.85	8
/Users/nagoya/R/BIG12KD定量/72hr/s03/ROI14/Results_ROI14.csv	207.305	9
/Users/nagoya/R/BIG12KD定量/72hr/s03/ROI14/Results_ROI14.csv	208.348	10
/Users/nagoya/R/BIG12KD定量/72hr/s03/ROI14/Results_ROI14.csv	228.981	11
/Users/nagoya/R/BIG12KD定量/72hr/s03/ROI14/Results_ROI14.csv	223.771	12
/Users/nagoya/R/BIG12KD定量/72hr/s03/ROI14/Results_ROI14.csv	238.966	13
/Users/nagoya/R/BIG12KD定量/72hr/s03/ROI14/Results_ROI14.csv	229.917	14
/Users/nagoya/R/BIG12KD定量/72hr/s03/ROI14/Results_ROI14.csv	227.859	15
/Users/nagoya/R/BIG12KD定量/72hr/s03/ROI14/Results_ROI14.csv	233.902	16
/Users/nagoya/R/BIG12KD定量/72hr/s03/ROI14/Results_ROI14.csv	241.045	17
/Users/nagoya/R/BIG12KD定量/72hr/s03/ROI14/Results_ROI14.csv	249.076	18
/Users/nagoya/R/BIG12KD定量/72hr/s03/ROI14/Results_ROI14.csv	250.602	19
/Users/nagoya/R/BIG12KD定量/72hr/s03/ROI14/Results_ROI14.csv	252.012	20
/Users/nagoya/R/BIG12KD定量/72hr/s03/ROI14/Results_ROI14.csv	252.165	21
/Users/nagoya/R/BIG12KD定量/72hr/s03/ROI14/Results_ROI14.csv	257.399	22
/Users/nagoya/R/BIG12KD定量/72hr/s03/ROI14/Results_ROI14.csv	264.647	23
/Users/nagoya/R/BIG12KD定量/72hr/s03/ROI14/Results_ROI14.csv	256.965	24
/Users/nagoya/R/BIG12KD定量/72hr/s03/ROI14/Results_ROI14.csv	256.758	25
/Users/nagoya/R/BIG12KD定量/72hr/s03/ROI14/Results_ROI14.csv	250.488	26
/Users/nagoya/R/BIG12KD定量/72hr/s03/ROI14/Results_ROI14.csv	247.139	27
/Users/nagoya/R/BIG12KD定量/72hr/s03/ROI14/Results_ROI14.csv	241.962	28
/Users/nagoya/R/BIG12KD定量/72hr/s03/ROI14/Results_ROI14.csv	244.083	29
/Users/nagoya/R/BIG12KD定量/72hr/s03/ROI14/Results_ROI14.csv	247.876	30
/Users/nagoya/R/BIG12KD定量/72hr/s03/ROI14/Results_ROI14.csv	240.567	31
/Users/nagoya/R/BIG12KD定量/72hr/s03/ROI14/Results_ROI14.csv	246.547	32
/Users/nagoya/R/BIG12KD定量/72hr/s03/ROI14/Results_ROI14.csv	251.166	33
/Users/nagoya/R/BIG12KD定量/72hr/s03/ROI14/Results_ROI14.csv	246.902	34
/Users/nagoya/R/BIG12KD定量/72hr/s03/ROI14/Results_ROI14.csv	247.01	35
/Users/nagoya/R/BIG12KD定量/72hr/s03/ROI14/Results_ROI14.csv	248.658	36
/Users/nagoya/R/BIG12KD定量/72hr/s03/ROI14/Results_ROI14.csv	243.71	37
/Users/nagoya/R/BIG12KD定量/72hr/s03/ROI14/Results_ROI14.csv	251.199	38
/Users/nagoya/R/BIG12KD定量/72hr/s03/ROI14/Results_ROI14.csv	249.041	39
/Users/nagoya/R/BIG12KD定量/72hr/s03/ROI14/Results_ROI14.csv	246.463	40
/Users/nagoya/R/BIG12KD定量/72hr/s03/ROI14/Results_ROI14.csv	246.186	41
/Users/nagoya/R/BIG12KD定量/72hr/s03/ROI14/Results_ROI14.csv	248.269	42
/Users/nagoya/R/BIG12KD定量/72hr/s03/ROI14/Results_ROI14.csv	253.685	43
/Users/nagoya/R/BIG12KD定量/72hr/s03/ROI14/Results_ROI14.csv	261.155	44
/Users/nagoya/R/BIG12KD定量/72hr/s03/ROI14/Results_ROI14.csv	251.218	45
/Users/nagoya/R/BIG12KD定量/72hr/s03/ROI14/Results_ROI14.csv	240.449	46
/Users/nagoya/R/BIG12KD定量/72hr/s03/ROI15/Results_ROI15.csv	159.817	1
/Users/nagoya/R/BIG12KD定量/72hr/s03/ROI15/Results_ROI15.csv	161.293	2
/Users/nagoya/R/BIG12KD定量/72hr/s03/ROI15/Results_ROI15.csv	160.862	3
/Users/nagoya/R/BIG12KD定量/72hr/s03/ROI15/Results_ROI15.csv	163.744	4
/Users/nagoya/R/BIG12KD定量/72hr/s03/ROI15/Results_ROI15.csv	164.378	5
/Users/nagoya/R/BIG12KD定量/72hr/s03/ROI15/Results_ROI15.csv	168.305	6
/Users/nagoya/R/BIG12KD定量/72hr/s03/ROI15/Results_ROI15.csv	166.979	7
/Users/nagoya/R/BIG12KD定量/72hr/s03/ROI15/Results_ROI15.csv	171.733	8
/Users/nagoya/R/BIG12KD定量/72hr/s03/ROI15/Results_ROI15.csv	171.365	9
/Users/nagoya/R/BIG12KD定量/72hr/s03/ROI15/Results_ROI15.csv	175.482	10
/Users/nagoya/R/BIG12KD定量/72hr/s03/ROI15/Results_ROI15.csv	178.471	11
/Users/nagoya/R/BIG12KD定量/72hr/s03/ROI15/Results_ROI15.csv	182.674	12
/Users/nagoya/R/BIG12KD定量/72hr/s03/ROI15/Results_ROI15.csv	183.609	13
/Users/nagoya/R/BIG12KD定量/72hr/s03/ROI15/Results_ROI15.csv	188.249	14
/Users/nagoya/R/BIG12KD定量/72hr/s03/ROI15/Results_ROI15.csv	189.53	15
/Users/nagoya/R/BIG12KD定量/72hr/s03/ROI15/Results_ROI15.csv	189.71	16
/Users/nagoya/R/BIG12KD定量/72hr/s03/ROI15/Results_ROI15.csv	190.872	17
/Users/nagoya/R/BIG12KD定量/72hr/s03/ROI15/Results_ROI15.csv	195.764	18
/Users/nagoya/R/BIG12KD定量/72hr/s03/ROI15/Results_ROI15.csv	200.844	19
/Users/nagoya/R/BIG12KD定量/72hr/s03/ROI15/Results_ROI15.csv	196.141	20
/Users/nagoya/R/BIG12KD定量/72hr/s03/ROI15/Results_ROI15.csv	201.93	21
/Users/nagoya/R/BIG12KD定量/72hr/s03/ROI15/Results_ROI15.csv	198.821	22
/Users/nagoya/R/BIG12KD定量/72hr/s03/ROI15/Results_ROI15.csv	193.312	23
/Users/nagoya/R/BIG12KD定量/72hr/s03/ROI15/Results_ROI15.csv	198.561	24
/Users/nagoya/R/BIG12KD定量/72hr/s03/ROI15/Results_ROI15.csv	196.17	25
/Users/nagoya/R/BIG12KD定量/72hr/s03/ROI15/Results_ROI15.csv	197.364	26
/Users/nagoya/R/BIG12KD定量/72hr/s03/ROI15/Results_ROI15.csv	206.508	27
/Users/nagoya/R/BIG12KD定量/72hr/s03/ROI15/Results_ROI15.csv	207.751	28
/Users/nagoya/R/BIG12KD定量/72hr/s03/ROI15/Results_ROI15.csv	210.856	29
/Users/nagoya/R/BIG12KD定量/72hr/s03/ROI15/Results_ROI15.csv	204.746	30
/Users/nagoya/R/BIG12KD定量/72hr/s03/ROI15/Results_ROI15.csv	215.003	31
/Users/nagoya/R/BIG12KD定量/72hr/s03/ROI15/Results_ROI15.csv	210.802	32
/Users/nagoya/R/BIG12KD定量/72hr/s03/ROI15/Results_ROI15.csv	209.393	33
/Users/nagoya/R/BIG12KD定量/72hr/s03/ROI15/Results_ROI15.csv	212.051	34
/Users/nagoya/R/BIG12KD定量/72hr/s03/ROI15/Results_ROI15.csv	213.69	35
/Users/nagoya/R/BIG12KD定量/72hr/s03/ROI15/Results_ROI15.csv	212.49	36
/Users/nagoya/R/BIG12KD定量/72hr/s03/ROI15/Results_ROI15.csv	211.601	37
/Users/nagoya/R/BIG12KD定量/72hr/s03/ROI15/Results_ROI15.csv	212.183	38
/Users/nagoya/R/BIG12KD定量/72hr/s03/ROI15/Results_ROI15.csv	213.71	39
/Users/nagoya/R/BIG12KD定量/72hr/s03/ROI15/Results_ROI15.csv	214.391	40
/Users/nagoya/R/BIG12KD定量/72hr/s03/ROI15/Results_ROI15.csv	219.264	41
/Users/nagoya/R/BIG12KD定量/72hr/s03/ROI15/Results_ROI15.csv	218.142	42
/Users/nagoya/R/BIG12KD定量/72hr/s03/ROI15/Results_ROI15.csv	214.869	43
/Users/nagoya/R/BIG12KD定量/72hr/s03/ROI15/Results_ROI15.csv	213.375	44
/Users/nagoya/R/BIG12KD定量/72hr/s03/ROI15/Results_ROI15.csv	210.048	45
/Users/nagoya/R/BIG12KD定量/72hr/s03/ROI15/Results_ROI15.csv	207.847	46
/Users/nagoya/R/BIG12KD定量/72hr/s03/ROI2/Results_ROI2.csv	165.689	1
/Users/nagoya/R/BIG12KD定量/72hr/s03/ROI2/Results_ROI2.csv	173.609	2
/Users/nagoya/R/BIG12KD定量/72hr/s03/ROI2/Results_ROI2.csv	191.217	3
/Users/nagoya/R/BIG12KD定量/72hr/s03/ROI2/Results_ROI2.csv	203.117	4
/Users/nagoya/R/BIG12KD定量/72hr/s03/ROI2/Results_ROI2.csv	219.678	5
/Users/nagoya/R/BIG12KD定量/72hr/s03/ROI2/Results_ROI2.csv	242.449	6
/Users/nagoya/R/BIG12KD定量/72hr/s03/ROI2/Results_ROI2.csv	241.581	7
/Users/nagoya/R/BIG12KD定量/72hr/s03/ROI2/Results_ROI2.csv	261.825	8
/Users/nagoya/R/BIG12KD定量/72hr/s03/ROI2/Results_ROI2.csv	255.918	9
/Users/nagoya/R/BIG12KD定量/72hr/s03/ROI2/Results_ROI2.csv	274.177	10
/Users/nagoya/R/BIG12KD定量/72hr/s03/ROI2/Results_ROI2.csv	277.422	11
/Users/nagoya/R/BIG12KD定量/72hr/s03/ROI2/Results_ROI2.csv	289.764	12
/Users/nagoya/R/BIG12KD定量/72hr/s03/ROI2/Results_ROI2.csv	317.731	13
/Users/nagoya/R/BIG12KD定量/72hr/s03/ROI2/Results_ROI2.csv	314.164	14
/Users/nagoya/R/BIG12KD定量/72hr/s03/ROI2/Results_ROI2.csv	349.485	15
/Users/nagoya/R/BIG12KD定量/72hr/s03/ROI2/Results_ROI2.csv	345.048	16
/Users/nagoya/R/BIG12KD定量/72hr/s03/ROI2/Results_ROI2.csv	345.05	17
/Users/nagoya/R/BIG12KD定量/72hr/s03/ROI2/Results_ROI2.csv	335.448	18
/Users/nagoya/R/BIG12KD定量/72hr/s03/ROI2/Results_ROI2.csv	345.071	19
/Users/nagoya/R/BIG12KD定量/72hr/s03/ROI2/Results_ROI2.csv	342.521	20
/Users/nagoya/R/BIG12KD定量/72hr/s03/ROI2/Results_ROI2.csv	348.035	21
/Users/nagoya/R/BIG12KD定量/72hr/s03/ROI2/Results_ROI2.csv	328.028	22
/Users/nagoya/R/BIG12KD定量/72hr/s03/ROI2/Results_ROI2.csv	344.422	23
/Users/nagoya/R/BIG12KD定量/72hr/s03/ROI2/Results_ROI2.csv	316.834	24
/Users/nagoya/R/BIG12KD定量/72hr/s03/ROI2/Results_ROI2.csv	324.675	25
/Users/nagoya/R/BIG12KD定量/72hr/s03/ROI2/Results_ROI2.csv	323.717	26
/Users/nagoya/R/BIG12KD定量/72hr/s03/ROI2/Results_ROI2.csv	314.563	27
/Users/nagoya/R/BIG12KD定量/72hr/s03/ROI2/Results_ROI2.csv	294.485	28
/Users/nagoya/R/BIG12KD定量/72hr/s03/ROI2/Results_ROI2.csv	287.378	29
/Users/nagoya/R/BIG12KD定量/72hr/s03/ROI2/Results_ROI2.csv	284.732	30
/Users/nagoya/R/BIG12KD定量/72hr/s03/ROI2/Results_ROI2.csv	279.916	31
/Users/nagoya/R/BIG12KD定量/72hr/s03/ROI2/Results_ROI2.csv	267.384	32
/Users/nagoya/R/BIG12KD定量/72hr/s03/ROI2/Results_ROI2.csv	268.162	33
/Users/nagoya/R/BIG12KD定量/72hr/s03/ROI2/Results_ROI2.csv	258.277	34
/Users/nagoya/R/BIG12KD定量/72hr/s03/ROI2/Results_ROI2.csv	264.488	35
/Users/nagoya/R/BIG12KD定量/72hr/s03/ROI2/Results_ROI2.csv	263.841	36
/Users/nagoya/R/BIG12KD定量/72hr/s03/ROI2/Results_ROI2.csv	241.722	37
/Users/nagoya/R/BIG12KD定量/72hr/s03/ROI2/Results_ROI2.csv	243.733	38
/Users/nagoya/R/BIG12KD定量/72hr/s03/ROI2/Results_ROI2.csv	247.885	39
/Users/nagoya/R/BIG12KD定量/72hr/s03/ROI2/Results_ROI2.csv	246.655	40
/Users/nagoya/R/BIG12KD定量/72hr/s03/ROI2/Results_ROI2.csv	247.785	41
/Users/nagoya/R/BIG12KD定量/72hr/s03/ROI2/Results_ROI2.csv	255.651	42
/Users/nagoya/R/BIG12KD定量/72hr/s03/ROI2/Results_ROI2.csv	245.823	43
/Users/nagoya/R/BIG12KD定量/72hr/s03/ROI2/Results_ROI2.csv	242.492	44
/Users/nagoya/R/BIG12KD定量/72hr/s03/ROI2/Results_ROI2.csv	240.593	45
/Users/nagoya/R/BIG12KD定量/72hr/s03/ROI2/Results_ROI2.csv	237.712	46
/Users/nagoya/R/BIG12KD定量/72hr/s03/ROI3/Results_ROI3.csv	171.013	1
/Users/nagoya/R/BIG12KD定量/72hr/s03/ROI3/Results_ROI3.csv	177.277	2
/Users/nagoya/R/BIG12KD定量/72hr/s03/ROI3/Results_ROI3.csv	193.561	3
/Users/nagoya/R/BIG12KD定量/72hr/s03/ROI3/Results_ROI3.csv	204.381	4
/Users/nagoya/R/BIG12KD定量/72hr/s03/ROI3/Results_ROI3.csv	209.754	5
/Users/nagoya/R/BIG12KD定量/72hr/s03/ROI3/Results_ROI3.csv	208.736	6
/Users/nagoya/R/BIG12KD定量/72hr/s03/ROI3/Results_ROI3.csv	237.247	7
/Users/nagoya/R/BIG12KD定量/72hr/s03/ROI3/Results_ROI3.csv	245.591	8
/Users/nagoya/R/BIG12KD定量/72hr/s03/ROI3/Results_ROI3.csv	246.379	9
/Users/nagoya/R/BIG12KD定量/72hr/s03/ROI3/Results_ROI3.csv	225.184	10
/Users/nagoya/R/BIG12KD定量/72hr/s03/ROI3/Results_ROI3.csv	228.358	11
/Users/nagoya/R/BIG12KD定量/72hr/s03/ROI3/Results_ROI3.csv	232.635	12
/Users/nagoya/R/BIG12KD定量/72hr/s03/ROI3/Results_ROI3.csv	245.383	13
/Users/nagoya/R/BIG12KD定量/72hr/s03/ROI3/Results_ROI3.csv	227.388	14
/Users/nagoya/R/BIG12KD定量/72hr/s03/ROI3/Results_ROI3.csv	243.695	15
/Users/nagoya/R/BIG12KD定量/72hr/s03/ROI3/Results_ROI3.csv	242.193	16
/Users/nagoya/R/BIG12KD定量/72hr/s03/ROI3/Results_ROI3.csv	235.314	17
/Users/nagoya/R/BIG12KD定量/72hr/s03/ROI3/Results_ROI3.csv	250.781	18
/Users/nagoya/R/BIG12KD定量/72hr/s03/ROI3/Results_ROI3.csv	256.898	19
/Users/nagoya/R/BIG12KD定量/72hr/s03/ROI3/Results_ROI3.csv	263.325	20
/Users/nagoya/R/BIG12KD定量/72hr/s03/ROI3/Results_ROI3.csv	246.773	21
/Users/nagoya/R/BIG12KD定量/72hr/s03/ROI3/Results_ROI3.csv	256.692	22
/Users/nagoya/R/BIG12KD定量/72hr/s03/ROI3/Results_ROI3.csv	245.42	23
/Users/nagoya/R/BIG12KD定量/72hr/s03/ROI3/Results_ROI3.csv	292.051	24
/Users/nagoya/R/BIG12KD定量/72hr/s03/ROI3/Results_ROI3.csv	273.12	25
/Users/nagoya/R/BIG12KD定量/72hr/s03/ROI3/Results_ROI3.csv	285.417	26
/Users/nagoya/R/BIG12KD定量/72hr/s03/ROI3/Results_ROI3.csv	274.804	27
/Users/nagoya/R/BIG12KD定量/72hr/s03/ROI3/Results_ROI3.csv	272.232	28
/Users/nagoya/R/BIG12KD定量/72hr/s03/ROI3/Results_ROI3.csv	256.683	29
/Users/nagoya/R/BIG12KD定量/72hr/s03/ROI3/Results_ROI3.csv	275.188	30
/Users/nagoya/R/BIG12KD定量/72hr/s03/ROI3/Results_ROI3.csv	286.598	31
/Users/nagoya/R/BIG12KD定量/72hr/s03/ROI3/Results_ROI3.csv	245.656	32
/Users/nagoya/R/BIG12KD定量/72hr/s03/ROI3/Results_ROI3.csv	244.636	33
/Users/nagoya/R/BIG12KD定量/72hr/s03/ROI3/Results_ROI3.csv	276.682	34
/Users/nagoya/R/BIG12KD定量/72hr/s03/ROI3/Results_ROI3.csv	269.209	35
/Users/nagoya/R/BIG12KD定量/72hr/s03/ROI3/Results_ROI3.csv	293.562	36
/Users/nagoya/R/BIG12KD定量/72hr/s03/ROI3/Results_ROI3.csv	277.148	37
/Users/nagoya/R/BIG12KD定量/72hr/s03/ROI3/Results_ROI3.csv	302.821	38
/Users/nagoya/R/BIG12KD定量/72hr/s03/ROI3/Results_ROI3.csv	322.394	39
/Users/nagoya/R/BIG12KD定量/72hr/s03/ROI3/Results_ROI3.csv	297.333	40
/Users/nagoya/R/BIG12KD定量/72hr/s03/ROI3/Results_ROI3.csv	308.953	41
/Users/nagoya/R/BIG12KD定量/72hr/s03/ROI3/Results_ROI3.csv	304.684	42
/Users/nagoya/R/BIG12KD定量/72hr/s03/ROI3/Results_ROI3.csv	318.182	43
/Users/nagoya/R/BIG12KD定量/72hr/s03/ROI3/Results_ROI3.csv	272.27	44
/Users/nagoya/R/BIG12KD定量/72hr/s03/ROI3/Results_ROI3.csv	320.414	45
/Users/nagoya/R/BIG12KD定量/72hr/s03/ROI3/Results_ROI3.csv	315.652	46
/Users/nagoya/R/BIG12KD定量/72hr/s03/ROI4/Results_ROI4.csv	163.408	1
/Users/nagoya/R/BIG12KD定量/72hr/s03/ROI4/Results_ROI4.csv	180.12	2
/Users/nagoya/R/BIG12KD定量/72hr/s03/ROI4/Results_ROI4.csv	200.877	3
/Users/nagoya/R/BIG12KD定量/72hr/s03/ROI4/Results_ROI4.csv	213.799	4
/Users/nagoya/R/BIG12KD定量/72hr/s03/ROI4/Results_ROI4.csv	221.165	5
/Users/nagoya/R/BIG12KD定量/72hr/s03/ROI4/Results_ROI4.csv	237.635	6
/Users/nagoya/R/BIG12KD定量/72hr/s03/ROI4/Results_ROI4.csv	250.962	7
/Users/nagoya/R/BIG12KD定量/72hr/s03/ROI4/Results_ROI4.csv	267.437	8
/Users/nagoya/R/BIG12KD定量/72hr/s03/ROI4/Results_ROI4.csv	284.925	9
/Users/nagoya/R/BIG12KD定量/72hr/s03/ROI4/Results_ROI4.csv	286.677	10
/Users/nagoya/R/BIG12KD定量/72hr/s03/ROI4/Results_ROI4.csv	296.31	11
/Users/nagoya/R/BIG12KD定量/72hr/s03/ROI4/Results_ROI4.csv	314.066	12
/Users/nagoya/R/BIG12KD定量/72hr/s03/ROI4/Results_ROI4.csv	317.316	13
/Users/nagoya/R/BIG12KD定量/72hr/s03/ROI4/Results_ROI4.csv	331.467	14
/Users/nagoya/R/BIG12KD定量/72hr/s03/ROI4/Results_ROI4.csv	353.341	15
/Users/nagoya/R/BIG12KD定量/72hr/s03/ROI4/Results_ROI4.csv	338.033	16
/Users/nagoya/R/BIG12KD定量/72hr/s03/ROI4/Results_ROI4.csv	341.103	17
/Users/nagoya/R/BIG12KD定量/72hr/s03/ROI4/Results_ROI4.csv	339.119	18
/Users/nagoya/R/BIG12KD定量/72hr/s03/ROI4/Results_ROI4.csv	350.449	19
/Users/nagoya/R/BIG12KD定量/72hr/s03/ROI4/Results_ROI4.csv	362.824	20
/Users/nagoya/R/BIG12KD定量/72hr/s03/ROI4/Results_ROI4.csv	365.365	21
/Users/nagoya/R/BIG12KD定量/72hr/s03/ROI4/Results_ROI4.csv	350.075	22
/Users/nagoya/R/BIG12KD定量/72hr/s03/ROI4/Results_ROI4.csv	348.412	23
/Users/nagoya/R/BIG12KD定量/72hr/s03/ROI4/Results_ROI4.csv	326.433	24
/Users/nagoya/R/BIG12KD定量/72hr/s03/ROI4/Results_ROI4.csv	321.207	25
/Users/nagoya/R/BIG12KD定量/72hr/s03/ROI4/Results_ROI4.csv	314.343	26
/Users/nagoya/R/BIG12KD定量/72hr/s03/ROI4/Results_ROI4.csv	294.204	27
/Users/nagoya/R/BIG12KD定量/72hr/s03/ROI4/Results_ROI4.csv	315.015	28
/Users/nagoya/R/BIG12KD定量/72hr/s03/ROI4/Results_ROI4.csv	313.667	29
/Users/nagoya/R/BIG12KD定量/72hr/s03/ROI4/Results_ROI4.csv	297.561	30
/Users/nagoya/R/BIG12KD定量/72hr/s03/ROI4/Results_ROI4.csv	292.926	31
/Users/nagoya/R/BIG12KD定量/72hr/s03/ROI4/Results_ROI4.csv	294.393	32
/Users/nagoya/R/BIG12KD定量/72hr/s03/ROI4/Results_ROI4.csv	298.651	33
/Users/nagoya/R/BIG12KD定量/72hr/s03/ROI4/Results_ROI4.csv	280.307	34
/Users/nagoya/R/BIG12KD定量/72hr/s03/ROI4/Results_ROI4.csv	282.265	35
/Users/nagoya/R/BIG12KD定量/72hr/s03/ROI4/Results_ROI4.csv	279.315	36
/Users/nagoya/R/BIG12KD定量/72hr/s03/ROI4/Results_ROI4.csv	261.099	37
/Users/nagoya/R/BIG12KD定量/72hr/s03/ROI4/Results_ROI4.csv	255.052	38
/Users/nagoya/R/BIG12KD定量/72hr/s03/ROI4/Results_ROI4.csv	266.596	39
/Users/nagoya/R/BIG12KD定量/72hr/s03/ROI4/Results_ROI4.csv	270.506	40
/Users/nagoya/R/BIG12KD定量/72hr/s03/ROI4/Results_ROI4.csv	266.094	41
/Users/nagoya/R/BIG12KD定量/72hr/s03/ROI4/Results_ROI4.csv	270.835	42
/Users/nagoya/R/BIG12KD定量/72hr/s03/ROI4/Results_ROI4.csv	263.005	43
/Users/nagoya/R/BIG12KD定量/72hr/s03/ROI4/Results_ROI4.csv	254.001	44
/Users/nagoya/R/BIG12KD定量/72hr/s03/ROI4/Results_ROI4.csv	258.667	45
/Users/nagoya/R/BIG12KD定量/72hr/s03/ROI4/Results_ROI4.csv	259.785	46
/Users/nagoya/R/BIG12KD定量/72hr/s03/ROI5/Results_ROI5.csv	155.437	1
/Users/nagoya/R/BIG12KD定量/72hr/s03/ROI5/Results_ROI5.csv	165.593	2
/Users/nagoya/R/BIG12KD定量/72hr/s03/ROI5/Results_ROI5.csv	176.119	3
/Users/nagoya/R/BIG12KD定量/72hr/s03/ROI5/Results_ROI5.csv	181.367	4
/Users/nagoya/R/BIG12KD定量/72hr/s03/ROI5/Results_ROI5.csv	188.934	5
/Users/nagoya/R/BIG12KD定量/72hr/s03/ROI5/Results_ROI5.csv	189.326	6
/Users/nagoya/R/BIG12KD定量/72hr/s03/ROI5/Results_ROI5.csv	199.571	7
/Users/nagoya/R/BIG12KD定量/72hr/s03/ROI5/Results_ROI5.csv	209.334	8
/Users/nagoya/R/BIG12KD定量/72hr/s03/ROI5/Results_ROI5.csv	215.755	9
/Users/nagoya/R/BIG12KD定量/72hr/s03/ROI5/Results_ROI5.csv	217.72	10
/Users/nagoya/R/BIG12KD定量/72hr/s03/ROI5/Results_ROI5.csv	230.522	11
/Users/nagoya/R/BIG12KD定量/72hr/s03/ROI5/Results_ROI5.csv	236.885	12
/Users/nagoya/R/BIG12KD定量/72hr/s03/ROI5/Results_ROI5.csv	245.009	13
/Users/nagoya/R/BIG12KD定量/72hr/s03/ROI5/Results_ROI5.csv	250.3	14
/Users/nagoya/R/BIG12KD定量/72hr/s03/ROI5/Results_ROI5.csv	247.232	15
/Users/nagoya/R/BIG12KD定量/72hr/s03/ROI5/Results_ROI5.csv	248.377	16
/Users/nagoya/R/BIG12KD定量/72hr/s03/ROI5/Results_ROI5.csv	259.734	17
/Users/nagoya/R/BIG12KD定量/72hr/s03/ROI5/Results_ROI5.csv	255.19	18
/Users/nagoya/R/BIG12KD定量/72hr/s03/ROI5/Results_ROI5.csv	233.95	19
/Users/nagoya/R/BIG12KD定量/72hr/s03/ROI5/Results_ROI5.csv	237.717	20
/Users/nagoya/R/BIG12KD定量/72hr/s03/ROI5/Results_ROI5.csv	240.667	21
/Users/nagoya/R/BIG12KD定量/72hr/s03/ROI5/Results_ROI5.csv	238.031	22
/Users/nagoya/R/BIG12KD定量/72hr/s03/ROI5/Results_ROI5.csv	228.234	23
/Users/nagoya/R/BIG12KD定量/72hr/s03/ROI5/Results_ROI5.csv	234.414	24
/Users/nagoya/R/BIG12KD定量/72hr/s03/ROI5/Results_ROI5.csv	236.47	25
/Users/nagoya/R/BIG12KD定量/72hr/s03/ROI5/Results_ROI5.csv	233.97	26
/Users/nagoya/R/BIG12KD定量/72hr/s03/ROI5/Results_ROI5.csv	232.295	27
/Users/nagoya/R/BIG12KD定量/72hr/s03/ROI5/Results_ROI5.csv	239.646	28
/Users/nagoya/R/BIG12KD定量/72hr/s03/ROI5/Results_ROI5.csv	228.924	29
/Users/nagoya/R/BIG12KD定量/72hr/s03/ROI5/Results_ROI5.csv	230.421	30
/Users/nagoya/R/BIG12KD定量/72hr/s03/ROI5/Results_ROI5.csv	218.609	31
/Users/nagoya/R/BIG12KD定量/72hr/s03/ROI5/Results_ROI5.csv	216.255	32
/Users/nagoya/R/BIG12KD定量/72hr/s03/ROI5/Results_ROI5.csv	215.763	33
/Users/nagoya/R/BIG12KD定量/72hr/s03/ROI5/Results_ROI5.csv	215.316	34
/Users/nagoya/R/BIG12KD定量/72hr/s03/ROI5/Results_ROI5.csv	215.068	35
/Users/nagoya/R/BIG12KD定量/72hr/s03/ROI5/Results_ROI5.csv	219.126	36
/Users/nagoya/R/BIG12KD定量/72hr/s03/ROI5/Results_ROI5.csv	221.124	37
/Users/nagoya/R/BIG12KD定量/72hr/s03/ROI5/Results_ROI5.csv	206.694	38
/Users/nagoya/R/BIG12KD定量/72hr/s03/ROI5/Results_ROI5.csv	217.336	39
/Users/nagoya/R/BIG12KD定量/72hr/s03/ROI5/Results_ROI5.csv	217.923	40
/Users/nagoya/R/BIG12KD定量/72hr/s03/ROI5/Results_ROI5.csv	214.086	41
/Users/nagoya/R/BIG12KD定量/72hr/s03/ROI5/Results_ROI5.csv	214.43	42
/Users/nagoya/R/BIG12KD定量/72hr/s03/ROI5/Results_ROI5.csv	212.82	43
/Users/nagoya/R/BIG12KD定量/72hr/s03/ROI5/Results_ROI5.csv	209.122	44
/Users/nagoya/R/BIG12KD定量/72hr/s03/ROI5/Results_ROI5.csv	209.015	45
/Users/nagoya/R/BIG12KD定量/72hr/s03/ROI5/Results_ROI5.csv	208.09	46
/Users/nagoya/R/BIG12KD定量/72hr/s03/ROI6/Results_ROI6.csv	159.9	1
/Users/nagoya/R/BIG12KD定量/72hr/s03/ROI6/Results_ROI6.csv	162.329	2
/Users/nagoya/R/BIG12KD定量/72hr/s03/ROI6/Results_ROI6.csv	166.686	3
/Users/nagoya/R/BIG12KD定量/72hr/s03/ROI6/Results_ROI6.csv	172.157	4
/Users/nagoya/R/BIG12KD定量/72hr/s03/ROI6/Results_ROI6.csv	177.395	5
/Users/nagoya/R/BIG12KD定量/72hr/s03/ROI6/Results_ROI6.csv	178.414	6
/Users/nagoya/R/BIG12KD定量/72hr/s03/ROI6/Results_ROI6.csv	187.468	7
/Users/nagoya/R/BIG12KD定量/72hr/s03/ROI6/Results_ROI6.csv	192.046	8
/Users/nagoya/R/BIG12KD定量/72hr/s03/ROI6/Results_ROI6.csv	196.618	9
/Users/nagoya/R/BIG12KD定量/72hr/s03/ROI6/Results_ROI6.csv	201.869	10
/Users/nagoya/R/BIG12KD定量/72hr/s03/ROI6/Results_ROI6.csv	208.286	11
/Users/nagoya/R/BIG12KD定量/72hr/s03/ROI6/Results_ROI6.csv	201.059	12
/Users/nagoya/R/BIG12KD定量/72hr/s03/ROI6/Results_ROI6.csv	212.641	13
/Users/nagoya/R/BIG12KD定量/72hr/s03/ROI6/Results_ROI6.csv	226.597	14
/Users/nagoya/R/BIG12KD定量/72hr/s03/ROI6/Results_ROI6.csv	214.117	15
/Users/nagoya/R/BIG12KD定量/72hr/s03/ROI6/Results_ROI6.csv	222.738	16
/Users/nagoya/R/BIG12KD定量/72hr/s03/ROI6/Results_ROI6.csv	225.973	17
/Users/nagoya/R/BIG12KD定量/72hr/s03/ROI6/Results_ROI6.csv	219.089	18
/Users/nagoya/R/BIG12KD定量/72hr/s03/ROI6/Results_ROI6.csv	219.325	19
/Users/nagoya/R/BIG12KD定量/72hr/s03/ROI6/Results_ROI6.csv	217.464	20
/Users/nagoya/R/BIG12KD定量/72hr/s03/ROI6/Results_ROI6.csv	222.93	21
/Users/nagoya/R/BIG12KD定量/72hr/s03/ROI6/Results_ROI6.csv	222.138	22
/Users/nagoya/R/BIG12KD定量/72hr/s03/ROI6/Results_ROI6.csv	204.991	23
/Users/nagoya/R/BIG12KD定量/72hr/s03/ROI6/Results_ROI6.csv	203.453	24
/Users/nagoya/R/BIG12KD定量/72hr/s03/ROI6/Results_ROI6.csv	200.863	25
/Users/nagoya/R/BIG12KD定量/72hr/s03/ROI6/Results_ROI6.csv	205.789	26
/Users/nagoya/R/BIG12KD定量/72hr/s03/ROI6/Results_ROI6.csv	196.357	27
/Users/nagoya/R/BIG12KD定量/72hr/s03/ROI6/Results_ROI6.csv	201.153	28
/Users/nagoya/R/BIG12KD定量/72hr/s03/ROI6/Results_ROI6.csv	196.128	29
/Users/nagoya/R/BIG12KD定量/72hr/s03/ROI6/Results_ROI6.csv	196.455	30
/Users/nagoya/R/BIG12KD定量/72hr/s03/ROI6/Results_ROI6.csv	206.223	31
/Users/nagoya/R/BIG12KD定量/72hr/s03/ROI6/Results_ROI6.csv	208.145	32
/Users/nagoya/R/BIG12KD定量/72hr/s03/ROI6/Results_ROI6.csv	204.851	33
/Users/nagoya/R/BIG12KD定量/72hr/s03/ROI6/Results_ROI6.csv	209.594	34
/Users/nagoya/R/BIG12KD定量/72hr/s03/ROI6/Results_ROI6.csv	199.094	35
/Users/nagoya/R/BIG12KD定量/72hr/s03/ROI6/Results_ROI6.csv	204.025	36
/Users/nagoya/R/BIG12KD定量/72hr/s03/ROI6/Results_ROI6.csv	197.146	37
/Users/nagoya/R/BIG12KD定量/72hr/s03/ROI6/Results_ROI6.csv	196.107	38
/Users/nagoya/R/BIG12KD定量/72hr/s03/ROI6/Results_ROI6.csv	195.371	39
/Users/nagoya/R/BIG12KD定量/72hr/s03/ROI6/Results_ROI6.csv	194.118	40
/Users/nagoya/R/BIG12KD定量/72hr/s03/ROI6/Results_ROI6.csv	193.645	41
/Users/nagoya/R/BIG12KD定量/72hr/s03/ROI6/Results_ROI6.csv	190.285	42
/Users/nagoya/R/BIG12KD定量/72hr/s03/ROI6/Results_ROI6.csv	189.197	43
/Users/nagoya/R/BIG12KD定量/72hr/s03/ROI6/Results_ROI6.csv	191.584	44
/Users/nagoya/R/BIG12KD定量/72hr/s03/ROI6/Results_ROI6.csv	185.938	45
/Users/nagoya/R/BIG12KD定量/72hr/s03/ROI6/Results_ROI6.csv	190.079	46
/Users/nagoya/R/BIG12KD定量/72hr/s03/ROI7/Results_ROI7.csv	155.109	1
/Users/nagoya/R/BIG12KD定量/72hr/s03/ROI7/Results_ROI7.csv	157.635	2
/Users/nagoya/R/BIG12KD定量/72hr/s03/ROI7/Results_ROI7.csv	158.699	3
/Users/nagoya/R/BIG12KD定量/72hr/s03/ROI7/Results_ROI7.csv	160.525	4
/Users/nagoya/R/BIG12KD定量/72hr/s03/ROI7/Results_ROI7.csv	167.743	5
/Users/nagoya/R/BIG12KD定量/72hr/s03/ROI7/Results_ROI7.csv	172.524	6
/Users/nagoya/R/BIG12KD定量/72hr/s03/ROI7/Results_ROI7.csv	171.829	7
/Users/nagoya/R/BIG12KD定量/72hr/s03/ROI7/Results_ROI7.csv	170.254	8
/Users/nagoya/R/BIG12KD定量/72hr/s03/ROI7/Results_ROI7.csv	181.396	9
/Users/nagoya/R/BIG12KD定量/72hr/s03/ROI7/Results_ROI7.csv	186.291	10
/Users/nagoya/R/BIG12KD定量/72hr/s03/ROI7/Results_ROI7.csv	187.612	11
/Users/nagoya/R/BIG12KD定量/72hr/s03/ROI7/Results_ROI7.csv	187.932	12
/Users/nagoya/R/BIG12KD定量/72hr/s03/ROI7/Results_ROI7.csv	196.517	13
/Users/nagoya/R/BIG12KD定量/72hr/s03/ROI7/Results_ROI7.csv	194.498	14
/Users/nagoya/R/BIG12KD定量/72hr/s03/ROI7/Results_ROI7.csv	197.569	15
/Users/nagoya/R/BIG12KD定量/72hr/s03/ROI7/Results_ROI7.csv	194.75	16
/Users/nagoya/R/BIG12KD定量/72hr/s03/ROI7/Results_ROI7.csv	198.317	17
/Users/nagoya/R/BIG12KD定量/72hr/s03/ROI7/Results_ROI7.csv	208.6	18
/Users/nagoya/R/BIG12KD定量/72hr/s03/ROI7/Results_ROI7.csv	205.616	19
/Users/nagoya/R/BIG12KD定量/72hr/s03/ROI7/Results_ROI7.csv	196.641	20
/Users/nagoya/R/BIG12KD定量/72hr/s03/ROI7/Results_ROI7.csv	185.946	21
/Users/nagoya/R/BIG12KD定量/72hr/s03/ROI7/Results_ROI7.csv	181.23	22
/Users/nagoya/R/BIG12KD定量/72hr/s03/ROI7/Results_ROI7.csv	182.156	23
/Users/nagoya/R/BIG12KD定量/72hr/s03/ROI7/Results_ROI7.csv	187.113	24
/Users/nagoya/R/BIG12KD定量/72hr/s03/ROI7/Results_ROI7.csv	186.246	25
/Users/nagoya/R/BIG12KD定量/72hr/s03/ROI7/Results_ROI7.csv	184.691	26
/Users/nagoya/R/BIG12KD定量/72hr/s03/ROI7/Results_ROI7.csv	183.182	27
/Users/nagoya/R/BIG12KD定量/72hr/s03/ROI7/Results_ROI7.csv	178.503	28
/Users/nagoya/R/BIG12KD定量/72hr/s03/ROI7/Results_ROI7.csv	182	29
/Users/nagoya/R/BIG12KD定量/72hr/s03/ROI7/Results_ROI7.csv	185.11	30
/Users/nagoya/R/BIG12KD定量/72hr/s03/ROI7/Results_ROI7.csv	187.521	31
/Users/nagoya/R/BIG12KD定量/72hr/s03/ROI7/Results_ROI7.csv	186.837	32
/Users/nagoya/R/BIG12KD定量/72hr/s03/ROI7/Results_ROI7.csv	189.953	33
/Users/nagoya/R/BIG12KD定量/72hr/s03/ROI7/Results_ROI7.csv	179.151	34
/Users/nagoya/R/BIG12KD定量/72hr/s03/ROI7/Results_ROI7.csv	178.508	35
/Users/nagoya/R/BIG12KD定量/72hr/s03/ROI7/Results_ROI7.csv	176.778	36
/Users/nagoya/R/BIG12KD定量/72hr/s03/ROI7/Results_ROI7.csv	185.126	37
/Users/nagoya/R/BIG12KD定量/72hr/s03/ROI7/Results_ROI7.csv	182.579	38
/Users/nagoya/R/BIG12KD定量/72hr/s03/ROI7/Results_ROI7.csv	185.5	39
/Users/nagoya/R/BIG12KD定量/72hr/s03/ROI7/Results_ROI7.csv	181.768	40
/Users/nagoya/R/BIG12KD定量/72hr/s03/ROI7/Results_ROI7.csv	183.225	41
/Users/nagoya/R/BIG12KD定量/72hr/s03/ROI7/Results_ROI7.csv	184.978	42
/Users/nagoya/R/BIG12KD定量/72hr/s03/ROI7/Results_ROI7.csv	180.404	43
/Users/nagoya/R/BIG12KD定量/72hr/s03/ROI7/Results_ROI7.csv	183.035	44
/Users/nagoya/R/BIG12KD定量/72hr/s03/ROI7/Results_ROI7.csv	185.497	45
/Users/nagoya/R/BIG12KD定量/72hr/s03/ROI7/Results_ROI7.csv	187.363	46
/Users/nagoya/R/BIG12KD定量/72hr/s03/ROI8/Results_ROI8.csv	153.587	1
/Users/nagoya/R/BIG12KD定量/72hr/s03/ROI8/Results_ROI8.csv	153.87	2
/Users/nagoya/R/BIG12KD定量/72hr/s03/ROI8/Results_ROI8.csv	155.557	3
/Users/nagoya/R/BIG12KD定量/72hr/s03/ROI8/Results_ROI8.csv	156.547	4
/Users/nagoya/R/BIG12KD定量/72hr/s03/ROI8/Results_ROI8.csv	160.817	5
/Users/nagoya/R/BIG12KD定量/72hr/s03/ROI8/Results_ROI8.csv	162.559	6
/Users/nagoya/R/BIG12KD定量/72hr/s03/ROI8/Results_ROI8.csv	164.65	7
/Users/nagoya/R/BIG12KD定量/72hr/s03/ROI8/Results_ROI8.csv	170.289	8
/Users/nagoya/R/BIG12KD定量/72hr/s03/ROI8/Results_ROI8.csv	166.361	9
/Users/nagoya/R/BIG12KD定量/72hr/s03/ROI8/Results_ROI8.csv	170.141	10
/Users/nagoya/R/BIG12KD定量/72hr/s03/ROI8/Results_ROI8.csv	167.875	11
/Users/nagoya/R/BIG12KD定量/72hr/s03/ROI8/Results_ROI8.csv	169.274	12
/Users/nagoya/R/BIG12KD定量/72hr/s03/ROI8/Results_ROI8.csv	169.918	13
/Users/nagoya/R/BIG12KD定量/72hr/s03/ROI8/Results_ROI8.csv	176.93	14
/Users/nagoya/R/BIG12KD定量/72hr/s03/ROI8/Results_ROI8.csv	170.922	15
/Users/nagoya/R/BIG12KD定量/72hr/s03/ROI8/Results_ROI8.csv	175.168	16
/Users/nagoya/R/BIG12KD定量/72hr/s03/ROI8/Results_ROI8.csv	171.542	17
/Users/nagoya/R/BIG12KD定量/72hr/s03/ROI8/Results_ROI8.csv	179.671	18
/Users/nagoya/R/BIG12KD定量/72hr/s03/ROI8/Results_ROI8.csv	171.462	19
/Users/nagoya/R/BIG12KD定量/72hr/s03/ROI8/Results_ROI8.csv	180.915	20
/Users/nagoya/R/BIG12KD定量/72hr/s03/ROI8/Results_ROI8.csv	175.927	21
/Users/nagoya/R/BIG12KD定量/72hr/s03/ROI8/Results_ROI8.csv	179.963	22
/Users/nagoya/R/BIG12KD定量/72hr/s03/ROI8/Results_ROI8.csv	176.102	23
/Users/nagoya/R/BIG12KD定量/72hr/s03/ROI8/Results_ROI8.csv	173.975	24
/Users/nagoya/R/BIG12KD定量/72hr/s03/ROI8/Results_ROI8.csv	171.158	25
/Users/nagoya/R/BIG12KD定量/72hr/s03/ROI8/Results_ROI8.csv	170.869	26
/Users/nagoya/R/BIG12KD定量/72hr/s03/ROI8/Results_ROI8.csv	168.427	27
/Users/nagoya/R/BIG12KD定量/72hr/s03/ROI8/Results_ROI8.csv	169.096	28
/Users/nagoya/R/BIG12KD定量/72hr/s03/ROI8/Results_ROI8.csv	168.608	29
/Users/nagoya/R/BIG12KD定量/72hr/s03/ROI8/Results_ROI8.csv	169.474	30
/Users/nagoya/R/BIG12KD定量/72hr/s03/ROI8/Results_ROI8.csv	170.65	31
/Users/nagoya/R/BIG12KD定量/72hr/s03/ROI8/Results_ROI8.csv	167.236	32
/Users/nagoya/R/BIG12KD定量/72hr/s03/ROI8/Results_ROI8.csv	165.642	33
/Users/nagoya/R/BIG12KD定量/72hr/s03/ROI8/Results_ROI8.csv	169.264	34
/Users/nagoya/R/BIG12KD定量/72hr/s03/ROI8/Results_ROI8.csv	164.568	35
/Users/nagoya/R/BIG12KD定量/72hr/s03/ROI8/Results_ROI8.csv	165.036	36
/Users/nagoya/R/BIG12KD定量/72hr/s03/ROI8/Results_ROI8.csv	166.634	37
/Users/nagoya/R/BIG12KD定量/72hr/s03/ROI8/Results_ROI8.csv	168.2	38
/Users/nagoya/R/BIG12KD定量/72hr/s03/ROI8/Results_ROI8.csv	168.866	39
/Users/nagoya/R/BIG12KD定量/72hr/s03/ROI8/Results_ROI8.csv	167.075	40
/Users/nagoya/R/BIG12KD定量/72hr/s03/ROI8/Results_ROI8.csv	165.823	41
/Users/nagoya/R/BIG12KD定量/72hr/s03/ROI8/Results_ROI8.csv	162.717	42
/Users/nagoya/R/BIG12KD定量/72hr/s03/ROI8/Results_ROI8.csv	167.388	43
/Users/nagoya/R/BIG12KD定量/72hr/s03/ROI8/Results_ROI8.csv	168.251	44
/Users/nagoya/R/BIG12KD定量/72hr/s03/ROI8/Results_ROI8.csv	167.769	45
/Users/nagoya/R/BIG12KD定量/72hr/s03/ROI8/Results_ROI8.csv	167.73	46
/Users/nagoya/R/BIG12KD定量/72hr/s03/ROI9/Results_ROI9.csv	156.328	1
/Users/nagoya/R/BIG12KD定量/72hr/s03/ROI9/Results_ROI9.csv	160.531	2
/Users/nagoya/R/BIG12KD定量/72hr/s03/ROI9/Results_ROI9.csv	158.491	3
/Users/nagoya/R/BIG12KD定量/72hr/s03/ROI9/Results_ROI9.csv	162.818	4
/Users/nagoya/R/BIG12KD定量/72hr/s03/ROI9/Results_ROI9.csv	162.023	5
/Users/nagoya/R/BIG12KD定量/72hr/s03/ROI9/Results_ROI9.csv	167.075	6
/Users/nagoya/R/BIG12KD定量/72hr/s03/ROI9/Results_ROI9.csv	168.39	7
/Users/nagoya/R/BIG12KD定量/72hr/s03/ROI9/Results_ROI9.csv	167.867	8
/Users/nagoya/R/BIG12KD定量/72hr/s03/ROI9/Results_ROI9.csv	165.076	9
/Users/nagoya/R/BIG12KD定量/72hr/s03/ROI9/Results_ROI9.csv	169.362	10
/Users/nagoya/R/BIG12KD定量/72hr/s03/ROI9/Results_ROI9.csv	168.439	11
/Users/nagoya/R/BIG12KD定量/72hr/s03/ROI9/Results_ROI9.csv	171.369	12
/Users/nagoya/R/BIG12KD定量/72hr/s03/ROI9/Results_ROI9.csv	173.571	13
/Users/nagoya/R/BIG12KD定量/72hr/s03/ROI9/Results_ROI9.csv	171.692	14
/Users/nagoya/R/BIG12KD定量/72hr/s03/ROI9/Results_ROI9.csv	173.773	15
/Users/nagoya/R/BIG12KD定量/72hr/s03/ROI9/Results_ROI9.csv	176.576	16
/Users/nagoya/R/BIG12KD定量/72hr/s03/ROI9/Results_ROI9.csv	174.83	17
/Users/nagoya/R/BIG12KD定量/72hr/s03/ROI9/Results_ROI9.csv	176.651	18
/Users/nagoya/R/BIG12KD定量/72hr/s03/ROI9/Results_ROI9.csv	174.512	19
/Users/nagoya/R/BIG12KD定量/72hr/s03/ROI9/Results_ROI9.csv	176.024	20
/Users/nagoya/R/BIG12KD定量/72hr/s03/ROI9/Results_ROI9.csv	176.155	21
/Users/nagoya/R/BIG12KD定量/72hr/s03/ROI9/Results_ROI9.csv	178.81	22
/Users/nagoya/R/BIG12KD定量/72hr/s03/ROI9/Results_ROI9.csv	170.94	23
/Users/nagoya/R/BIG12KD定量/72hr/s03/ROI9/Results_ROI9.csv	174.804	24
/Users/nagoya/R/BIG12KD定量/72hr/s03/ROI9/Results_ROI9.csv	174.642	25
/Users/nagoya/R/BIG12KD定量/72hr/s03/ROI9/Results_ROI9.csv	175.59	26
/Users/nagoya/R/BIG12KD定量/72hr/s03/ROI9/Results_ROI9.csv	176.692	27
/Users/nagoya/R/BIG12KD定量/72hr/s03/ROI9/Results_ROI9.csv	177.696	28
/Users/nagoya/R/BIG12KD定量/72hr/s03/ROI9/Results_ROI9.csv	186.006	29
/Users/nagoya/R/BIG12KD定量/72hr/s03/ROI9/Results_ROI9.csv	173.966	30
/Users/nagoya/R/BIG12KD定量/72hr/s03/ROI9/Results_ROI9.csv	174.224	31
/Users/nagoya/R/BIG12KD定量/72hr/s03/ROI9/Results_ROI9.csv	181.819	32
/Users/nagoya/R/BIG12KD定量/72hr/s03/ROI9/Results_ROI9.csv	178.233	33
/Users/nagoya/R/BIG12KD定量/72hr/s03/ROI9/Results_ROI9.csv	180.693	34
/Users/nagoya/R/BIG12KD定量/72hr/s03/ROI9/Results_ROI9.csv	176.384	35
/Users/nagoya/R/BIG12KD定量/72hr/s03/ROI9/Results_ROI9.csv	176.855	36
/Users/nagoya/R/BIG12KD定量/72hr/s03/ROI9/Results_ROI9.csv	179.82	37
/Users/nagoya/R/BIG12KD定量/72hr/s03/ROI9/Results_ROI9.csv	179.776	38
/Users/nagoya/R/BIG12KD定量/72hr/s03/ROI9/Results_ROI9.csv	178.811	39
/Users/nagoya/R/BIG12KD定量/72hr/s03/ROI9/Results_ROI9.csv	176.622	40
/Users/nagoya/R/BIG12KD定量/72hr/s03/ROI9/Results_ROI9.csv	184.274	41
/Users/nagoya/R/BIG12KD定量/72hr/s03/ROI9/Results_ROI9.csv	181.358	42
/Users/nagoya/R/BIG12KD定量/72hr/s03/ROI9/Results_ROI9.csv	180.89	43
/Users/nagoya/R/BIG12KD定量/72hr/s03/ROI9/Results_ROI9.csv	183.709	44
/Users/nagoya/R/BIG12KD定量/72hr/s03/ROI9/Results_ROI9.csv	178.726	45
/Users/nagoya/R/BIG12KD定量/72hr/s03/ROI9/Results_ROI9.csv	182.444	46
/Users/nagoya/R/BIG12KD定量/72hr/s04/ROI1/Results_ROI1.csv	209.206	1
/Users/nagoya/R/BIG12KD定量/72hr/s04/ROI1/Results_ROI1.csv	219.432	2
/Users/nagoya/R/BIG12KD定量/72hr/s04/ROI1/Results_ROI1.csv	262.007	3
/Users/nagoya/R/BIG12KD定量/72hr/s04/ROI1/Results_ROI1.csv	284.099	4
/Users/nagoya/R/BIG12KD定量/72hr/s04/ROI1/Results_ROI1.csv	299.355	5
/Users/nagoya/R/BIG12KD定量/72hr/s04/ROI1/Results_ROI1.csv	311.658	6
/Users/nagoya/R/BIG12KD定量/72hr/s04/ROI1/Results_ROI1.csv	330.817	7
/Users/nagoya/R/BIG12KD定量/72hr/s04/ROI1/Results_ROI1.csv	348.343	8
/Users/nagoya/R/BIG12KD定量/72hr/s04/ROI1/Results_ROI1.csv	374.512	9
/Users/nagoya/R/BIG12KD定量/72hr/s04/ROI1/Results_ROI1.csv	425.013	10
/Users/nagoya/R/BIG12KD定量/72hr/s04/ROI1/Results_ROI1.csv	386.967	11
/Users/nagoya/R/BIG12KD定量/72hr/s04/ROI1/Results_ROI1.csv	406.465	12
/Users/nagoya/R/BIG12KD定量/72hr/s04/ROI1/Results_ROI1.csv	402.212	13
/Users/nagoya/R/BIG12KD定量/72hr/s04/ROI1/Results_ROI1.csv	449.703	14
/Users/nagoya/R/BIG12KD定量/72hr/s04/ROI1/Results_ROI1.csv	440.352	15
/Users/nagoya/R/BIG12KD定量/72hr/s04/ROI1/Results_ROI1.csv	426.384	16
/Users/nagoya/R/BIG12KD定量/72hr/s04/ROI1/Results_ROI1.csv	427.66	17
/Users/nagoya/R/BIG12KD定量/72hr/s04/ROI1/Results_ROI1.csv	470.217	18
/Users/nagoya/R/BIG12KD定量/72hr/s04/ROI1/Results_ROI1.csv	459.705	19
/Users/nagoya/R/BIG12KD定量/72hr/s04/ROI1/Results_ROI1.csv	468.386	20
/Users/nagoya/R/BIG12KD定量/72hr/s04/ROI1/Results_ROI1.csv	479.03	21
/Users/nagoya/R/BIG12KD定量/72hr/s04/ROI1/Results_ROI1.csv	472.013	22
/Users/nagoya/R/BIG12KD定量/72hr/s04/ROI1/Results_ROI1.csv	446.762	23
/Users/nagoya/R/BIG12KD定量/72hr/s04/ROI1/Results_ROI1.csv	430.886	24
/Users/nagoya/R/BIG12KD定量/72hr/s04/ROI1/Results_ROI1.csv	485.457	25
/Users/nagoya/R/BIG12KD定量/72hr/s04/ROI1/Results_ROI1.csv	470.348	26
/Users/nagoya/R/BIG12KD定量/72hr/s04/ROI1/Results_ROI1.csv	460.589	27
/Users/nagoya/R/BIG12KD定量/72hr/s04/ROI1/Results_ROI1.csv	430.528	28
/Users/nagoya/R/BIG12KD定量/72hr/s04/ROI1/Results_ROI1.csv	443.985	29
/Users/nagoya/R/BIG12KD定量/72hr/s04/ROI1/Results_ROI1.csv	463.807	30
/Users/nagoya/R/BIG12KD定量/72hr/s04/ROI1/Results_ROI1.csv	430.979	31
/Users/nagoya/R/BIG12KD定量/72hr/s04/ROI1/Results_ROI1.csv	405.269	32
/Users/nagoya/R/BIG12KD定量/72hr/s04/ROI1/Results_ROI1.csv	386.109	33
/Users/nagoya/R/BIG12KD定量/72hr/s04/ROI1/Results_ROI1.csv	384.681	34
/Users/nagoya/R/BIG12KD定量/72hr/s04/ROI1/Results_ROI1.csv	382.589	35
/Users/nagoya/R/BIG12KD定量/72hr/s04/ROI1/Results_ROI1.csv	340.142	36
/Users/nagoya/R/BIG12KD定量/72hr/s04/ROI1/Results_ROI1.csv	330.107	37
/Users/nagoya/R/BIG12KD定量/72hr/s04/ROI1/Results_ROI1.csv	363.648	38
/Users/nagoya/R/BIG12KD定量/72hr/s04/ROI1/Results_ROI1.csv	355.121	39
/Users/nagoya/R/BIG12KD定量/72hr/s04/ROI1/Results_ROI1.csv	365.629	40
/Users/nagoya/R/BIG12KD定量/72hr/s04/ROI1/Results_ROI1.csv	343.542	41
/Users/nagoya/R/BIG12KD定量/72hr/s04/ROI1/Results_ROI1.csv	342.021	42
/Users/nagoya/R/BIG12KD定量/72hr/s04/ROI1/Results_ROI1.csv	357.973	43
/Users/nagoya/R/BIG12KD定量/72hr/s04/ROI1/Results_ROI1.csv	329.148	44
/Users/nagoya/R/BIG12KD定量/72hr/s04/ROI1/Results_ROI1.csv	385.872	45
/Users/nagoya/R/BIG12KD定量/72hr/s04/ROI1/Results_ROI1.csv	324.273	46
/Users/nagoya/R/BIG12KD定量/72hr/s04/ROI2/Results_ROI2.csv	167.689	1
/Users/nagoya/R/BIG12KD定量/72hr/s04/ROI2/Results_ROI2.csv	173.351	2
/Users/nagoya/R/BIG12KD定量/72hr/s04/ROI2/Results_ROI2.csv	180.764	3
/Users/nagoya/R/BIG12KD定量/72hr/s04/ROI2/Results_ROI2.csv	183.58	4
/Users/nagoya/R/BIG12KD定量/72hr/s04/ROI2/Results_ROI2.csv	189.856	5
/Users/nagoya/R/BIG12KD定量/72hr/s04/ROI2/Results_ROI2.csv	195.34	6
/Users/nagoya/R/BIG12KD定量/72hr/s04/ROI2/Results_ROI2.csv	196.404	7
/Users/nagoya/R/BIG12KD定量/72hr/s04/ROI2/Results_ROI2.csv	205.664	8
/Users/nagoya/R/BIG12KD定量/72hr/s04/ROI2/Results_ROI2.csv	206.554	9
/Users/nagoya/R/BIG12KD定量/72hr/s04/ROI2/Results_ROI2.csv	221.126	10
/Users/nagoya/R/BIG12KD定量/72hr/s04/ROI2/Results_ROI2.csv	210.887	11
/Users/nagoya/R/BIG12KD定量/72hr/s04/ROI2/Results_ROI2.csv	220.479	12
/Users/nagoya/R/BIG12KD定量/72hr/s04/ROI2/Results_ROI2.csv	233.165	13
/Users/nagoya/R/BIG12KD定量/72hr/s04/ROI2/Results_ROI2.csv	227.455	14
/Users/nagoya/R/BIG12KD定量/72hr/s04/ROI2/Results_ROI2.csv	227.167	15
/Users/nagoya/R/BIG12KD定量/72hr/s04/ROI2/Results_ROI2.csv	248.838	16
/Users/nagoya/R/BIG12KD定量/72hr/s04/ROI2/Results_ROI2.csv	231.887	17
/Users/nagoya/R/BIG12KD定量/72hr/s04/ROI2/Results_ROI2.csv	246.865	18
/Users/nagoya/R/BIG12KD定量/72hr/s04/ROI2/Results_ROI2.csv	262.828	19
/Users/nagoya/R/BIG12KD定量/72hr/s04/ROI2/Results_ROI2.csv	249.595	20
/Users/nagoya/R/BIG12KD定量/72hr/s04/ROI2/Results_ROI2.csv	234.368	21
/Users/nagoya/R/BIG12KD定量/72hr/s04/ROI2/Results_ROI2.csv	237.287	22
/Users/nagoya/R/BIG12KD定量/72hr/s04/ROI2/Results_ROI2.csv	226.43	23
/Users/nagoya/R/BIG12KD定量/72hr/s04/ROI2/Results_ROI2.csv	227.686	24
/Users/nagoya/R/BIG12KD定量/72hr/s04/ROI2/Results_ROI2.csv	215.976	25
/Users/nagoya/R/BIG12KD定量/72hr/s04/ROI2/Results_ROI2.csv	234.113	26
/Users/nagoya/R/BIG12KD定量/72hr/s04/ROI2/Results_ROI2.csv	223.954	27
/Users/nagoya/R/BIG12KD定量/72hr/s04/ROI2/Results_ROI2.csv	250.882	28
/Users/nagoya/R/BIG12KD定量/72hr/s04/ROI2/Results_ROI2.csv	229.891	29
/Users/nagoya/R/BIG12KD定量/72hr/s04/ROI2/Results_ROI2.csv	251.629	30
/Users/nagoya/R/BIG12KD定量/72hr/s04/ROI2/Results_ROI2.csv	247.871	31
/Users/nagoya/R/BIG12KD定量/72hr/s04/ROI2/Results_ROI2.csv	262.865	32
/Users/nagoya/R/BIG12KD定量/72hr/s04/ROI2/Results_ROI2.csv	244.586	33
/Users/nagoya/R/BIG12KD定量/72hr/s04/ROI2/Results_ROI2.csv	230.41	34
/Users/nagoya/R/BIG12KD定量/72hr/s04/ROI2/Results_ROI2.csv	252.873	35
/Users/nagoya/R/BIG12KD定量/72hr/s04/ROI2/Results_ROI2.csv	262.766	36
/Users/nagoya/R/BIG12KD定量/72hr/s04/ROI2/Results_ROI2.csv	272.368	37
/Users/nagoya/R/BIG12KD定量/72hr/s04/ROI2/Results_ROI2.csv	259.925	38
/Users/nagoya/R/BIG12KD定量/72hr/s04/ROI2/Results_ROI2.csv	260.357	39
/Users/nagoya/R/BIG12KD定量/72hr/s04/ROI2/Results_ROI2.csv	256.44	40
/Users/nagoya/R/BIG12KD定量/72hr/s04/ROI2/Results_ROI2.csv	251.161	41
/Users/nagoya/R/BIG12KD定量/72hr/s04/ROI2/Results_ROI2.csv	254.515	42
/Users/nagoya/R/BIG12KD定量/72hr/s04/ROI2/Results_ROI2.csv	251.277	43
/Users/nagoya/R/BIG12KD定量/72hr/s04/ROI2/Results_ROI2.csv	253.365	44
/Users/nagoya/R/BIG12KD定量/72hr/s04/ROI2/Results_ROI2.csv	259.049	45
/Users/nagoya/R/BIG12KD定量/72hr/s04/ROI2/Results_ROI2.csv	260.133	46
/Users/nagoya/R/BIG12KD定量/72hr/s04/ROI3/Results_ROI3.csv	174.142	1
/Users/nagoya/R/BIG12KD定量/72hr/s04/ROI3/Results_ROI3.csv	200.115	2
/Users/nagoya/R/BIG12KD定量/72hr/s04/ROI3/Results_ROI3.csv	235.261	3
/Users/nagoya/R/BIG12KD定量/72hr/s04/ROI3/Results_ROI3.csv	255.787	4
/Users/nagoya/R/BIG12KD定量/72hr/s04/ROI3/Results_ROI3.csv	274.949	5
/Users/nagoya/R/BIG12KD定量/72hr/s04/ROI3/Results_ROI3.csv	299.449	6
/Users/nagoya/R/BIG12KD定量/72hr/s04/ROI3/Results_ROI3.csv	318.635	7
/Users/nagoya/R/BIG12KD定量/72hr/s04/ROI3/Results_ROI3.csv	321.843	8
/Users/nagoya/R/BIG12KD定量/72hr/s04/ROI3/Results_ROI3.csv	332.688	9
/Users/nagoya/R/BIG12KD定量/72hr/s04/ROI3/Results_ROI3.csv	354.282	10
/Users/nagoya/R/BIG12KD定量/72hr/s04/ROI3/Results_ROI3.csv	370.045	11
/Users/nagoya/R/BIG12KD定量/72hr/s04/ROI3/Results_ROI3.csv	377.47	12
/Users/nagoya/R/BIG12KD定量/72hr/s04/ROI3/Results_ROI3.csv	404.463	13
/Users/nagoya/R/BIG12KD定量/72hr/s04/ROI3/Results_ROI3.csv	418.806	14
/Users/nagoya/R/BIG12KD定量/72hr/s04/ROI3/Results_ROI3.csv	442.965	15
/Users/nagoya/R/BIG12KD定量/72hr/s04/ROI3/Results_ROI3.csv	438.839	16
/Users/nagoya/R/BIG12KD定量/72hr/s04/ROI3/Results_ROI3.csv	434.353	17
/Users/nagoya/R/BIG12KD定量/72hr/s04/ROI3/Results_ROI3.csv	429.97	18
/Users/nagoya/R/BIG12KD定量/72hr/s04/ROI3/Results_ROI3.csv	444.522	19
/Users/nagoya/R/BIG12KD定量/72hr/s04/ROI3/Results_ROI3.csv	427.875	20
/Users/nagoya/R/BIG12KD定量/72hr/s04/ROI3/Results_ROI3.csv	428.168	21
/Users/nagoya/R/BIG12KD定量/72hr/s04/ROI3/Results_ROI3.csv	411.525	22
/Users/nagoya/R/BIG12KD定量/72hr/s04/ROI3/Results_ROI3.csv	399.672	23
/Users/nagoya/R/BIG12KD定量/72hr/s04/ROI3/Results_ROI3.csv	371.68	24
/Users/nagoya/R/BIG12KD定量/72hr/s04/ROI3/Results_ROI3.csv	353.285	25
/Users/nagoya/R/BIG12KD定量/72hr/s04/ROI3/Results_ROI3.csv	337.918	26
/Users/nagoya/R/BIG12KD定量/72hr/s04/ROI3/Results_ROI3.csv	352.774	27
/Users/nagoya/R/BIG12KD定量/72hr/s04/ROI3/Results_ROI3.csv	326.858	28
/Users/nagoya/R/BIG12KD定量/72hr/s04/ROI3/Results_ROI3.csv	322.21	29
/Users/nagoya/R/BIG12KD定量/72hr/s04/ROI3/Results_ROI3.csv	318.19	30
/Users/nagoya/R/BIG12KD定量/72hr/s04/ROI3/Results_ROI3.csv	321.296	31
/Users/nagoya/R/BIG12KD定量/72hr/s04/ROI3/Results_ROI3.csv	314.262	32
/Users/nagoya/R/BIG12KD定量/72hr/s04/ROI3/Results_ROI3.csv	306.399	33
/Users/nagoya/R/BIG12KD定量/72hr/s04/ROI3/Results_ROI3.csv	311.066	34
/Users/nagoya/R/BIG12KD定量/72hr/s04/ROI3/Results_ROI3.csv	296.868	35
/Users/nagoya/R/BIG12KD定量/72hr/s04/ROI3/Results_ROI3.csv	301.439	36
/Users/nagoya/R/BIG12KD定量/72hr/s04/ROI3/Results_ROI3.csv	286.044	37
/Users/nagoya/R/BIG12KD定量/72hr/s04/ROI3/Results_ROI3.csv	284.853	38
/Users/nagoya/R/BIG12KD定量/72hr/s04/ROI3/Results_ROI3.csv	280.605	39
/Users/nagoya/R/BIG12KD定量/72hr/s04/ROI3/Results_ROI3.csv	286.678	40
/Users/nagoya/R/BIG12KD定量/72hr/s04/ROI3/Results_ROI3.csv	284.782	41
/Users/nagoya/R/BIG12KD定量/72hr/s04/ROI3/Results_ROI3.csv	273.811	42
/Users/nagoya/R/BIG12KD定量/72hr/s04/ROI3/Results_ROI3.csv	265.279	43
/Users/nagoya/R/BIG12KD定量/72hr/s04/ROI3/Results_ROI3.csv	268.747	44
/Users/nagoya/R/BIG12KD定量/72hr/s04/ROI3/Results_ROI3.csv	263.369	45
/Users/nagoya/R/BIG12KD定量/72hr/s04/ROI3/Results_ROI3.csv	268.1	46
/Users/nagoya/R/BIG12KD定量/72hr/s04/ROI4/Results_ROI4.csv	166.81	1
/Users/nagoya/R/BIG12KD定量/72hr/s04/ROI4/Results_ROI4.csv	183.665	2
/Users/nagoya/R/BIG12KD定量/72hr/s04/ROI4/Results_ROI4.csv	204.993	3
/Users/nagoya/R/BIG12KD定量/72hr/s04/ROI4/Results_ROI4.csv	218.892	4
/Users/nagoya/R/BIG12KD定量/72hr/s04/ROI4/Results_ROI4.csv	234.84	5
/Users/nagoya/R/BIG12KD定量/72hr/s04/ROI4/Results_ROI4.csv	249.219	6
/Users/nagoya/R/BIG12KD定量/72hr/s04/ROI4/Results_ROI4.csv	261.406	7
/Users/nagoya/R/BIG12KD定量/72hr/s04/ROI4/Results_ROI4.csv	262.874	8
/Users/nagoya/R/BIG12KD定量/72hr/s04/ROI4/Results_ROI4.csv	278.325	9
/Users/nagoya/R/BIG12KD定量/72hr/s04/ROI4/Results_ROI4.csv	286.709	10
/Users/nagoya/R/BIG12KD定量/72hr/s04/ROI4/Results_ROI4.csv	295.38	11
/Users/nagoya/R/BIG12KD定量/72hr/s04/ROI4/Results_ROI4.csv	325.914	12
/Users/nagoya/R/BIG12KD定量/72hr/s04/ROI4/Results_ROI4.csv	322.764	13
/Users/nagoya/R/BIG12KD定量/72hr/s04/ROI4/Results_ROI4.csv	332.575	14
/Users/nagoya/R/BIG12KD定量/72hr/s04/ROI4/Results_ROI4.csv	332.737	15
/Users/nagoya/R/BIG12KD定量/72hr/s04/ROI4/Results_ROI4.csv	327.307	16
/Users/nagoya/R/BIG12KD定量/72hr/s04/ROI4/Results_ROI4.csv	330.125	17
/Users/nagoya/R/BIG12KD定量/72hr/s04/ROI4/Results_ROI4.csv	340.017	18
/Users/nagoya/R/BIG12KD定量/72hr/s04/ROI4/Results_ROI4.csv	319.022	19
/Users/nagoya/R/BIG12KD定量/72hr/s04/ROI4/Results_ROI4.csv	323.491	20
/Users/nagoya/R/BIG12KD定量/72hr/s04/ROI4/Results_ROI4.csv	327.227	21
/Users/nagoya/R/BIG12KD定量/72hr/s04/ROI4/Results_ROI4.csv	325.471	22
/Users/nagoya/R/BIG12KD定量/72hr/s04/ROI4/Results_ROI4.csv	328.889	23
/Users/nagoya/R/BIG12KD定量/72hr/s04/ROI4/Results_ROI4.csv	325.034	24
/Users/nagoya/R/BIG12KD定量/72hr/s04/ROI4/Results_ROI4.csv	300.145	25
/Users/nagoya/R/BIG12KD定量/72hr/s04/ROI4/Results_ROI4.csv	296.647	26
/Users/nagoya/R/BIG12KD定量/72hr/s04/ROI4/Results_ROI4.csv	292.263	27
/Users/nagoya/R/BIG12KD定量/72hr/s04/ROI4/Results_ROI4.csv	289.318	28
/Users/nagoya/R/BIG12KD定量/72hr/s04/ROI4/Results_ROI4.csv	291.83	29
/Users/nagoya/R/BIG12KD定量/72hr/s04/ROI4/Results_ROI4.csv	293.225	30
/Users/nagoya/R/BIG12KD定量/72hr/s04/ROI4/Results_ROI4.csv	282.412	31
/Users/nagoya/R/BIG12KD定量/72hr/s04/ROI4/Results_ROI4.csv	288.018	32
/Users/nagoya/R/BIG12KD定量/72hr/s04/ROI4/Results_ROI4.csv	263.223	33
/Users/nagoya/R/BIG12KD定量/72hr/s04/ROI4/Results_ROI4.csv	263.972	34
/Users/nagoya/R/BIG12KD定量/72hr/s04/ROI4/Results_ROI4.csv	251.131	35
/Users/nagoya/R/BIG12KD定量/72hr/s04/ROI4/Results_ROI4.csv	240.763	36
/Users/nagoya/R/BIG12KD定量/72hr/s04/ROI4/Results_ROI4.csv	232.014	37
/Users/nagoya/R/BIG12KD定量/72hr/s04/ROI4/Results_ROI4.csv	238.506	38
/Users/nagoya/R/BIG12KD定量/72hr/s04/ROI4/Results_ROI4.csv	238.27	39
/Users/nagoya/R/BIG12KD定量/72hr/s04/ROI4/Results_ROI4.csv	245.978	40
/Users/nagoya/R/BIG12KD定量/72hr/s04/ROI4/Results_ROI4.csv	249.042	41
/Users/nagoya/R/BIG12KD定量/72hr/s04/ROI4/Results_ROI4.csv	261.674	42
/Users/nagoya/R/BIG12KD定量/72hr/s04/ROI4/Results_ROI4.csv	262.257	43
/Users/nagoya/R/BIG12KD定量/72hr/s04/ROI4/Results_ROI4.csv	257.921	44
/Users/nagoya/R/BIG12KD定量/72hr/s04/ROI4/Results_ROI4.csv	261.662	45
/Users/nagoya/R/BIG12KD定量/72hr/s04/ROI4/Results_ROI4.csv	252.924	46
/Users/nagoya/R/BIG12KD定量/72hr/s04/ROI5/Results_ROI5.csv	153.602	1
/Users/nagoya/R/BIG12KD定量/72hr/s04/ROI5/Results_ROI5.csv	160.915	2
/Users/nagoya/R/BIG12KD定量/72hr/s04/ROI5/Results_ROI5.csv	171.779	3
/Users/nagoya/R/BIG12KD定量/72hr/s04/ROI5/Results_ROI5.csv	181.269	4
/Users/nagoya/R/BIG12KD定量/72hr/s04/ROI5/Results_ROI5.csv	187.258	5
/Users/nagoya/R/BIG12KD定量/72hr/s04/ROI5/Results_ROI5.csv	195.493	6
/Users/nagoya/R/BIG12KD定量/72hr/s04/ROI5/Results_ROI5.csv	198.333	7
/Users/nagoya/R/BIG12KD定量/72hr/s04/ROI5/Results_ROI5.csv	209.566	8
/Users/nagoya/R/BIG12KD定量/72hr/s04/ROI5/Results_ROI5.csv	212.879	9
/Users/nagoya/R/BIG12KD定量/72hr/s04/ROI5/Results_ROI5.csv	219.75	10
/Users/nagoya/R/BIG12KD定量/72hr/s04/ROI5/Results_ROI5.csv	222.194	11
/Users/nagoya/R/BIG12KD定量/72hr/s04/ROI5/Results_ROI5.csv	228.491	12
/Users/nagoya/R/BIG12KD定量/72hr/s04/ROI5/Results_ROI5.csv	235.536	13
/Users/nagoya/R/BIG12KD定量/72hr/s04/ROI5/Results_ROI5.csv	240.4	14
/Users/nagoya/R/BIG12KD定量/72hr/s04/ROI5/Results_ROI5.csv	244.168	15
/Users/nagoya/R/BIG12KD定量/72hr/s04/ROI5/Results_ROI5.csv	238.585	16
/Users/nagoya/R/BIG12KD定量/72hr/s04/ROI5/Results_ROI5.csv	234.609	17
/Users/nagoya/R/BIG12KD定量/72hr/s04/ROI5/Results_ROI5.csv	232.816	18
/Users/nagoya/R/BIG12KD定量/72hr/s04/ROI5/Results_ROI5.csv	232.512	19
/Users/nagoya/R/BIG12KD定量/72hr/s04/ROI5/Results_ROI5.csv	221.68	20
/Users/nagoya/R/BIG12KD定量/72hr/s04/ROI5/Results_ROI5.csv	222.364	21
/Users/nagoya/R/BIG12KD定量/72hr/s04/ROI5/Results_ROI5.csv	217.637	22
/Users/nagoya/R/BIG12KD定量/72hr/s04/ROI5/Results_ROI5.csv	216.306	23
/Users/nagoya/R/BIG12KD定量/72hr/s04/ROI5/Results_ROI5.csv	212.116	24
/Users/nagoya/R/BIG12KD定量/72hr/s04/ROI5/Results_ROI5.csv	208.159	25
/Users/nagoya/R/BIG12KD定量/72hr/s04/ROI5/Results_ROI5.csv	205.815	26
/Users/nagoya/R/BIG12KD定量/72hr/s04/ROI5/Results_ROI5.csv	202.524	27
/Users/nagoya/R/BIG12KD定量/72hr/s04/ROI5/Results_ROI5.csv	195.135	28
/Users/nagoya/R/BIG12KD定量/72hr/s04/ROI5/Results_ROI5.csv	193.699	29
/Users/nagoya/R/BIG12KD定量/72hr/s04/ROI5/Results_ROI5.csv	192.653	30
/Users/nagoya/R/BIG12KD定量/72hr/s04/ROI5/Results_ROI5.csv	191.485	31
/Users/nagoya/R/BIG12KD定量/72hr/s04/ROI5/Results_ROI5.csv	189.657	32
/Users/nagoya/R/BIG12KD定量/72hr/s04/ROI5/Results_ROI5.csv	186.59	33
/Users/nagoya/R/BIG12KD定量/72hr/s04/ROI5/Results_ROI5.csv	186.426	34
/Users/nagoya/R/BIG12KD定量/72hr/s04/ROI5/Results_ROI5.csv	187.21	35
/Users/nagoya/R/BIG12KD定量/72hr/s04/ROI5/Results_ROI5.csv	186.255	36
/Users/nagoya/R/BIG12KD定量/72hr/s04/ROI5/Results_ROI5.csv	184.513	37
/Users/nagoya/R/BIG12KD定量/72hr/s04/ROI5/Results_ROI5.csv	183.14	38
/Users/nagoya/R/BIG12KD定量/72hr/s04/ROI5/Results_ROI5.csv	179.282	39
/Users/nagoya/R/BIG12KD定量/72hr/s04/ROI5/Results_ROI5.csv	178.854	40
/Users/nagoya/R/BIG12KD定量/72hr/s04/ROI5/Results_ROI5.csv	178.834	41
/Users/nagoya/R/BIG12KD定量/72hr/s04/ROI5/Results_ROI5.csv	176.942	42
/Users/nagoya/R/BIG12KD定量/72hr/s04/ROI5/Results_ROI5.csv	175.349	43
/Users/nagoya/R/BIG12KD定量/72hr/s04/ROI5/Results_ROI5.csv	174.361	44
/Users/nagoya/R/BIG12KD定量/72hr/s04/ROI5/Results_ROI5.csv	173.424	45
/Users/nagoya/R/BIG12KD定量/72hr/s04/ROI5/Results_ROI5.csv	171.888	46
/Users/nagoya/R/BIG12KD定量/72hr/s04/ROI6/Results_ROI6.csv	162.708	1
/Users/nagoya/R/BIG12KD定量/72hr/s04/ROI6/Results_ROI6.csv	179.123	2
/Users/nagoya/R/BIG12KD定量/72hr/s04/ROI6/Results_ROI6.csv	202.464	3
/Users/nagoya/R/BIG12KD定量/72hr/s04/ROI6/Results_ROI6.csv	210.739	4
/Users/nagoya/R/BIG12KD定量/72hr/s04/ROI6/Results_ROI6.csv	215.554	5
/Users/nagoya/R/BIG12KD定量/72hr/s04/ROI6/Results_ROI6.csv	233.746	6
/Users/nagoya/R/BIG12KD定量/72hr/s04/ROI6/Results_ROI6.csv	241.473	7
/Users/nagoya/R/BIG12KD定量/72hr/s04/ROI6/Results_ROI6.csv	258.003	8
/Users/nagoya/R/BIG12KD定量/72hr/s04/ROI6/Results_ROI6.csv	265.344	9
/Users/nagoya/R/BIG12KD定量/72hr/s04/ROI6/Results_ROI6.csv	279.975	10
/Users/nagoya/R/BIG12KD定量/72hr/s04/ROI6/Results_ROI6.csv	286.239	11
/Users/nagoya/R/BIG12KD定量/72hr/s04/ROI6/Results_ROI6.csv	281.228	12
/Users/nagoya/R/BIG12KD定量/72hr/s04/ROI6/Results_ROI6.csv	299.013	13
/Users/nagoya/R/BIG12KD定量/72hr/s04/ROI6/Results_ROI6.csv	283.81	14
/Users/nagoya/R/BIG12KD定量/72hr/s04/ROI6/Results_ROI6.csv	296.836	15
/Users/nagoya/R/BIG12KD定量/72hr/s04/ROI6/Results_ROI6.csv	301	16
/Users/nagoya/R/BIG12KD定量/72hr/s04/ROI6/Results_ROI6.csv	287.921	17
/Users/nagoya/R/BIG12KD定量/72hr/s04/ROI6/Results_ROI6.csv	286.092	18
/Users/nagoya/R/BIG12KD定量/72hr/s04/ROI6/Results_ROI6.csv	282.933	19
/Users/nagoya/R/BIG12KD定量/72hr/s04/ROI6/Results_ROI6.csv	261.939	20
/Users/nagoya/R/BIG12KD定量/72hr/s04/ROI6/Results_ROI6.csv	251.681	21
/Users/nagoya/R/BIG12KD定量/72hr/s04/ROI6/Results_ROI6.csv	255.004	22
/Users/nagoya/R/BIG12KD定量/72hr/s04/ROI6/Results_ROI6.csv	245.594	23
/Users/nagoya/R/BIG12KD定量/72hr/s04/ROI6/Results_ROI6.csv	234.863	24
/Users/nagoya/R/BIG12KD定量/72hr/s04/ROI6/Results_ROI6.csv	234.446	25
/Users/nagoya/R/BIG12KD定量/72hr/s04/ROI6/Results_ROI6.csv	228.795	26
/Users/nagoya/R/BIG12KD定量/72hr/s04/ROI6/Results_ROI6.csv	221.87	27
/Users/nagoya/R/BIG12KD定量/72hr/s04/ROI6/Results_ROI6.csv	225.658	28
/Users/nagoya/R/BIG12KD定量/72hr/s04/ROI6/Results_ROI6.csv	223.573	29
/Users/nagoya/R/BIG12KD定量/72hr/s04/ROI6/Results_ROI6.csv	227.522	30
/Users/nagoya/R/BIG12KD定量/72hr/s04/ROI6/Results_ROI6.csv	216.359	31
/Users/nagoya/R/BIG12KD定量/72hr/s04/ROI6/Results_ROI6.csv	210.825	32
/Users/nagoya/R/BIG12KD定量/72hr/s04/ROI6/Results_ROI6.csv	218.273	33
/Users/nagoya/R/BIG12KD定量/72hr/s04/ROI6/Results_ROI6.csv	211.651	34
/Users/nagoya/R/BIG12KD定量/72hr/s04/ROI6/Results_ROI6.csv	207.474	35
/Users/nagoya/R/BIG12KD定量/72hr/s04/ROI6/Results_ROI6.csv	209.518	36
/Users/nagoya/R/BIG12KD定量/72hr/s04/ROI6/Results_ROI6.csv	202.013	37
/Users/nagoya/R/BIG12KD定量/72hr/s04/ROI6/Results_ROI6.csv	199.9	38
/Users/nagoya/R/BIG12KD定量/72hr/s04/ROI6/Results_ROI6.csv	190.11	39
/Users/nagoya/R/BIG12KD定量/72hr/s04/ROI6/Results_ROI6.csv	194.001	40
/Users/nagoya/R/BIG12KD定量/72hr/s04/ROI6/Results_ROI6.csv	192.234	41
/Users/nagoya/R/BIG12KD定量/72hr/s04/ROI6/Results_ROI6.csv	188.557	42
/Users/nagoya/R/BIG12KD定量/72hr/s04/ROI6/Results_ROI6.csv	187.011	43
/Users/nagoya/R/BIG12KD定量/72hr/s04/ROI6/Results_ROI6.csv	183.235	44
/Users/nagoya/R/BIG12KD定量/72hr/s04/ROI6/Results_ROI6.csv	184.765	45
/Users/nagoya/R/BIG12KD定量/72hr/s04/ROI6/Results_ROI6.csv	184.841	46
/Users/nagoya/R/BIG12KD定量/72hr/s04/ROI7/Results_ROI7.csv	160.558	1
/Users/nagoya/R/BIG12KD定量/72hr/s04/ROI7/Results_ROI7.csv	162.078	2
/Users/nagoya/R/BIG12KD定量/72hr/s04/ROI7/Results_ROI7.csv	162.679	3
/Users/nagoya/R/BIG12KD定量/72hr/s04/ROI7/Results_ROI7.csv	164.196	4
/Users/nagoya/R/BIG12KD定量/72hr/s04/ROI7/Results_ROI7.csv	165.865	5
/Users/nagoya/R/BIG12KD定量/72hr/s04/ROI7/Results_ROI7.csv	166.512	6
/Users/nagoya/R/BIG12KD定量/72hr/s04/ROI7/Results_ROI7.csv	167.959	7
/Users/nagoya/R/BIG12KD定量/72hr/s04/ROI7/Results_ROI7.csv	168.602	8
/Users/nagoya/R/BIG12KD定量/72hr/s04/ROI7/Results_ROI7.csv	169.576	9
/Users/nagoya/R/BIG12KD定量/72hr/s04/ROI7/Results_ROI7.csv	171.606	10
/Users/nagoya/R/BIG12KD定量/72hr/s04/ROI7/Results_ROI7.csv	172.618	11
/Users/nagoya/R/BIG12KD定量/72hr/s04/ROI7/Results_ROI7.csv	171.096	12
/Users/nagoya/R/BIG12KD定量/72hr/s04/ROI7/Results_ROI7.csv	170.603	13
/Users/nagoya/R/BIG12KD定量/72hr/s04/ROI7/Results_ROI7.csv	172.293	14
/Users/nagoya/R/BIG12KD定量/72hr/s04/ROI7/Results_ROI7.csv	172.879	15
/Users/nagoya/R/BIG12KD定量/72hr/s04/ROI7/Results_ROI7.csv	173.908	16
/Users/nagoya/R/BIG12KD定量/72hr/s04/ROI7/Results_ROI7.csv	174.932	17
/Users/nagoya/R/BIG12KD定量/72hr/s04/ROI7/Results_ROI7.csv	174.183	18
/Users/nagoya/R/BIG12KD定量/72hr/s04/ROI7/Results_ROI7.csv	178.426	19
/Users/nagoya/R/BIG12KD定量/72hr/s04/ROI7/Results_ROI7.csv	176.081	20
/Users/nagoya/R/BIG12KD定量/72hr/s04/ROI7/Results_ROI7.csv	181.206	21
/Users/nagoya/R/BIG12KD定量/72hr/s04/ROI7/Results_ROI7.csv	177.508	22
/Users/nagoya/R/BIG12KD定量/72hr/s04/ROI7/Results_ROI7.csv	181.481	23
/Users/nagoya/R/BIG12KD定量/72hr/s04/ROI7/Results_ROI7.csv	178.544	24
/Users/nagoya/R/BIG12KD定量/72hr/s04/ROI7/Results_ROI7.csv	177.472	25
/Users/nagoya/R/BIG12KD定量/72hr/s04/ROI7/Results_ROI7.csv	182.598	26
/Users/nagoya/R/BIG12KD定量/72hr/s04/ROI7/Results_ROI7.csv	181.847	27
/Users/nagoya/R/BIG12KD定量/72hr/s04/ROI7/Results_ROI7.csv	178.463	28
/Users/nagoya/R/BIG12KD定量/72hr/s04/ROI7/Results_ROI7.csv	179.928	29
/Users/nagoya/R/BIG12KD定量/72hr/s04/ROI7/Results_ROI7.csv	181.493	30
/Users/nagoya/R/BIG12KD定量/72hr/s04/ROI7/Results_ROI7.csv	179.727	31
/Users/nagoya/R/BIG12KD定量/72hr/s04/ROI7/Results_ROI7.csv	179.559	32
/Users/nagoya/R/BIG12KD定量/72hr/s04/ROI7/Results_ROI7.csv	181.38	33
/Users/nagoya/R/BIG12KD定量/72hr/s04/ROI7/Results_ROI7.csv	181.034	34
/Users/nagoya/R/BIG12KD定量/72hr/s04/ROI7/Results_ROI7.csv	180.439	35
/Users/nagoya/R/BIG12KD定量/72hr/s04/ROI7/Results_ROI7.csv	178.402	36
/Users/nagoya/R/BIG12KD定量/72hr/s04/ROI7/Results_ROI7.csv	179.386	37
/Users/nagoya/R/BIG12KD定量/72hr/s04/ROI7/Results_ROI7.csv	179.62	38
/Users/nagoya/R/BIG12KD定量/72hr/s04/ROI7/Results_ROI7.csv	182.332	39
/Users/nagoya/R/BIG12KD定量/72hr/s04/ROI7/Results_ROI7.csv	180.322	40
/Users/nagoya/R/BIG12KD定量/72hr/s04/ROI7/Results_ROI7.csv	182.634	41
/Users/nagoya/R/BIG12KD定量/72hr/s04/ROI7/Results_ROI7.csv	183.127	42
/Users/nagoya/R/BIG12KD定量/72hr/s04/ROI7/Results_ROI7.csv	185.9	43
/Users/nagoya/R/BIG12KD定量/72hr/s04/ROI7/Results_ROI7.csv	186.296	44
/Users/nagoya/R/BIG12KD定量/72hr/s04/ROI7/Results_ROI7.csv	184.581	45
/Users/nagoya/R/BIG12KD定量/72hr/s04/ROI7/Results_ROI7.csv	184.823	46
/Users/nagoya/R/BIG12KD定量/72hr/s05/ROI1/Results_ROI1.csv	164.663	1
/Users/nagoya/R/BIG12KD定量/72hr/s05/ROI1/Results_ROI1.csv	172.538	2
/Users/nagoya/R/BIG12KD定量/72hr/s05/ROI1/Results_ROI1.csv	176.796	3
/Users/nagoya/R/BIG12KD定量/72hr/s05/ROI1/Results_ROI1.csv	183.34	4
/Users/nagoya/R/BIG12KD定量/72hr/s05/ROI1/Results_ROI1.csv	191.441	5
/Users/nagoya/R/BIG12KD定量/72hr/s05/ROI1/Results_ROI1.csv	189.374	6
/Users/nagoya/R/BIG12KD定量/72hr/s05/ROI1/Results_ROI1.csv	190.997	7
/Users/nagoya/R/BIG12KD定量/72hr/s05/ROI1/Results_ROI1.csv	196.504	8
/Users/nagoya/R/BIG12KD定量/72hr/s05/ROI1/Results_ROI1.csv	191.69	9
/Users/nagoya/R/BIG12KD定量/72hr/s05/ROI1/Results_ROI1.csv	197.468	10
/Users/nagoya/R/BIG12KD定量/72hr/s05/ROI1/Results_ROI1.csv	196.688	11
/Users/nagoya/R/BIG12KD定量/72hr/s05/ROI1/Results_ROI1.csv	200.475	12
/Users/nagoya/R/BIG12KD定量/72hr/s05/ROI1/Results_ROI1.csv	201.929	13
/Users/nagoya/R/BIG12KD定量/72hr/s05/ROI1/Results_ROI1.csv	207.609	14
/Users/nagoya/R/BIG12KD定量/72hr/s05/ROI1/Results_ROI1.csv	216.016	15
/Users/nagoya/R/BIG12KD定量/72hr/s05/ROI1/Results_ROI1.csv	213.77	16
/Users/nagoya/R/BIG12KD定量/72hr/s05/ROI1/Results_ROI1.csv	216.221	17
/Users/nagoya/R/BIG12KD定量/72hr/s05/ROI1/Results_ROI1.csv	215.483	18
/Users/nagoya/R/BIG12KD定量/72hr/s05/ROI1/Results_ROI1.csv	210.618	19
/Users/nagoya/R/BIG12KD定量/72hr/s05/ROI1/Results_ROI1.csv	211.392	20
/Users/nagoya/R/BIG12KD定量/72hr/s05/ROI1/Results_ROI1.csv	212.217	21
/Users/nagoya/R/BIG12KD定量/72hr/s05/ROI1/Results_ROI1.csv	212.479	22
/Users/nagoya/R/BIG12KD定量/72hr/s05/ROI1/Results_ROI1.csv	215.714	23
/Users/nagoya/R/BIG12KD定量/72hr/s05/ROI1/Results_ROI1.csv	214.968	24
/Users/nagoya/R/BIG12KD定量/72hr/s05/ROI1/Results_ROI1.csv	210.479	25
/Users/nagoya/R/BIG12KD定量/72hr/s05/ROI1/Results_ROI1.csv	207.272	26
/Users/nagoya/R/BIG12KD定量/72hr/s05/ROI1/Results_ROI1.csv	205.128	27
/Users/nagoya/R/BIG12KD定量/72hr/s05/ROI1/Results_ROI1.csv	206.608	28
/Users/nagoya/R/BIG12KD定量/72hr/s05/ROI1/Results_ROI1.csv	204.371	29
/Users/nagoya/R/BIG12KD定量/72hr/s05/ROI1/Results_ROI1.csv	202.354	30
/Users/nagoya/R/BIG12KD定量/72hr/s05/ROI1/Results_ROI1.csv	208.446	31
/Users/nagoya/R/BIG12KD定量/72hr/s05/ROI1/Results_ROI1.csv	207.492	32
/Users/nagoya/R/BIG12KD定量/72hr/s05/ROI1/Results_ROI1.csv	204.222	33
/Users/nagoya/R/BIG12KD定量/72hr/s05/ROI1/Results_ROI1.csv	208.469	34
/Users/nagoya/R/BIG12KD定量/72hr/s05/ROI1/Results_ROI1.csv	204.704	35
/Users/nagoya/R/BIG12KD定量/72hr/s05/ROI1/Results_ROI1.csv	207.996	36
/Users/nagoya/R/BIG12KD定量/72hr/s05/ROI1/Results_ROI1.csv	206.537	37
/Users/nagoya/R/BIG12KD定量/72hr/s05/ROI1/Results_ROI1.csv	205.798	38
/Users/nagoya/R/BIG12KD定量/72hr/s05/ROI1/Results_ROI1.csv	213.236	39
/Users/nagoya/R/BIG12KD定量/72hr/s05/ROI1/Results_ROI1.csv	206.286	40
/Users/nagoya/R/BIG12KD定量/72hr/s05/ROI1/Results_ROI1.csv	201.991	41
/Users/nagoya/R/BIG12KD定量/72hr/s05/ROI1/Results_ROI1.csv	208.894	42
/Users/nagoya/R/BIG12KD定量/72hr/s05/ROI1/Results_ROI1.csv	203.405	43
/Users/nagoya/R/BIG12KD定量/72hr/s05/ROI1/Results_ROI1.csv	200.771	44
/Users/nagoya/R/BIG12KD定量/72hr/s05/ROI1/Results_ROI1.csv	193.6	45
/Users/nagoya/R/BIG12KD定量/72hr/s05/ROI1/Results_ROI1.csv	196.318	46
/Users/nagoya/R/BIG12KD定量/72hr/s05/ROI10/Results_ROI10.csv	178.293	1
/Users/nagoya/R/BIG12KD定量/72hr/s05/ROI10/Results_ROI10.csv	197.332	2
/Users/nagoya/R/BIG12KD定量/72hr/s05/ROI10/Results_ROI10.csv	205.331	3
/Users/nagoya/R/BIG12KD定量/72hr/s05/ROI10/Results_ROI10.csv	212.951	4
/Users/nagoya/R/BIG12KD定量/72hr/s05/ROI10/Results_ROI10.csv	225.178	5
/Users/nagoya/R/BIG12KD定量/72hr/s05/ROI10/Results_ROI10.csv	251.067	6
/Users/nagoya/R/BIG12KD定量/72hr/s05/ROI10/Results_ROI10.csv	266.323	7
/Users/nagoya/R/BIG12KD定量/72hr/s05/ROI10/Results_ROI10.csv	279.477	8
/Users/nagoya/R/BIG12KD定量/72hr/s05/ROI10/Results_ROI10.csv	284.748	9
/Users/nagoya/R/BIG12KD定量/72hr/s05/ROI10/Results_ROI10.csv	313.433	10
/Users/nagoya/R/BIG12KD定量/72hr/s05/ROI10/Results_ROI10.csv	318.954	11
/Users/nagoya/R/BIG12KD定量/72hr/s05/ROI10/Results_ROI10.csv	344.823	12
/Users/nagoya/R/BIG12KD定量/72hr/s05/ROI10/Results_ROI10.csv	307.248	13
/Users/nagoya/R/BIG12KD定量/72hr/s05/ROI10/Results_ROI10.csv	300.72	14
/Users/nagoya/R/BIG12KD定量/72hr/s05/ROI10/Results_ROI10.csv	315.154	15
/Users/nagoya/R/BIG12KD定量/72hr/s05/ROI10/Results_ROI10.csv	313.181	16
/Users/nagoya/R/BIG12KD定量/72hr/s05/ROI10/Results_ROI10.csv	307.087	17
/Users/nagoya/R/BIG12KD定量/72hr/s05/ROI10/Results_ROI10.csv	303.602	18
/Users/nagoya/R/BIG12KD定量/72hr/s05/ROI10/Results_ROI10.csv	305.439	19
/Users/nagoya/R/BIG12KD定量/72hr/s05/ROI10/Results_ROI10.csv	339.611	20
/Users/nagoya/R/BIG12KD定量/72hr/s05/ROI10/Results_ROI10.csv	320.847	21
/Users/nagoya/R/BIG12KD定量/72hr/s05/ROI10/Results_ROI10.csv	317.804	22
/Users/nagoya/R/BIG12KD定量/72hr/s05/ROI10/Results_ROI10.csv	352.808	23
/Users/nagoya/R/BIG12KD定量/72hr/s05/ROI10/Results_ROI10.csv	338.927	24
/Users/nagoya/R/BIG12KD定量/72hr/s05/ROI10/Results_ROI10.csv	324.188	25
/Users/nagoya/R/BIG12KD定量/72hr/s05/ROI10/Results_ROI10.csv	319.057	26
/Users/nagoya/R/BIG12KD定量/72hr/s05/ROI10/Results_ROI10.csv	325.019	27
/Users/nagoya/R/BIG12KD定量/72hr/s05/ROI10/Results_ROI10.csv	311.479	28
/Users/nagoya/R/BIG12KD定量/72hr/s05/ROI10/Results_ROI10.csv	316.029	29
/Users/nagoya/R/BIG12KD定量/72hr/s05/ROI10/Results_ROI10.csv	306.05	30
/Users/nagoya/R/BIG12KD定量/72hr/s05/ROI10/Results_ROI10.csv	327.853	31
/Users/nagoya/R/BIG12KD定量/72hr/s05/ROI10/Results_ROI10.csv	324.614	32
/Users/nagoya/R/BIG12KD定量/72hr/s05/ROI10/Results_ROI10.csv	309.695	33
/Users/nagoya/R/BIG12KD定量/72hr/s05/ROI10/Results_ROI10.csv	319.008	34
/Users/nagoya/R/BIG12KD定量/72hr/s05/ROI10/Results_ROI10.csv	312.346	35
/Users/nagoya/R/BIG12KD定量/72hr/s05/ROI10/Results_ROI10.csv	317.03	36
/Users/nagoya/R/BIG12KD定量/72hr/s05/ROI10/Results_ROI10.csv	318.136	37
/Users/nagoya/R/BIG12KD定量/72hr/s05/ROI10/Results_ROI10.csv	301.879	38
/Users/nagoya/R/BIG12KD定量/72hr/s05/ROI10/Results_ROI10.csv	297.381	39
/Users/nagoya/R/BIG12KD定量/72hr/s05/ROI10/Results_ROI10.csv	321.302	40
/Users/nagoya/R/BIG12KD定量/72hr/s05/ROI10/Results_ROI10.csv	307.511	41
/Users/nagoya/R/BIG12KD定量/72hr/s05/ROI10/Results_ROI10.csv	300.643	42
/Users/nagoya/R/BIG12KD定量/72hr/s05/ROI10/Results_ROI10.csv	277.296	43
/Users/nagoya/R/BIG12KD定量/72hr/s05/ROI10/Results_ROI10.csv	281.498	44
/Users/nagoya/R/BIG12KD定量/72hr/s05/ROI10/Results_ROI10.csv	269.082	45
/Users/nagoya/R/BIG12KD定量/72hr/s05/ROI10/Results_ROI10.csv	273.477	46
/Users/nagoya/R/BIG12KD定量/72hr/s05/ROI11/Results_ROI11.csv	177.399	1
/Users/nagoya/R/BIG12KD定量/72hr/s05/ROI11/Results_ROI11.csv	187.602	2
/Users/nagoya/R/BIG12KD定量/72hr/s05/ROI11/Results_ROI11.csv	205.654	3
/Users/nagoya/R/BIG12KD定量/72hr/s05/ROI11/Results_ROI11.csv	215.4	4
/Users/nagoya/R/BIG12KD定量/72hr/s05/ROI11/Results_ROI11.csv	236.507	5
/Users/nagoya/R/BIG12KD定量/72hr/s05/ROI11/Results_ROI11.csv	256.789	6
/Users/nagoya/R/BIG12KD定量/72hr/s05/ROI11/Results_ROI11.csv	282.624	7
/Users/nagoya/R/BIG12KD定量/72hr/s05/ROI11/Results_ROI11.csv	298.017	8
/Users/nagoya/R/BIG12KD定量/72hr/s05/ROI11/Results_ROI11.csv	294.076	9
/Users/nagoya/R/BIG12KD定量/72hr/s05/ROI11/Results_ROI11.csv	306.801	10
/Users/nagoya/R/BIG12KD定量/72hr/s05/ROI11/Results_ROI11.csv	307.912	11
/Users/nagoya/R/BIG12KD定量/72hr/s05/ROI11/Results_ROI11.csv	332.571	12
/Users/nagoya/R/BIG12KD定量/72hr/s05/ROI11/Results_ROI11.csv	308.999	13
/Users/nagoya/R/BIG12KD定量/72hr/s05/ROI11/Results_ROI11.csv	322.09	14
/Users/nagoya/R/BIG12KD定量/72hr/s05/ROI11/Results_ROI11.csv	323.281	15
/Users/nagoya/R/BIG12KD定量/72hr/s05/ROI11/Results_ROI11.csv	331.109	16
/Users/nagoya/R/BIG12KD定量/72hr/s05/ROI11/Results_ROI11.csv	320.492	17
/Users/nagoya/R/BIG12KD定量/72hr/s05/ROI11/Results_ROI11.csv	325.089	18
/Users/nagoya/R/BIG12KD定量/72hr/s05/ROI11/Results_ROI11.csv	324.824	19
/Users/nagoya/R/BIG12KD定量/72hr/s05/ROI11/Results_ROI11.csv	310.562	20
/Users/nagoya/R/BIG12KD定量/72hr/s05/ROI11/Results_ROI11.csv	318.096	21
/Users/nagoya/R/BIG12KD定量/72hr/s05/ROI11/Results_ROI11.csv	298.584	22
/Users/nagoya/R/BIG12KD定量/72hr/s05/ROI11/Results_ROI11.csv	292.698	23
/Users/nagoya/R/BIG12KD定量/72hr/s05/ROI11/Results_ROI11.csv	313.939	24
/Users/nagoya/R/BIG12KD定量/72hr/s05/ROI11/Results_ROI11.csv	300.787	25
/Users/nagoya/R/BIG12KD定量/72hr/s05/ROI11/Results_ROI11.csv	302.745	26
/Users/nagoya/R/BIG12KD定量/72hr/s05/ROI11/Results_ROI11.csv	299.93	27
/Users/nagoya/R/BIG12KD定量/72hr/s05/ROI11/Results_ROI11.csv	299.956	28
/Users/nagoya/R/BIG12KD定量/72hr/s05/ROI11/Results_ROI11.csv	308.519	29
/Users/nagoya/R/BIG12KD定量/72hr/s05/ROI11/Results_ROI11.csv	286.646	30
/Users/nagoya/R/BIG12KD定量/72hr/s05/ROI11/Results_ROI11.csv	296.42	31
/Users/nagoya/R/BIG12KD定量/72hr/s05/ROI11/Results_ROI11.csv	290.124	32
/Users/nagoya/R/BIG12KD定量/72hr/s05/ROI11/Results_ROI11.csv	300.021	33
/Users/nagoya/R/BIG12KD定量/72hr/s05/ROI11/Results_ROI11.csv	291.6	34
/Users/nagoya/R/BIG12KD定量/72hr/s05/ROI11/Results_ROI11.csv	279.303	35
/Users/nagoya/R/BIG12KD定量/72hr/s05/ROI11/Results_ROI11.csv	296.082	36
/Users/nagoya/R/BIG12KD定量/72hr/s05/ROI11/Results_ROI11.csv	300.439	37
/Users/nagoya/R/BIG12KD定量/72hr/s05/ROI11/Results_ROI11.csv	290.035	38
/Users/nagoya/R/BIG12KD定量/72hr/s05/ROI11/Results_ROI11.csv	289.609	39
/Users/nagoya/R/BIG12KD定量/72hr/s05/ROI11/Results_ROI11.csv	290.201	40
/Users/nagoya/R/BIG12KD定量/72hr/s05/ROI11/Results_ROI11.csv	286.421	41
/Users/nagoya/R/BIG12KD定量/72hr/s05/ROI11/Results_ROI11.csv	280.559	42
/Users/nagoya/R/BIG12KD定量/72hr/s05/ROI11/Results_ROI11.csv	290.438	43
/Users/nagoya/R/BIG12KD定量/72hr/s05/ROI11/Results_ROI11.csv	273.447	44
/Users/nagoya/R/BIG12KD定量/72hr/s05/ROI11/Results_ROI11.csv	279.707	45
/Users/nagoya/R/BIG12KD定量/72hr/s05/ROI11/Results_ROI11.csv	278.87	46
/Users/nagoya/R/BIG12KD定量/72hr/s05/ROI12/Results_ROI12.csv	174.148	1
/Users/nagoya/R/BIG12KD定量/72hr/s05/ROI12/Results_ROI12.csv	186.496	2
/Users/nagoya/R/BIG12KD定量/72hr/s05/ROI12/Results_ROI12.csv	209.295	3
/Users/nagoya/R/BIG12KD定量/72hr/s05/ROI12/Results_ROI12.csv	220.741	4
/Users/nagoya/R/BIG12KD定量/72hr/s05/ROI12/Results_ROI12.csv	233.335	5
/Users/nagoya/R/BIG12KD定量/72hr/s05/ROI12/Results_ROI12.csv	244.134	6
/Users/nagoya/R/BIG12KD定量/72hr/s05/ROI12/Results_ROI12.csv	254.368	7
/Users/nagoya/R/BIG12KD定量/72hr/s05/ROI12/Results_ROI12.csv	274.984	8
/Users/nagoya/R/BIG12KD定量/72hr/s05/ROI12/Results_ROI12.csv	279.499	9
/Users/nagoya/R/BIG12KD定量/72hr/s05/ROI12/Results_ROI12.csv	305.403	10
/Users/nagoya/R/BIG12KD定量/72hr/s05/ROI12/Results_ROI12.csv	312.914	11
/Users/nagoya/R/BIG12KD定量/72hr/s05/ROI12/Results_ROI12.csv	315.032	12
/Users/nagoya/R/BIG12KD定量/72hr/s05/ROI12/Results_ROI12.csv	324.6	13
/Users/nagoya/R/BIG12KD定量/72hr/s05/ROI12/Results_ROI12.csv	342.602	14
/Users/nagoya/R/BIG12KD定量/72hr/s05/ROI12/Results_ROI12.csv	365.615	15
/Users/nagoya/R/BIG12KD定量/72hr/s05/ROI12/Results_ROI12.csv	383.286	16
/Users/nagoya/R/BIG12KD定量/72hr/s05/ROI12/Results_ROI12.csv	380.72	17
/Users/nagoya/R/BIG12KD定量/72hr/s05/ROI12/Results_ROI12.csv	382.241	18
/Users/nagoya/R/BIG12KD定量/72hr/s05/ROI12/Results_ROI12.csv	363.714	19
/Users/nagoya/R/BIG12KD定量/72hr/s05/ROI12/Results_ROI12.csv	367	20
/Users/nagoya/R/BIG12KD定量/72hr/s05/ROI12/Results_ROI12.csv	348.371	21
/Users/nagoya/R/BIG12KD定量/72hr/s05/ROI12/Results_ROI12.csv	358.931	22
/Users/nagoya/R/BIG12KD定量/72hr/s05/ROI12/Results_ROI12.csv	333.632	23
/Users/nagoya/R/BIG12KD定量/72hr/s05/ROI12/Results_ROI12.csv	323.481	24
/Users/nagoya/R/BIG12KD定量/72hr/s05/ROI12/Results_ROI12.csv	343.98	25
/Users/nagoya/R/BIG12KD定量/72hr/s05/ROI12/Results_ROI12.csv	321.94	26
/Users/nagoya/R/BIG12KD定量/72hr/s05/ROI12/Results_ROI12.csv	313.801	27
/Users/nagoya/R/BIG12KD定量/72hr/s05/ROI12/Results_ROI12.csv	299.965	28
/Users/nagoya/R/BIG12KD定量/72hr/s05/ROI12/Results_ROI12.csv	299.201	29
/Users/nagoya/R/BIG12KD定量/72hr/s05/ROI12/Results_ROI12.csv	300.916	30
/Users/nagoya/R/BIG12KD定量/72hr/s05/ROI12/Results_ROI12.csv	298.093	31
/Users/nagoya/R/BIG12KD定量/72hr/s05/ROI12/Results_ROI12.csv	295.998	32
/Users/nagoya/R/BIG12KD定量/72hr/s05/ROI12/Results_ROI12.csv	300.092	33
/Users/nagoya/R/BIG12KD定量/72hr/s05/ROI12/Results_ROI12.csv	288.504	34
/Users/nagoya/R/BIG12KD定量/72hr/s05/ROI12/Results_ROI12.csv	279.908	35
/Users/nagoya/R/BIG12KD定量/72hr/s05/ROI12/Results_ROI12.csv	290.003	36
/Users/nagoya/R/BIG12KD定量/72hr/s05/ROI12/Results_ROI12.csv	279.24	37
/Users/nagoya/R/BIG12KD定量/72hr/s05/ROI12/Results_ROI12.csv	277.058	38
/Users/nagoya/R/BIG12KD定量/72hr/s05/ROI12/Results_ROI12.csv	277.776	39
/Users/nagoya/R/BIG12KD定量/72hr/s05/ROI12/Results_ROI12.csv	283.301	40
/Users/nagoya/R/BIG12KD定量/72hr/s05/ROI12/Results_ROI12.csv	275.347	41
/Users/nagoya/R/BIG12KD定量/72hr/s05/ROI12/Results_ROI12.csv	263.41	42
/Users/nagoya/R/BIG12KD定量/72hr/s05/ROI12/Results_ROI12.csv	262.825	43
/Users/nagoya/R/BIG12KD定量/72hr/s05/ROI12/Results_ROI12.csv	265.702	44
/Users/nagoya/R/BIG12KD定量/72hr/s05/ROI12/Results_ROI12.csv	253.043	45
/Users/nagoya/R/BIG12KD定量/72hr/s05/ROI12/Results_ROI12.csv	247.448	46
/Users/nagoya/R/BIG12KD定量/72hr/s05/ROI2/Results_ROI2.csv	158.714	1
/Users/nagoya/R/BIG12KD定量/72hr/s05/ROI2/Results_ROI2.csv	162	2
/Users/nagoya/R/BIG12KD定量/72hr/s05/ROI2/Results_ROI2.csv	157.435	3
/Users/nagoya/R/BIG12KD定量/72hr/s05/ROI2/Results_ROI2.csv	178.077	4
/Users/nagoya/R/BIG12KD定量/72hr/s05/ROI2/Results_ROI2.csv	182.077	5
/Users/nagoya/R/BIG12KD定量/72hr/s05/ROI2/Results_ROI2.csv	186.75	6
/Users/nagoya/R/BIG12KD定量/72hr/s05/ROI2/Results_ROI2.csv	188.263	7
/Users/nagoya/R/BIG12KD定量/72hr/s05/ROI2/Results_ROI2.csv	211	8
/Users/nagoya/R/BIG12KD定量/72hr/s05/ROI2/Results_ROI2.csv	198	9
/Users/nagoya/R/BIG12KD定量/72hr/s05/ROI2/Results_ROI2.csv	214	10
/Users/nagoya/R/BIG12KD定量/72hr/s05/ROI2/Results_ROI2.csv	185.654	11
/Users/nagoya/R/BIG12KD定量/72hr/s05/ROI2/Results_ROI2.csv	172.95	12
/Users/nagoya/R/BIG12KD定量/72hr/s05/ROI2/Results_ROI2.csv	180.852	13
/Users/nagoya/R/BIG12KD定量/72hr/s05/ROI2/Results_ROI2.csv	192.08	14
/Users/nagoya/R/BIG12KD定量/72hr/s05/ROI2/Results_ROI2.csv	171.972	15
/Users/nagoya/R/BIG12KD定量/72hr/s05/ROI2/Results_ROI2.csv	168.732	16
/Users/nagoya/R/BIG12KD定量/72hr/s05/ROI2/Results_ROI2.csv	164.157	17
/Users/nagoya/R/BIG12KD定量/72hr/s05/ROI2/Results_ROI2.csv	177.8	18
/Users/nagoya/R/BIG12KD定量/72hr/s05/ROI2/Results_ROI2.csv	165.445	19
/Users/nagoya/R/BIG12KD定量/72hr/s05/ROI2/Results_ROI2.csv	168.83	20
/Users/nagoya/R/BIG12KD定量/72hr/s05/ROI2/Results_ROI2.csv	167.753	21
/Users/nagoya/R/BIG12KD定量/72hr/s05/ROI2/Results_ROI2.csv	163.95	22
/Users/nagoya/R/BIG12KD定量/72hr/s05/ROI2/Results_ROI2.csv	166.859	23
/Users/nagoya/R/BIG12KD定量/72hr/s05/ROI2/Results_ROI2.csv	166.4	24
/Users/nagoya/R/BIG12KD定量/72hr/s05/ROI2/Results_ROI2.csv	177.6	25
/Users/nagoya/R/BIG12KD定量/72hr/s05/ROI2/Results_ROI2.csv	169.323	26
/Users/nagoya/R/BIG12KD定量/72hr/s05/ROI2/Results_ROI2.csv	171.642	27
/Users/nagoya/R/BIG12KD定量/72hr/s05/ROI2/Results_ROI2.csv	171.612	28
/Users/nagoya/R/BIG12KD定量/72hr/s05/ROI2/Results_ROI2.csv	183.407	29
/Users/nagoya/R/BIG12KD定量/72hr/s05/ROI2/Results_ROI2.csv	176.5	30
/Users/nagoya/R/BIG12KD定量/72hr/s05/ROI2/Results_ROI2.csv	183.684	31
/Users/nagoya/R/BIG12KD定量/72hr/s05/ROI2/Results_ROI2.csv	192.214	32
/Users/nagoya/R/BIG12KD定量/72hr/s05/ROI2/Results_ROI2.csv	183.211	33
/Users/nagoya/R/BIG12KD定量/72hr/s05/ROI2/Results_ROI2.csv	176.159	34
/Users/nagoya/R/BIG12KD定量/72hr/s05/ROI2/Results_ROI2.csv	171	35
/Users/nagoya/R/BIG12KD定量/72hr/s05/ROI2/Results_ROI2.csv	165.115	36
/Users/nagoya/R/BIG12KD定量/72hr/s05/ROI2/Results_ROI2.csv	166.55	37
/Users/nagoya/R/BIG12KD定量/72hr/s05/ROI2/Results_ROI2.csv	169.078	38
/Users/nagoya/R/BIG12KD定量/72hr/s05/ROI2/Results_ROI2.csv	169.338	39
/Users/nagoya/R/BIG12KD定量/72hr/s05/ROI2/Results_ROI2.csv	166.696	40
/Users/nagoya/R/BIG12KD定量/72hr/s05/ROI2/Results_ROI2.csv	191.308	41
/Users/nagoya/R/BIG12KD定量/72hr/s05/ROI2/Results_ROI2.csv	172.965	42
/Users/nagoya/R/BIG12KD定量/72hr/s05/ROI2/Results_ROI2.csv	183.5	43
/Users/nagoya/R/BIG12KD定量/72hr/s05/ROI2/Results_ROI2.csv	174.082	44
/Users/nagoya/R/BIG12KD定量/72hr/s05/ROI2/Results_ROI2.csv	174.356	45
/Users/nagoya/R/BIG12KD定量/72hr/s05/ROI2/Results_ROI2.csv	176.765	46
/Users/nagoya/R/BIG12KD定量/72hr/s05/ROI3/Results_ROI3.csv	168.758	1
/Users/nagoya/R/BIG12KD定量/72hr/s05/ROI3/Results_ROI3.csv	195.109	2
/Users/nagoya/R/BIG12KD定量/72hr/s05/ROI3/Results_ROI3.csv	230.386	3
/Users/nagoya/R/BIG12KD定量/72hr/s05/ROI3/Results_ROI3.csv	259.182	4
/Users/nagoya/R/BIG12KD定量/72hr/s05/ROI3/Results_ROI3.csv	280.432	5
/Users/nagoya/R/BIG12KD定量/72hr/s05/ROI3/Results_ROI3.csv	298.716	6
/Users/nagoya/R/BIG12KD定量/72hr/s05/ROI3/Results_ROI3.csv	317.86	7
/Users/nagoya/R/BIG12KD定量/72hr/s05/ROI3/Results_ROI3.csv	327.807	8
/Users/nagoya/R/BIG12KD定量/72hr/s05/ROI3/Results_ROI3.csv	364.678	9
/Users/nagoya/R/BIG12KD定量/72hr/s05/ROI3/Results_ROI3.csv	378.606	10
/Users/nagoya/R/BIG12KD定量/72hr/s05/ROI3/Results_ROI3.csv	374.188	11
/Users/nagoya/R/BIG12KD定量/72hr/s05/ROI3/Results_ROI3.csv	393.255	12
/Users/nagoya/R/BIG12KD定量/72hr/s05/ROI3/Results_ROI3.csv	409.244	13
/Users/nagoya/R/BIG12KD定量/72hr/s05/ROI3/Results_ROI3.csv	413.021	14
/Users/nagoya/R/BIG12KD定量/72hr/s05/ROI3/Results_ROI3.csv	390.233	15
/Users/nagoya/R/BIG12KD定量/72hr/s05/ROI3/Results_ROI3.csv	397.81	16
/Users/nagoya/R/BIG12KD定量/72hr/s05/ROI3/Results_ROI3.csv	421.255	17
/Users/nagoya/R/BIG12KD定量/72hr/s05/ROI3/Results_ROI3.csv	409.805	18
/Users/nagoya/R/BIG12KD定量/72hr/s05/ROI3/Results_ROI3.csv	426.216	19
/Users/nagoya/R/BIG12KD定量/72hr/s05/ROI3/Results_ROI3.csv	380.49	20
/Users/nagoya/R/BIG12KD定量/72hr/s05/ROI3/Results_ROI3.csv	362.385	21
/Users/nagoya/R/BIG12KD定量/72hr/s05/ROI3/Results_ROI3.csv	370.221	22
/Users/nagoya/R/BIG12KD定量/72hr/s05/ROI3/Results_ROI3.csv	325.934	23
/Users/nagoya/R/BIG12KD定量/72hr/s05/ROI3/Results_ROI3.csv	335.82	24
/Users/nagoya/R/BIG12KD定量/72hr/s05/ROI3/Results_ROI3.csv	331.084	25
/Users/nagoya/R/BIG12KD定量/72hr/s05/ROI3/Results_ROI3.csv	319.055	26
/Users/nagoya/R/BIG12KD定量/72hr/s05/ROI3/Results_ROI3.csv	313.38	27
/Users/nagoya/R/BIG12KD定量/72hr/s05/ROI3/Results_ROI3.csv	312.012	28
/Users/nagoya/R/BIG12KD定量/72hr/s05/ROI3/Results_ROI3.csv	306.861	29
/Users/nagoya/R/BIG12KD定量/72hr/s05/ROI3/Results_ROI3.csv	293.066	30
/Users/nagoya/R/BIG12KD定量/72hr/s05/ROI3/Results_ROI3.csv	289.755	31
/Users/nagoya/R/BIG12KD定量/72hr/s05/ROI3/Results_ROI3.csv	285.774	32
/Users/nagoya/R/BIG12KD定量/72hr/s05/ROI3/Results_ROI3.csv	285.084	33
/Users/nagoya/R/BIG12KD定量/72hr/s05/ROI3/Results_ROI3.csv	279.143	34
/Users/nagoya/R/BIG12KD定量/72hr/s05/ROI3/Results_ROI3.csv	270.415	35
/Users/nagoya/R/BIG12KD定量/72hr/s05/ROI3/Results_ROI3.csv	270.716	36
/Users/nagoya/R/BIG12KD定量/72hr/s05/ROI3/Results_ROI3.csv	258.581	37
/Users/nagoya/R/BIG12KD定量/72hr/s05/ROI3/Results_ROI3.csv	271.479	38
/Users/nagoya/R/BIG12KD定量/72hr/s05/ROI3/Results_ROI3.csv	257.495	39
/Users/nagoya/R/BIG12KD定量/72hr/s05/ROI3/Results_ROI3.csv	263.167	40
/Users/nagoya/R/BIG12KD定量/72hr/s05/ROI3/Results_ROI3.csv	252.093	41
/Users/nagoya/R/BIG12KD定量/72hr/s05/ROI3/Results_ROI3.csv	249.211	42
/Users/nagoya/R/BIG12KD定量/72hr/s05/ROI3/Results_ROI3.csv	239.966	43
/Users/nagoya/R/BIG12KD定量/72hr/s05/ROI3/Results_ROI3.csv	240.358	44
/Users/nagoya/R/BIG12KD定量/72hr/s05/ROI3/Results_ROI3.csv	240.324	45
/Users/nagoya/R/BIG12KD定量/72hr/s05/ROI3/Results_ROI3.csv	239.191	46
/Users/nagoya/R/BIG12KD定量/72hr/s05/ROI4/Results_ROI4.csv	167.662	1
/Users/nagoya/R/BIG12KD定量/72hr/s05/ROI4/Results_ROI4.csv	178.229	2
/Users/nagoya/R/BIG12KD定量/72hr/s05/ROI4/Results_ROI4.csv	184.417	3
/Users/nagoya/R/BIG12KD定量/72hr/s05/ROI4/Results_ROI4.csv	195.05	4
/Users/nagoya/R/BIG12KD定量/72hr/s05/ROI4/Results_ROI4.csv	202.037	5
/Users/nagoya/R/BIG12KD定量/72hr/s05/ROI4/Results_ROI4.csv	205.547	6
/Users/nagoya/R/BIG12KD定量/72hr/s05/ROI4/Results_ROI4.csv	216.673	7
/Users/nagoya/R/BIG12KD定量/72hr/s05/ROI4/Results_ROI4.csv	225.171	8
/Users/nagoya/R/BIG12KD定量/72hr/s05/ROI4/Results_ROI4.csv	227.524	9
/Users/nagoya/R/BIG12KD定量/72hr/s05/ROI4/Results_ROI4.csv	232.074	10
/Users/nagoya/R/BIG12KD定量/72hr/s05/ROI4/Results_ROI4.csv	236.683	11
/Users/nagoya/R/BIG12KD定量/72hr/s05/ROI4/Results_ROI4.csv	239.764	12
/Users/nagoya/R/BIG12KD定量/72hr/s05/ROI4/Results_ROI4.csv	248.429	13
/Users/nagoya/R/BIG12KD定量/72hr/s05/ROI4/Results_ROI4.csv	252.25	14
/Users/nagoya/R/BIG12KD定量/72hr/s05/ROI4/Results_ROI4.csv	255.429	15
/Users/nagoya/R/BIG12KD定量/72hr/s05/ROI4/Results_ROI4.csv	253.71	16
/Users/nagoya/R/BIG12KD定量/72hr/s05/ROI4/Results_ROI4.csv	255.551	17
/Users/nagoya/R/BIG12KD定量/72hr/s05/ROI4/Results_ROI4.csv	254.724	18
/Users/nagoya/R/BIG12KD定量/72hr/s05/ROI4/Results_ROI4.csv	251.044	19
/Users/nagoya/R/BIG12KD定量/72hr/s05/ROI4/Results_ROI4.csv	245.321	20
/Users/nagoya/R/BIG12KD定量/72hr/s05/ROI4/Results_ROI4.csv	245.966	21
[truncated: 2,555 more rows]

## Sheet: Summary_statistics
condition	type	mean	sd	n
GBF1M832L untreated GPI	half_max	6.49505	1.39731	101
HeLa BIGKD72hr GPI	half_max	13.3788	5.30091	132
GBF1M832L Noco GPI	half_max	4.76	2.08467	100
HeLa BIGKD72hr Noco GPI	half_max	14.9697	4.66304	99
	p-value(Welch's t-test)
untreated GPI vs BIGKD72hr	6.33273e-30
Noco GPI vs Noco BIGKD73hr	4.90235e-42
