# Supplementary material for: Reversible control of post-Golgi transport by brefeldin A reveals recycling endosome maturation during glycosylphosphatidylinositol-anchored protein transport
Source: Nat Commun. 2026 Jul 27;17:7262. doi: 10.1038/s41467-026-75784-1 (PMC13408501; doi:10.1038/s41467-026-75784-1)
Supplement: Supplementary file 25 — Source data [file 41467_2026_75784_MOESM25_ESM.zip › source data 260620/Figure 5b,d,f,h,j,l.xlsx]

## Sheet: fig5b Rab6-GPI
X	C1_G1_cyan	C1_G1_green	C1_G1_red	C1_G1_blue	C1_G2_cyan	C1_G2_green	C1_G2_red	C1_G2_blue	C1_G3_cyan	C1_G3_green	C1_G3_red	C1_G3_blue	C1_G4_cyan	C1_G4_green	C1_G4_red	C1_G4_blue	C1_G5_cyan	C1_G5_green	C1_G5_red	C1_G5_blue	C2_G1_cyan	C2_G1_green	C2_G1_red	C2_G1_blue	C2_G2_cyan	C2_G2_green	C2_G2_red	C2_G2_blue	C2_G3_cyan	C2_G3_green	C2_G3_red	C2_G3_blue	C2_G4_cyan	C2_G4_green	C2_G4_red	C2_G4_blue	C2_G5_cyan	C2_G5_green	C2_G5_red	C2_G5_blue	C2_G6_cyan	C2_G6_green	C2_G6_red	C2_G6_blue	C2_G7_cyan	C2_G7_green	C2_G7_red	C2_G7_blue	C2_G8_cyan
0	0	14.742	17.821	344.869	64.082	215.078	0	995.677	2042.93	849.211	1098.55	2181.74	498.872	431.479	2124.49	970.062	0	17.966	28.449	58.51	447.679	843.567	1755.76	1085.23	0	597.237	0	1011.31	0	40.752	1297.29	5.986	0	127.71	0.009	26.459	0	690.949	0	211.167	0	1637.28	0	459.446	67.966	830.201	133.526	581.014	0
0.036	0	18.462	19.981	288.567	70.971	235.783	0	1064.68	2414.44	938.851	1243.72	2231.88	589.413	418.414	2357.36	1046.1	0	22.483	35.115	78.098	367.676	925.572	1034.46	1032.12	0	535.463	0	951.094	0	48.648	1380.94	6.177	0	150.079	0	35.134	0	766.523	0	223.407	0	1614.74	0	373.696	20.502	744.32	177.531	514.205	0
0.072	0	23.444	20.449	231.609	73.67	249.059	0	1129.18	2674.12	1014.64	1366.48	2270.87	704.536	408.516	2653.72	1150.3	0	26.866	39.49	105.219	287.418	985.579	499.517	976.093	0	456.733	0	857.406	0	59.438	1375.18	6.331	0	182.756	0	46.359	0	782.736	1.35	232.769	0	1580.44	0	302.792	8.23	681.593	199.605	452.485	0
0.108	0	31.716	17.453	181.9	74.852	250.144	0	1177.92	2788.68	1068.04	1433.63	2305.33	828.602	397.631	2927.23	1283.53	0	30.511	38.845	137.903	218.591	1006.32	183.614	911.257	0	385.638	0	755.815	0	70.72	1233.57	6.693	0	218.553	0	56.638	0	766.442	5.147	244.979	0	1537.38	0	250.344	6.332	637.369	196.42	410.115	0
0.144	0	44.691	12.352	146.218	83.716	240.527	0	1211.94	2812.17	1101.05	1414	2333.45	930.009	385.429	3011.38	1446.43	0	33.178	32.687	172.958	141.017	988.921	37.585	836.005	0	342.585	0	677.437	0	79.17	937.458	6.682	0	246.792	0	61.365	0	740.585	10.636	260.4	0	1497.74	0	214.273	7.75	599.648	165.485	397.796	0.521
0.181	0	62.611	8.192	127.97	108.565	228.253	0	1215.66	2798.19	1121.68	1302.28	2354.12	979.667	376.721	2759.16	1640.16	0	35.864	24.111	206.932	76.167	944.312	1.346	757.047	0	334.161	0	641.537	0	83.243	598.559	6.839	0	257.795	0	58.618	0	712.726	15.487	273.84	0	1468.25	0	190.115	11.798	553.319	114.185	422.773	45.345
0.217	0	85	6.308	125.458	151.823	224.771	0.795	1199.84	2780.53	1136.14	1139.52	2373.81	1001.2	377.982	2208.84	1851.47	0.333	39.145	16.826	237.418	26.117	878.587	0	686.164	0	354.367	0	649.588	0	83.814	322.149	7.251	0	250.37	0	50.883	0	683.347	16.202	276.172	0	1442.88	0	173.065	19.022	488.638	61.523	486.024	216.242
0.253	0.234	108.357	4.839	141.279	218.65	235.414	16.013	1160.59	2776.52	1141.1	974.65	2402.61	1042.04	393.807	1548.56	2050.17	4.676	43.793	13.466	263.962	3.272	798.498	0	631.85	0	386.012	0	687.273	0	82.884	139.852	7.747	0	235.175	0	42.047	0	642.245	17.404	260.494	0	1399.81	0	156.29	22.382	409.147	25.215	578.761	345.156
0.289	1.826	128.494	2.676	174.416	311.704	263.125	62.398	1116.31	2777.64	1130.29	850.173	2449.1	1107.86	422.653	976.273	2190.94	16.599	49.763	17.933	288.813	0	710.226	0	597.026	0	405.506	0	728.594	0	82.927	44.845	8.548	0	223.204	0.065	35.135	0	582.873	10.374	228.094	0	1333.3	0	135.922	16.545	329.891	8.196	678.131	343.946
0.325	7.611	144.524	0.627	224.819	447.115	307.704	147.172	1082.65	2771.51	1103.64	783.052	2512.48	1142.91	453.334	584.483	2219.8	24.913	57.05	34.713	312.621	0	625.354	0	573.257	0	397.947	0	745.824	0	83.88	5.665	9.458	0	220.876	24.7	31.551	0	509.311	4.534	188.503	0	1248.01	0	111.303	7.063	265.471	2.452	751.546	224.817
0.361	26.475	158.29	0.155	289.472	649.589	374.473	271.517	1079.41	2737.67	1060.56	766.758	2577.81	1084.14	472.351	353.712	2116.89	23.875	64.421	70.105	335.659	0	560.705	0	552.375	0	369.38	0	723.947	0	86.565	0.028	10.317	0	229.086	68.011	30.24	0	426.52	1.068	153.059	0	1151.97	0	85.221	2.814	222.777	0.865	770.686	84.063
0.397	62.854	171.795	0.234	353.917	973.512	476.175	454.229	1127.82	2651.65	998.562	773.051	2615.28	940.199	470.541	235.283	1905.74	25.001	71.595	132.425	356.166	0	526.785	0	522.493	0	341.43	0	666.451	0	90.295	0	11.289	0	243.697	110.597	29.575	0	349.598	0.017	128.204	0	1046.61	0	61.65	0.969	198.85	0.746	730.042	1.858
0.433	119.677	189.819	2.217	408.144	1459.93	628.125	725.356	1247.02	2513	920.357	772.808	2597.92	777.01	450.616	188.381	1646.3	39.048	78.982	229.538	372.364	0	535.584	0	480.302	0	333.15	0	592.534	0	96.7	0	12.386	0	255.528	140.829	29.251	0	288.677	0	113.861	0	930.052	0	48.426	0.313	185.244	2.556	645.347	0
0.469	199.553	209.904	21.19	438.702	2058.14	846.908	1142.92	1467.3	2361.38	832.459	770.015	2515.33	653.396	424.078	195.451	1404.96	90.052	90.05	372.376	386.005	0	596.437	0	427.853	0	352.919	0	525.304	0	108.696	0	13.269	0	255.689	133.509	28.949	0	247.39	0	108.148	0	798.854	0	43.895	0	173.476	7.764	544.697	0
0.506	294	238.713	109.076	450.728	2689.93	1130.77	1758.84	1832.05	2256.9	746.742	800.258	2377.17	582.16	401.847	262.417	1224.09	219.624	111.655	576.492	404.197	0	719.033	0	373.168	0	398.187	0	483.767	0	130.577	0	14.684	0	242.96	113.208	28.91	0	224.832	0	107.049	0	658.119	0	44.658	0.142	162.138	20.007	451.504	0
0.542	392.707	281.416	403.44	459.109	3332.53	1454.21	2662.83	2418.22	2238.64	677.387	911.762	2214.28	552.367	392.139	429.166	1116.73	429.825	153.323	856.743	438.524	0	913.772	0	329.678	0	465.618	0	485.645	0	169.008	0	16.995	0	223.402	82.04	29.012	0	219.045	0.612	107.086	0	524.088	0.086	48.793	1.966	155.194	48.999	377.814	0
0.578	475.581	340.334	1089.55	482.622	4103.17	1776.77	3911.69	3316.86	2312.53	635.51	1185.2	2075.64	559.908	399.235	784.486	1080.99	602.885	226.65	1256.65	505.041	0	1190.55	29.53	310.335	0	558.241	5.986	553.938	0	226.614	2.716	20.837	0	207.443	49.654	29.674	0	226.985	85.663	106.569	0	415.453	54.46	56.86	4.073	159.292	124.785	327.898	0
0.614	561.122	419.6	2434.98	545.346	5245.52	2064.2	5567.35	4685.68	2407.49	628.519	1740.32	1990.65	611.586	423.412	1488.96	1111.49	645.191	339.352	1854.46	625.37	0	1554.37	586.849	329.444	0	687.214	173.439	725.777	0	302.973	108.114	27.85	0	202.385	39.221	31.098	0	246.93	639.381	106.275	0	345.781	482.466	74.018	0	182.083	364.942	304.247	0
0.65	705.245	503.94	4592.52	671.426	7086.78	2307.83	7673.28	6660.81	2411.05	666.352	2784.99	1986.76	711.783	463.17	2810.42	1204.89	637.301	489.302	2772.45	834.177	0	2009.58	2668.26	410.825	0	874.106	970.985	1061.72	0	389.04	539.92	39.729	0	211.165	108.363	33.78	0	282.903	2160.79	109.91	0	318.205	1671.95	107.628	0	231.769	1077.29	308.926	0
0.686	968.651	587.168	7721.69	883.273	9787.14	2519.46	10107.5	9331.54	2265.84	762.211	4731.52	2082.79	823.457	518.296	5104.28	1366.5	697.024	663.431	4161.34	1183.39	0	2557.87	7371.67	598.199	0	1142.33	2914.09	1655.97	0	481.698	1608.55	66.156	0	233.868	428.117	39.069	0	345.721	5355.28	123.371	0	332.75	4279.6	176.817	0	311.814	2699.28	347.186	0
0.722	1390.22	666.996	11707.9	1225.2	13145	2720.27	12715.3	12694.5	2010.03	928.351	8158.07	2288.47	867.708	589.992	8575.95	1609.23	907.632	846.242	6134.77	1764.66	0	3191.19	15150.4	968.497	0	1508.03	6444.86	2646.97	0	598.982	3840.28	145.365	0	273.377	1154.66	48.337	0	463.366	10612.8	170.08	0	389.927	8924.23	311.106	0	418.921	5721.28	426.476	0
0.758	1908.07	760.923	16177.1	1758.35	16505.2	2935.64	15056	16414.9	1741.67	1174.81	13571.4	2615.98	819.796	681.592	12924.6	1955.49	1281.93	1027.1	8655.9	2727.08	11.863	3930.81	24906.9	1636.54	0	1972.67	11301.9	4225.95	0	772.421	7749.4	327.688	0	333.613	2446.83	65.899	0	675.875	17343.9	284.316	0	492.656	15090.4	548.941	75.382	543.384	10128.9	553.97	0
0.794	2425.71	887.846	20464.9	2610.75	19449.1	3188.02	16864.2	20108.5	1564.76	1501.44	20833.5	3074.58	736.486	800.878	17054.4	2433.1	1775.03	1205.03	11423.2	4299.56	683.419	4832.2	34236.8	2737.55	0	2523.49	16332.8	6629.27	0	1061.84	13779.7	679.061	0	419.504	4290.17	106.326	0	1024.46	23829.4	494.147	0	640.163	20835.2	948.757	357.134	673.913	15007.5	734.392	0
0.831	2966.58	1066.67	23533.4	3984.66	22079.4	3487.65	17873.1	23175.5	1534.12	1899.06	28829.7	3662.87	701.552	963.696	19400.4	3065.43	2353.38	1381.73	13731.3	6797.4	3610.87	5968.57	40738.8	4396.61	0	3136.79	20082.8	10087.1	0	1499.36	21341.8	1298.17	0	539.139	6281.85	199.322	70.424	1534.9	28109.9	835.155	0.571	825.193	24142.9	1586.97	738.13	808.771	18882.9	970.249	64.257
0.867	3639.65	1304.67	24917.9	6168.6	24846.4	3838.82	18036.8	25156.4	1690.08	2351.79	35188.7	4381.33	768.682	1202.11	18881.7	3858.84	3045.85	1559.78	14547.2	10518.6	8364.03	7420.84	43386.8	6641.17	0	3770.58	21587.9	14682.9	18.394	2089.35	28655.1	2306.78	0	701.106	7859.29	390.263	698.099	2145.08	29092.3	1310.36	516.337	1042.12	24196.7	2538.67	1147.12	958.661	20619.5	1267.38	615.501
0.903	4538.39	1613.59	23864.5	9421.03	27993.3	4229.45	17533.4	25897.4	2054.56	2829.85	37713.5	5218.14	1009.24	1556	15796.5	4797.98	3834.84	1741.08	13153.7	15546.2	13841.9	9192.32	41834.5	9332.93	158.539	4355.63	20769.8	20239.9	395.341	2743.25	33210.5	3771.43	0	921.687	8618.69	725.211	2411.58	2781.15	27024.2	1899.58	3276.64	1297.34	21674.6	3849.87	1645.46	1143.02	20062.4	1648.42	1997.95
0.939	5590.93	2041.41	20844.8	13816.6	31218.9	4651.83	16421.9	25426.2	2615.12	3295.25	35818.9	6152.59	1576.24	2059.8	11526.6	5839.97	4558.29	1935.03	9825.14	21448.3	19186.3	11239.8	36771.3	12159.1	911.437	4803.92	18164	26183	1735.98	3373.36	33004	5701.46	0	1219.55	8452.52	1258.93	4924.72	3371.13	23018.1	2553.14	9021.93	1616.38	17984.1	5497.97	2375.97	1385.23	17971.8	2159.79	4215.59
0.975	6696.33	2667.76	16352.7	19069.4	33928.5	5124.77	14971	24181.3	3316.2	3732.72	30320.4	7147.5	2634.42	2717.84	7466.54	6927.27	5062.55	2158.84	5950.87	27209.9	23960.5	13410.6	30066.7	14630.5	2769.93	5056.56	14643.1	31633.6	4134.53	3912.3	28442.2	7892.17	4.766	1608.37	7577.89	2042.48	7558.44	3947.24	18272	3221.22	16466.7	2054.17	14308.3	7400.41	3525.41	1715.4	15441.3	2863.53	7188.81
1.011	7786.67	3626.65	11552.7	24285	35553.1	5686.84	13252.7	22570.8	4106.4	4163.45	23371	8146.11	4171.35	3471.09	4445.33	8011.99	5397.44	2436.43	2880.7	31528.1	28115.7	15551.3	23346.3	16329.3	5315.11	5138.61	11041.9	35705	7724.44	4339.02	21607.9	9966.65	378.728	2068.6	6326.01	3059.19	10334.5	4636.35	13698.9	3860.23	23248	2683.23	11367.8	9431.93	5314.96	2184.53	13342.2	3809.95	10369.8
1.047	8808.45	5061.83	7380.6	28451.2	36415.1	6380.04	11356.1	20980.5	4909.37	4614.76	16947.6	9065.6	5836.05	4205.46	2571.3	9079.01	5814.05	2780.16	1133.26	33290.9	31725.7	17501.3	17482.5	16993.8	7694.61	5150.5	7870.13	37837.6	12204.4	4655.67	14621	11525.7	1794.4	2553.63	5019.38	4194.44	13426	5526.69	9642.36	4443.51	27686.4	3586.28	9268.88	11419.9	7827.26	2882.28	12079	4990.41	12977.2
1.083	9832	6998.78	4338.55	30593.3	36879	7221.67	9438	19683	5645.67	5133.85	11780.9	9854.27	7184.91	4803.83	1581.53	10114.5	6432.11	3185.43	373.793	32318.9	34678.2	19132.1	13057.5	16638.1	9309.84	5208.43	5327.77	37981.3	16799.5	4797.3	9021.37	12184	4638.99	2983.67	3857.83	5218.92	16859.4	6634.78	6255.55	4930.2	29920.7	4831.21	7878.12	13182.8	10794.4	3939.93	11639.2	6285.64	14472.8
1.119	10995.2	9421.91	2499.84	30346.8	37342.9	8174.56	7584.21	18762.5	6294.8	5686.84	8006.12	10452.6	7899.9	5203.96	1174.18	11058.1	7156.67	3608.89	114.986	29230.1	36836	20365.7	9878.15	15583	10043.2	5388.48	3477.52	36500.7	20576.5	4687.46	5122.15	11807.8	8779.76	3287.41	2925.44	5854.63	20418.2	7875.97	3587.47	5286.36	31169.3	6452.59	6992.12	14513.5	13726.4	5487.15	11722.7	7477.84	15109.6
1.156	12693.6	12030.6	1493.65	28146.6	37783	9144.3	5987.78	18252.8	6841.99	6150.03	5397.98	10805.7	7972.59	5410.63	1135.06	11778.6	7687.33	3959.69	37.769	24938.1	37719.3	21253.4	7786.33	14201.5	10093.9	5703.67	2249.98	33972.3	22515.7	4314.75	2690.46	10511.6	13213.3	3458.84	2162.74	5914.36	23613.3	9143.5	1700.21	5466.32	32442.9	8354.39	6367.78	15289	16241.5	7562.41	11849.8	8337.95	15589.2
1.192	15236.5	14406.1	1053.56	24795.7	37888.8	10010.6	4722.73	18090.4	7287.08	6381.31	3634.64	10825.4	7752.6	5468.51	1359.41	12105.5	7838.37	4158.05	17.057	20332.6	37025.4	21914.4	6647.21	12821.7	9831.14	6123.35	1505.73	30989.8	21339.8	3735.58	1346.24	8545.1	15998.9	3533.03	1511.21	5418.97	25559.8	10362.4	553.359	5406.48	33843.6	10400.6	5817.63	15461.5	18152	9983.02	11496.4	8717.01	16617.9
1.228	18394.5	16062.9	929.87	21179.2	37376.9	10697.4	3817.73	18169.9	7710.03	6301.33	2444.69	10535	7655.19	5400.59	1781.82	11883.4	7589.41	4153.81	11.303	15988.7	35246.1	22509	6292.06	11657.7	9567.98	6603.09	1094.66	28057.4	16887.2	3118.23	608.789	6339.49	15870	3558.27	942.336	4557.77	25734	11603.5	73.116	5078.89	34444	12377.5	5238.96	15009.3	19462.8	12300.8	10359.9	8601.65	18077.1
1.264	21016.9	16442.3	975.569	17909.1	36244.3	11168.7	3202.59	18278.8	8110.97	5933.59	1632.05	9972.47	7850.09	5203.51	2294.84	11088.9	7087.82	3966.22	11.681	12168.9	33097.8	23034.8	6672.53	10788.5	9419.24	7104.01	892.294	25513	10562.6	2560.82	187.258	4289.81	13142.4	3552.01	484.596	3570.58	24385.1	12823.9	0.312	4495.08	33149.5	14021.7	4611.78	13965.9	20360.4	13947.3	8526.99	8075.31	18739
1.3	22224.6	15432.4	1129.38	15182.8	34731.3	11451.7	2792.25	18108.7	8437.85	5364.84	1074.91	9179.43	8211.87	4869.92	2737.72	9866.2	6443.47	3653.43	15.842	9042.61	31229	23411.9	7686.88	10211.3	9360.66	7597.26	793.543	23502.1	4641.46	2094.76	22.014	2636.77	8956.53	3520.2	187.64	2665.26	22112.4	13841.2	0	3733.34	29543	15079.2	3970.16	12412.9	21078.5	14470.3	6408.2	7258.06	16928.4
1.336	21564.1	13259.1	1280.88	12953.9	33238.2	11545.4	2487.72	17383.6	8600.12	4682.59	698.175	8252.01	8339.33	4391.4	2995.97	8424.27	5680.56	3279.41	21.342	6640.4	29990.5	23543.9	9115.63	9840.11	9325.6	8034.9	745.225	21989.4	975.252	1709.43	0.651	1504.72	4806.41	3444.89	45.809	1921.47	19305.4	14281.5	0	2910.78	24085.9	15290.3	3398.21	10589	21563.9	13726.1	4460.19	6249.8	12198.9
1.372	20159.2	10551.5	1319.19	11087.4	31868.1	11472.8	2228.84	15769.4	8434.53	3985.24	436.613	7277.93	7935	3788.79	3040.21	6966.9	4806.48	2894.05	24.716	4905.39	29566.8	23408.5	10485.4	9552.87	9211.64	8338.83	718.402	20770.9	21.811	1382.86	0.0001543	809.139	1962.33	3311.09	3.327	1353.28	15736.1	13749.7	0	2150.78	17861.4	14731.7	2962.97	8697.67	21238.9	11909.6	2958.47	5133.81	6515.39
1.408	18752.8	7946.69	1196.08	9431.74	30370	11133	1981.51	13488	7847.04	3335.47	257.41	6292.29	7088.72	3124.28	2899.35	5633.05	3916.67	2526.03	24.186	3732.35	29920.9	23168.4	11156.2	9207.15	8870.94	8423.9	700.656	19584.4	0	1120.07	0	427.205	530.44	3132.74	0	940.886	10989.9	12185	0	1520.61	11955.8	13594.1	2712.79	6906.77	19385.7	9471.07	1945.05	3993.9	2144.22
1.444	17307.1	5775.92	910.91	7903.71	28166.7	10524.2	1746.9	10791.3	6898.41	2747.35	143.778	5301.98	6107.34	2484.42	2600.59	4489.1	3128.81	2202.52	20.253	2984.42	30782	22973.7	10680.7	8690.83	8188.19	8220.04	679.753	18144.9	0	919.026	0	235.903	47.317	2906.81	0	643.413	5675.95	9893.93	0	1046.31	7094.42	12149.8	2665.77	5329.03	16011.5	6954.96	1310.21	2928.44	204.549
1.481	15263.6	4155.06	604.42	6546.63	24673.3	9644.94	1542.38	8196.64	5792.91	2221.26	77.638	4384.67	5084.94	1944.55	2167.01	3548.79	2537.44	1948.84	15.913	2555.21	31627.8	22997.2	9093.69	7972.39	7193.85	7727.96	639.728	16273.5	0	766.101	0	151.945	0.499	2652.53	0	433.795	1542.99	7420.25	0	707.514	3521.2	10640.1	2824.81	4008.25	11866.4	4806.93	908.357	2026.72	0
1.517	12306.1	3012.31	363.271	5380.55	20269	8559.84	1348.88	6019.79	4727.27	1762.51	42.775	3581.22	3891.02	1543.15	1650.21	2803.05	2120.34	1780.29	12.783	2353.85	31820.9	23277.5	6931.65	7106.55	5993.23	7033.62	567.478	13973	0	640.503	0	118.163	0	2374.9	0	288.763	67.814	5213.03	0	472.067	1533.21	9219.41	3205.97	2958.31	7676.77	3239.08	628.268	1338.97	0
1.553	8866.51	2197.66	211.975	4463.15	15754.4	7452.61	1159.23	4367.08	3682.57	1372.05	26.265	2924.17	2579.53	1281.72	1145.42	2245.13	1798.33	1689.38	12.045	2318.12	31191.5	23734.4	4770.44	6206.62	4720.38	6272.83	464.467	11428.5	0	525.419	0	104.669	0	2064.28	0	190.363	0	3486.21	0	310.574	618.587	7941.85	3755.05	2128.23	4033.34	2237.73	414.197	862.397	0
1.589	5851.7	1618.08	129.895	3783.55	11851.1	6384.24	952.665	3210.6	2582.48	1054.15	19.133	2423.73	1450.66	1134.25	737.318	1855.97	1510.75	1652.89	13.542	2398.42	30025.1	24292.1	2960.34	5365.84	3537.45	5573.37	349.137	8924.56	0	423.396	0	103.524	0	1731.82	0	125.576	0	2254.42	0	200.308	90.826	6770.94	4370.83	1482.17	1529.31	1666.48	252.931	557.939	0
1.625	3634.52	1181.17	86.563	3285.76	8753.15	5452.12	742.006	2414.44	1605.4	805.553	15.827	2083.14	717.442	1063.59	458.745	1609.87	1255.44	1640.42	18.171	2554.28	28755.8	24852.7	1621.45	4622.33	2541.98	5007.77	245.397	6722.25	0	342.042	0	112.488	0	1393.34	0	83.851	0	1426.05	0	129.593	0	5655.04	4820.86	991.11	322.34	1376.13	148.754	376.489	0
1.661	2223.68	852.289	63.317	2925.28	6328.67	4661.19	559.441	1878.39	906.565	616.469	13.172	1876.3	343.19	1032.42	294.54	1479.32	1051.99	1625.67	27.262	2749.34	27642.4	25437	738.909	3968.43	1742.09	4588.68	169.254	4976.08	0	288.303	0	131.472	0	1077.38	0	57.079	0	891.042	0	86.979	0	4567.3	4812.92	630.128	5.14	1251.74	88.917	276.148	0
1.697	1421.08	610.315	50.227	2612.34	4454.12	3978.41	436.794	1515.45	496.75	475.094	10.354	1772.93	181.41	1010.25	208.15	1433.89	926.713	1590.62	41.511	2938.85	26458.1	26025.7	257.819	3379.85	1139.95	4293.71	125.262	3713.23	0	263.518	1.602	160.122	0	814.611	0	39.861	0	556.244	0	62.018	0	3556.75	4199.36	377.864	0	1215.9	55.942	227.044	0
1.733	992.962	442.86	42.058	2331.99	3038.46	3412.55	375.925	1269.4	290.123	372.751	8.509	1751.85	117.669	980.011	166.136	1435.97	884.858	1528.43	59.831	3068.55	24610.5	26537.7	52.068	2837.7	679.246	4082.51	109.413	2873.11	0	260.983	23.398	198.822	0	615.976	0	28.108	0	357.947	0	48.056	0	2658.37	3070.54	209.505	0	1211.21	39.947	210.634	0
1.769	784.792	335.085	34.985	2048.21	2037.26	2920.45	364.629	1104.14	186.49	306.506	9.326	1790.74	98.382	939.086	149.604	1451.39	908.771	1443.29	76.179	3091.41	21987.2	26733.9	1.676	2344.83	275.563	3901.05	112.017	2359.5	0	276.003	86.634	253.192	0	477.772	0	19.955	0	240.052	0	41.037	0	1924.75	1844.24	112.158	0	1189.59	37.45	215.746	0
1.806	721.985	266.284	28.298	1743.57	1381.83	2530.63	378.53	991.548	130.843	275.832	16.238	1864.3	103.85	898.551	148.955	1455.1	975.065	1352.14	86.276	2985.49	18825.8	26307	0	1909.66	45.747	3687.4	120.82	2078	0	304.167	158.053	334.248	0	386.467	0	15.148	0	169.364	0	38.22	0	1382.25	890.429	69.933	0	1113.66	49.739	234.013	0
1.842	745.94	221.007	22.416	1448.52	983.848	2231.1	391.437	912.623	98.713	280.761	37.59	1943.45	124.255	874.617	159.469	1437.93	1038.65	1269.81	87.552	2759.97	15612	25054.3	0	1542.13	0	3400.25	122.957	1950.1	0	341.838	193.671	456.712	0	328.225	0	11.737	0	126.999	0	38.043	0	1018.27	335.396	50.858	0	972.04	84.965	257.838	0
1.878	801.38	187.121	17.706	1158.31	751.336	2031.05	388.457	851.265	80.135	315.16	91.744	2015.27	150.72	877.741	178.786	1408.03	1046.64	1208.56	81.682	2456.62	12792.2	22935	0	1239.86	0	3052.37	111.262	1913.18	0	388.409	172.787	638.665	0	294.241	0	9.108	0	100.695	0	40.154	0	802.978	88.749	38.928	0	788.761	164.226	280.945	0
1.914	798.637	157.957	14.509	905.765	583.451	1912.38	361.872	799.716	67.573	367.582	212.837	2058.38	174.34	908.851	202.614	1377.95	980.738	1170.46	69.382	2128.87	10153.1	20184.5	0	995.127	0	2704.32	87.018	1916.55	0	439.45	116.207	887.625	0	276.934	0	7.015	0	83.681	0	43.511	0	678.651	10.115	31.953	0	605.455	300.028	299.74	0
1.95	669.562	133.274	11.808	701.9	438.335	1837.86	322.136	753.949	55.956	423.359	452.912	2060.37	191.255	960.075	222.736	1356.79	873.679	1152.58	51.655	1818.43	7455.52	17098.3	0	798.992	0	2413.27	59.078	1919.25	0	487.188	61.017	1186.09	0	269.362	0	5.544	0	72.578	0.031	47.449	0	608.847	0	28.528	0	455.652	483.367	316.273	0
1.986	451.329	114.088	8.745	558.299	320.692	1784.07	279.337	718.754	47.528	468.489	854.051	2027.05	203.935	1019.48	230.099	1347.13	784.432	1151.02	30.186	1550.42	4562.85	13988.9	0	642.703	0	2192.6	37.636	1896.48	0	530.204	24.762	1492.79	0	265.281	0	4.549	0	65.719	1.637	51.162	0	562.314	0	27.66	0	349.909	663.001	336.348	0
正規化	(X-Xmin)/(Xmax-Xmin)
Max	22224.6	16442.3	24917.9	30593.3	37888.8	11545.4	18036.8	25897.4	8600.12	6381.31	37713.5	10825.4	8339.33	5468.51	19400.4	12105.5	7838.37	4158.05	14547.2	33290.9	37719.3	26733.9	43386.8	16993.8	10093.9	8423.9	21587.9	37981.3	22515.7	4797.3	33210.5	12184	15998.9	3558.27	8618.69	5914.36	25734	14281.5	29092.3	5466.32	34444	15290.3	24196.7	15461.5	21563.9	14470.3	20619.5	8717.01	18739
Min	0	14.742	0.155	125.458	64.082	215.078	0	718.754	47.528	275.832	8.509	1751.85	98.382	376.721	148.955	970.062	0	17.966	11.303	58.51	0	526.785	0	310.335	0	333.15	0	483.767	0	40.752	0	5.986	0	127.71	0	4.549	0	65.719	0	38.043	0	318.205	0	27.66	0	155.194	0.746	210.634	0
0	0	0	0.000708973	0.0072014	0	0	0	0.0109983	0.23331	0.0939122	0.0289096	0.0473777	0.0485976	0.0107542	0.102617	0	0	0	0.00117956	0	0.0118687	0.0120876	0.0404676	0.0464468	0	0.0326406	0	0.0140688	0	0	0.0390625	0	0	0	1.04424e-06	0.00370739	0	0.0439813	0	0.031893	0	0.0881025	0	0.0279766	0.00315185	0.0471534	0.00643978	0.0435415	0
0.036	0	0.000226448	0.000795659	0.00535348	0.00018213	0.00182739	0	0.0137388	0.276748	0.108594	0.0327599	0.0529039	0.0595843	0.00818828	0.114714	0.00682882	0	0.00109104	0.00163815	0.000589424	0.00974768	0.0152167	0.0238426	0.0432636	0	0.0250055	0	0.0124629	0	0.00166003	0.0415814	1.5684e-05	0	0.00652051	0	0.00517529	0	0.0492975	0	0.0341478	0	0.0865971	0	0.0224206	0.000950757	0.0411541	0.008574	0.0356875	0
0.072	0	0.000529718	0.00081444	0.00348404	0.000253485	0.00299911	0	0.0163006	0.307111	0.121007	0.0360156	0.0572008	0.073554	0.00624437	0.130108	0.0161856	0	0.00214972	0.00193913	0.00140552	0.00761991	0.0175065	0.0115131	0.0399053	0	0.0152746	0	0.00996435	0	0.00392848	0.041408	2.83298e-05	0	0.0160458	0	0.00707467	0	0.050438	4.64041e-05	0.0358725	0	0.0843058	0	0.0178265	0.000381657	0.0367722	0.00964458	0.0284317	0
0.108	0	0.00103326	0.000694205	0.00185251	0.000284735	0.00309487	0	0.0182364	0.320506	0.129754	0.0377965	0.0609993	0.0886088	0.00410661	0.144315	0.0281508	0	0.00303013	0.00189476	0.00238902	0.0057952	0.018298	0.00423203	0.036019	0	0.00648741	0	0.00725509	0	0.00630036	0.0371441	5.80556e-05	0	0.0264805	0	0.00881398	0	0.0492918	0.00017692	0.0381218	0	0.08143	0	0.0144283	0.000293639	0.0336829	0.00949011	0.0234508	0
0.144	0	0.00182309	0.000489491	0.000681375	0.000519079	0.00224609	0	0.0195873	0.323253	0.135161	0.0372759	0.0640974	0.100914	0.0017102	0.148686	0.0427793	0	0.00367432	0.00147112	0.00344387	0.00373859	0.017634	0.000866277	0.0315084	0	0.00116615	0	0.00516487	0	0.00807686	0.0282278	5.71523e-05	0	0.0347121	0	0.00961384	0	0.0474729	0.000365595	0.0409627	0	0.0787824	0	0.0120912	0.000359397	0.0310478	0.00798978	0.0220026	2.7803e-05
0.181	0	0.00291394	0.000322542	8.24476e-05	0.00117603	0.00116281	0	0.0197353	0.321618	0.138539	0.034313	0.0663763	0.10694	0	0.135585	0.060177	0	0.0043231	0.00088113	0.00446618	0.00201931	0.0159318	3.10233e-05	0.0267757	0	0.000124958	0	0.00420747	0	0.00893315	0.0180232	7.00444e-05	0	0.0379195	0	0.00914902	0	0.0455132	0.00053234	0.0434386	0	0.0768128	0	0.0105259	0.000547119	0.0278115	0.00550175	0.0249388	0.00241982
0.217	0	0.00427683	0.000246933	0	0.00231968	0.00085549	4.40765e-05	0.0191067	0.319553	0.140908	0.0299962	0.068546	0.109552	0.000247654	0.106999	0.0791537	4.24833e-05	0.0051156	0.000379956	0.00538354	0.000692403	0.0134239	0	0.022527	0	0.00262238	0	0.00442218	0	0.0090532	0.00970023	0.000103876	0	0.0357551	0	0.00784018	0	0.0434465	0.000556917	0.0438682	0	0.0751183	0	0.00942117	0.000882124	0.0232931	0.00294766	0.0323745	0.0115397
0.253	1.05289e-05	0.00569864	0.000187979	0.000519269	0.00408643	0.00179482	0.000887795	0.0175482	0.319084	0.14172	0.0256237	0.0717202	0.114509	0.0033556	0.0727016	0.0969972	0.000596552	0.00623828	0.000148804	0.00618227	8.6746e-05	0.0103679	0	0.0192715	0	0.00653364	0	0.00542718	0	0.00885768	0.00421108	0.000144605	0	0.0313258	0	0.00634504	0	0.0405552	0.000598234	0.04098	0	0.0722416	0	0.00833428	0.00103794	0.0177402	0.00118674	0.0432766	0.0184191
0.289	8.21612e-05	0.00692445	0.000101173	0.00160688	0.00654657	0.00424056	0.00345948	0.0157893	0.319215	0.13995	0.0223223	0.0768433	0.122495	0.0090208	0.0429744	0.109639	0.00211766	0.00768028	0.000456113	0.00693007	0	0.00699966	0	0.0171841	0	0.00894306	0	0.00652914	0	0.00886672	0.00135033	0.00021038	0	0.0278363	7.54175e-06	0.00517546	0	0.0363788	0.000356589	0.0350113	0	0.0677993	0	0.00701458	0.000767256	0.0122037	0.000361322	0.0549584	0.0183545
0.325	0.000342459	0.00790024	1.89423e-05	0.00326118	0.0101265	0.00817503	0.00815953	0.0144525	0.318497	0.135585	0.0205422	0.0838286	0.126748	0.0150464	0.0226232	0.11223	0.00317834	0.00944039	0.0016105	0.00764648	0	0.00376115	0	0.0157594	0	0.00800878	0	0.00698864	0	0.00906707	0.000170579	0.000285105	0	0.0271577	0.00286586	0.00456901	0	0.0312041	0.000155849	0.0277178	0	0.0621025	0	0.00541945	0.000327539	0.00770352	8.27403e-05	0.063589	0.0119973
0.361	0.00119125	0.00873822	0	0.00538319	0.0154795	0.014068	0.0150535	0.014324	0.314541	0.128529	0.02011	0.0910292	0.119617	0.0187812	0.0106359	0.102989	0.00304591	0.0112208	0.0040453	0.00833972	0	0.0012943	0	0.0145078	0	0.00447796	0	0.00640522	0	0.00963156	8.43108e-07	0.000355642	0	0.0295509	0.0078911	0.00434718	0	0.0253802	3.67108e-05	0.0211883	0	0.055688	0	0.00372953	0.000130496	0.00472109	5.77145e-06	0.0658391	0.00448599
0.397	0.00282813	0.00956031	3.17043e-06	0.00749837	0.0240433	0.023044	0.0251834	0.0162464	0.304483	0.118374	0.0202769	0.0951579	0.102151	0.0184257	0.00448424	0.0840272	0.00318957	0.0129536	0.00833262	0.00895679	0	0	0	0.0127167	0	0.00102339	0	0.00487189	0	0.0104157	0	0.000435458	0	0.0338099	0.0128322	0.00423465	0	0.0199692	5.84347e-07	0.0166095	0	0.048651	0	0.0022023	4.49363e-05	0.00304964	0	0.061061	9.91514e-05
0.433	0.00538489	0.0106575	8.27524e-05	0.00927818	0.0369032	0.0364549	0.0402153	0.0209807	0.288272	0.105565	0.0202705	0.0932456	0.0823483	0.0145126	0.00204795	0.0607279	0.00498165	0.0147379	0.0150135	0.00944421	0	0.000335748	0	0.0101877	0	0	0	0.00290064	0	0.0117623	0	0.000525538	0	0.0372586	0.0163399	0.00417983	0	0.0156838	0	0.0139672	0	0.0408659	0	0.00134548	1.4515e-05	0.00209918	8.77843e-05	0.0511044	0
0.469	0.00897893	0.0118801	0.000844178	0.0102811	0.0527184	0.0557644	0.063366	0.0297294	0.270544	0.0911685	0.0201964	0.0841431	0.0673484	0.00930066	0.0024152	0.0390557	0.0114886	0.0174112	0.0248401	0.00985468	0	0.00265775	0	0.00704398	0	0.00244341	0	0.00110773	0	0.0142843	0	0.000598046	0	0.0373056	0.0154906	0.00412873	0	0.0127795	0	0.0129148	0	0.032103	0	0.00105191	0	0.00127711	0.00034037	0.0392721	0
0.506	0.0132286	0.0136338	0.00437123	0.0106759	0.0694216	0.0808173	0.0975138	0.0442159	0.258328	0.0771291	0.0209985	0.0689167	0.0587042	0.00493461	0.0058937	0.0228122	0.0280191	0.0226297	0.0388823	0.0104021	0	0.00733572	0	0.00376618	0	0.00803844	0	0	0	0.0188845	0	0.000714239	0	0.0335951	0.0131352	0.00412213	0	0.0111927	0	0.0127123	0	0.0227032	0	0.00110135	6.58509e-06	0.000485081	0.000934151	0.0283164	0
0.542	0.0176699	0.0162333	0.0161847	0.0109509	0.0864106	0.109364	0.147633	0.0674965	0.256192	0.0657696	0.0239558	0.0509646	0.055089	0.00302801	0.0145553	0.0131715	0.054836	0.0326943	0.0581623	0.011435	0	0.0147665	0	0.00115941	0	0.0163728	0	5.00833e-05	0	0.0269641	0	0.000904008	0	0.027894	0.00951884	0.00413939	0	0.0107856	2.10365e-05	0.0127191	0	0.0137511	3.5542e-06	0.00136926	9.1171e-05	0	0.00234025	0.0196535	0
0.578	0.0213989	0.0198198	0.0437198	0.0117227	0.106784	0.137833	0.216873	0.103187	0.264833	0.0589107	0.0312078	0.0356842	0.056004	0.00442163	0.0330122	0.00996214	0.0769146	0.0504058	0.0856743	0.0134366	0	0.0253277	0.000680622	0	0	0.0278208	0.000277285	0.00187135	0	0.039075	8.17815e-05	0.0012195	0	0.023242	0.0057612	0.0042514	0	0.0113441	0.00294453	0.0126239	0	0.00649529	0.00225072	0.00189195	0.000188881	0.00028627	0.00601584	0.0137854	0
0.614	0.0252478	0.024645	0.0977146	0.0137814	0.136986	0.163201	0.308666	0.157551	0.275935	0.0577657	0.0459304	0.0263179	0.0622749	0.00916986	0.0696055	0.0127008	0.0823119	0.0776279	0.126801	0.0170574	0	0.0392102	0.013526	0.00114539	0	0.0437616	0.00803408	0.00645402	0	0.0551284	0.00325542	0.00179537	0	0.0217676	0.00455069	0.00449236	0	0.0127471	0.0219777	0.0125697	0	0.00184183	0.0199393	0.00300366	0	0.00187836	0.0176634	0.011005	0
0.65	0.0317326	0.029779	0.184301	0.0179195	0.185665	0.184703	0.425423	0.235996	0.276352	0.0639622	0.073637	0.0258889	0.0744333	0.0169781	0.138248	0.0210886	0.0813053	0.113847	0.189954	0.0233407	0	0.0565797	0.0614993	0.00602333	0	0.0668611	0.0449782	0.0154131	0	0.0732228	0.0162575	0.00277082	0	0.0243269	0.012573	0.00494618	0	0.0152776	0.0742738	0.0132394	0	0	0.0690984	0.00518134	0	0.00534923	0.0522118	0.0115551	0
0.686	0.0435847	0.0348454	0.309881	0.0248726	0.257056	0.203381	0.560381	0.342067	0.259373	0.0796627	0.125262	0.0364728	0.0879845	0.0278046	0.257401	0.0356015	0.0889246	0.155906	0.285503	0.033849	0	0.0775014	0.169906	0.0172544	0	0.100013	0.134987	0.0312609	0	0.0927029	0.048435	0.00494088	0	0.0309448	0.0496731	0.00584113	0	0.0196965	0.184079	0.0157192	0	0.000971475	0.176867	0.00966428	0	0.0109409	0.130878	0.0160529	0
0.722	0.0625534	0.0397048	0.469857	0.0360953	0.34583	0.221104	0.704965	0.47563	0.229463	0.106874	0.21614	0.0591406	0.0933541	0.0418853	0.437734	0.0573998	0.115793	0.200063	0.421266	0.0513398	0	0.101667	0.349194	0.03945	0	0.145212	0.29854	0.0576891	0	0.11736	0.115635	0.0114452	0	0.0424616	0.133972	0.00740937	0	0.0279721	0.364798	0.0243239	0	0.00479038	0.36882	0.0183652	0	0.0184229	0.277444	0.0253741	0
0.758	0.085854	0.0454224	0.649216	0.0535939	0.434666	0.240113	0.834737	0.623391	0.198085	0.147242	0.35971	0.0952354	0.0875402	0.059875	0.663621	0.0884943	0.163545	0.243748	0.594707	0.0803001	0.000314507	0.129889	0.574065	0.079492	0	0.202642	0.52353	0.0997982	0	0.153823	0.233342	0.0264167	0	0.0600202	0.283898	0.010381	0	0.0429209	0.596169	0.0453685	0	0.0116518	0.623656	0.0337752	0.00349575	0.0271175	0.491212	0.0403622	0
0.794	0.109145	0.0531486	0.821295	0.0815711	0.512496	0.262387	0.934987	0.770087	0.177401	0.200739	0.552314	0.145778	0.0774309	0.0833022	0.878141	0.131385	0.226454	0.286725	0.785085	0.127618	0.0181185	0.164284	0.789107	0.145486	0	0.270721	0.756569	0.163891	0	0.214671	0.41492	0.0552698	0	0.0850573	0.497775	0.0172217	0	0.0674417	0.819097	0.0840237	0	0.0215039	0.861076	0.0596803	0.0165617	0.0362357	0.727823	0.0615724	0
0.831	0.133482	0.0640341	0.944439	0.126665	0.582035	0.288832	0.990921	0.891898	0.173817	0.265865	0.764385	0.210613	0.0731919	0.115279	1	0.188171	0.300238	0.329405	0.943871	0.202781	0.0957299	0.207645	0.938967	0.24493	0	0.346524	0.930279	0.256107	0	0.306651	0.642622	0.106108	0	0.119931	0.728864	0.0329576	0.00273662	0.103349	0.966233	0.146844	1.65776e-05	0.0338622	0.997776	0.101032	0.0342299	0.0456564	0.915777	0.0892995	0.00342905
0.867	0.163767	0.0785218	1	0.198345	0.65519	0.319826	1	0.970569	0.192053	0.340016	0.933036	0.289794	0.0813378	0.162101	0.973057	0.259422	0.388582	0.372411	1	0.314754	0.221744	0.26306	1	0.379467	0	0.424859	1	0.378669	0.000816941	0.43069	0.862832	0.18893	0	0.167144	0.911889	0.0652667	0.0271275	0.146271	1	0.234386	0.0149906	0.0483512	1	0.162695	0.0531962	0.0561271	1	0.12423	0.032846
0.903	0.204206	0.0973269	0.957725	0.305095	0.738387	0.354303	0.972087	1	0.23467	0.418316	1	0.382019	0.110528	0.231604	0.812797	0.34376	0.489239	0.416202	0.904134	0.466043	0.36697	0.330656	0.964221	0.54081	0.0157065	0.49717	0.962102	0.526866	0.0175585	0.568163	1	0.309201	0	0.231442	1	0.121943	0.093712	0.191015	0.928912	0.342933	0.0951295	0.0653972	0.895768	0.247651	0.0763064	0.0690056	0.972984	0.169025	0.10662
0.939	0.251565	0.12337	0.83654	0.449364	0.823663	0.391581	0.910465	0.981288	0.300212	0.494543	0.949752	0.485005	0.179331	0.330549	0.591003	0.437334	0.581536	0.463049	0.675145	0.643642	0.50866	0.408784	0.847522	0.710209	0.0902962	0.552578	0.841397	0.685357	0.0771009	0.700636	0.993784	0.467686	0	0.318268	0.980719	0.212254	0.191371	0.232516	0.791208	0.463333	0.26193	0.0867062	0.743246	0.354436	0.110183	0.0859254	0.871591	0.229141	0.224963
0.975	0.301303	0.161497	0.65626	0.62177	0.895299	0.433322	0.830025	0.931845	0.382186	0.566195	0.803921	0.594654	0.307737	0.459782	0.380106	0.534977	0.645867	0.517109	0.408614	0.817015	0.635231	0.491614	0.692991	0.858343	0.274417	0.583804	0.678299	0.830715	0.183629	0.81394	0.856422	0.647577	0.000297896	0.43161	0.879239	0.344838	0.293715	0.273042	0.628069	0.586406	0.47807	0.115947	0.591332	0.4777	0.163487	0.10899	0.748858	0.311872	0.383628
1.011	0.350363	0.219868	0.463628	0.792954	0.938252	0.48293	0.734757	0.867881	0.474578	0.636743	0.619611	0.70471	0.494235	0.607717	0.223172	0.632388	0.688593	0.584159	0.197401	0.946954	0.745391	0.573299	0.538096	0.960167	0.526569	0.593946	0.511484	0.939294	0.343069	0.903651	0.650635	0.817924	0.0236722	0.565765	0.733987	0.516877	0.401589	0.321517	0.470876	0.704125	0.67495	0.157962	0.469809	0.609328	0.246475	0.141761	0.647053	0.423131	0.553378
1.047	0.396338	0.307232	0.296193	0.929694	0.961039	0.54411	0.629606	0.804721	0.568464	0.710662	0.449253	0.806048	0.696239	0.751943	0.125827	0.72821	0.741743	0.667183	0.0771855	1	0.841099	0.647705	0.402945	1	0.762307	0.595415	0.364562	0.996167	0.542042	0.970223	0.440254	0.945945	0.112158	0.707149	0.582382	0.708972	0.521722	0.384147	0.33144	0.811576	0.803809	0.218278	0.383064	0.738135	0.36298	0.190504	0.585791	0.561906	0.692523
1.083	0.442393	0.425141	0.174109	1	0.973305	0.618391	0.523263	0.753187	0.654555	0.795682	0.312222	0.892967	0.859917	0.869461	0.0744142	0.821203	0.820593	0.765073	0.0249376	0.970751	0.919374	0.709935	0.300957	0.978679	0.922328	0.602574	0.246794	1	0.746126	1	0.271642	1	0.289957	0.832506	0.447612	0.882324	0.655144	0.462095	0.215024	0.901236	0.868677	0.301428	0.325587	0.852354	0.500578	0.264387	0.564462	0.714171	0.772335
1.119	0.49473	0.572644	0.100318	0.99191	0.985568	0.702492	0.420485	0.71663	0.730453	0.886254	0.21211	0.958911	0.946677	0.948044	0.0532544	0.905934	0.91303	0.867357	0.0071329	0.877805	0.976581	0.757006	0.227676	0.91544	0.994984	0.624829	0.161086	0.960513	0.913872	0.976908	0.154233	0.969108	0.548774	0.921044	0.339429	0.989892	0.793434	0.549406	0.123314	0.966847	0.904926	0.409721	0.28897	0.938576	0.636548	0.37247	0.56851	0.854325	0.806318
1.156	0.571152	0.731444	0.0599371	0.919695	0.997205	0.78808	0.331975	0.696386	0.794433	0.962119	0.142938	0.997826	0.955498	0.988632	0.0512223	0.97064	0.980731	0.952089	0.00182074	0.748653	1	0.790877	0.179463	0.832628	1	0.663786	0.104224	0.893086	1	0.89855	0.0810125	0.862672	0.825891	0.971017	0.250935	1	0.917593	0.638569	0.0584419	1	0.941902	0.536745	0.263167	0.988823	0.75318	0.51744	0.574675	0.955439	0.831911
1.192	0.685571	0.87605	0.0422755	0.809714	1	0.864537	0.261838	0.689935	0.846475	1	0.0961711	1	0.928803	1	0.0628761	1	1	1	0.000395848	0.610068	0.981602	0.816098	0.153208	0.749925	0.973972	0.715657	0.0697488	0.813548	0.947775	0.776788	0.0405365	0.701193	1	0.992643	0.175341	0.916175	0.993233	0.724315	0.0190208	0.988976	0.982568	0.673416	0.240431	1	0.84178	0.686534	0.557533	1	0.886806
1.228	0.827664	0.976903	0.0373114	0.691015	0.986469	0.925153	0.211663	0.693093	0.895928	0.9869	0.0646115	0.967992	0.916983	0.98666	0.0848177	0.980055	0.968239	0.998977	0	0.479358	0.93443	0.838788	0.145023	0.680154	0.947901	0.774951	0.0507069	0.735346	0.750021	0.646997	0.0183312	0.520078	0.991946	1	0.109336	0.770451	1	0.811614	0.00251324	0.928626	1	0.805454	0.216516	0.9707	0.902564	0.848442	0.502415	0.986438	0.964675
1.264	0.945661	1	0.0391454	0.583687	0.956524	0.966748	0.177559	0.697417	0.942807	0.926669	0.0430589	0.905993	0.940634	0.947955	0.111467	0.908708	0.904246	0.953666	2.60046e-05	0.364414	0.877475	0.858849	0.153792	0.628058	0.933165	0.836865	0.041333	0.667489	0.469121	0.52981	0.00563852	0.351768	0.821456	0.998175	0.0562262	0.603408	0.947586	0.897465	1.07245e-05	0.821077	0.962416	0.915267	0.190595	0.903098	0.94419	0.963462	0.413519	0.924562	1
1.3	1	0.938522	0.045318	0.494205	0.916523	0.991731	0.154808	0.690661	0.981027	0.833516	0.0282828	0.818592	0.984533	0.882441	0.134471	0.798902	0.822042	0.878114	0.000312262	0.270341	0.827931	0.873241	0.177171	0.593462	0.927362	0.897829	0.0367587	0.613863	0.206143	0.431827	0.000662863	0.216028	0.559823	0.988902	0.0217713	0.450219	0.85927	0.969022	0	0.680749	0.85771	0.985904	0.164079	0.80247	0.977493	1	0.310759	0.828488	0.903379
1.336	0.970283	0.806228	0.0513983	0.42105	0.87705	1	0.137924	0.661864	1	0.721771	0.0182911	0.716382	1	0.788463	0.147886	0.669412	0.724712	0.787772	0.000690636	0.198056	0.795097	0.878279	0.210101	0.571211	0.923889	0.951921	0.0345205	0.573521	0.0433143	0.350816	1.96023e-05	0.123069	0.300422	0.966949	0.00531507	0.324363	0.750193	1	0	0.529216	0.699277	1	0.140441	0.684298	1	0.948008	0.216281	0.709958	0.650991
1.372	0.90707	0.641407	0.0529358	0.359786	0.840827	0.99359	0.123572	0.597755	0.98064	0.607554	0.011354	0.609029	0.950937	0.670112	0.150184	0.538536	0.613199	0.694692	0.000922751	0.145848	0.783862	0.873112	0.241673	0.553994	0.912598	0.989486	0.033278	0.541026	0.000968702	0.28216	4.64613e-09	0.0659512	0.122655	0.927947	0.000386021	0.228218	0.61149	0.962585	0	0.389209	0.518564	0.962689	0.122453	0.561753	0.984929	0.821117	0.143448	0.578763	0.347691
1.408	0.843786	0.482843	0.0479951	0.305446	0.80122	0.963597	0.109859	0.507147	0.911947	0.501131	0.00660127	0.500401	0.848245	0.539607	0.142867	0.418751	0.499679	0.6058	0.000886289	0.11055	0.793252	0.863949	0.257133	0.533271	0.878846	1	0.0324559	0.509383	0	0.226913	0	0.0345886	0.0331549	0.875959	0	0.158438	0.427059	0.852518	0	0.273119	0.347107	0.886711	0.112114	0.445716	0.898991	0.650771	0.0942977	0.444756	0.114426
1.444	0.778737	0.350701	0.0365505	0.255294	0.74297	0.909868	0.0968519	0.400042	0.80103	0.404804	0.00358756	0.39126	0.729159	0.413941	0.127348	0.316021	0.399165	0.527661	0.000615718	0.0880438	0.81608	0.85652	0.246173	0.502324	0.811205	0.974804	0.0314877	0.470994	0	0.184645	0	0.0188797	0.00295752	0.8101	0	0.108102	0.220563	0.691358	0	0.185743	0.20597	0.790243	0.110171	0.34349	0.742513	0.475005	0.0635085	0.319502	0.0109157
1.481	0.686791	0.252034	0.0242504	0.210752	0.650613	0.832265	0.085513	0.296993	0.671771	0.318636	0.00183342	0.290162	0.605096	0.307913	0.104826	0.231578	0.32372	0.466384	0.000317146	0.0751285	0.838504	0.857416	0.209596	0.45926	0.712695	0.913984	0.0296336	0.421088	0	0.152495	0	0.0119855	3.11897e-05	0.735979	0	0.0726327	0.0599593	0.517348	0	0.12333	0.10223	0.689407	0.116744	0.257913	0.550293	0.324952	0.0440188	0.213497	0
1.517	0.553714	0.182471	0.0145726	0.17248	0.534173	0.736496	0.074785	0.210537	0.547173	0.243499	0.000908791	0.201615	0.460219	0.22908	0.0779816	0.164608	0.270508	0.425672	0.000101817	0.0690693	0.843623	0.868111	0.159764	0.407362	0.59375	0.828165	0.0262868	0.359737	0	0.126089	0	0.00921146	0	0.655052	0	0.0480919	0.0026352	0.362083	0	0.0799561	0.0445132	0.59452	0.132496	0.189885	0.356002	0.215428	0.0304346	0.132646	0
1.553	0.398951	0.132881	0.00850078	0.142369	0.414816	0.638774	0.06427	0.144898	0.425023	0.179547	0.000470919	0.129201	0.301076	0.177738	0.0517605	0.114505	0.229427	0.403714	5.10461e-05	0.0679942	0.826936	0.885547	0.109951	0.353421	0.467649	0.734133	0.0215151	0.291879	0	0.101895	0	0.00810339	0	0.564504	0	0.0314416	0	0.240612	0	0.0502058	0.0179592	0.509191	0.155188	0.136101	0.187042	0.145478	0.0200522	0.0766205	0
1.589	0.263298	0.0976005	0.00520674	0.120064	0.311622	0.544481	0.0528178	0.0989666	0.296396	0.127479	0.000281766	0.0740475	0.164093	0.148775	0.0305621	0.0795575	0.192738	0.394902	0.000154033	0.0704104	0.796013	0.906827	0.0682314	0.303025	0.350455	0.647681	0.0161728	0.225102	0	0.0804457	0	0.00800937	0	0.467594	0	0.020479	0	0.153962	0	0.0298925	0.00263692	0.430985	0.180637	0.0942417	0.0709201	0.105573	0.0122309	0.0408288	0
1.625	0.163536	0.0710039	0.00346773	0.103726	0.22972	0.462213	0.0411384	0.0673461	0.182152	0.0867616	0.000194085	0.0365109	0.07512	0.134897	0.0160918	0.0574568	0.160166	0.39189	0.000472486	0.0751005	0.762361	0.928217	0.0373719	0.258459	0.251835	0.577774	0.0113673	0.16637	0	0.0633421	0	0.00874545	0	0.368928	0	0.0134187	0	0.0956914	0	0.0168654	0	0.356452	0.199236	0.0624245	0.0149482	0.0852896	0.00717833	0.0194977	0
1.661	0.100055	0.0509841	0.00253482	0.0918945	0.165622	0.392408	0.0310166	0.0460562	0.100442	0.055792	0.00012367	0.013716	0.0297063	0.128775	0.0075623	0.0457327	0.13421	0.388326	0.0010979	0.0809702	0.732844	0.950513	0.0170307	0.219265	0.172589	0.525975	0.00784022	0.119803	0	0.0520442	0	0.0103043	0	0.276825	0	0.0088886	0	0.0580567	0	0.00901501	0	0.283802	0.198908	0.0390355	0.000238362	0.0766005	0.00427626	0.00770175	0
1.697	0.0639417	0.0362544	0.00200949	0.0816232	0.116063	0.332146	0.0242168	0.0316418	0.0525247	0.0326366	4.89325e-05	0.00232311	0.0100751	0.124422	0.00307484	0.0416533	0.118228	0.37986	0.00207817	0.0866726	0.701446	0.972978	0.00594234	0.183985	0.112935	0.489517	0.00580241	0.0861247	0	0.0468335	4.82378e-05	0.0126569	0	0.20023	0	0.00597515	0	0.0345056	0	0.00441668	0	0.216306	0.173551	0.0226906	0	0.074097	0.00267698	0.00192914	0
1.733	0.0446785	0.0260609	0.00168165	0.0724218	0.0786358	0.282204	0.0208421	0.0218697	0.0283651	0.0158741	0	0	0.00234039	0.118483	0.000892454	0.0418398	0.112888	0.364839	0.0033385	0.0905752	0.652465	0.992514	0.00120009	0.151489	0.067293	0.463413	0.00506825	0.0637198	0	0.0463006	0.000704537	0.0158348	0	0.142328	0	0.00398642	0	0.0205565	0	0.0018446	0	0.156302	0.126899	0.0117822	0	0.0737691	0.00190123	0	0
1.769	0.0353119	0.0195003	0.0013978	0.0631077	0.0521664	0.238772	0.0202158	0.0153059	0.0162479	0.00502401	2.16682e-05	0.00428617	0	0.110445	3.37118e-05	0.0432248	0.115939	0.344275	0.00446316	0.0912633	0.582916	1	3.86293e-05	0.121947	0.0273001	0.440985	0.00518887	0.0500227	0	0.0494583	0.00260864	0.0202994	0	0.102042	0	0.00260685	0	0.0122633	0	0.000551556	0	0.107303	0.0762189	0.00547485	0	0.0722588	0.00178013	0.000600961	0
1.806	0.0324859	0.0153122	0.00112944	0.0531087	0.0348382	0.204367	0.0209865	0.0108343	0.00974149	0	0.000204986	0.0123929	0.000663516	0.102485	0	0.0435577	0.124396	0.322259	0.00515779	0.0880761	0.499101	0.983709	0	0.0958627	0.00453216	0.414578	0.00559665	0.0425155	0	0.0553794	0.00475913	0.0269554	0	0.075427	0	0.00179346	0	0.00729082	0	3.2607e-05	0	0.0710687	0.0367996	0.00273898	0	0.0669549	0.00237614	0.00274841	0
1.842	0.0335637	0.012556	0.00089338	0.043425	0.0243166	0.177931	0.0217021	0.00769974	0.00598474	0.000807308	0.000771276	0.0211159	0.00313957	0.0977841	0.000546142	0.0420157	0.132508	0.302371	0.00524557	0.0812898	0.4139	0.935908	0	0.0738332	0	0.379087	0.00569564	0.0391049	0	0.0632992	0.00583163	0.0370115	0	0.0584496	0	0.00121628	0	0.00431069	0	0	0	0.0467582	0.0138612	0.00150306	0	0.0570617	0.00408459	0.00554925	0
1.878	0.0360583	0.0104933	0.000704358	0.0338997	0.0181695	0.160275	0.0215369	0.00526283	0.00381253	0.00644143	0.00220753	0.0290315	0.00635097	0.0983977	0.00154955	0.039331	0.133528	0.287577	0.00484174	0.0721618	0.339143	0.855044	0	0.0557156	0	0.33609	0.0051539	0.0381203	0	0.0730901	0.00520279	0.0519527	0	0.0485434	0	0.000771429	0	0.00246036	0	0.000388889	0	0.0323785	0.00366781	0.000730084	0	0.0442585	0.00792871	0.00826568	0
1.914	0.0359348	0.00871795	0.000576056	0.0256109	0.013731	0.149801	0.020063	0.0032155	0.00234373	0.0150275	0.00541912	0.0337822	0.00921715	0.104507	0.00278728	0.0366297	0.12512	0.278375	0.00399556	0.0622993	0.269174	0.750092	0	0.0410461	0	0.293072	0.00403087	0.0382101	0	0.0838208	0.00349911	0.0723961	0	0.0434984	0	0.000417272	0	0.00126352	0	0.00100732	0	0.0240745	0.000418032	0.000278155	0	0.0314535	0.0145151	0.0104752	0
1.95	0.0301271	0.00721542	0.000467659	0.0189197	0.00989441	0.143224	0.0178599	0.00139781	0.000985433	0.0241631	0.0117863	0.0340023	0.0112697	0.114568	0.0038325	0.0347291	0.111462	0.274055	0.00277603	0.0529579	0.197658	0.632329	0	0.0292899	0	0.257099	0.00273662	0.038282	0	0.0938571	0.00183728	0.0969044	0	0.0412912	0	0.000168364	0	0.000482491	1.06557e-06	0.00173278	0	0.0194123	0	5.624e-05	0	0.0209888	0.0234069	0.0124188	0
1.986	0.0203076	0.00604751	0.000344735	0.0142065	0.0067842	0.138477	0.015487	0	0	0.0315548	0.0224252	0.0303291	0.0128084	0.126235	0.00421496	0.0338619	0.100076	0.273678	0.00129906	0.0448933	0.120968	0.51368	0	0.019922	0	0.229824	0.00174338	0.0376748	0	0.102901	0.000745608	0.12209	0	0.0401016	0	0	0	0	5.62692e-05	0.00241679	0	0.0163043	0	0	0	0.013602	0.0321191	0.0147788	0
[truncated: 69 more columns]

## Sheet: fig5d p230-GPI
X	C1_G1_cyan	C1_G1_green	C1_G1_red	C1_G1_blue	C1_G2_cyan	C1_G2_green	C1_G2_red	C1_G2_blue	C1_G3_cyan	C1_G3_green	C1_G3_red	C1_G3_blue	C1_G4_cyan	C1_G4_green	C1_G4_red	C1_G4_blue	C2_G1_cyan	C2_G1_green	C2_G1_red	C2_G1_blue	C2_G2_cyan	C2_G2_green	C2_G2_red	C2_G2_blue	C2_G3_cyan	C2_G3_green	C2_G3_red	C2_G3_blue	C2_G4_cyan	C2_G4_green	C2_G4_red	C2_G4_blue	C3_G1_cyan	C3_G1_green	C3_G1_red	C3_G1_blue	C3_G2_cyan	C3_G2_green	C3_G2_red	C3_G2_blue	C3_G3_cyan	C3_G3_green	C3_G3_red	C3_G3_blue	C3_G4_cyan	C3_G4_green	C3_G4_red	C3_G4_blue	C3_G5_cyan
0	0	173.726	0	72.679	17.327	142.443	35.601	826.31	54.4	110.041	108.864	101.168	1.462	79.8	31.517	142.913	0	95.952	106.333	83.586	59.587	790.633	384.294	325.263	14.598	24.556	120.328	86.547	0	54.638	140.788	248.291	0	297.68	704.729	2489.31	989.35	282.966	413.991	3552.4	0	22.654	692.186	318.918	0	146.848	25.22	1111.92	0.56
0.036	0	110.709	0	94.889	6.954	90.963	50.894	814.594	54.721	121.378	126.309	87.873	1.13	77.62	39.591	153.796	0	98.18	105.254	88.304	67.102	573.464	328.514	295.151	10.825	26.981	217.356	91.072	0	48.419	193.886	257.681	0	307.885	786.585	2354.97	734.4	278.463	404.047	3401.91	0	24.621	531.419	311.447	0	168.45	27.968	1187.75	0.537
0.072	0	92.64	0	121.243	2.429	53.24	62.033	736.763	48.106	135.423	111.318	75.816	0.862	77.873	56.377	165.178	0	102.861	108.379	95.514	53.485	376.573	255.367	269.19	7.489	29.485	365.722	98.929	0	37.958	232.345	261.884	0	312.251	838.551	2152.97	542.782	281.263	401.979	3256.11	0	27.635	393.802	297.097	0	194.9	33.175	1290.31	0.481
0.108	0	95.275	0	145.608	1.348	35.881	74.086	626.091	33.296	140.051	73.102	63.921	1.122	78.95	81.666	173.311	0	106.205	110.987	106.848	26.187	230.357	196.881	248.444	4.307	32.646	523.041	108.775	0	28.551	227.202	263.842	0	310.252	837.825	1918.56	412.027	285.686	390.255	3116.28	0	32.343	290.289	280.044	1.807	215.618	39.964	1434.1	0.156
0.144	0	104.769	0	161.321	2.449	33.37	96.677	512.139	18.118	134.403	39.572	52.267	1.918	82.812	109.839	174.256	0	105.791	108.597	122.379	7.181	139.392	167.272	234.926	1.204	37.284	604.385	119.535	0	22.835	176.298	266.108	0	301.292	804.079	1694.11	334.243	285.16	364.4	2988.62	0	38.065	216.41	265.486	1.461	218.715	48.699	1622.31	0.014
0.181	0	113.889	0	165.089	8.573	42.434	135.033	416.654	6.701	133.019	19.406	42.35	4.501	91.407	132.544	166.918	0	102.286	101.161	142.965	0.692	90.567	172.962	227.654	0.112	44.307	562.962	129.981	0	20.502	110.396	269.822	0	287.754	773.526	1509.15	296.375	277.283	332.163	2880.27	0	45.682	167.212	259.77	0.789	199.082	56.868	1844.01	0
0.217	0	120.085	0.434	159.661	19.071	61.537	174.203	349.42	1.764	151.739	9.688	35.007	10.011	107.928	143.767	153.611	0	99.029	92.159	169.378	0	68.979	222.9	228.809	0	55.47	436.6	139.792	0	19.997	58.641	275.416	0	275.937	794.873	1365.53	287.023	267.564	306.337	2805.91	0	54.931	136.124	264.467	0.083	166.851	62.296	2077.04	0
0.253	0	115.641	4.776	148.238	25.481	87.587	200.491	310.146	0.234	177.48	4.538	30.091	17.575	130.996	139.755	138.591	0	99.522	84.062	201.865	0	64.653	336.2	240.652	0	73.29	304.202	149.472	0	21.129	28.929	282.492	0	267.903	888.896	1261.35	295.101	265.693	293.273	2780.2	0	66.559	119.473	280.209	0	133.645	60.958	2295.34	0
0.289	0	100.52	22.69	135.333	26.361	109.076	182.731	298.866	0.039	191.72	1.722	28.041	22.529	157.27	121.268	127.649	0	106.355	77.365	241.002	0	70.479	528.598	267.013	0	100.967	216.142	160.639	0	23.834	13.801	291.117	0.294	265.191	1035.1	1195.26	309.111	281.818	294.365	2808.94	0	80.17	108.492	302.46	0	112.226	53.453	2482.68	0
0.325	0	78.845	68.624	124.538	30.219	115.696	139.227	310.736	0	182.114	0.321	28.988	22.196	174.824	91.564	124.612	0	118.988	74.799	288.545	0	81.514	777.826	314.893	0.669	142.286	178.425	174.701	0	28.312	6.095	302.261	10.398	274.262	1186.04	1157.12	324.485	324.534	308.182	2899.58	0	97.169	98.52	327.134	0	110.076	43.567	2634.86	0
0.361	0	61.007	138.85	118.419	46.7	107.967	88.31	336.594	0	162.458	0	33.759	20.195	179.543	60.738	132.497	0	133.823	77.658	346.09	0	91.951	999.404	389.872	3.949	199.483	179.638	193.948	0	35.393	2.29	316.801	52.426	305.298	1251.6	1149.71	354.064	399.474	334.375	3066.75	0	118.414	81.961	349.348	0	127.945	35.308	2752.61	0
0.397	0	56.014	195.618	119.22	87.4	95.188	53.162	366.375	0.027	154.114	0	45.256	20.127	175.183	35.507	152.868	0	147.551	86.344	418.321	0	98.617	1086.35	501.514	17.201	274.482	209.18	220.25	0	46.873	0.651	336.98	131.468	374.213	1147.1	1184.61	432.147	512.164	373.579	3333.34	0	143.044	61.596	368.232	0	171.291	33.243	2839.96	0
0.433	0	69.642	193.152	127.774	148.394	85.361	34.435	388.65	2.82	174.046	0.016	68.448	23.706	172.898	19.192	186.096	0	158.953	100.668	513.196	0	100.559	1002.97	656.667	60.352	366.125	249.428	253.462	4.1	67.191	0.547	365.136	249.228	494.2	909.405	1269.72	619.883	671.385	425.224	3731.64	0	167.884	40.064	383.764	0	249.194	40.081	2890.74	0
0.469	0.772	108.423	138.519	142.964	193.65	85.339	27.773	400.944	36.539	228.136	0.057	110.514	30.891	181.206	10.575	229.873	0	173.267	119.893	642.504	0	101.882	811.692	858.261	171.351	473.977	275.79	291.998	45.272	105.18	2.106	403.985	447.247	660.784	624.877	1425.99	1034.11	887.395	483.698	4295.01	0	189.142	24.196	399.763	0	371.963	60.205	2901.94	0
0.506	34.901	178.954	77.065	164.225	200.712	104.248	30.102	417.622	224.759	309.556	0.094	184.758	37.428	204.15	8.2	280.864	7.566	198.902	146.543	827.334	0	108.189	622.44	1110.51	379.403	605.566	265.154	331.875	192.361	177.634	8.917	457.657	858.854	842.964	381.647	1684.26	1881.79	1164.48	535.257	5038.74	0	204.315	15.729	420.305	0	543.684	99.73	2887.24	0
0.542	387.888	283.744	34.636	192.551	182.177	161.563	38.576	452.364	616.288	402.836	0.66	301.788	39.923	241.066	9.652	337.773	140.691	247.556	184.402	1098.89	0	122.349	511.274	1409.56	640.66	781.609	223.286	368.657	526.268	307.228	24.392	533.443	1730.43	1002.95	227.862	2079.24	3481.84	1494.65	564.147	5937.6	0.657	215.986	12.374	450.435	0	759.713	165.492	2879.95	0
0.578	2218.3	410.482	12.931	232.867	196.855	283.787	53.317	530.534	1035.24	457.023	1.468	464.732	37.996	286.267	13.211	404.632	746.567	328.31	237.669	1496.62	0.314	149.194	489.186	1767.29	908.558	1035.73	172.171	399.736	1170.34	523.335	48.117	644.016	3339.02	1121.33	151.721	2655.18	6243.9	1854.54	561.839	6915.67	49.793	225.398	11.258	499.872	0.158	1007	260.686	2932.78	0
0.614	7007.85	553.121	4.019	295.864	317.058	504.414	72.499	677.943	1281.03	460.175	2.374	680.064	29.905	331.393	16.66	495.479	2437.26	443.857	309.98	2065.9	50.982	193.273	537.402	2197.04	1238.49	1420.96	132.831	427.07	2337.33	838.13	69.781	807.789	5608.86	1210.26	136.791	3442.56	10536.7	2229.55	535.478	7875.2	403.685	235.224	10.324	580.656	1.845	1281.87	382.547	3109.9	0
0.65	14617.2	716.761	0.957	395.3	692.29	834.301	96.432	922.047	1423.54	410.551	4.169	929.658	21.07	369.532	18.131	638.578	5818.37	587.467	399.83	2831.39	454.144	257.917	624.994	2726.88	1785.95	1997	115.957	457.284	4215.52	1242.48	80.089	1046.92	7844.86	1315.89	183.954	4442.7	16357.3	2638.95	501.41	8735.77	1388.46	244.731	9.495	717.762	14.242	1600.24	523.297	3481.53	0
0.686	22842	931.461	0.09	552.163	1497.25	1281.79	129.544	1306.72	1635.03	340.209	5.21	1223.42	14.701	401.408	18.564	883.066	11112.9	752.853	505.748	3792.41	1833.35	346.98	726.212	3389.61	2730.66	2778.72	129.896	500.994	6714.07	1689.08	81.776	1384.84	9383.89	1488.06	316.619	5629.21	23202	3137.59	473.009	9490.92	3075.46	258.585	7.919	940.125	42.858	1992.04	670.335	4132.63	0.175
0.722	28911.7	1257.96	0	788.945	2854.84	1868.83	186.406	1872.73	2076.34	288.271	7.735	1590.8	14.416	441.439	20.791	1310.24	17839.6	946.117	627.032	4900.5	4938.21	459.596	833.706	4200.99	4117.98	3662.41	194.184	575.353	9523.25	2097.95	85.19	1831.73	10037.5	1766.65	572.041	6897.8	29925.9	3808.2	457.307	10218.3	5272.93	280.445	6.734	1289.57	93.712	2514.8	826.765	5171.05	18.753
0.758	31138.8	1733.09	0	1136.4	4224.52	2661.59	302.196	2648.33	2871.14	277.331	19.636	2070.69	27.755	515.338	28.908	2043.6	25258.2	1196.85	772.467	6083.71	10062.2	596.773	919.778	5181.76	5830.55	4426.41	354.667	705.01	12302.1	2431.59	100.906	2393.55	10469.6	2209.42	971.134	8167.89	34939.3	4707.82	453.262	11047.9	7634.81	321.774	7.646	1820.03	177.941	3200.65	1009.68	6719.44	200.287
0.794	29510.1	2310.18	0.079	1610.92	5002.27	3779.16	566.235	3678.41	4076.73	328.606	61.912	2755.24	95.036	660.371	53.554	3259.21	32318.4	1545.17	975.866	7295.37	16474.5	765.447	954.309	6315.26	7637.44	4874.39	687.486	925.401	14493.6	2684.56	143.351	3060.69	11184	2880.13	1483.48	9406.85	37047.1	5811.7	457.556	12119.3	9748.87	395.581	22.148	2598.59	357.982	4077.54	1283.56	8914.25	974.736
0.831	24971.9	2833.67	0.649	2233.2	4839.93	5325.1	1173.46	4935.34	5364.39	446.949	190.774	3705.68	335.708	923.085	120.454	5135.38	37004.7	2026.45	1297.87	8541.1	22930.3	979.082	909.699	7568.51	9164.24	4996.04	1302.48	1291.44	15489.9	2893.52	239.293	3821.7	12141.2	3812.73	2016.69	10567.5	35905	7007.17	470.836	13533	11307.3	517.254	59.721	3669.57	824.958	5157.99	1770.34	11826.1	2868.68
0.867	19560	3115.02	3.724	2992.36	4018.86	7234.54	2495.13	6408.24	6296.09	641.238	530.895	5028.23	902.677	1342.41	289.857	7794.94	37907.2	2629.79	1838.18	9907.44	29111.5	1269.35	803.776	8871.51	10113.2	4987.97	2229.94	1870.2	14962.3	3156.62	447.546	4680.27	12546.7	4984.71	2503.73	11729.7	31963	8168.64	507.848	15331	12198.3	701.384	130.455	5055.81	1899.59	6478.09	2683.03	15392.2	5611.03
0.903	14768.8	3136.24	14.809	3888.09	3119.74	9337.23	5219.11	8023.94	6410.49	916.08	1341.83	6815.11	1787.32	1930.98	679.952	11155.2	34109.3	3301.84	2733.75	11514.8	33922.8	1689.37	700.634	10104.5	10322	5075.96	3441.13	2721.56	12918.8	3541.36	893.537	5632.77	11722.7	6271.93	2973.54	13023.2	26136.3	9249.06	605.585	17505.8	12397.1	970.122	261.985	6750.45	3764.66	8103.48	4383.21	19339.2	7927.54
0.939	11160.8	3043.96	59.813	4899.64	2427.93	11372.6	9833.17	9670.01	5801.21	1284.37	3013.48	9053.56	2682.26	2660.81	1480.96	14855.1	26703	3974.2	4115.59	13474.8	36408.1	2334.97	658.914	11154.8	9802.92	5378.8	4883.2	3877.24	10040.4	4116.46	1821.24	6700.14	9720.49	7424.84	3500.43	14499.3	20027	10312.6	835.977	19967	11961.9	1359.59	510.094	8650.79	5935.55	10063.1	7375.23	23216.4	8643.69
0.975	8680.49	3040.03	222.575	6016.98	2080.14	13307.9	16397.9	11283.9	4837.72	1818.17	6041.79	11771.8	3224.69	3484.41	2880.35	18318.3	18997.8	4633.67	6147.89	15827.3	36294.4	3338.55	760.629	11908.9	8992.75	5840.96	6553.28	5280.97	7299.13	4893.98	3592.05	7881.49	7156.08	8223.32	4255.1	16142	14758.9	11485.9	1333.89	22550.2	11082.3	1919.41	939.768	10601.4	7241.25	12292.5	12078.3	26463.8	7705.01
1.011	6942.37	3279.67	645.668	7240.07	2035.29	15364.6	23889.6	12770.2	3793.56	2611.89	10741.7	14702.2	3310.32	4286.94	4891.14	20810.8	13039.2	5350.15	8990.05	18490.7	33602.1	4841.11	1124.46	12301.4	8282.68	6255.75	8558.02	6764.12	5299.97	5814.45	6603.89	9150.65	4868.92	8708.52	5493.39	17931.4	10641.2	12889.6	2316.22	25077.9	10069.2	2708.1	1630.34	12369.5	7083.8	14616.8	18509.7	28575.8	5916.51
1.047	5645.92	3865.3	1561.28	8537.23	2191.45	17657.4	30587.9	14003.6	2938.52	3787.31	16730.3	17524	3037.38	4978.97	7186.86	21806.2	9283.62	6268.01	12817.8	21268.7	28876.9	6921.31	2011.09	12331.9	7790.09	6370.51	10955.4	8067.09	4106.35	6766.15	11112.5	10441.5	3159.48	9053.78	7429.23	19624.8	7914.41	14538.6	4046.77	27354.4	9152.97	3753.93	2668.64	13729.8	5597.51	16759.4	25792.5	29306.4	4270.15
1.083	4555.9	4874.53	3097.4	9852.57	2402.45	20226.2	35603	14961.2	2337.38	5441.57	23059.1	19900	2590.43	5545.11	9221.42	21100	7250.22	7484.65	17712.1	23854.2	23441.2	9447.69	3846.38	12038.2	7268.33	6066.71	13626.8	8909.64	3571.31	7543.16	16967.6	11621.9	2111.32	9494.01	10377.6	20886.2	6385.69	16315.7	6654.14	29230	8305.49	4972.28	4106.94	14509.2	3649.05	18534	32417	28682.3	3030.61
1.119	3543.02	6381.89	5301.04	11079.1	2483.68	22397.7	38540.9	15469.5	1975.79	7412.52	27841.7	21256	2170.29	6056.53	10437.6	18950.6	6304.11	8972.07	23438.4	25905.6	18546	12051.4	7195.28	11497.1	6314.14	5425.77	16288	9111.32	3369.49	7968.85	23721.2	12538.8	1574.19	10211.9	14614	21608.4	5674.88	17995.2	9999.07	30617.3	7322.26	6221.26	5981.41	14704.1	1997.95	19837.5	36665.8	26972.1	2323.5
1.156	2646	8459.76	7891.45	12067.3	2346.6	23673.2	39835.1	15546.7	1805.01	9457.19	29865.5	21517.4	1865.88	6558.07	10518.1	15874	6040.36	10540.1	29098.5	27067.8	13832	14243.1	12470.2	10788.3	4791.53	4644.76	18258.7	8654.73	3223.51	7948.27	30665.2	13022.8	1343.11	11115.5	19846	21569.8	5442.46	19261.5	13694.2	31464.3	6126	7297.34	8305.3	14404.2	1000.25	20629.9	37774.4	24556.5	1914.35
1.192	1914.48	10961.4	10457.5	12704.9	2050.05	23573.7	39918.2	15155.4	1700.94	11204	28760.5	20437.6	1723	7013.98	9507.77	12564.7	6233.22	11805	33628.3	27157.8	9538.1	15639.7	19498.7	9962.13	3079.22	3898.94	18678.2	7673.94	2899.74	7537.15	36856.1	12936.4	1268.98	11924.9	25256.6	20663.6	5362.75	19960.1	17341.1	31680	4741.23	8075.69	11093.4	13753.4	600.416	21028.8	35565.1	21787.9	1647.66
1.228	1380.38	13553.2	12603	12887.8	1705.43	22411.4	38395.4	14230.3	1550.48	12093.3	25004.7	18140.2	1694.16	7224.54	7741.11	9560.58	6711.32	12426	36210.3	26102.2	6164.73	16181.6	26844.9	9068.7	1706.06	3258.98	17047.6	6411.58	2345.85	6906.41	41393.5	12233	1223.93	12397.8	29850.6	19095.7	5182.26	20123.5	20810.8	31141.9	3353.97	8459.93	14208.2	12941.5	510.994	21015.4	30798	18958.8	1512.97
1.264	1014.64	15573.8	13877.7	12578.9	1411.37	20647.6	34959.3	12869.1	1284.02	12027.9	20001.9	15050.9	1684.88	7006.99	5724.06	7141.38	7200.2	12203.4	36312	23997.9	3848.02	15998.9	32246.4	8141.01	886.654	2700.88	13784.2	5097.9	1655.55	6236.95	43440.2	10978.9	1157.26	12413.6	32483.7	16966.7	4838.27	19964.1	24100.8	29877.2	2097.99	8444.07	17504.2	12058.3	518.571	20683	24596.6	16193.4	1511.14
1.3	761.681	16391.2	14057	11800.5	1176.88	18528.9	29260.3	11044.4	933.317	10903.1	14608.7	11480.3	1562.85	6381.77	3946.09	5377.96	7328.19	11265.2	33800.7	21114.6	2356.74	15206.8	34244.9	7212.83	478.12	2179.34	10128.1	3892.76	964.513	5641.15	42471.6	9343.12	1086.62	12058.6	32569.8	14454.1	4378.69	19859.5	26664.4	27949.3	1104.72	8078.74	20600.1	11150.4	526.733	20118.6	18543.2	13583.8	1683.1
1.336	571.235	15922.4	13019.5	10619	947.499	16120	21788.4	9040.38	589.339	8912.31	9747.51	8122.23	1273.14	5483.87	2610.9	4152.67	6865.2	9910.16	29153.5	17765.4	1435.47	14046.8	32825.8	6314.21	274.842	1678.03	7130.59	2876.52	422.029	5165.81	38147.2	7545.79	1020.38	11653.4	30415	11924.7	3853.99	20119.5	27780.9	25494.4	461.684	7431.8	22904.2	10219.9	469.583	19280.2	13667.9	11175.3	1883.88
1.372	408.89	14420.2	10928.8	9147.98	690.663	13361.2	14130.1	7023.97	335.105	6584.3	5895.44	5319.9	919.769	4524.45	1725.64	3324.96	5812.07	8492.72	23345.5	14315.6	932.469	12498.6	27345.9	5456.54	148.231	1219.09	5194.52	2073.47	119.212	4807.03	30613.6	5805.01	945.935	11396.7	26336.8	9577.78	3264.43	20835.3	26797.2	22735	135.112	6683.16	23729.2	9227.67	358.397	18118.6	10080.9	9011.36	1864.94
1.408	272.687	12526.7	8292.6	7563.77	406.981	10263.6	7679.82	5218.31	164.271	4310.95	3205.09	3230.81	653.996	3678.69	1155.43	2759.12	4442.81	7242.2	17525	11047.3	672.359	10709.7	19280.9	4643.99	58.208	841.566	4039.44	1463.55	14.065	4512	20723.8	4273.11	799.67	11314	20736.6	7504.04	2576.72	21757.6	23575	19906.3	22.011	5947.51	22489.1	8180.34	238.918	16385.6	7649.27	7153.12	1485.62
1.444	168.689	10686.9	5597.79	6013.87	194.818	7237.34	3451.82	3742.47	69.737	2584.38	1633.47	1863.4	526.27	3019.02	780.318	2342.76	2980.37	6231.9	12276.6	8159.12	532.662	8743.9	11362.6	3873.23	12.057	565.94	3286.8	1014.76	0.102	4211.69	11127.2	3040.53	573.319	11304.9	14659	5784.6	1809.69	22365.1	18838.8	17214.7	1.192	5313.76	19014.4	7071.1	135.835	13937.9	6001.19	5601.19	881.262
1.481	98.181	9058.57	3333.95	4642.57	85.101	4641.99	1207.78	2559.2	25.464	1451.56	816.138	1024.47	496.994	2576.05	524.406	2013.75	1602.83	5440.91	7999.65	5786.01	430.087	6730.69	5669.74	3148.86	0.706	384.921	2639.04	694.578	0	3814.96	4621.35	2109.73	353.022	11087.8	9093.28	4368.94	1085.1	22114.7	13649.9	14803.3	0	4816.87	13956.8	5954.1	67.192	10947.1	4809.72	4346.68	418.121
1.517	50.746	7627.65	1727.38	3530.4	48.082	2730.17	333.769	1684.03	9.443	808.026	441.613	552.797	498.06	2315.05	342.803	1734.8	591.362	4812.64	4744.78	3945.4	329.292	4894.06	2387.69	2487.87	0	273.984	1961.02	473.453	0	3264.84	1486.3	1443.47	208.788	10399	4851.56	3195.21	543.359	20690.5	8963.91	12705.5	1.081	4391.48	8652.12	4891.57	22.958	7800.66	3785.2	3341.01	177.323
1.553	20.975	6311.66	750.69	2677.28	28.627	1473.36	69.985	1030.39	3.966	479.697	282.957	303.1	441.79	2189.19	221.019	1494.38	120.329	4260.98	2538.94	2611.86	236.31	3354.47	831.884	1904.16	0	205	1269.44	325.164	0	2581.86	365.949	987.485	145.342	9116.02	2206.34	2267.23	227.463	18219	5377.36	10881.6	18.104	3991.47	4272.91	3944.42	3.061	5029.03	2828.84	2544.82	89.122
1.589	7.02	5032.27	265.92	2058.51	12.291	732.025	19.046	589.068	1.719	312.045	216.243	174.814	306.747	2156.91	143.564	1290.44	8.405	3714.82	1212.09	1700.92	166.414	2189.1	253.455	1416.55	0	158.8	685.954	227.585	0	1836.54	76.544	680.792	104.726	7318.34	859.419	1559.69	94.529	15187.8	2989.82	9279.02	77.189	3537.99	1548.82	3165.97	0.026	2974.31	1917.76	1930.08	69.109
1.625	1.809	3808.93	67.072	1617.46	2.212	344.941	9.254	313.856	0.975	222.255	191.687	113.088	168.463	2159.93	92.856	1125.35	0.167	3130.42	509.576	1114.56	114.194	1373.7	68.102	1025.46	0	124.765	299.84	163.709	0	1187.03	13.718	479.513	67.903	5291.98	280.554	1051.59	48.385	12080.6	1573.47	7814.09	173.948	3002.4	330.148	2568.12	0	1643.43	1125.73	1465.51	89.693
1.661	0.231	2663.51	6.322	1294.44	0.112	159.92	5.179	159.434	0.583	161.5	179.888	85.995	88.165	2156.87	58.685	1002.86	0	2512.95	188.02	757.175	75.556	838.847	12.073	726.169	0	98.719	100.479	121.158	0	713.035	1.02	348.234	38.184	3410.88	68.028	718.318	27.24	9231.92	804.65	6452.71	297.483	2404.33	22.136	2150.96	0	905.985	544.611	1132.58	153.021
1.697	0.078	1681.76	0.054	1053.27	0	81.109	2.248	83.58	0.389	112.33	166.115	79.742	54.977	2083.65	36.204	919.413	0	1891.96	58.531	546.513	47.35	502.834	0.69	509.214	0	79.348	22.788	91.821	0	419.106	0.001	262.946	25.051	1971.63	8.618	513.483	14.731	6802.64	419.755	5217.27	428.459	1810.59	0	1882.4	0	539.828	194.319	904.843	280.635
1.733	0.113	934.152	0	863.541	0	50.057	0.677	48.888	0.481	78.162	150.527	88.283	46.565	1908.41	21.591	873.172	0	1334.87	14.304	427.414	22.596	300.347	0.055	359.348	0	65.303	2.651	70.331	0	263.511	0	209.377	22.572	1041.98	0.019	400.537	10.857	4844.38	244.403	4150.93	560.312	1297.06	0	1738.79	0	350.188	41.559	760.389	455.305
1.769	0.153	464.329	0	712.73	0	39.464	0.166	35.124	0.616	59.524	136.73	112.455	55.783	1657.84	12.379	857.677	0	885.643	1.88	363.515	8.144	184.845	0	262.756	0	54.361	0.034	53.873	0	184.74	0	176.501	22.735	523.216	0	349.352	11.404	3358.66	174.133	3295.09	703.253	912.414	0	1680.23	0	239.213	0.709	680.079	660.61
1.806	0.074	214.39	0	596.728	0	35.255	0	30.196	1.059	52.685	130.52	156.21	87.464	1389.13	6.769	864.848	0	558.27	0.011	334.706	2.24	120.286	0	204.968	0	44.911	0	41.304	0	141.069	0	158.571	27.245	283.369	0	340.464	10.648	2294.88	158.77	2659.3	914.782	654.056	0	1678.57	0	169.642	0	649.797	818.127
1.842	0.05	106.995	0.093	513.745	0	32.273	0	29.09	3.423	48.866	127.791	223.074	146.883	1165.85	4.523	887.605	0	341.946	0	331.479	0.618	83.522	0	174.714	0	36.047	0	31.574	0	109.778	0	151.275	34.318	182.623	0.066	364.008	6.895	1579.05	174.93	2227.39	1244.79	494.84	0	1711.11	0	126.078	0	659.553	922.28
1.878	0	66.727	1.391	464.658	0	27.789	0.034	29.263	14.813	45.157	115.417	323.557	237.652	1013.87	4.95	920.419	0	208.329	0	349.242	0.136	61.141	0	163.359	0	27.708	0	24.401	0	82.601	0	153.028	36.773	129.205	4.793	412.608	2.367	1125.26	209.207	1974.09	1678.67	406.076	0	1770.19	0.001	97.936	0	703.727	881.34
1.914	0.007	49.989	3.542	446.986	0.003	23.993	0.705	28.49	69.989	43.954	90.717	467.572	369.258	920.799	8.115	959.705	0	132.497	0.053	385.756	0	46.478	0	165.339	0	20.966	0	19.318	0	60.017	0	164.152	33.334	97.622	26.945	483.712	0	847.356	246.51	1866.19	2045.03	355.746	0	1865.53	0.286	79.578	0	776.981	725.415
1.95	0.013	40.963	5.963	459.85	0.282	22.612	4.755	26.482	228.18	49.368	59.787	675.039	574.035	861.443	16.648	1013.88	0	91.698	0.282	438.375	0.367	36.017	0.178	177.521	0	16.118	0	15.524	0	42.058	0	186.898	28.744	78.376	63.469	572.061	0	679.413	275.545	1869.44	2130.8	332.789	0	2019.57	6.347	68.445	0	877.36	471.01
1.986	0.062	33.197	8.22	499.574	3.052	25.991	19.701	23.364	492.497	72.131	36.277	967.656	878.079	808.459	35.642	1092.56	0	69.937	0.884	502.911	1.405	27.952	1.983	198.078	0	12.443	0	12.721	0.089	29.748	0.004	222.352	27.711	66.517	105.431	673.141	0	577.658	297.841	1943.03	1854.54	328.077	0	2267.93	47.957	63.575	0	1002.29	267.123
									758.263	121.223	24.953	1375.54	1281.5	748.519	69.504	1208.43	0	57.198	2.574	574.132					0	9.594	0	11.07
正規化	(X-Xmin)/(Xmax-Xmin)
Max	31138.8	16391.2	14057	12887.8	5002.27	23673.2	39918.2	15546.7	6410.49	12093.3	29865.5	21517.4	3310.32	7224.54	10518.1	21806.2	37907.2	12426	36312	27157.8	36408.1	16181.6	34244.9	12331.9	10322	6370.51	18678.2	9111.32	15489.9	7968.85	43440.2	13022.8	12546.7	12413.6	32569.8	21608.4	37047.1	22365.1	27780.9	31680	12397.1	8459.93	23729.2	14704.1	7241.25	21028.8	37774.4	29306.4	8643.69
Min	0	33.197	0	72.679	0	22.612	0	23.364	0	43.954	0	28.041	0.862	77.62	4.523	124.612	0	69.937	0	83.586	0	27.952	0	163.359	0	12.443	0	12.721	0	19.997	0	151.275	0	66.517	0	340.464	0	265.693	158.77	1866.19	0	22.654	0	259.77	0	63.575	0	649.797	0
0	0	0.00859084	0	0	0.00346383	0.00506673	0.000891848	0.0517251	0.00848608	0.00548467	0.00364514	0.00340294	0.000181299	0.000305026	0.00256754	0.000844081	0	0.00210545	0.00292831	0	0.00163664	0.0472142	0.0112219	0.0133051	0.00141426	0.00190514	0.00644215	0.008114	0	0.00435799	0.00324096	0.00753723	0	0.0187221	0.0216375	0.101037	0.0267052	0.000781604	0.00923973	0.0565583	0	0	0.0291703	0.0040949	0	0.00397196	0.000667649	0.0161263	6.47871e-05
0.036	0	0.00473848	0	0.0017331	0.00139017	0.00289004	0.00127496	0.0509704	0.00853616	0.00642555	0.00422926	0.00278426	8.09801e-05	0	0.0033355	0.00134603	0	0.00228576	0.0028986	0.000174262	0.00184305	0.0337702	0.00959307	0.0108305	0.00104873	0.00228655	0.0116369	0.00861132	0	0.00357561	0.00446329	0.00826675	0	0.0195486	0.0241507	0.0947201	0.0198234	0.000577843	0.00887973	0.0515105	0	0.000233132	0.0223952	0.00357767	0	0.00500233	0.000740397	0.0187723	6.21262e-05
0.072	0	0.00363388	0	0.00378957	0.000485579	0.00129502	0.001554	0.0459566	0.00750426	0.00759117	0.00372731	0.00222319	0	3.53999e-05	0.0049321	0.00187099	0	0.0026646	0.00298466	0.000440568	0.00146904	0.0215816	0.00745707	0.00869709	0.000725536	0.00268038	0.0195801	0.00947486	0	0.00225957	0.00534862	0.00859328	0	0.0199022	0.0257463	0.0852222	0.0146511	0.000704543	0.00880486	0.0466203	0	0.000590357	0.0165957	0.0025842	0	0.00626394	0.000878241	0.0223512	5.56475e-05
0.108	0	0.00379496	0	0.00569084	0.000269477	0.000561044	0.00185594	0.0388272	0.00519398	0.00797526	0.00244771	0.00166966	7.85628e-05	0.000186094	0.00733746	0.0022461	0	0.00293524	0.00305648	0.000859195	0.000719262	0.01253	0.0057492	0.0069922	0.000417263	0.00317754	0.0280027	0.010557	0	0.00107613	0.00523022	0.0087454	0	0.0197403	0.025724	0.0742005	0.0111217	0.000904684	0.00838042	0.04193	0	0.00114836	0.0122334	0.0014036	0.000249543	0.00725215	0.00105797	0.0273689	1.80478e-05
0.144	0	0.00437535	0	0.00691696	0.000489577	0.000454873	0.00242188	0.0314865	0.0028263	0.00750652	0.00132501	0.00112735	0.000319086	0.000726467	0.0100171	0.00228969	0	0.00290174	0.00299066	0.00143284	0.000197236	0.00689875	0.00488458	0.00588131	0.000116644	0.00390701	0.0323577	0.0117396	0	0.000357033	0.00405841	0.00892144	0	0.0190146	0.0246879	0.0636469	0.0090221	0.000880883	0.00744439	0.0376481	0	0.00182654	0.00912	0.000395727	0.000201761	0.00739987	0.00128921	0.0339367	1.61968e-06
0.181	0	0.00493288	0	0.00721099	0.00171382	0.00083812	0.00338274	0.0253354	0.00104532	0.00739166	0.00064978	0.000665865	0.00109958	0.00192908	0.0121767	0.00195124	0	0.00261807	0.00278588	0.0021932	1.90067e-05	0.00387621	0.00505073	0.0052837	1.08506e-05	0.00501159	0.03014	0.0128877	0	6.35312e-05	0.00254133	0.00920999	0	0.0179182	0.0237498	0.0549507	0.00799994	0.000524448	0.00627732	0.0340138	0	0.00272932	0.00704669	0	0.000108959	0.00646342	0.00150547	0.0416733	0
0.217	0	0.00531165	3.08742e-05	0.00678743	0.00381247	0.00164584	0.004364	0.0210042	0.000275174	0.00894526	0.000324388	0.000324161	0.00276451	0.00424071	0.0132442	0.00133749	0	0.00235447	0.00253797	0.00316878	0	0.0025398	0.00650899	0.00537862	0	0.00676731	0.0233748	0.013966	0	0	0.00134992	0.00964459	0	0.0169611	0.0244052	0.0481977	0.00774751	8.46628e-05	0.00534235	0.03152	0	0.00382552	0.00573657	0.00032518	1.14621e-05	0.00492606	0.00164916	0.0498048	0
0.253	0	0.00503998	0.000339758	0.00589606	0.00509388	0.00274729	0.00502254	0.0184743	3.65026e-05	0.0110816	0.000151948	9.53961e-05	0.00505008	0.00746839	0.0128626	0.000644741	0	0.00239437	0.00231499	0.0043687	0	0.00227199	0.00981751	0.00635187	0	0.00957005	0.0162864	0.0150299	0	0.00014241	0.00066595	0.0101943	0	0.0163104	0.027292	0.043299	0.00796555	0	0.00486939	0.0306575	0	0.00520369	0.00503486	0.00141502	0	0.0033422	0.00161374	0.0574228	0
0.289	0	0.0041156	0.00161414	0.00488905	0.0052698	0.0036559	0.00457763	0.0177476	6.08377e-06	0.0122634	5.76585e-05	0	0.006547	0.0111447	0.0111042	0.000140073	0	0.00294738	0.00213056	0.00581425	0	0.00263266	0.0154358	0.00851819	0	0.0139231	0.0115719	0.0162572	0	0.000482711	0.000317701	0.0108644	2.34325e-05	0.0160908	0.031781	0.0401916	0.00834372	0.000729657	0.00490892	0.0316215	0	0.00681689	0.0045721	0.00295549	0	0.00232056	0.00141506	0.0639601	0
0.325	0	0.00279056	0.00488182	0.00404669	0.00604105	0.00393581	0.0034878	0.0185123	0	0.0114661	1.07482e-05	4.40683e-05	0.00644638	0.0136008	0.00827891	0	0	0.00396979	0.0020599	0.00757028	0	0.00331578	0.0227136	0.0124529	6.48128e-05	0.0204218	0.00955256	0.0178027	0	0.00104606	0.000140308	0.0117302	0.000828747	0.0168255	0.0364154	0.0383986	0.0087587	0.00266256	0.00540914	0.0346615	0	0.00883164	0.00415185	0.0046637	0	0.00221801	0.00115335	0.0692704	0
0.361	0	0.00170009	0.00987761	0.00356921	0.00933576	0.00360901	0.00221227	0.020178	0	0.00983485	0	0.000266085	0.00584175	0.0142611	0.00534689	0.000363673	0	0.00517042	0.00213863	0.00969574	0	0.00396189	0.029184	0.0186146	0.00038258	0.0294178	0.0096175	0.0199181	0	0.00193688	5.27161e-05	0.0128598	0.00417848	0.0193391	0.0384282	0.0380499	0.00955712	0.0060536	0.0063574	0.0402687	0	0.0113496	0.00345402	0.00620161	0	0.00307032	0.000934708	0.0733795	0
0.397	0	0.00139485	0.013916	0.00363171	0.0174721	0.00306868	0.00133177	0.0220965	4.21184e-06	0.00914237	0	0.000801095	0.0058212	0.0136511	0.00294705	0.00130323	0	0.00628145	0.00237783	0.0123636	0	0.00437455	0.0317228	0.0277893	0.00166644	0.0412136	0.0111991	0.0228089	0	0.00338112	1.49861e-05	0.0144275	0.0104783	0.0249206	0.0352196	0.039691	0.0116648	0.0111528	0.0077767	0.0492105	0	0.0142688	0.00259579	0.00750898	0	0.00513784	0.000880042	0.0764277	0
0.433	0	0.00222796	0.0137406	0.0042992	0.0296653	0.00265317	0.000862638	0.0235314	0.000439904	0.0107966	5.35735e-07	0.00188033	0.00690265	0.0133313	0.00139524	0.00283577	0	0.00720424	0.0027723	0.0158679	0	0.00449477	0.0292882	0.0405396	0.00584691	0.0556273	0.0133539	0.0264591	0.000264689	0.00593721	1.2592e-05	0.016615	0.0198641	0.0346384	0.0279217	0.0436927	0.0167323	0.0183576	0.00964639	0.0625704	0	0.0172129	0.00168839	0.00858428	0	0.00885366	0.00106106	0.0781999	0
0.469	2.47922e-05	0.00459873	0.00985406	0.00548452	0.0387124	0.00265224	0.000695747	0.0243234	0.00569987	0.0152856	1.90856e-06	0.00383785	0.0090737	0.0144938	0.000575636	0.00485486	0	0.0083627	0.00330174	0.020644	0	0.00457667	0.0237025	0.0571064	0.0166005	0.0725903	0.0147653	0.0306945	0.00292269	0.0107164	4.84804e-05	0.0196332	0.0356467	0.0481302	0.0191858	0.0510402	0.0279134	0.028132	0.0117633	0.0814664	0	0.0197324	0.00101967	0.00969191	0	0.0147095	0.00159381	0.0785905	0
0.506	0.00112082	0.00891044	0.0054823	0.00714357	0.0401242	0.00345176	0.000754092	0.0253978	0.0350611	0.0220428	3.14744e-06	0.00729278	0.011049	0.0177041	0.000349738	0.00720667	0.000199593	0.0104374	0.00403566	0.0274708	0	0.00496711	0.0181761	0.0778363	0.0367566	0.0932867	0.0141959	0.0350773	0.0124185	0.0198314	0.000205271	0.023803	0.0684528	0.0628852	0.0117178	0.0631841	0.0507945	0.0406701	0.0136299	0.106413	0	0.0215308	0.000662855	0.0111141	0	0.0229003	0.00264015	0.0780776	0
0.542	0.0124567	0.0153165	0.00246396	0.00935392	0.0364188	0.00587517	0.000966376	0.0276358	0.0961373	0.0297842	2.20991e-05	0.0127387	0.0118029	0.0228694	0.000487845	0.00983143	0.00371146	0.0143751	0.00507826	0.0375009	0	0.00584369	0.0149299	0.102412	0.0620672	0.120975	0.0119543	0.0391199	0.033975	0.0361349	0.000561508	0.0296909	0.13792	0.0758428	0.00699611	0.0817556	0.0939839	0.0556104	0.0146758	0.136561	5.29963e-05	0.022914	0.000521468	0.0132	0	0.0332044	0.00438107	0.0778233	0
0.578	0.0712391	0.0230642	0.000919895	0.0124999	0.0393531	0.0110431	0.00133566	0.0326715	0.161491	0.0342813	4.91537e-05	0.0203213	0.0112206	0.029194	0.00082636	0.0129151	0.0196946	0.0209106	0.00654519	0.0521913	8.62444e-06	0.00750555	0.0142849	0.13181	0.0880212	0.160943	0.00921773	0.0425357	0.0755554	0.0633221	0.00110766	0.0382813	0.266128	0.0854301	0.00465833	0.108836	0.168539	0.0718954	0.0145922	0.169368	0.00401651	0.0240296	0.000474437	0.0166226	2.18194e-05	0.0449994	0.00690114	0.0796669	0
0.614	0.225052	0.0317841	0.000285906	0.0174157	0.0633828	0.0203717	0.00181619	0.0421674	0.199833	0.0345429	7.94897e-05	0.0303417	0.00877577	0.035508	0.00115441	0.0171052	0.0642955	0.0302621	0.00853656	0.073218	0.00140029	0.0102343	0.0156929	0.167126	0.119986	0.221533	0.00711154	0.0455399	0.150894	0.102925	0.00160637	0.051005	0.44704	0.0926327	0.00419993	0.145858	0.284412	0.0888645	0.0136379	0.201551	0.0325629	0.0251942	0.000435077	0.0222154	0.00025479	0.0581104	0.0101272	0.0858477	0
0.65	0.46942	0.0417877	6.80797e-05	0.0251749	0.138395	0.0343201	0.00241574	0.0578924	0.222063	0.0304245	0.000139592	0.0419565	0.00610615	0.0408444	0.00129433	0.0237052	0.15349	0.0418847	0.011011	0.101492	0.0124737	0.0142361	0.0182507	0.210667	0.173023	0.312132	0.00620813	0.0488606	0.272147	0.153793	0.00184366	0.0695829	0.625255	0.101188	0.00564799	0.192883	0.441526	0.10739	0.0124045	0.230416	0.111999	0.0263209	0.000400141	0.0317074	0.00196679	0.0732957	0.0138532	0.0988158	0
0.686	0.733553	0.0549128	6.40248e-06	0.0374154	0.299313	0.053241	0.00324523	0.0826727	0.255056	0.0245867	0.000174449	0.0556267	0.00418166	0.0453045	0.00133551	0.0349815	0.29316	0.0552697	0.0139278	0.136988	0.0503556	0.0197496	0.0212064	0.26513	0.264547	0.435081	0.0069544	0.0536646	0.433449	0.209978	0.0018825	0.095836	0.74792	0.115132	0.00972124	0.248672	0.626283	0.129954	0.0113763	0.255745	0.248079	0.0279629	0.000333724	0.0471019	0.00591859	0.0919839	0.0177458	0.121537	2.0246e-05
0.722	0.928478	0.0748727	0	0.0558921	0.570708	0.0780624	0.0046697	0.119135	0.323897	0.0202763	0.000258994	0.0727224	0.00409554	0.0509057	0.00154733	0.0546836	0.470611	0.070911	0.0172679	0.177915	0.135635	0.0267211	0.0243454	0.331809	0.39895	0.574069	0.0103963	0.0618372	0.614806	0.261415	0.00196109	0.130556	0.800018	0.137695	0.0175635	0.308319	0.807778	0.160299	0.0108079	0.280144	0.425336	0.0305538	0.000283786	0.0712943	0.0129414	0.116919	0.0218869	0.157773	0.00216956
0.758	1	0.103918	0	0.083005	0.844521	0.111582	0.00757038	0.169098	0.447881	0.0193684	0.000657481	0.0950539	0.00812612	0.0612457	0.00231938	0.0885077	0.666316	0.0912031	0.021273	0.221618	0.276372	0.0352132	0.0268588	0.412408	0.564865	0.694231	0.0189882	0.0760874	0.794206	0.303389	0.00232287	0.174203	0.834454	0.173556	0.029817	0.368038	0.943103	0.201006	0.0106614	0.30797	0.615855	0.0354522	0.00032222	0.108019	0.0245732	0.149632	0.0267293	0.211806	0.0231715
0.794	0.947693	0.139197	5.61996e-06	0.120033	1	0.158836	0.0141849	0.235455	0.635946	0.0236238	0.00207303	0.126909	0.0284561	0.0815387	0.00466359	0.144574	0.852566	0.119393	0.0268745	0.266371	0.452495	0.045655	0.0278672	0.505557	0.739916	0.76469	0.0368068	0.10031	0.935685	0.335213	0.00329996	0.226034	0.891395	0.227877	0.0455476	0.426293	1	0.250957	0.0108169	0.343907	0.786384	0.0441999	0.000933367	0.16192	0.0494365	0.191458	0.0339797	0.288396	0.112768
0.831	0.801952	0.171199	4.6169e-05	0.168591	0.967545	0.224202	0.0293965	0.316425	0.836814	0.0334453	0.00638777	0.171138	0.101179	0.118298	0.0110268	0.231107	0.97619	0.158344	0.0357422	0.312383	0.629813	0.0588802	0.0265645	0.608548	0.887833	0.783823	0.0697325	0.14054	1	0.361501	0.00550856	0.285158	0.967686	0.30341	0.0619189	0.480864	0.969169	0.305052	0.0112977	0.391323	0.912092	0.0586208	0.00251678	0.236066	0.113925	0.242993	0.0468662	0.390009	0.331882
0.867	0.628153	0.188398	0.000264921	0.227831	0.803408	0.304937	0.0625061	0.411308	0.982153	0.0495696	0.0177762	0.232682	0.272497	0.17697	0.0271396	0.353772	1	0.207174	0.0506217	0.36285	0.799588	0.0768492	0.0234714	0.715628	0.979767	0.782553	0.119387	0.20415	0.965941	0.394601	0.0103026	0.35186	1	0.398329	0.0768726	0.535511	0.862766	0.357609	0.0126376	0.451629	0.983962	0.0804442	0.00549767	0.332037	0.26233	0.30596	0.0710277	0.514451	0.649147
0.903	0.474288	0.189696	0.00105349	0.297726	0.623665	0.393844	0.130745	0.51539	1	0.0723792	0.0449292	0.315834	0.539803	0.259323	0.0642435	0.508755	0.899809	0.261564	0.0752851	0.422218	0.931737	0.102851	0.0204595	0.816955	1	0.796392	0.184232	0.297721	0.83402	0.443003	0.0205694	0.42586	0.934325	0.502582	0.0912975	0.596329	0.705488	0.406498	0.016176	0.524576	1	0.112296	0.0110406	0.449359	0.51989	0.383487	0.116037	0.652185	0.917147
0.939	0.358421	0.184055	0.00425502	0.37666	0.485365	0.479902	0.246333	0.621429	0.904955	0.102944	0.100902	0.42	0.810225	0.36144	0.140432	0.679403	0.704431	0.31598	0.11334	0.494614	1	0.142817	0.0192412	0.903267	0.949709	0.844024	0.261438	0.424738	0.64819	0.515353	0.0419252	0.508785	0.774747	0.595957	0.107475	0.665734	0.54058	0.454622	0.0245168	0.607128	0.964896	0.158455	0.0214965	0.580922	0.819686	0.476956	0.195244	0.787482	1
0.975	0.278767	0.183814	0.0158337	0.463849	0.415838	0.561735	0.410787	0.725394	0.754656	0.147245	0.2023	0.546492	0.974126	0.476679	0.273534	0.83913	0.501166	0.369352	0.169307	0.581505	0.996876	0.204944	0.0222114	0.965241	0.871219	0.916713	0.350851	0.579018	0.47122	0.613168	0.0826896	0.600565	0.570358	0.660627	0.130645	0.742973	0.398382	0.507717	0.0425428	0.693773	0.893942	0.224806	0.0396039	0.715967	1	0.583294	0.319749	0.900805	0.891402
1.011	0.222949	0.198464	0.045932	0.55929	0.406873	0.648697	0.598464	0.821137	0.591773	0.213118	0.359669	0.682859	1	0.588969	0.464791	0.954091	0.343977	0.427338	0.247578	0.679876	0.922928	0.297961	0.0328358	0.99749	0.802428	0.981951	0.458181	0.742027	0.342157	0.728967	0.152023	0.699167	0.388065	0.699924	0.168665	0.827108	0.287235	0.571234	0.0781057	0.778555	0.812219	0.318283	0.068706	0.838371	0.978257	0.694162	0.490006	0.974505	0.684489
1.047	0.181314	0.234265	0.111067	0.66051	0.43809	0.745639	0.766265	0.900593	0.458392	0.310668	0.560189	0.814171	0.91753	0.685799	0.683148	1	0.244904	0.501622	0.352991	0.782485	0.793144	0.426737	0.0587266	1	0.754705	1	0.586533	0.885231	0.265099	0.848695	0.255812	0.799454	0.251818	0.727887	0.228102	0.906731	0.213631	0.645848	0.140757	0.854913	0.738315	0.442237	0.112463	0.932546	0.773003	0.79636	0.682804	1	0.494019
1.083	0.146309	0.295961	0.220345	0.76315	0.480272	0.854254	0.891899	0.962281	0.364617	0.447958	0.772099	0.924734	0.782477	0.765013	0.876666	0.967431	0.191262	0.600087	0.487774	0.87798	0.643844	0.583134	0.11232	0.975865	0.704157	0.952218	0.729554	0.977833	0.230558	0.946446	0.390596	0.89116	0.168278	0.763541	0.318628	0.966043	0.172367	0.726262	0.235151	0.917824	0.669955	0.586638	0.173076	0.98651	0.503925	0.881001	0.858175	0.978221	0.350615
1.119	0.113781	0.388109	0.377109	0.858859	0.49651	0.946072	0.965497	0.995026	0.308211	0.61153	0.932236	0.987837	0.655525	0.836571	0.992343	0.868294	0.166304	0.720467	0.645472	0.953751	0.509393	0.744318	0.210112	0.931395	0.611715	0.851411	0.872033	1	0.217529	1	0.546066	0.962391	0.125467	0.821681	0.448696	1	0.15318	0.80226	0.356247	0.964356	0.590643	0.734669	0.25207	1	0.275912	0.943175	0.970654	0.918539	0.268809
1.156	0.0849742	0.515134	0.561388	0.93597	0.469107	1	0.997918	1	0.281571	0.781221	1	1	0.563544	0.906748	1	0.726396	0.159346	0.847371	0.801347	0.996676	0.379915	0.879997	0.364147	0.873144	0.464204	0.728573	0.977538	0.949817	0.208104	0.99741	0.705918	1	0.107049	0.894864	0.609336	0.998183	0.146906	0.859559	0.490021	0.992765	0.494148	0.862208	0.350004	0.979241	0.138132	0.980972	1	0.834245	0.221474
1.192	0.061482	0.668063	0.743933	0.985722	0.409823	0.995793	1	0.974794	0.265336	0.926192	0.963	0.949753	0.52037	0.970538	0.903902	0.573764	0.164433	0.949741	0.926092	1	0.261977	0.966456	0.569388	0.805253	0.298315	0.611271	1	0.842021	0.187202	0.94569	0.848432	0.993284	0.101141	0.960423	0.77546	0.955576	0.144755	0.891175	0.622048	1	0.382447	0.95446	0.467503	0.93418	0.0829161	1	0.941515	0.737632	0.19062
1.228	0.0443298	0.826507	0.896558	1	0.340932	0.94665	0.961852	0.915201	0.241865	1	0.837242	0.842844	0.511654	1	0.735866	0.435207	0.177046	1	0.997199	0.961011	0.169323	1	0.783907	0.731833	0.165283	0.510617	0.912697	0.703279	0.151444	0.86634	0.952885	0.93864	0.0975507	0.99872	0.916512	0.881851	0.139883	0.898567	0.747661	0.981952	0.270545	1	0.598765	0.877971	0.0705671	0.999361	0.815315	0.638909	0.175037
1.264	0.0325843	0.950031	0.987245	0.975893	0.282147	0.872071	0.875772	0.82751	0.2003	0.99457	0.669732	0.699083	0.508851	0.96956	0.544014	0.323628	0.189943	0.981987	1	0.88329	0.105691	0.988691	0.941639	0.655596	0.0858992	0.422839	0.737981	0.558897	0.10688	0.78212	1	0.841207	0.0922365	1	0.997356	0.781749	0.130598	0.891353	0.866771	0.939533	0.169232	0.99812	0.737666	0.816827	0.0716135	0.983505	0.651144	0.542407	0.174825
1.3	0.0244608	1	1	0.915151	0.23527	0.782489	0.733006	0.709968	0.145592	0.901215	0.489148	0.532929	0.471976	0.882079	0.374903	0.242296	0.193319	0.906052	0.930839	0.776792	0.0647313	0.939652	1	0.579319	0.0463203	0.340811	0.542242	0.426444	0.0622674	0.707165	0.977702	0.71412	0.0866066	0.971247	1	0.663611	0.118192	0.88662	0.959579	0.874869	0.0891116	0.954821	0.868135	0.753973	0.0727406	0.956586	0.490895	0.451344	0.19472
1.336	0.0183448	0.97134	0.92619	0.822957	0.189414	0.680634	0.545826	0.580869	0.0919335	0.736001	0.32638	0.376661	0.384437	0.756445	0.247905	0.185783	0.181105	0.796389	0.802862	0.653089	0.0394271	0.867841	0.958559	0.505471	0.0266267	0.261964	0.381759	0.314752	0.0272455	0.647366	0.878155	0.574484	0.0813268	0.938431	0.93384	0.544679	0.104029	0.898384	1	0.792526	0.0372413	0.878144	0.965234	0.689551	0.0648483	0.916597	0.361829	0.367298	0.217949
1.372	0.0131312	0.879511	0.777458	0.708169	0.13807	0.563985	0.353977	0.450973	0.0522744	0.542794	0.1974	0.246255	0.277661	0.622202	0.163704	0.147607	0.153323	0.681672	0.642914	0.525666	0.0256115	0.772	0.798538	0.434989	0.0143606	0.189782	0.278105	0.226491	0.00769613	0.60223	0.70473	0.439242	0.0753934	0.917646	0.808625	0.43433	0.0881155	0.930778	0.964387	0.699973	0.0108987	0.789414	1	0.62086	0.0494938	0.861187	0.266872	0.291785	0.215757
1.408	0.00875714	0.763755	0.589925	0.584549	0.0813592	0.433014	0.192389	0.334654	0.0256253	0.354125	0.107317	0.14904	0.197354	0.503863	0.109468	0.121509	0.117202	0.580465	0.482622	0.404953	0.0184673	0.661259	0.563029	0.368214	0.0056392	0.130405	0.216265	0.159456	0.000908013	0.565113	0.477064	0.320228	0.0637357	0.910945	0.636682	0.336825	0.0695525	0.972508	0.847734	0.605094	0.0017755	0.702224	0.947739	0.548352	0.032994	0.77853	0.202499	0.226939	0.171873
1.444	0.00541732	0.651282	0.398219	0.463606	0.0389459	0.305055	0.0864722	0.239582	0.0108786	0.210834	0.0546943	0.085408	0.15876	0.411561	0.0737898	0.102306	0.0786227	0.4987	0.338086	0.298275	0.0146303	0.539565	0.331804	0.304874	0.00116808	0.0870543	0.17597	0.110131	6.58495e-06	0.527333	0.25615	0.224468	0.045695	0.91021	0.45008	0.255978	0.0488483	1	0.67627	0.514812	9.61516e-05	0.62711	0.80131	0.471558	0.0187585	0.66178	0.158869	0.172783	0.101954
1.481	0.00315301	0.551741	0.237173	0.3566	0.0170125	0.195318	0.0302563	0.163357	0.00397224	0.11682	0.0273271	0.0463687	0.149914	0.349581	0.0494487	0.087131	0.0422831	0.434684	0.220303	0.210622	0.0118129	0.414936	0.165564	0.245346	6.83974e-05	0.0585836	0.14129	0.0749409	0	0.477422	0.106384	0.152153	0.0281367	0.892626	0.279193	0.189415	0.0292898	0.988669	0.488417	0.433931	0	0.568218	0.588172	0.394227	0.00927906	0.519123	0.127328	0.129006	0.0483729
1.517	0.00162967	0.464265	0.122884	0.269815	0.00961203	0.114482	0.00836132	0.106979	0.00147305	0.0634117	0.0147867	0.0244194	0.150236	0.313062	0.0321755	0.0742652	0.0156002	0.383836	0.130667	0.142638	0.00904446	0.301239	0.0697238	0.191026	0	0.0411353	0.10499	0.0506377	0	0.408215	0.0342148	0.100391	0.0166409	0.836839	0.148959	0.134227	0.0146667	0.924225	0.318771	0.363567	8.71978e-05	0.517801	0.36462	0.320666	0.00317045	0.369044	0.100205	0.0939125	0.0205147
1.553	0.000673596	0.383816	0.0534031	0.203243	0.0057228	0.0613409	0.00175321	0.0648719	0.000618673	0.0361631	0.00947438	0.0127998	0.133233	0.295451	0.020592	0.0631765	0.0031743	0.33919	0.0699201	0.0933834	0.00649058	0.20593	0.0242922	0.143057	0	0.0302855	0.0679636	0.0343397	0	0.322293	0.0084242	0.0649657	0.0115841	0.732928	0.0677418	0.0905947	0.00613982	0.81239	0.188928	0.302391	0.00146034	0.470391	0.18007	0.255093	0.000422717	0.236842	0.0748879	0.0661285	0.0103106
1.589	0.000225442	0.305604	0.0189172	0.154959	0.00245708	0.0299956	0.000477125	0.0364422	0.000268154	0.0222493	0.00724056	0.00683004	0.0924277	0.290936	0.0132249	0.0537703	0.000221726	0.294988	0.0333799	0.0597372	0.00457079	0.133787	0.00740124	0.102986	0	0.0230191	0.0367248	0.0236151	0	0.228529	0.00176205	0.0411385	0.00834692	0.587332	0.026387	0.0573268	0.00255159	0.675224	0.102492	0.248638	0.00622638	0.416643	0.0652709	0.2012	3.59054e-06	0.138836	0.0507689	0.0446765	0.00799531
1.625	5.80947e-05	0.230818	0.00477142	0.120544	0.000442199	0.0136288	0.000231824	0.0187132	0.000152094	0.0147975	0.00641834	0.00395764	0.0506431	0.291358	0.0084018	0.0461562	4.40549e-06	0.247691	0.0140333	0.0380796	0.0031365	0.0833093	0.00198867	0.0708467	0	0.0176661	0.0160529	0.0165946	0	0.146818	0.00031579	0.025501	0.00541204	0.423215	0.00861393	0.0334366	0.00130604	0.534624	0.0512163	0.199502	0.0140314	0.353164	0.0139132	0.15981	0	0.0753559	0.0298015	0.0284651	0.0103767
1.661	7.41839e-06	0.160797	0.000449739	0.0953373	2.23898e-05	0.0058057	0.00012974	0.00876551	9.09446e-05	0.00975535	0.00602327	0.00269687	0.0263799	0.290929	0.00515162	0.0405067	0	0.197718	0.0051779	0.0248794	0.00207525	0.0501989	0.000352548	0.0462512	0	0.0135695	0.00537947	0.011918	0	0.0871871	2.34806e-05	0.0153019	0.00304336	0.270863	0.00208868	0.0177663	0.000735279	0.405722	0.0233827	0.153839	0.0239962	0.282281	0.000932861	0.13093	0	0.0401813	0.0144175	0.0168471	0.0177032
1.697	2.50491e-06	0.10078	3.84149e-06	0.076518	0	0.00247339	5.63151e-05	0.00387906	6.06817e-05	0.00567464	0.0055621	0.00240589	0.0163516	0.280684	0.00301334	0.0366579	0	0.14746	0.00161189	0.0170985	0.00130053	0.0293978	2.0149e-05	0.028422	0	0.0105229	0.00122003	0.00869365	0	0.0502096	2.30202e-08	0.00867579	0.00199663	0.154297	0.000264601	0.00813519	0.000397628	0.295797	0.0094484	0.1124	0.0345612	0.211909	0	0.112337	0	0.0227163	0.0051442	0.00890007	0.032467
1.733	3.62891e-06	0.0550773	0	0.061713	0	0.00116044	1.69597e-05	0.00164423	7.50332e-05	0.00283898	0.00504016	0.00280334	0.0138098	0.256165	0.00162342	0.0345252	0	0.102373	0.000393919	0.0126995	0.00062063	0.0168628	1.60608e-06	0.0161062	0	0.00831385	0.00014193	0.00633174	0	0.0306351	0	0.00451398	0.00179904	0.0790034	5.83362e-07	0.00282457	0.000293059	0.207186	0.00310016	0.0766338	0.045197	0.151044	0	0.102395	0	0.0136709	0.00110019	0.00385921	0.0526748
1.769	4.91348e-06	0.026356	0	0.0499448	0	0.000712542	4.1585e-06	0.000757569	9.60924e-05	0.00129218	0.00457819	0.00392818	0.0165952	0.221105	0.000747224	0.0338105	0	0.0660167	5.17735e-05	0.0103393	0.000223686	0.00971254	0	0.00816835	0	0.00659289	1.8203e-06	0.00452289	0	0.0207254	0	0.00195982	0.00181204	0.0369885	0	0.000417905	0.000307824	0.139957	0.000556184	0.0479275	0.0567272	0.105456	0	0.0983405	0	0.00837759	1.87693e-05	0.00105672	0.0764268
1.806	2.37645e-06	0.0110767	0	0.0408929	0	0.000534575	0	0.000440112	0.000165198	0.000724601	0.00437026	0.0059643	0.0261681	0.183507	0.000213628	0.0341412	0	0.0395218	3.0293e-07	0.00927526	6.15247e-05	0.00571598	0	0.00341939	0	0.00510659	0	0.00314147	0	0.0152314	0	0.000566831	0.00217149	0.017563	0	0	0.000287418	0.0918207	0	0.0266022	0.07379	0.0748348	0	0.0982253	0	0.00505919	0	0	0.0946501
1.842	1.60571e-06	0.00451143	6.6159e-06	0.0344175	0	0.000408489	0	0.000368864	0.000533968	0.000407655	0.00427888	0.0090758	0.0441224	0.152265	0	0.0351908	0	0.0220142	0	0.00915607	1.69742e-05	0.00344009	0	0.000933143	0	0.00371245	0	0.00207208	0	0.0112948	0	0	0.00273523	0.00940353	2.02642e-06	0.00110702	0.000186114	0.0594296	0.000585038	0.0121153	0.10041	0.0559643	0	0.100478	0	0.00298127	0	0.000340445	0.1067
1.878	0	0.00204976	9.89539e-05	0.0305871	0	0.000218896	8.51741e-07	0.000380009	0.00231074	9.98391e-05	0.00386456	0.0137517	0.0715496	0.131	4.06141e-05	0.0367043	0	0.0112003	0	0.00981216	3.73543e-06	0.00205458	0	0	0	0.00240089	0	0.00128371	0	0.00787585	0	0.000136192	0.0029309	0.00507716	0.000147161	0.00339214	6.38916e-05	0.0388955	0.00182596	0.0036193	0.135408	0.0454438	0	0.104568	1.38098e-07	0.00163895	0	0.00188194	0.101963
1.914	2.248e-07	0.00102653	0.000251973	0.0292081	5.99727e-07	5.83919e-05	1.76611e-05	0.000330213	0.0109179	0	0.00303752	0.0204534	0.111316	0.117978	0.000341653	0.0385162	0	0.0050631	1.45957e-06	0.0111608	0	0.00114686	0	0.000162715	0	0.0013405	0	0.000725057	0	0.00503469	0	0.00100042	0.0026568	0.00251922	0.0008273	0.00673538	0	0.0263203	0.00317644	0	0.164961	0.0394786	0	0.111169	3.94959e-05	0.000763312	0	0.0044382	0.0839242
1.95	4.17485e-07	0.000474752	0.0004242	0.0302119	5.63744e-05	0	0.000119119	0.000200859	0.0355948	0.000449317	0.00200187	0.0301078	0.173193	0.109673	0.00115327	0.0410149	0	0.00176116	7.76602e-06	0.0131043	1.00802e-05	0.000499268	5.19785e-06	0.00116382	0	0.000578006	0	0.000308069	0	0.00277537	0	0.00276757	0.00229097	0.000960472	0.00194871	0.0108895	0	0.0187208	0.00422759	0.000109077	0.171879	0.0367577	0	0.121834	0.000876506	0.000232289	0	0.00794102	0.0544917
1.986	1.99108e-06	0	0.00058476	0.0333117	0.000610123	0.000142872	0.000493534	0	0.0768267	0.00233846	0.00121468	0.0437247	0.265064	0.102259	0.00295989	0.0446437	0	0	2.43445e-05	0.015488	3.85903e-05	0	5.79064e-05	0.00285317	0	0	0	0	5.74569e-06	0.00122672	9.20806e-08	0.00552201	0.00220864	0	0.00323708	0.0156422	0	0.0141164	0.00503477	0.0025773	0.149594	0.0361993	0	0.139028	0.00662275	0	0	0.0123005	0.0309038
[truncated: 49 more columns]

## Sheet: fig5f BIG1-GPI
	250108 GM130-GPI-BIG1-GalT
X	C1_G1_cyan	C1_G1_green	C1_G1_red	C1_G1_blue	C1_G2_cyan	C1_G2_green	C1_G2_red	C1_G2_blue	C1_G3_cyan	C1_G3_green	C1_G3_red	C1_G3_blue	C2_G1_cyan	C2_G1_green	C2_G1_red	C2_G1_blue	C2_G2_cyan	C2_G2_green	C2_G2_red	C2_G2_blue	C2_G3_cyan	C2_G3_green	C2_G3_red	C2_G3_blue	C2_G4_cyan	C2_G4_green	C2_G4_red	C2_G4_blue	C2_G5_cyan	C2_G5_green	C2_G5_red	C2_G5_blue	C2_G6_cyan	C2_G6_green	C2_G6_red	C2_G6_blue	C3_G1_cyan	C3_G1_green	C3_G1_red	C3_G1_blue	C3_G2_cyan	C3_G2_green	C3_G2_red	C3_G2_blue	C3_G3_cyan	C3_G3_green	C3_G3_red	C3_G3_blue	C3_G4_cyan
0	0	458.72	133.767	260.949	0	997.987	71.934	1504.23	0	719.258	59.117	941.699	234.437	696.299	677.401	1934.44	71.318	497.713	96.787	1384.25	3.105	126.27	31.818	198.267	25.491	1179.8	1098.73	4549.64	81.312	277.119	36.928	3320.67	65.8	722.348	152.381	1038.19	0	196.005	318.083	1175.19	0	1007.32	38.304	558.655	0	272.456	71.659	791.578	0
0.036	0	484.562	107.91	241.628	0	1059.4	54.027	1533.1	0	828.159	63.424	912.592	287.474	742.575	680.25	2132.18	75.239	549.204	90.466	1486.92	1.864	110.423	36.705	182.676	27.361	1122.88	953.63	4541.25	98.446	269.073	40.437	3394.62	45.571	722.428	145.787	1028.26	0	188.932	260.826	1345.2	0	1028.46	39.611	488.408	0.012	330.16	87.925	895.531	0
0.072	0	497.888	87.763	223.65	0	1104.35	42.115	1552.07	0	992.026	72.188	868.643	327.003	794.853	665.751	2370.25	71.379	596.255	86.558	1593.6	0.709	102.203	42.898	175.684	34.393	1095.23	846.656	4490.49	114.983	257.921	50.721	3395.9	31.174	685.35	138.559	1061.22	0	190.071	220.824	1441.33	0	1035.83	42.326	426.566	0	387.147	98.52	989.958	0
0.108	0	509.293	74.968	209.5	0	1098.7	36.672	1563.66	0	1235.96	88.415	811.221	343.842	856.655	639.626	2647.66	61.244	634.993	84.401	1691.96	0.069	99.406	49.535	176.535	46.452	1091.67	793.841	4432.09	127.906	245.605	70.956	3320.2	21.639	630.003	134.655	1118.81	0	202.658	198.586	1463.3	0	1056.2	47.618	374.276	0	423.762	99.537	1058.29	0
0.144	0	505.3	67.688	202.602	0	1025.03	37.829	1571.61	0	1573.75	116.734	748.023	342.416	928.291	613.76	2948.01	46.779	665.695	83.503	1763.48	0	102.572	55.892	182.883	62.535	1109.03	806.801	4420.16	136.058	231.841	105.042	3190.98	15.629	579.622	136.234	1188.9	0	230.686	186.832	1419.01	0	1107.33	57.552	330.926	0	426.314	92.759	1079.98	0
0.181	0	500.083	64.467	204.027	0	897.292	46.021	1570.7	0	1987.67	160.506	686.237	342.244	995.498	597.76	3237.34	29.739	692.834	84.883	1802.73	0	112.724	60.19	190.948	86.144	1148.33	880.969	4469.21	138.643	216.644	145.919	3030.82	13.024	551.551	142.166	1272.5	0	272.309	178.025	1340.05	0	1193.4	74.631	300.749	0	392.566	79.594	1041.92	0
0.217	0	472.123	62.467	210.581	0	761.426	61.418	1546.53	0	2414.6	220.086	635.786	364.997	1050.46	596.031	3475.08	14.61	709.188	88.891	1794.33	0	130.506	61.671	198.753	123.419	1201.27	996.54	4574.85	136.521	202.541	181.969	2846.9	14.308	557.14	152.459	1372.63	0	318.054	163.971	1249.69	0	1301.01	100.837	284.958	0	336.393	65.309	945.469	0
0.253	0.034	428.713	60.999	216.582	0	650.209	82.599	1489.61	0	2735.84	285.033	605.063	417.62	1093.09	606.605	3628.31	4.205	698.761	94.489	1729.82	0	154.289	60.506	205.062	184.986	1267.87	1122.35	4714.35	131.458	191.869	195.177	2663.17	21.271	593.579	163.693	1500.2	0	358.909	142.085	1161.87	0	1408.09	138.183	290.205	0	277.38	54.546	818.154	0
0.289	0.052	372.317	59.484	214.5	0	577.589	105.354	1389.81	0	2865.8	336.918	598.801	484.208	1131.09	635.268	3691.2	0.698	654.081	100.227	1615.93	0	176.547	58.151	210.418	282.336	1348.02	1198.77	4842.95	126.473	187.308	186.934	2481.32	35.26	652.989	172.454	1670.21	0	382.932	115.988	1091.49	0	1506.07	184.1	319.77	0	227.313	48.236	685.412	0
0.325	0.009	313.494	56.908	199.483	0	533.908	122.306	1258.68	0	2811.54	362.59	619.089	535.953	1175.62	682.992	3689.99	0.839	583.567	104.408	1461.16	0	191.949	56.805	215.362	417.055	1444.2	1203.56	4930.74	121.494	191.333	168.221	2315.14	53.031	724.863	177.032	1891.15	0	383.567	92.875	1033.82	0	1592.87	228.156	377.495	0	191.523	47.344	571.036	0
0.361	0.008	259.179	54.286	171.254	0	503.205	126.673	1117.36	0	2668.8	365.895	663.766	553.091	1234.65	750.1	3672.45	1.118	507.223	105.217	1273.98	0	198.407	58.155	221.167	584.943	1574.76	1157.51	4974.83	114.008	206.696	156.528	2174.88	67.084	799.482	175.438	2153.41	0	375.477	78.951	980.912	0	1667	256.685	465.572	0	168.719	52.186	486.16	0
0.397	0	209.325	49.107	134.764	0	482.637	116.798	990.414	0	2546.77	364.74	724.295	541.57	1312.47	838.7	3687.45	1.476	446.207	102.528	1075.92	0	201.233	63.292	229.035	780.808	1749.3	1103.2	4973.46	105.365	234.607	162.266	2070.28	73.291	871.177	169.578	2430.28	0	368.139	74.844	927.729	0	1715.38	265.867	574.332	0	156.465	63.815	427.131	0
0.433	0	165.088	42.76	96.501	0.005	480.504	96.66	898.867	0	2498.47	378.083	795.494	526.024	1408.81	954.203	3764.01	1.527	415.223	98.575	895.748	0	208.456	72.27	240.568	1014.99	1978.74	1090.32	4957.7	94.83	279.657	194.733	2012.71	74.447	930.137	163.527	2682.76	0	364.002	81.07	870.577	0	1729.48	262.363	685.848	0	151	83.637	391.57	0
0.469	0	126.424	33.88	62.502	0.99	512.665	72.699	855.241	0.085	2529.11	413.425	872.913	522.173	1532.12	1097.44	3914.67	0.973	414.083	94.698	745.807	0	225.664	86.556	258.956	1313.44	2267.32	1136.33	4961.26	88.489	344.826	260.505	1999.9	79.063	970.17	159.744	2869.94	0	362.282	99.277	818.732	0	1703.53	260.341	778.543	0	150.661	113.353	374.591	0
0.506	0	94.45	25.117	35.674	18.867	598.805	52.177	871.951	1.07	2609.85	464.46	959.466	527.686	1700.83	1264.18	4140.37	0.58	440.204	91.636	641.537	0	259.207	108.715	288.726	1717.45	2604.71	1227.5	4996.59	89.799	434.837	366.806	2034.86	91.891	990.732	162.199	2984.05	0	359.338	131.083	784.542	0	1649.81	273.926	829.467	0	151.987	151.513	376.861	0
0.542	0	70.379	17.508	16.345	113.912	763.204	38.103	958.9	18.171	2707.11	510.068	1073.65	533.145	1942.86	1448.88	4444.4	0.537	498.055	90.412	591.937	0	323.67	145.65	334.996	2262.45	2980.9	1327.3	5099.28	108.089	554.315	507.754	2112.74	107.425	995.836	174.336	3035.91	0	352.319	180.157	784.225	0	1572.82	317.617	845.748	0	153.817	187.866	403.086	0
0.578	0	54.682	13.162	4.413	506.06	1039.03	31.433	1127.22	110.81	2823.56	532.495	1240.26	536.59	2290.14	1651.19	4843.93	8.74	601.671	92.75	594.038	0	442.316	214.291	405.236	2995.91	3377.31	1384.95	5294.79	157.101	699.624	660.248	2233.49	109.064	999.248	202.608	3067.2	0	343.704	254.775	841.235	0	1492.47	406.149	854.077	1.414	157.103	214.907	457.254	0
0.614	0	48.761	12.28	0.449	1746.64	1454.58	33.102	1389.03	465.019	2998.38	528.142	1498.37	557.246	2772.45	1871.94	5377.01	109.325	776.334	97.663	653.832	0	635.679	334.452	509.904	4018.63	3778.05	1403.69	5607.45	258.697	868.562	780.976	2405.15	93.216	1009.6	259.076	3145.66	0	340.809	362.747	974.691	0	1427.95	556.236	896.609	29.13	162.381	231.419	546.803	0
0.65	0	47.933	15.324	0.849	4513.43	2015.88	45.151	1750.09	1429.83	3272.99	511.753	1889.11	641.614	3414.97	2118.14	6101.56	513.04	1058.13	104.527	787.325	27.399	917.59	528.323	689.042	5413.29	4160.66	1407.45	6074.79	440.771	1052.69	834.261	2635.11	72.31	1027.13	360.688	3318.97	0	348.563	505.044	1219.29	0	1413.63	777.54	1039.92	172.654	175.856	243.286	668.169	0.069
0.686	0	53.354	24.237	13.895	8349.02	2680.31	70.643	2211.16	3108.31	3694.76	505.607	2452.61	877.532	4211.19	2384.91	7084.34	1523.22	1469.62	113.622	1021.14	338.097	1283.15	783.073	999.862	7306.73	4535.19	1437.96	6715.81	736.441	1252.56	819.012	2947.62	63.811	1052.13	526.436	3651.85	3.477	376.813	681.689	1628.35	0.303	1485.75	1062.52	1349.03	510.292	199.984	262.223	816.706	5.512
0.722	0.028	70.614	39.816	71.596	11048.4	3358.96	112.612	2758.91	4909	4346.95	529.968	3218.74	1416.13	5157.9	2658.23	8396.43	3482.75	2023.49	122.134	1397.59	1401.51	1715.44	1070.79	1492.75	9518.68	4915.26	1540.11	7512.01	1165.65	1466.43	761.768	3355.11	81.831	1109.97	768.31	4227.48	71.857	439.296	889.603	2248.3	5.763	1683.13	1383.51	1935.23	1002.34	240.474	293.434	981.467	45.312
0.758	12.521	117.636	63.281	232.186	11186.9	3960.24	171.184	3367.81	5910.83	5325.78	594.671	4182.66	2473.21	6262.7	2922.39	10095.4	6550.25	2691.74	131.356	1984.27	3723.75	2200.95	1322.6	2228.06	11767.4	5349.4	1719.67	8425.24	1761.81	1703.35	705.851	3895.03	150.911	1232.78	1073.57	5111.83	429.428	558.943	1120.4	3162.57	49.961	2021.02	1696.56	2942.24	1465.54	303.854	339.616	1152.22	193.785
0.794	198.815	206.322	95.163	598.766	9430.95	4447.72	240.865	4001.75	5828.57	6720.9	702.408	5314.3	4228.96	7554.65	3182.62	12203.4	10269.2	3364.18	144.581	2859.15	7338.8	2716.95	1512.86	3268.33	13751.4	5898.41	1979.76	9380.05	2527.32	1967.94	675.099	4584.14	324.631	1461.81	1417.6	6401.21	1253.38	767.455	1373.99	4486.48	280.124	2449.3	1992.22	4489.55	1803.12	400.897	396.724	1329.41	602.134
0.831	1132.48	342.417	134.377	1303.75	7267.72	4850.73	314.163	4622.12	4966.05	8537.86	851.145	6549.8	6606.14	9066.22	3478.86	14684.1	13677.2	3909.2	166.248	4087.94	11046.9	3278.32	1657.82	4613.63	15104.8	6570.67	2324.67	10292.1	3373.43	2260.67	687.207	5443.47	694.166	1832.52	1782.27	8221.73	2239.61	1065.18	1677.37	6295.77	1178.66	2897.6	2280.61	6689.05	1983.64	558.363	463.569	1514.27	1507.19
0.867	3127.82	534.284	182.287	2450.63	5479.41	5249.16	382.973	5205.24	3826.09	10578.4	1039.05	7821.92	9112.54	10815.6	3881.51	17415.1	15833.4	4221.49	201.399	5698.33	13042.3	3878.21	1788.76	6216.18	15917.9	7380.38	2757.64	11112.8	4142.06	2594.97	741.721	6459.66	1342.84	2320.31	2164.67	10602.9	3073.93	1430.63	2086.55	8699.68	3673.71	3227.68	2641.99	9416.83	1986.74	806.307	542.366	1732.31	3069.49
0.903	5297.44	797.881	236.419	4043.77	4183.34	5739.45	443.199	5751.82	2812.53	12474.3	1270.9	9084.19	11057	12763	4487.34	20215.7	16048.2	4256.84	251.325	7650.37	12410	4493.88	1990.95	8002.76	16095.3	8304.09	3313.47	11798.8	4600.01	2950.2	842.888	7576.51	2235.27	2877.81	2644.4	13449.4	3721.73	1806.57	2692.51	11723	8308.7	3410.82	3179.02	12426	1829.59	1197.05	650.443	2006.55	4811.83
0.939	6439.61	1194.09	302.528	5941.91	3274.09	6407.91	493.835	6299.89	2101.07	13832.5	1565.09	10333.5	11988.7	14859	5378.62	22888.4	14397.1	4093.52	320.537	9782.46	9728.58	5144.93	2306.76	9902.25	15606.8	9271.28	4027.12	12355.1	4739.71	3336.86	989.091	8690.49	3053.49	3446.17	3339.52	16582.2	4147.79	2100.9	3587.61	15022.6	13490.8	3524.95	3993.34	15265	1445.11	1784.98	813.68	2374.62	5937.29
0.975	6341.44	1841.79	380.269	7914.54	2632.27	7349.45	534.607	6913.65	1639.85	14468.3	1946.72	11581.7	11900.5	17067.9	6607.13	25221.5	11731.2	3893.16	415.361	11934.9	6611.85	5831.06	2782.51	11927.5	14488.9	10206.5	4929.8	12797	4677.64	3732.45	1189.98	9660.89	3330.18	3964.95	4370.4	19457.4	4302.58	2306.71	4857.34	18069.6	15315.1	3673.15	5129.11	17282.8	1022.65	2563.31	1062.27	2866.62	6036.15
1.011	5600.67	2917.86	475.489	9585.58	2191.93	8712.65	568.414	7668.9	1325.84	14505.6	2457.05	12857.2	11072.5	19394	8187.09	27006	8820.97	3764.08	545.928	13924.4	4110.97	6632.02	3459.92	14049.1	12978.1	10971.1	5995.57	13130.9	4618.35	4139.46	1464.21	10358.1	3033.04	4424.42	5889.46	21480.7	4139.54	2450.66	6510.71	20120.6	11699.1	4004.56	6458.23	18094.3	701.843	3532.81	1430.54	3488.85	5154.99
1.047	4264.35	4606.36	594.952	10739.8	1927.07	10621.2	605.267	8635.56	1108.89	14275	3145.48	14113.7	9809.03	21810.4	10081	28042	6276.04	3744.89	733.332	15457.2	2547.5	7604.46	4320.44	16177.6	11390.4	11413.8	7178.31	13368	4613.62	4532.22	1839.5	10721.2	2451.3	4814.09	7906.48	22321.8	3581.49	2550.66	8288.66	20368.9	5846.13	4569.75	7615.5	17328.6	495.329	4617.73	1928.47	4200.82	4036.39
1.083	2963.7	6980.53	754.247	11091.3	1761.59	13058.4	668.862	9853.08	981.18	14091.9	4080.26	15252.4	8327.64	24183.3	12196.7	28174.7	4421.61	3831	1004.87	16356.4	1702.73	8819.46	5375.57	18066.3	9995.58	11445.2	8419.36	13493	4548.98	4889.91	2353.26	10764.3	1902.93	5047.34	10089.1	21592.8	2582.7	2611.48	9799.3	18756.1	1711.59	5318.56	8165.12	15248.1	333.53	5712.2	2566.88	4894.92	3091.22
1.119	1745.23	9802.87	1001.35	10722.3	1609.88	15860.9	791.599	11321.1	937.233	14152.9	5328	16155.1	6808.64	26194.2	14361.6	27317.1	3184.02	3945.04	1410.24	16505.9	1249.91	10197.2	6592.27	19360.9	8752.84	11105.3	9718.52	13480.5	4293.44	5190.16	3042.82	10569.3	1561.42	5047.15	11965.6	19527.4	1321.15	2584.22	10582.2	15788	266.075	6108.98	7872.32	12350	196.174	6760.89	3328.68	5459.88	2394.52
1.156	897.94	12673.4	1404.45	9667.26	1414.1	18640.3	1020.4	12964.1	918.93	14513.1	6921.98	16694.8	5371.91	27488.1	16305.8	25586.6	2405.56	3964.22	2044.24	15784.7	970.861	11570.7	7945.31	19761.1	7486.61	10605.1	11127.1	13313.4	3832.72	5424.86	3912.13	10233.6	1313.66	4789.59	12916.8	16632.4	391.253	2404.76	10171.7	12207.4	18.691	6628.86	6770.75	9243.41	93.739	7659.07	4152.66	5737.56	1867.15
1.192	356.688	14905.1	2070.09	8286.11	1170.44	20908.5	1427.22	14637.2	839.046	15100	8825.23	16823.9	4141.18	27850.6	17798.3	23210.2	1939.3	3838.36	3043.76	14265.5	727.476	12626.5	9338.84	19105.7	6153.07	10173.7	12639	12982.7	3272.95	5625.01	4963.35	9821.92	1036.55	4251.72	12371.6	13287.2	55.907	2078.54	8747.12	8840.77	0.391	6566.1	5287.81	6586.51	28.348	8415.42	4941.52	5701.78	1363.55
1.228	116.837	16236.3	3078.76	6729.1	912.556	22301.9	2075.12	16154.6	664.869	15821.5	10871.2	16578.9	3154.39	27246.9	18638.3	20458.6	1609.7	3558.59	4618.18	12272.2	492.938	13053.2	10552.4	17503.4	4837.8	9953.84	14210.9	12506.7	2703.84	5838.82	6122.56	9355.35	747.085	3519.07	10593.6	10120.4	2.673	1661.4	6759.4	6156.78	0.002	5878.2	3781.59	4559.65	3.483	9129.07	5522.17	5377.48	886.678
1.264	25.616	16346.8	4417.09	5251.09	684.929	22765.6	3012.39	17322.5	458.065	16626.4	12814.6	16039	2389.28	25814.8	18742.3	17594	1318.9	3158.3	6954.1	10076	293.507	12684.9	11255.5	15216.1	3714.48	9930.32	15627.8	11907	2209.3	6107.44	7323.13	8829.73	472.744	2735.41	8097.51	7407.32	0.003	1231.59	4702.18	4246.19	0	4714.72	2512.57	3178.57	0.076	9738.73	5677.17	4834.78	476.908
1.3	4.931	15418.7	5906.18	3935.5	503.445	22453.9	4231.32	18001.1	286.283	17571.4	14388.9	15314.6	1798.92	23781.3	18142	14830.8	1034.69	2700.25	9886.89	7931.79	155.313	11613.3	11144.7	12600	2874.9	9977.44	16675.2	11248.9	1790.06	6437.5	8461.29	8221.09	268.47	2004.35	5481.81	5221.15	0	872.426	3058.89	2994.34	0	3476.07	1582.9	2302.57	0	10198.9	5354.14	4202.47	177.639
1.336	0.828	13471.1	7199.61	2823.95	369.652	21701.9	5633.23	18145.4	180.887	18751.6	15415.8	14472	1338.66	21373.5	16929.3	12316.4	756.723	2251.39	12878.7	6084.37	80.546	10097.2	10097.2	10015.7	2332.31	9945.98	17019.1	10551.8	1464.58	6753.34	9452.87	7530.67	145.156	1407.59	3388.79	3623.91	0	609.316	1913.55	2235.52	0	2454.59	956.869	1753.77	0	10357.1	4610.86	3555.15	35.883
1.372	0.022	10974.1	8037.88	1967.34	289.388	20812.4	7078.89	17771	139.341	20165.7	15866.7	13524.2	976.239	18731.4	15215.8	10127.5	510.067	1839.52	14922.2	4588.38	49.41	8479.94	8349.7	7695.02	2040.7	9789.29	16514.6	9837.69	1231.37	6933.73	10267.4	6779.19	78.48	969.508	1945.53	2503.49	0	432.447	1183.24	1810.36	0	1740.7	577.984	1429.09	0	9776.41	3672.03	2957.63	2.205
1.408	0	8236.02	8162.68	1312.1	247.088	19973.8	8418.21	16964.7	147.543	21638.2	15838.3	12463	689.028	15974.9	13136.8	8293.03	318.406	1481.78	14896	3417.13	41.77	6977.47	6353.77	5786.81	1911.41	9596.57	15284.4	9122.96	1081.82	6873.76	10812.5	6002.89	48.006	664.249	1062.63	1751.05	0	321.249	762.025	1583.88	0	1299.28	361.806	1234.27	0	8503.58	2758.26	2440.86	0
1.444	0	5815.86	7772.25	874.419	214.196	19201.2	9507.81	15815	215.863	22736.8	15462.1	11255.2	467.925	13194.3	10874.2	6778.09	190.526	1192.2	12842.8	2551.52	46.597	5704.56	4529.5	4329.86	1838.87	9486.4	13561.6	8374.54	988.226	6509.03	11138.8	5246.74	34.918	458.783	588.178	1276.95	0	249.529	520.364	1490.76	0	1040.61	242.797	1126.5	0	6715.55	1955.48	2021.84	0
1.481	0	3909.9	6870.87	582.24	174.435	18434.8	10195.3	14428.1	354.504	23002.3	14865.7	9902.57	306.465	10498.9	8627.63	5519.65	112.594	979.379	9548.09	1917.12	52.655	4678.39	3147.45	3275.12	1696.97	9544.22	11787	7622.04	920.594	5904.46	11122.2	4541.93	29.239	323.903	333.573	982.019	0	200.019	372.378	1485.69	0	895.115	180.86	1070.97	0	4765.86	1332.27	1698.83	0
1.517	0	2623.19	5851.96	415.781	133.67	17569.9	10390.3	12904.6	538.22	22161.5	14072	8465.54	197.206	8048.82	6579.97	4458.75	69.823	851.305	6118.27	1458.07	53.827	3865.4	2230.05	2556.46	1432.33	9732.48	10204.1	6898.84	849.175	5171.62	10872.2	3909.72	27.081	236.237	195.155	808.521	0	163.9	277.385	1521.98	0	811.944	146.935	1041.12	0	3112.23	864.896	1477.1	0
1.553	0	1820.59	4814.27	327.263	98.694	16480.9	10063.2	11347.7	720.319	20348.7	13045.4	7039.53	128.759	5989.98	4851.93	3563.61	48.67	806.177	3464.34	1142.74	47.009	3233.15	1697.72	2087.7	1059.27	9830.07	8863.25	6231.96	779.609	4431.41	10271.4	3355.33	25.414	181.871	121.905	715.334	0	137.631	211.375	1594.97	0	760.097	126.354	1038.64	0	1914.41	538.757	1352.7	0
1.589	0	1359.88	3977.61	297.521	61.868	15100.8	9294.37	9845.41	840.726	17814.9	11725.8	5713.04	88.37	4387.36	3485.58	2830.19	37.959	823.781	1793.5	935.864	38.503	2732.99	1426.74	1796.31	682.823	9652.01	7743.34	5664.97	705.208	3781.93	9384.51	2886.94	22.781	149.224	80.933	669.427	0	119.359	164.841	1706.65	0	712.864	112.805	1040.66	0	1161.54	333.471	1313.21	0
1.625	0	1106.31	3377.35	317.02	29.413	13454.2	8285.59	8479.96	920.883	14946.3	10112	4530.25	65.397	3207.22	2457.8	2264.51	31.895	880.205	890.402	811.416	33.025	2329.92	1319.44	1626.94	388.647	9047.4	6737.09	5191.3	635.4	3241.46	8269	2506.61	19.612	130.636	57.267	658.281	0	106.787	134.147	1845.38	0	666.802	100.009	1048.64	0	729.709	208.514	1355.98	0
1.661	0	987.493	3008.11	387.231	13.228	11654.6	7258.9	7312.26	889.943	12054.1	8301.35	3495.22	52.05	2352.21	1718.31	1865.05	27.055	946.9	463.214	752.246	30.691	1988.27	1297.86	1536.54	201.293	7984.65	5737.91	4768.28	567.496	2817.48	7012.2	2223.77	17.332	121.921	43.713	672.402	0	98.501	114.24	2007.27	0	610.121	86.955	1060.89	0	495.516	136.673	1474.48	0
1.697	0	961.389	2826.81	538.793	7.615	9866.71	6360.28	6355.54	695.738	9426.47	6469.51	2605.48	43.616	1720.43	1203.01	1612.81	24.318	985.071	279.581	738.12	29.61	1685.93	1299.29	1497	105.118	6662.67	4754.9	4349.38	496.467	2488.43	5807.54	2033.34	16.768	119.235	35.861	704.621	0	92.345	101.287	2171.05	0	548.17	74.695	1059.82	0	369.533	96.74	1655.32	0
1.733	0.871	1009.93	2721.83	812.75	7.043	8216.1	5619.77	5584.2	413.251	7275.79	4812.69	1856.45	38.183	1247.79	853.928	1478.11	22.988	982.879	203.116	745.044	26.889	1409.23	1285.74	1489.56	63.73	5269.32	3795.13	3893.16	431.187	2237.01	4751.29	1928.67	20.058	120.301	31.071	756.804	0	87.384	94.113	2289.1	0	491.85	64.578	1039.26	0	297.867	74.807	1880.05	0
1.769	6.512	1152.31	2635.07	1292.89	10.027	6755.29	4973.01	4953.05	186.78	5680.91	3438.26	1268.09	35.775	899.498	623.538	1426.84	22.95	944.675	175.818	759.08	21.435	1154.03	1235.87	1507.11	48.809	3998.69	2930.84	3401.3	378.176	2044.14	3908.62	1891.87	28.439	125.661	28.677	826.396	0	84.423	94.99	2332.45	0	451.321	58.856	993.077	0	252.721	64.136	2108.31	0
1.806	36.398	1409.31	2487.62	2079.2	16.321	5494.39	4323.66	4412.18	66.236	4595.5	2390.95	839.773	36.528	652.819	476.278	1423.18	24.259	884.513	166.99	770.954	15.244	931.93	1158.9	1542.58	43.203	2975.35	2219.21	2907.86	348.293	1893.82	3275.19	1902.24	40.417	134.921	27.505	904.313	0	83.59	107.279	2299.77	0.018	433.326	59.058	928.702	0	222.58	59.959	2290.61	0
1.842	158.376	1831.76	2276.67	3265.29	24.901	4424.64	3615.46	3931.83	21.197	3914.11	1634.74	559.797	39.153	485.259	384.413	1436.97	25.696	821.988	156.601	774.067	9.833	750.633	1069.19	1587.37	38.921	2224.46	1655.37	2452.52	332.322	1771.58	2798.65	1938.17	50.209	149.948	28.598	979.409	0	84.002	129.283	2194.56	0.208	431.005	67.38	863.239	0	207.625	59.311	2401.16	0
1.878	487.075	2431.57	2024.45	4896.83	27.308	3547.98	2862.17	3506.11	7.628	3509.04	1110.2	395.188	41.39	374.707	328.592	1451.85	25.968	777.928	134.194	771.821	6.205	624.59	982.025	1627.57	33.365	1723.43	1241.08	2066.28	318.18	1673.87	2446.45	1998.17	49.846	175.237	33.146	1031.79	0	86.923	151.425	2052.39	0.926	427.587	83.469	821.272	0	209.067	60.621	2433.22	0
1.914	1082.68	3175.51	1773.51	6787.03	18.59	2871.35	2143.46	3144.81	4.718	3291.68	752.878	310.143	42.535	300.308	295.816	1467.36	24.913	764.624	101.563	771.882	4.191	551.757	911.271	1648.17	26.583	1411.09	938.776	1762.15	295.769	1597.73	2200.95	2090.86	41.382	214.421	40.828	1051.07	0	91.568	160.051	1915.91	2.886	408.011	104.117	820.799	0	229.828	61.93	2431.23	0
1.95	1771.82	3944.93	1540.39	8677.16	5.619	2373.53	1532.99	2852.1	9.256	3195.24	512.717	276.488	44.202	249.531	277.269	1492.94	25.116	784.152	68.847	787.716	4.199	525.684	864.764	1641.34	19.945	1221.12	717.681	1537.25	261.964	1542.82	2062.67	2243.91	32.499	269.2	52.966	1039.91	0	96.469	158.276	1798.49	6.351	367.399	122.004	877.772	0	269.424	63.135	2448.78	0
1.986	2363.35	4538.56	1330.89	10042.3	0.99	2019.37	1071.05	2621.84	32.445	3162.01	352.263	273.464	47.821	215.104	266.348	1546.41	27.486	836.899	44.484	824.482	5.831	530.092	846.712	1620.12	14.969	1101.65	565.482	1388.81	232.403	1505.39	2034.26	2494.86	27.691	330.739	70.929	1012.67	0.02	101.686	154.2	1723.58	9.774	316.207	130.035	1011.07	0	313.245	65.068	2531.05	0
	2612.5	4797.44	1145.59	10621.1													31.09	914.54	30.405	881.755									218.382	1485.28	2105.53	2874.78
正規化	(X-Xmin)/(Xmax-Xmin)
Max	6439.61	16346.8	8162.68	11091.3	11186.9	22765.6	10390.3	18145.4	5910.83	23002.3	15866.7	16823.9	11988.7	27850.6	18742.3	28174.7	16048.2	4256.84	14922.2	16505.9	13042.3	13053.2	11255.5	19761.1	16095.3	11445.2	17019.1	13493	4739.71	6933.73	11138.8	10764.3	3330.18	5047.34	12916.8	22321.8	4302.58	2611.48	10582.2	20368.9	15315.1	6628.86	8165.12	18094.3	1986.74	10357.1	5677.17	5737.56	6036.15
Min	0	47.933	12.28	0.449	0	480.504	31.433	855.241	0	719.258	59.117	273.464	35.775	215.104	266.348	1423.18	0.537	414.083	44.484	591.937	0	99.406	31.818	175.684	14.969	1091.67	565.482	1388.81	81.312	187.308	36.928	1891.87	13.024	119.235	27.505	658.281	0	83.59	74.844	784.225	0	316.207	38.304	284.958	0	150.661	47.344	374.591	0
0	0	0.0252035	0.0149057	0.0234878	0	0.0232211	0.00390979	0.0375349	0	0	0	0.0403758	0.0166204	0.0174122	0.022248	0.0191116	0.00441066	0.021763	0.00351553	0.0497871	0.000238071	0.00207383	0	0.00115305	0.000654338	0.00851187	0.0324092	0.261135	0	0.0133124	0	0.161038	0.01591	0.122382	0.00968836	0.0175369	0	0.0444699	0.0231493	0.0199627	0	0.10948	0	0.0153682	0	0.0119331	0.00431896	0.077753	0
0.036	0	0.026789	0.0117332	0.0217457	0	0.0259768	0.00218113	0.0392047	0	0.00488717	0.000272463	0.0386171	0.0210575	0.0190867	0.0224022	0.0265033	0.00465499	0.0351626	0.00309067	0.0562388	0.000142919	0.000850484	0.000435418	0.000357	0.000770629	0.00301462	0.0235904	0.260441	0.00367809	0.0121198	0.000316074	0.169374	0.00981172	0.122399	0.00917677	0.0170786	0	0.0416719	0.0177001	0.0286437	0	0.112829	0.000160825	0.0114238	6.04005e-06	0.0175868	0.00720821	0.0971364	0
0.072	0	0.0276066	0.00926127	0.0201247	0	0.0279938	0.00103119	0.0403019	0	0.0122411	0.00082688	0.0359616	0.0243646	0.0209784	0.0216175	0.0354025	0.00441446	0.0474066	0.00282799	0.0629423	5.43614e-05	0.000215921	0.000987197	0	0.00120793	0.00034423	0.0170889	0.256248	0.00722802	0.0104667	0.00124241	0.169518	0.00547156	0.114875	0.00861599	0.0185998	0	0.0421225	0.0138931	0.0335521	0	0.113997	0.000494904	0.00795134	0	0.0231703	0.00909015	0.114744	0
0.108	0	0.0283063	0.0076914	0.0188489	0	0.0277404	0.00050575	0.0409721	0	0.023188	0.00185341	0.0324921	0.0257734	0.0232147	0.0202035	0.0457725	0.00378291	0.0574874	0.00268301	0.0691235	5.29046e-06	0	0.00157854	4.34506e-05	0.00195785	0	0.0138789	0.251423	0.0100022	0.00864117	0.00306508	0.160986	0.00259711	0.103644	0.00831311	0.0212585	0	0.0471017	0.0117766	0.0346735	0	0.117224	0.00114608	0.00501524	0	0.0267577	0.0092708	0.127485	0
0.144	0	0.0280613	0.0067982	0.018227	0	0.0244345	0.000617442	0.0414321	0	0.0383473	0.00364489	0.0286736	0.0256541	0.0258069	0.0188035	0.0569998	0.00288153	0.065477	0.00262265	0.0736173	0	0.000244407	0.00214493	0.000367569	0.00295802	0.00167643	0.0146666	0.250438	0.0117521	0.00660098	0.00613538	0.146421	0.000785312	0.0934207	0.00843561	0.0244937	0	0.0581892	0.010658	0.0324122	0	0.125324	0.00236845	0.00258112	0	0.0270077	0.00806685	0.131529	0
0.181	0	0.0277412	0.006403	0.0183554	0	0.0187026	0.00140826	0.0413796	0	0.0569226	0.00641393	0.0249404	0.0256397	0.0282388	0.0179375	0.0678152	0.0018197	0.0725394	0.00271541	0.0760837	0	0.00102812	0.00252787	0.000779354	0.00442621	0.00547291	0.0191743	0.25449	0.012307	0.00434838	0.00981739	0.128371	0	0.0877246	0.00889584	0.0283528	0	0.0746547	0.00981984	0.0283808	0	0.138958	0.00447001	0.00088667	0	0.0237012	0.00572842	0.124433	0
0.217	0	0.0260258	0.00615761	0.0189464	0	0.0126058	0.00289462	0.0399814	0	0.0760822	0.010183	0.021892	0.0275432	0.0302275	0.0178439	0.0767021	0.000876948	0.0767952	0.00298481	0.0755555	0	0.00240084	0.00265982	0.00117786	0.00674425	0.0105855	0.0261984	0.263218	0.0118515	0.00225794	0.0130646	0.107641	0.000387079	0.0888587	0.00969441	0.032975	0	0.0927508	0.0084823	0.0237669	0	0.156004	0.00769464	0	0	0.0181975	0.00319104	0.106448	0
0.253	5.27982e-06	0.0233624	0.0059775	0.0194874	0	0.00761519	0.00493934	0.0366892	0	0.0904986	0.0142916	0.0200357	0.0319458	0.0317703	0.0184162	0.0824301	0.000228568	0.0740818	0.00336107	0.071502	0	0.00423683	0.00255602	0.00149999	0.010573	0.0170187	0.0338444	0.274742	0.0107646	0.000676062	0.0142543	0.0869323	0.00248617	0.0962528	0.010566	0.0388637	0	0.108913	0.00639939	0.0192825	0	0.172968	0.01229	0.000294621	0	0.0124156	0.00127926	0.0827084	0
0.289	8.07502e-06	0.0199023	0.00579162	0.0192997	0	0.0043565	0.00713601	0.0309174	0	0.0963307	0.0175739	0.0196574	0.0375166	0.0331452	0.0199676	0.0847811	1.00326e-05	0.0624547	0.00374675	0.0643456	0	0.00595509	0.0023462	0.00177346	0.0166269	0.0247592	0.0384895	0.285367	0.00969453	0	0.0135118	0.0664362	0.00670333	0.108308	0.0112457	0.0467111	0	0.118416	0.00391571	0.0156891	0	0.188488	0.0179401	0.00195471	0	0.00751015	0.000158442	0.0579569	0
0.325	1.3976e-06	0.0162933	0.00547556	0.0179457	0	0.0023964	0.00877249	0.0233335	0	0.0938957	0.0191979	0.0208832	0.0418457	0.0347566	0.0225506	0.0847357	1.88189e-05	0.0441048	0.00402778	0.0546205	0	0.00714408	0.00222627	0.00202589	0.0250048	0.0340498	0.0387801	0.29262	0.00862571	0.000596612	0.0118262	0.047707	0.0120606	0.122893	0.0116009	0.0569099	0	0.118667	0.00171603	0.0127441	0	0.202239	0.0233612	0.00519599	0	0.00400355	0	0.0366299	0
0.361	1.24231e-06	0.0129608	0.00515386	0.0154005	0	0.00101866	0.00919406	0.0151602	0	0.0874899	0.019407	0.0235826	0.0432795	0.0368926	0.0261828	0.0840803	3.62045e-05	0.0242378	0.00408215	0.0428583	0	0.00764263	0.00234655	0.00232229	0.0354453	0.0466591	0.0359817	0.296262	0.00701872	0.00287382	0.010773	0.0318983	0.0162971	0.138034	0.0114772	0.0690162	0	0.115467	0.000390867	0.0100429	0	0.213981	0.0268716	0.0101415	0	0.00176927	0.000860062	0.0208036	0
0.397	0	0.00990206	0.00451843	0.0121104	0	9.57143e-05	0.00824077	0.0078179	0	0.0820135	0.0193339	0.0272399	0.0423156	0.0397085	0.0309783	0.084641	5.8513e-05	0.00835963	0.00390141	0.0304128	0	0.00786079	0.00280425	0.00272401	0.0476257	0.0635171	0.0326809	0.296149	0.00516336	0.00701097	0.0112898	0.0201091	0.0181683	0.152582	0.0110226	0.0817966	0	0.112564	0	0.00732735	0	0.221646	0.0280015	0.0162485	0	0.00056866	0.00292567	0.00979681	0
0.433	0	0.00718794	0.0037397	0.00866045	4.4695e-07	0	0.00629673	0.00252316	0	0.079846	0.020178	0.0315418	0.041015	0.0431947	0.0372298	0.0875026	6.1691e-05	0.000296662	0.00363571	0.0190908	0	0.00841838	0.00360416	0.00331287	0.0621892	0.0856777	0.0318981	0.294847	0.00290186	0.0136886	0.0142143	0.0136199	0.0185168	0.164546	0.0105531	0.0934512	0	0.110927	0.000592534	0.00440916	0	0.22388	0.0275703	0.0225101	0	3.32143e-05	0.00644656	0.00316597	0
0.469	0	0.00481574	0.00265018	0.00559496	8.84961e-05	0.00144316	0.00398364	0	1.43804e-05	0.0812213	0.0224137	0.0362196	0.0406928	0.0476566	0.0449825	0.0931346	2.7169e-05	0	0.00337512	0.00966887	0	0.0097468	0.004877	0.00425173	0.080749	0.113551	0.0346946	0.295141	0.00154066	0.0233484	0.0201387	0.0121762	0.0199083	0.17267	0.0102596	0.102091	0	0.110247	0.00232531	0.00176194	0	0.219768	0.0273215	0.027715	0	0	0.0117249	0	0
0.506	0	0.00285401	0.00157502	0.00317603	0.00168652	0.00530853	0.00200254	0.000966443	0.000181024	0.0848447	0.0256423	0.0414493	0.0411541	0.0537615	0.0540073	0.101571	2.67951e-06	0.00679747	0.00316931	0.00311676	0	0.0123362	0.00685131	0.00577173	0.105874	0.146137	0.0402356	0.29806	0.00182187	0.0366904	0.0297138	0.0161158	0.0237755	0.176842	0.0104501	0.107359	0	0.109082	0.00535232	1.61861e-05	0	0.211259	0.0289931	0.0305744	0	0.000129918	0.0185031	0.000423273	0
0.542	0	0.00137715	0.000641441	0.00143325	0.0101826	0.0126856	0.000643893	0.00599524	0.00307419	0.0892092	0.0285274	0.0483483	0.0416108	0.0625194	0.0640038	0.112936	0	0.021852	0.00308704	0	0	0.0173126	0.0101421	0.0081342	0.139766	0.182472	0.046301	0.306544	0.00574811	0.0544002	0.0424098	0.0248944	0.0284584	0.177878	0.0113917	0.109753	0	0.106306	0.0100227	0	0	0.199062	0.0343693	0.0314886	0	0.000309216	0.0249603	0.00531329	0
0.578	0	0.000414079	0.000108216	0.000357411	0.0452367	0.025063	0	0.0157301	0.0187469	0.094435	0.0299462	0.0584153	0.041899	0.0750859	0.0749541	0.127871	0.000511163	0.048816	0.00324419	0.000132022	0	0.0264718	0.0162578	0.0117205	0.185378	0.220759	0.0498048	0.322696	0.0162693	0.0759389	0.0561457	0.0385035	0.0289525	0.17857	0.0135852	0.111197	0	0.102898	0.0171242	0.00291095	0	0.186334	0.0452631	0.0319562	0.000711719	0.00063117	0.0297634	0.0154137	0
0.614	0	5.08012e-05	0	0	0.156132	0.0437099	0.000161118	0.0308722	0.0786724	0.10228	0.0296708	0.0740108	0.0436271	0.0925382	0.0869019	0.147798	0.00677904	0.0942686	0.00357441	0.00388935	0	0.0413989	0.0269638	0.0170647	0.248978	0.259465	0.0509436	0.348527	0.0380785	0.10098	0.0670203	0.0578511	0.0241749	0.180671	0.0179662	0.114819	0	0.101752	0.0274	0.00972524	0	0.176114	0.0637312	0.0343444	0.0146622	0.00114829	0.0326964	0.0321113	0
0.65	0	0	0.000373479	3.60657e-05	0.403456	0.068897	0.00132428	0.0517546	0.2419	0.114604	0.028634	0.0976199	0.0506855	0.115788	0.100228	0.174883	0.0319362	0.167602	0.00403578	0.0122778	0.00210077	0.0631617	0.0442372	0.0262112	0.335709	0.296419	0.0511719	0.387137	0.0771637	0.128272	0.0718199	0.0837695	0.0178725	0.184228	0.0258496	0.122819	0	0.10482	0.0409426	0.0222143	0	0.173846	0.0909625	0.0423915	0.0869032	0.00246854	0.0348043	0.0547417	1.14311e-05
0.686	0	0.0003326	0.00146705	0.00121235	0.746319	0.0987122	0.00378516	0.078421	0.525866	0.133532	0.0282452	0.131667	0.0704228	0.144599	0.114666	0.21162	0.0948846	0.274681	0.00464709	0.0269704	0.025923	0.0913823	0.0669347	0.0420811	0.453457	0.332593	0.0530264	0.440095	0.140634	0.157898	0.0704464	0.118992	0.0153104	0.189301	0.038709	0.138185	0.00080812	0.115995	0.057754	0.0431012	1.97844e-05	0.18527	0.126029	0.059748	0.256849	0.00483253	0.038168	0.0824384	0.000913164
0.722	4.34809e-06	0.00139157	0.00337849	0.00641491	0.987615	0.129165	0.00783667	0.110101	0.830509	0.162801	0.0297863	0.177958	0.115483	0.178857	0.129459	0.260667	0.216992	0.418817	0.00521923	0.0506254	0.107458	0.124754	0.0925691	0.0672472	0.591014	0.369303	0.0592347	0.505874	0.232771	0.1896	0.0652901	0.16492	0.0207428	0.201039	0.0574745	0.164756	0.0167009	0.140713	0.0775414	0.0747562	0.000376296	0.216537	0.165527	0.0926635	0.504515	0.00879963	0.0437118	0.11316	0.00750677
0.758	0.00194437	0.00427656	0.00625749	0.0208944	1	0.156146	0.013491	0.145317	1	0.206728	0.0338795	0.2362	0.20392	0.218834	0.143757	0.324178	0.40814	0.592716	0.00583908	0.0874914	0.285512	0.162234	0.115005	0.104791	0.730853	0.411234	0.0701482	0.581321	0.360747	0.224717	0.0602534	0.225775	0.0415678	0.225958	0.081158	0.205578	0.0998071	0.188043	0.0995063	0.121439	0.00326221	0.270063	0.204047	0.149207	0.737658	0.0150094	0.0519149	0.145	0.032104
0.794	0.0308738	0.00971781	0.0101692	0.0539467	0.843033	0.178021	0.0202177	0.181982	0.986084	0.269337	0.040695	0.304575	0.350809	0.265584	0.157842	0.402976	0.639882	0.767705	0.006728	0.142467	0.56269	0.202068	0.131956	0.157905	0.854236	0.46426	0.0859552	0.660203	0.525074	0.263937	0.0574834	0.303443	0.093938	0.272431	0.107848	0.265097	0.291309	0.270528	0.123641	0.189038	0.0182908	0.337907	0.240428	0.236089	0.907578	0.0245174	0.0620587	0.17804	0.0997546
0.831	0.175862	0.0180678	0.0149805	0.117511	0.649662	0.196105	0.0272935	0.217862	0.840161	0.350877	0.0501042	0.379226	0.549687	0.32028	0.173876	0.495706	0.85225	0.909535	0.00818434	0.219682	0.847003	0.245404	0.144872	0.226594	0.938398	0.529191	0.106918	0.735555	0.706706	0.307328	0.058574	0.400298	0.205339	0.347656	0.136141	0.349133	0.520527	0.388302	0.152514	0.281421	0.076961	0.408924	0.275914	0.359592	0.998439	0.0399455	0.0739321	0.21251	0.249694
0.867	0.485715	0.0298396	0.0208587	0.220919	0.489805	0.213984	0.0339362	0.251587	0.647302	0.442449	0.061991	0.456089	0.759377	0.383582	0.195669	0.597793	0.986611	0.990803	0.010547	0.320875	1	0.291714	0.156539	0.308418	0.988967	0.607397	0.133232	0.803355	0.871705	0.356879	0.0634844	0.514832	0.400889	0.446638	0.16581	0.459049	0.71444	0.532871	0.191456	0.404165	0.239876	0.461212	0.320382	0.512758	1	0.0642384	0.0879284	0.253166	0.508517
0.903	0.822633	0.0460124	0.0275004	0.364563	0.373949	0.235985	0.0397501	0.2832	0.475827	0.527533	0.0766581	0.532358	0.92205	0.454049	0.228459	0.702482	1	1	0.0139028	0.443537	0.951517	0.339242	0.174553	0.399637	1	0.696614	0.167014	0.860031	0.970012	0.409534	0.072597	0.640711	0.669924	0.559764	0.203029	0.590444	0.865001	0.681588	0.249126	0.558538	0.542518	0.490224	0.386464	0.681722	0.920902	0.102522	0.107126	0.3043	0.797168
0.939	1	0.0703215	0.0356115	0.535707	0.292671	0.265981	0.0446383	0.314898	0.355461	0.588486	0.0952689	0.607844	1	0.529894	0.276699	0.802392	0.897111	0.9575	0.0185548	0.577513	0.745922	0.389502	0.202691	0.496622	0.969617	0.79003	0.210388	0.905987	1	0.466847	0.0857663	0.766266	0.91659	0.675094	0.256959	0.735057	0.964023	0.798021	0.334314	0.727013	0.880881	0.508303	0.486665	0.841135	0.727375	0.160127	0.136121	0.372934	0.983622
0.975	0.984755	0.110061	0.0451498	0.713567	0.235299	0.308231	0.0485742	0.350396	0.277431	0.617017	0.119411	0.683263	0.99262	0.609824	0.343192	0.889607	0.730988	0.90536	0.0249284	0.712765	0.506952	0.442469	0.245079	0.60003	0.900101	0.880354	0.26525	0.942502	0.986675	0.525484	0.103861	0.875639	1	0.780364	0.336938	0.867777	1	0.879438	0.455155	0.882596	1	0.53178	0.62642	0.954434	0.514738	0.236384	0.180277	0.464673	1
1.011	0.869722	0.176081	0.0568327	0.864235	0.195936	0.369402	0.0518378	0.394076	0.224306	0.618694	0.151695	0.760327	0.923349	0.693992	0.428706	0.956311	0.549638	0.87177	0.0337044	0.837785	0.315202	0.504301	0.305434	0.708352	0.806149	0.954208	0.330024	0.970079	0.973949	0.585815	0.128562	0.954217	0.910425	0.873598	0.454793	0.961176	0.962107	0.936379	0.612508	0.987322	0.763895	0.584279	0.789967	1	0.353264	0.331373	0.24569	0.580696	0.854019
1.047	0.662206	0.279678	0.07149	0.9683	0.172261	0.455045	0.0553955	0.449984	0.187604	0.608342	0.195245	0.83625	0.817646	0.781431	0.531215	0.995038	0.391053	0.866777	0.0463008	0.934105	0.195325	0.579371	0.382104	0.81703	0.707409	0.996966	0.401907	0.989673	0.972933	0.644031	0.162367	0.995149	0.735051	0.95267	0.611281	1	0.832405	0.975939	0.781717	1	0.381724	0.673812	0.932369	0.957005	0.249317	0.437671	0.334135	0.713452	0.668702
1.083	0.46023	0.425343	0.0910345	1	0.157468	0.564408	0.0615346	0.520401	0.165997	0.600125	0.25438	0.905047	0.693711	0.867296	0.645723	1	0.275496	0.889184	0.064552	0.990605	0.130554	0.673166	0.476114	0.913463	0.620671	1	0.477334	1	0.959057	0.697051	0.208644	1	0.569738	1	0.780617	0.966351	0.600267	1	0.925486	0.917647	0.111758	0.792432	1	0.840185	0.167878	0.544904	0.447533	0.842877	0.512117
1.119	0.271015	0.598505	0.121352	0.966723	0.143907	0.690166	0.0733831	0.605306	0.158562	0.602865	0.333313	0.959593	0.566629	0.940062	0.7629	0.967942	0.198376	0.918861	0.091799	1	0.0958345	0.77952	0.584518	0.979567	0.543388	0.967165	0.556293	0.99897	0.904201	0.741556	0.270757	0.978025	0.466784	0.999961	0.926202	0.87101	0.30706	0.989217	1	0.766098	0.0173734	0.917645	0.96397	0.677457	0.0987417	0.647652	0.582849	0.948223	0.396696
1.156	0.13944	0.774622	0.17081	0.871599	0.126407	0.814887	0.0954702	0.700329	0.155465	0.619028	0.434149	0.992204	0.44643	0.986882	0.868125	0.903255	0.149867	0.923852	0.134413	0.954683	0.0744391	0.885555	0.705071	1	0.464644	0.918859	0.641904	0.985165	0.805301	0.776345	0.349059	0.940191	0.392093	0.947698	1	0.737374	0.0909345	0.918222	0.960928	0.583271	0.00122043	1	0.828423	0.50302	0.0471823	0.735653	0.729209	1	0.309328
1.192	0.0553897	0.911546	0.25248	0.74707	0.104625	0.916667	0.134743	0.797094	0.141951	0.645365	0.55455	1	0.343465	1	0.948909	0.814421	0.120813	0.891101	0.201596	0.859218	0.055778	0.967062	0.82923	0.966537	0.381714	0.87719	0.733792	0.957836	0.685137	0.806013	0.443748	0.893788	0.308554	0.838555	0.9577	0.582959	0.0129938	0.789176	0.825349	0.411369	2.55304e-05	0.990057	0.645949	0.353835	0.0142686	0.809758	0.86933	0.993328	0.225898
1.228	0.0181435	0.993223	0.376236	0.606683	0.0815734	0.979195	0.197289	0.884855	0.112483	0.677747	0.683978	0.9852	0.260909	0.978155	0.994373	0.711564	0.100274	0.818295	0.30742	0.733963	0.0377952	1	0.937354	0.884726	0.299921	0.855955	0.829325	0.918515	0.562967	0.837705	0.548165	0.841202	0.221292	0.689887	0.81976	0.436778	0.000621255	0.624161	0.636175	0.274324	1.3059e-07	0.881085	0.460608	0.240026	0.00175312	0.87968	0.972467	0.932858	0.146895
1.264	0.00397788	1	0.540441	0.473419	0.0612258	1	0.287769	0.952402	0.0774959	0.71387	0.806921	0.952578	0.196898	0.926334	1	0.604481	0.0821525	0.714129	0.464428	0.595961	0.0225042	0.97157	1	0.76794	0.230064	0.853683	0.91544	0.868973	0.456807	0.877522	0.656306	0.78196	0.138589	0.530868	0.626102	0.311539	6.97256e-07	0.454134	0.440388	0.176769	0	0.696777	0.304456	0.162478	3.82536e-05	0.939412	1	0.831663	0.0790086
1.3	0.00076573	0.943061	0.723143	0.354801	0.045003	0.986015	0.405439	0.991649	0.0484336	0.756275	0.906511	0.908808	0.147508	0.85275	0.967511	0.501191	0.0644423	0.59493	0.661555	0.461221	0.0119084	0.888844	0.990129	0.634366	0.177852	0.858234	0.979098	0.814604	0.366811	0.926445	0.758826	0.713361	0.0770076	0.382522	0.423166	0.210625	0	0.312053	0.283995	0.112849	0	0.500559	0.190061	0.11329	0	0.9845	0.942621	0.713761	0.0294292
1.336	0.000128579	0.823568	0.881838	0.254578	0.0330432	0.95227	0.540773	1	0.0306026	0.80924	0.971475	0.857896	0.109001	0.765624	0.901873	0.4072	0.0471211	0.478124	0.862651	0.345133	0.00617573	0.771807	0.8968	0.502415	0.14411	0.855196	1	0.757009	0.29694	0.973261	0.848143	0.635543	0.0398329	0.26143	0.260781	0.136895	0	0.20797	0.174991	0.0741035	0	0.338746	0.113029	0.0824743	0	1	0.810596	0.593059	0.00594468
1.372	3.41636e-06	0.670364	0.984689	0.177343	0.0258684	0.912356	0.680331	0.978346	0.0235738	0.872701	1	0.800632	0.0786807	0.670018	0.809129	0.325376	0.0317509	0.370942	1	0.251128	0.00378843	0.646956	0.7411	0.383924	0.125976	0.840062	0.969338	0.698012	0.246878	1	0.921508	0.550845	0.0197326	0.172535	0.148808	0.0851758	0	0.138003	0.105487	0.0523948	0	0.225657	0.0664073	0.0642436	0	0.943105	0.643836	0.481644	0.000365299
1.408	0	0.502373	1	0.118264	0.0220872	0.874725	0.809623	0.93171	0.0249615	0.938786	0.9982	0.736511	0.0546522	0.570272	0.696607	0.256802	0.0198077	0.277847	0.998243	0.177529	0.00320264	0.530969	0.563269	0.286495	0.117936	0.821448	0.89457	0.638964	0.214775	0.991111	0.970611	0.463349	0.0105458	0.110593	0.0803087	0.0504429	0	0.0940147	0.0653997	0.0408306	0	0.15573	0.0398067	0.0533043	0	0.818397	0.481526	0.385283	0
1.444	0	0.353886	0.952098	0.0788008	0.019147	0.840057	0.914808	0.865217	0.0365199	0.988088	0.974401	0.663534	0.0361544	0.469657	0.574143	0.200172	0.011839	0.202489	0.860235	0.123136	0.00357275	0.432704	0.400731	0.212105	0.113424	0.810807	0.789862	0.577132	0.194684	0.937047	1	0.378125	0.00660023	0.0689003	0.0434991	0.0285581	0	0.0656433	0.0424006	0.0360756	0	0.114754	0.0251627	0.0472529	0	0.64321	0.338934	0.307152	0
1.481	0	0.236948	0.841503	0.0524567	0.0155928	0.805666	0.981179	0.785001	0.0599753	1	0.936674	0.581805	0.0226464	0.372121	0.45255	0.15313	0.00698274	0.147107	0.638782	0.0832718	0.00403723	0.353486	0.277594	0.158252	0.1046	0.816392	0.682008	0.514964	0.180165	0.847434	0.99851	0.298686	0.00488823	0.0415308	0.0237459	0.0149439	0	0.0460578	0.0283166	0.0358169	0	0.0917059	0.0175414	0.0441351	0	0.452185	0.228236	0.246922	0
1.517	0	0.158002	0.71649	0.0374481	0.0119488	0.766854	1	0.696891	0.0910566	0.962269	0.886464	0.494978	0.0135056	0.283465	0.341721	0.113473	0.0043175	0.113778	0.408248	0.0544259	0.00412709	0.290725	0.195856	0.121558	0.088142	0.834575	0.585806	0.455216	0.164834	0.738808	0.975988	0.22743	0.00423767	0.0237418	0.0130069	0.00693516	0	0.0317696	0.019276	0.0376699	0	0.0785306	0.013367	0.0424589	0	0.290167	0.145218	0.205579	0
1.553	0	0.10876	0.589173	0.0294669	0.00882226	0.717986	0.968425	0.606846	0.121864	0.880915	0.821518	0.408816	0.00777919	0.208965	0.248192	0.0800114	0.00299937	0.102035	0.229865	0.0346112	0.00360434	0.241917	0.148428	0.0976241	0.0649428	0.844001	0.504313	0.400121	0.149901	0.629089	0.921874	0.164946	0.00373513	0.01271	0.00732391	0.0026336	0	0.0213779	0.0129938	0.0413966	0	0.0703174	0.0108345	0.0423193	0	0.172807	0.0872874	0.182383	0
1.589	0	0.0804936	0.486519	0.0267852	0.00553038	0.656057	0.894204	0.519957	0.142235	0.767205	0.738041	0.328668	0.00440018	0.150974	0.174239	0.0525956	0.00233192	0.106616	0.11756	0.0216117	0.00295215	0.203306	0.124284	0.0827466	0.0415323	0.826803	0.436248	0.353278	0.133929	0.532819	0.841985	0.112153	0.00294138	0.0060853	0.00414515	0.000514505	0	0.0141497	0.0085651	0.0470991	0	0.0628352	0.0091673	0.0424327	0	0.099043	0.0508234	0.175019	0
1.625	0	0.0649355	0.412871	0.0285434	0.00262923	0.582168	0.79682	0.440985	0.155796	0.638471	0.635952	0.257202	0.00247822	0.108271	0.118611	0.0314497	0.00195405	0.121299	0.0568582	0.0137916	0.00253214	0.17219	0.114724	0.0740989	0.0232382	0.768406	0.375091	0.314146	0.118944	0.452706	0.741505	0.0692863	0.00198604	0.00231347	0.00230905	0	0	0.00917642	0.00564392	0.0541828	0	0.0555384	0.00759276	0.0428811	0	0.0567335	0.0286279	0.182993	0
1.661	0	0.0576458	0.367569	0.0348739	0.00118245	0.501417	0.697709	0.373449	0.150561	0.508676	0.521409	0.194663	0.00136159	0.0773317	0.0785864	0.0165176	0.00165245	0.138655	0.0281448	0.0100735	0.00235318	0.145815	0.112801	0.0694831	0.0115871	0.665761	0.314364	0.279198	0.104367	0.389861	0.628299	0.0374086	0.0012987	0.000545037	0.00125748	0.000651833	0	0.00589859	0.00374936	0.0624489	0	0.0465595	0.00598647	0.0435691	0	0.033788	0.0158671	0.205089	0
1.697	0	0.0560443	0.345325	0.0485393	0.000680705	0.421188	0.61096	0.318116	0.117706	0.390755	0.405525	0.140904	0.000655991	0.0544707	0.0506961	0.00708879	0.00148189	0.148588	0.015802	0.00918583	0.0022703	0.122476	0.112928	0.0674644	0.00560615	0.538077	0.25462	0.24459	0.0891197	0.341088	0.519789	0.0159448	0.00112868	0	0.00064829	0.00213908	0	0.00346336	0.00251661	0.0708116	0	0.0367457	0.00447789	0.0435087	0	0.0214445	0.00877398	0.23881	0
1.733	0.000135257	0.0590223	0.332443	0.0732404	0.000629574	0.34712	0.539474	0.273505	0.0699142	0.294239	0.300714	0.0956467	0.000201457	0.0373679	0.0318025	0.00205338	0.00139902	0.148018	0.0106624	0.00962092	0.00206167	0.101115	0.111721	0.0670842	0.00303233	0.403499	0.196288	0.206899	0.0751063	0.30382	0.424647	0.00414735	0.00212049	0.00021631	0.000276664	0.00454788	0	0.00150086	0.00183385	0.0768394	0	0.0278239	0.003233	0.042354	0	0.0144228	0.00487812	0.280713	0
1.769	0.00101124	0.0677583	0.321799	0.116532	0.000896314	0.281569	0.477039	0.237002	0.0315996	0.222665	0.213766	0.060097	0	0.024765	0.0193327	0.000137039	0.00139665	0.138076	0.00882758	0.0105029	0.00164349	0.081414	0.107278	0.0679804	0.00210443	0.280775	0.143759	0.166264	0.0637266	0.275233	0.348743	0	0.00464705	0.00130395	9.09282e-05	0.00776028	0	0.000329524	0.00191731	0.0790529	0	0.0214037	0.00252891	0.0397611	0	0.00999956	0.00298268	0.323276	0
1.806	0.00565221	0.0835262	0.303708	0.187429	0.00145893	0.224989	0.414353	0.20572	0.0112059	0.173955	0.147513	0.0342172	6.29972e-05	0.0158388	0.0113624	0	0.00147822	0.12242	0.00823421	0.0112491	0.00116881	0.0642687	0.10042	0.0697916	0.00175581	0.181936	0.100508	0.125498	0.0573118	0.252951	0.291687	0.00116845	0.00825798	0.00318297	0	0.011357	0	0	0.00308687	0.0773843	1.17531e-06	0.018553	0.00255377	0.0361465	0	0.00704643	0.00224074	0.357269	0
1.842	0.024594	0.109445	0.277826	0.294372	0.0022259	0.176985	0.345986	0.177939	0.00358613	0.143376	0.0996748	0.0173007	0.000282609	0.00977564	0.00639021	0.000515671	0.00156776	0.106149	0.00753592	0.0114447	0.000753929	0.0502731	0.0924273	0.0720782	0.00148952	0.109411	0.0662402	0.087879	0.0538833	0.234831	0.248763	0.0052182	0.0112099	0.00623221	8.47991e-05	0.0148234	0	0.000162982	0.00518101	0.0720122	1.35814e-05	0.0181854	0.00357778	0.0324707	0	0.00558118	0.00212564	0.377881	0
1.878	0.0756374	0.146246	0.24688	0.441478	0.00244106	0.137647	0.273267	0.153316	0.00129051	0.125197	0.066492	0.00735475	0.00046976	0.00577528	0.00336892	0.0010716	0.00158471	0.0946834	0.00602984	0.0113035	0.000475758	0.0405429	0.0846608	0.0741307	0.001144	0.0610184	0.0410609	0.0559696	0.0508475	0.220349	0.217038	0.0119809	0.0111005	0.0113638	0.00043765	0.0172414	0	0.00131849	0.00728829	0.0647527	6.04634e-05	0.0176439	0.00555752	0.0301142	0	0.00572246	0.00235833	0.38386	0
1.914	0.168129	0.19189	0.216091	0.611907	0.00166176	0.107285	0.203886	0.13242	0.000798196	0.115443	0.0438878	0.0022162	0.000565553	0.00308313	0.00159494	0.00165172	0.00151897	0.0912213	0.00383655	0.0113074	0.000321338	0.0349203	0.0783568	0.0751825	0.000722247	0.0308509	0.0226876	0.0308439	0.0460366	0.209062	0.194924	0.0224282	0.00854889	0.0193149	0.00103365	0.0181312	0	0.00315599	0.00810923	0.0577844	0.000188442	0.0145428	0.00809825	0.0300877	0	0.00775657	0.00259084	0.383488	0
1.95	0.275145	0.239097	0.18749	0.782328	0.000502283	0.0849461	0.144953	0.115491	0.00156594	0.111115	0.028695	0.000182715	0.000705017	0.00124575	0.000591094	0.00260774	0.00153162	0.0963031	0.00163755	0.0123023	0.000321951	0.0329076	0.0742132	0.0748339	0.000309446	0.0125033	0.00925018	0.0122634	0.0387799	0.200923	0.182469	0.0396783	0.00587099	0.0304306	0.00197536	0.0176163	0	0.00509476	0.0079403	0.0517888	0.00041469	0.00810942	0.0102992	0.0332867	0	0.0116361	0.00280488	0.38676	0
1.986	0.367003	0.275519	0.161784	0.905414	8.84961e-05	0.0690537	0.10036	0.102173	0.00548908	0.109624	0.0185446	0	0.00100779	0	0	0.00460672	0.00167931	0.110029	0	0.0146126	0.000447082	0.0332479	0.0726048	0.0737503	0	0.000964307	0	0	0.0324341	0.195375	0.17991	0.0679621	0.00442156	0.0429179	0.003369	0.0163587	4.64837e-06	0.00715854	0.00755239	0.0479639	0.000638195	0	0.0112874	0.0407715	0	0.0159295	0.00314823	0.402101	0
[truncated: 53 more columns]

## Sheet: fig5h Rab11a-GPI (new)
X	C1_G1_green	C1_G1_red	C1_G1_gray	C1_G1_blue	C1_G2_green	C1_G2_red	C1_G2_gray	C1_G2_blue	C2_G1_green	C2_G1_red	C2_G1_gray	C2_G1_blue	C3_G1_green	C3_G1_red	C3_G1_gray	C3_G1_blue	C4_G1_green	C4_G1_red	C4_G1_gray	C4_G1_blue	C4_G2_green	C4_G2_red	C4_G2_gray	C4_G2_blue	C4_G3_green	C4_G3_red	C4_G3_gray	C4_G3_blue	C5_G1_green	C5_G1_red	C5_G1_gray	C5_G1_blue	C5_G2_green	C5_G2_red	C5_G2_gray	C5_G2_blue	C6_G1_green	C6_G1_red	C6_G1_gray	C6_G1_blue	C7_G1_green	C7_G1_red	C7_G1_gray	C7_G1_blue	C8_G1_green	C8_G1_red	C8_G1_gray	C8_G1_blue	C9_G1_green
0	507.197	149.309	167.052	51.882	327.401	6.359	7.329	6.439	3948.97	43.797	88.058	64.846	1230.72	34.45	167.663	19.226	1491.66	370.22	620.371	251.929	2684.22	171.48	118.909	171.942	1268.53	40.496	179.997	78.957	4352.31	425.275	279.765	96.861	3995.79	315.39	500.451	249.801	272.797	359.548	49.646	44.984	543.144	384.22	134.44	118.876	1766.46	53.696	211.791	146.754	1397.48
0.036	415.108	196.337	170.147	77.489	312.53	2.902	10.281	8.376	4152.57	32.59	90.411	71.096	1342.08	36.23	157.354	17.049	1451.73	332.285	662.641	285.449	2474.57	151.887	86.206	157.296	1122.67	29.407	188.228	77.186	4700.23	321.825	265.609	112.673	3801.42	302.436	418.384	266.522	301.489	304.287	45.254	37.637	483.192	463.673	94.309	94.711	1802.85	66.436	231.821	157.053	1474.1
0.072	365.517	234.646	169.144	103.797	293.976	1.079	15.346	9.647	4344.09	19.798	90.846	75.481	1443.03	36.014	154.127	17.182	1379.44	297.26	677.263	308.783	2158.62	127.362	60.233	132.743	1087.63	22.788	197.855	77.668	4904.8	255.26	259.786	134.909	3600.66	289.438	353.018	262.902	345.937	240.017	41.262	36.124	422.083	509.059	72.585	68.99	1781.93	77.188	249.631	189.169	1563.36
0.108	345.289	250.382	160.881	114.328	287.356	0.299	21.139	9.833	4445.43	10.797	89.526	79.565	1502.07	33.261	156.389	19.438	1312.33	260.224	672.783	314.715	1831.36	103.647	46.059	108.184	1167.11	20.179	207.737	80.038	4924.53	210.634	258.403	153.235	3422.06	287.184	310.989	237.038	412.162	184.192	39.557	39.27	358.952	519.998	65.01	47.572	1803.88	80.946	271.706	254.88	1692.84
0.144	340.151	242.089	146.062	101.831	297.463	0.111	25.27	9.456	4400.25	6.217	88.921	84.533	1518.41	29.896	161.507	23.615	1283.24	220.477	656.666	306.497	1573.92	87.154	42.889	89.837	1325.94	20.222	214.221	84.941	4814.98	177.793	255.389	155.166	3271.65	302.22	292.774	198.225	501.19	148.47	39.591	44.395	299.376	503.143	69.546	32.752	1943.02	79.401	301.429	367.252	1887.75
0.181	340.33	215.767	129.618	75.382	314.453	0	25.651	9.04	4214.09	5.895	91.924	92.01	1527.61	28.276	166.217	28.18	1299.97	182.159	629.17	294.808	1408.15	80.545	48.03	78.746	1516.88	21.814	214.465	92.546	4682.44	152.709	247.492	135.709	3149.69	333.281	296.378	160.495	613.166	136.595	40.043	49.619	254.172	469.618	88.064	24.036	2191.41	79.201	339.229	532.859	2160.92
0.217	344.392	182.766	117.289	50.039	327.288	0	23.037	8.695	3952.23	8.815	102.209	101.651	1569.06	30.19	170.294	31.055	1341.18	151.935	585.914	287.874	1307.9	82.328	57.443	72.346	1686.38	24.69	206.747	102.482	4590	137.096	235.975	102.546	3068.12	370.937	315.68	132.243	743.219	147.997	38.864	53.166	233.651	426.72	121.768	20.581	2478.91	89.673	383.083	737.151	2487.54
0.253	355.309	155.077	112.977	32.87	333.9	0	19.616	8.738	3703.04	13.488	124.743	110.899	1650.44	35.838	176.162	30.631	1369.57	135.164	526.887	287.233	1232.84	90.587	65.678	66.94	1797.6	29.545	193.347	114.036	4533.7	134.241	225.538	69.122	3040.26	405.057	342.528	116.277	877.801	178.764	34.286	54.982	248.348	376.494	171.805	21.429	2740.04	125.322	427.599	937.969	2774.51
0.289	378.828	141.456	118.281	22.92	346.07	0	16.808	9.377	3520.54	18.307	167.901	117.177	1732.34	44.102	184.159	27.983	1357.22	134.403	461.415	287.472	1161.13	104.278	68.976	61.244	1841.84	38.141	177.421	124.834	4474.38	144.973	220.655	44.583	3060.73	431.007	366.835	112.314	994.163	220.935	27.719	55.988	311.085	326.379	233.124	26.286	2960.2	215.865	468.737	1085.98	2878.65
0.325	416.697	151.361	134.641	17.127	377.779	0	15	9.921	3400.05	21.553	240.338	117.769	1748.86	51.68	193.435	25.507	1314.17	151.034	404.384	281.604	1097.78	127.405	68.127	54.738	1843.15	55.656	163.574	133.815	4385.76	172.747	224.285	29.93	3105.67	453.696	378.603	118.303	1082.45	260.355	21.651	57.954	445.745	278.481	296.485	35.416	3149.58	425.651	502.156	1153	2703.47
0.361	468.152	196.104	163.152	14.036	432.072	0	14.813	10.365	3305.46	23.134	343.249	114.28	1656.62	54.502	200.647	25.341	1277.83	188.493	367.325	265.097	1066.94	171.427	68.06	48.774	1851.64	90.487	156.36	140.929	4292.76	225.488	238.8	23.318	3153.99	484.474	373.16	132.3	1127.56	283.152	18.337	62.96	670.973	237.167	345.403	48.048	3311.05	853.055	528.227	1149.19	2293.61
0.397	529.515	296.163	205.658	12.974	490.314	0	15.577	10.27	3186.83	24.424	459.48	109.912	1488.39	51.738	200.06	28.431	1283.12	257.379	352.337	238.687	1104.78	253.548	72.65	45.267	1923.6	156.798	160.696	149.009	4248.97	319.9	266.239	22.107	3207.41	537.214	352.792	151.139	1110.04	287.452	18.815	71.468	1007.79	201.353	371.163	61.269	3436.76	1626.5	552.594	1101.77	1806.41
0.433	597.723	482.235	265.427	14.647	524.024	0	16.556	10.211	3011.83	27.29	548.378	109.859	1329.77	47.554	188.667	35.804	1343.46	379.191	354.731	208.185	1252.38	389.055	86.24	46.039	2104.86	276.436	180.763	163.668	4303.02	485.809	311.76	24.975	3289.2	624.937	327.158	171.319	1014.91	284.159	23.871	84.342	1407.96	170.484	374.129	72.351	3485.13	2880.56	586.248	1033.66	1389.58
0.469	676.744	793.537	341.517	19.921	517.753	0.041	17.543	10.073	2780.34	34.371	574.688	117.891	1248.7	47.371	168.855	48.682	1449.64	591.541	365.457	180.608	1534.43	584.679	110.898	51.928	2387.28	486.574	218.44	191.811	4469.18	759.166	382.341	30.985	3427.45	761.519	308.173	189.014	855.342	288.362	33.414	102.95	1799.35	146.246	368.907	79.955	3436.2	4696.09	641.508	962.216	1104.17
0.506	775.264	1262.51	430.023	31.126	483.552	2.07	17.359	10.311	2526.24	53.146	530.591	137.661	1261.52	57.46	147.41	69.459	1578.71	950.378	373.822	160.95	1939.74	832.615	148.274	64.196	2709.34	852.957	269.554	243.653	4730.63	1180.67	487.05	41.117	3630.68	962.448	308.778	201.62	680.183	309.353	47.458	130.13	2029.08	130.99	365.866	86.223	3330.13	7018.77	728.026	900.3	937.687
0.542	893.096	1907.07	520.274	54.051	443.75	11.295	16.663	11.577	2298.14	101.847	443.598	173.648	1340.18	85.672	134.587	101.954	1709.71	1524.76	374.636	153.087	2402.91	1120.83	200.605	85.316	2976.13	1487.67	323.689	333.233	5055.17	1777.04	638.286	57.511	3889.55	1239.77	341.131	207.805	540.642	351.108	64.813	171.843	2049.49	129.247	375.475	94.862	3231.07	9657.45	848.628	860.784	856.098
0.578	1021.39	2734.93	598.926	91.369	417.733	32.756	16.219	15.288	2119.72	224.242	355.805	230.938	1445.72	141.377	139.801	154.938	1815.63	2363.68	368.148	160.536	2826.14	1443.94	271.239	117.419	3119.6	2543.66	369.806	475.994	5419.99	2514.62	856.948	86.573	4174.98	1599.7	418.74	208.675	462.808	416.553	83.908	235.919	1876.88	144.963	396.911	111.712	3199.92	12247.7	993.58	860.452	839.214
0.614	1155.43	3734.79	658.761	144.588	409.591	77.478	16.866	22.784	1995.46	500.83	293.382	317.245	1553.1	238.304	172.232	242.11	1892.23	3471.4	365.453	188.701	3129.95	1808.61	363.541	165.083	3148.49	4171.8	407.12	683.588	5830.23	3321.48	1169.75	140.886	4443.97	2031.03	555.723	209.642	453.667	516.229	103.253	333.122	1639.27	189.473	434.167	146.277	3262.5	14445.6	1143.1	914.745	894.381
0.65	1298.4	4880	709.225	212.471	406.813	165.586	20.274	37.334	1918.9	1006.91	267.498	442.154	1649.61	404.913	243.425	382.954	1960.66	4774.73	381.384	247.613	3293.56	2232.08	476.901	236.697	3136.59	6426.15	451.641	956.963	6340.08	4117.01	1603.74	244.617	4659.67	2500.16	765.965	218.36	506.605	675.6	125.456	477.511	1421.8	285.783	494.476	217.045	3394.82	16113.6	1270.87	1035.15	1052.69
0.686	1482.46	6090.99	776.764	293.676	404.002	326.831	28.632	65.142	1877.59	1746.82	281.84	615.113	1731.26	705.137	369.34	601.725	2061.58	6102.72	434.335	352.617	3358.43	2720.21	601.189	344.05	3176.01	9183.4	531.289	1280.04	7004.81	4865.31	2162.93	435.101	4813.33	2959.19	1063.36	245.21	617.099	952.617	152.899	695.179	1267.57	476.377	588.853	365.682	3522.87	17392.7	1357.23	1232.8	1354.85
0.722	1741.39	7241.16	890.015	390.801	409.531	606.138	44.919	116.66	1860.94	2574.94	345.22	846.668	1798.14	1254.57	573.956	920.634	2234.07	7218.01	550.646	525.25	3414.14	3271.43	726.027	507.498	3312.48	12146.1	672.266	1631.79	7818.83	5576.68	2847.21	777.426	4943.09	3365.9	1467.44	304.756	773.321	1432.41	189.759	1030.25	1174.73	828.962	746.921	676.726	3559.81	18547.1	1395.51	1521.01	1824.02
0.758	2096.62	8179.06	1072.48	513.87	429.85	1028.56	74.848	210.196	1870.21	3241.69	480.964	1152.3	1857.04	2192.53	883.127	1353.45	2491.74	7899.07	768.78	794.434	3570.89	3870.95	848.673	753.327	3548.61	14900.9	890.571	2003.57	8658.35	6236.92	3642.03	1362.72	5122.44	3689.55	2005.71	418.803	960.749	2174.1	244.465	1544.22	1115.06	1465.59	986.105	1313.67	3483.68	19699.4	1388.63	1925.18	2432.5
0.794	2552.58	8757.19	1330.11	680.476	489.65	1520.26	130.328	377.014	1911.81	3568.38	726.323	1554.63	1926.86	3568.01	1312.19	1902.97	2791.71	8044.98	1130.22	1199.99	3922.26	4489.05	986.541	1104.26	3860.97	16996.3	1182.64	2411.15	9330.58	6776.56	4550.4	2276.45	5430.99	3893.27	2715.2	622.139	1181.44	3180.16	325.729	2316.45	1085.24	2537.41	1346.19	2523.71	3380.83	20806	1354	2477.76	3090.26
0.831	3097.92	8826.43	1654.05	918.387	628.375	1967.49	228.851	680.756	1986.91	3519.42	1131.08	2105.39	2030.11	5218.09	1860.72	2568.2	3061.64	7721.66	1666.47	1808.68	4498.92	5041.44	1170.09	1562.49	4231.81	18043.8	1525.43	2896.31	9675.98	7053.82	5611.58	3605.77	5929.83	3947.39	3628.69	967.626	1459.65	4363.36	442.612	3415.21	1095.91	4169.22	1807.26	4573.49	3365.6	21642.8	1311.45	3227.27	3689.24
0.867	3748.73	8379.54	2024.18	1256.8	878.441	2214.48	397.127	1298.45	2079.29	3211.46	1751.53	2876.46	2193.89	6715.46	2490.57	3336.58	3238.28	7039.34	2370.18	2727.73	5212.25	5339.45	1432.4	2089.45	4663.14	17851.8	1884.55	3516.09	9666.72	6991.77	6892.01	5395.43	6636.97	3835.95	4768.55	1529.32	1820.54	5559.32	606.056	4862.57	1169.95	6312.38	2366.6	7648.65	3495.65	21921.3	1284.14	4237.45	4164.85
0.903	4490.93	7473.08	2419.69	1732.33	1262.09	2150.33	666.623	2396.23	2159.66	2820.46	2623.9	3922.1	2446.42	7538.88	3113.57	4159.86	3327.1	6126.28	3186.75	4102.35	5851.9	5175.39	1795.51	2614.1	5154.83	16511.9	2226.04	4320.92	9425.64	6607.08	8469.36	7653.98	7538.72	3580.02	6129.64	2402.56	2236.86	6522.96	817.788	6572.1	1344.42	8527.66	2913.48	11521.5	3728.36	21448.4	1301.51	5559.32	4509.76
0.939	5247.44	6263.46	2839.12	2398.3	1746.62	1881.58	1027.22	4060.08	2207.94	2468.7	3731.83	5239.93	2804.11	7376.4	3606.14	4949.75	3392.78	5130.57	4036.97	6067.15	6190.58	4491.84	2261.48	3065.77	5655.63	14403.4	2507.42	5322.88	9146.24	5979.81	10414.6	10434.5	8591.83	3241.6	7671.13	3689.92	2661.75	7132.72	1062.62	8388.75	1635.55	10143	3388.73	15559.2	3957.11	20122.9	1389.17	7212.21	4744.76
0.975	5860.6	4949.89	3292.26	3341.01	2247.99	1524.24	1430.21	6253.98	2232.69	2176.53	4969.31	6751.66	3260.57	6254.39	3840.85	5601.4	3496.31	4201.57	4847.64	8627.02	6157.48	3478.79	2806.82	3411.76	6066.1	12004.5	2698.41	6475.73	9020.48	5215.56	12740.5	13739.8	9712.68	2890.11	9309.2	5466.22	3060.8	7225.58	1322.23	10084.8	2060.9	10504.1	3680.61	18661.7	4090.5	17884.6	1561.17	9212.9	4903.7
1.011	6204.07	3720.35	3809.47	4651.53	2647.12	1151.38	1797.06	8754.17	2267.01	1889.01	6150.56	8244.81	3768.52	4551.2	3746.47	6008.16	3647.44	3445.16	5566.13	11516.8	5914.96	2451.39	3383.49	3675.96	6307.28	9664.74	2776.59	7670.35	9122.65	4415.66	15413.9	17540	10770.8	2570.52	10925.8	7712.46	3453.61	6620.64	1577.97	11359.3	2574.85	9655.32	3779.13	19997.7	4096.82	14904.2	1815.38	11549	5038.3
1.047	6280.18	2692.49	4404.59	6386.11	2913.55	832.121	2032.31	10979.5	2350.91	1532.91	7071.76	9457.57	4243.57	2816.03	3349.7	6100.05	3818.92	2890.48	6144.25	14108.5	5694.14	1619.61	3914.46	3877.29	6398.86	7563.89	2742.59	8752.84	9464.96	3634.21	18318.7	21682.1	11642.4	2288.8	12393.3	10265.8	3893.24	5587.83	1796.26	11897.5	3084.27	7997.15	3638.5	19119	3991.16	11604.4	2117.61	14166.5	5207.98
1.083	6195.4	1884.64	5037.39	8446.3	3097.22	578.506	2131.16	12424.5	2502.38	1119.17	7602.92	10134.7	4601.74	1477.11	2762.6	5840.23	3973.2	2503.73	6520.43	15704.8	5698.56	1041.21	4285.74	4004.38	6458.29	5768.92	2618.31	9560.96	10037.2	2912.42	21250.8	25786	12280.7	2025.72	13601.3	12806.3	4484.76	4319.07	1962.8	11572.6	3485.43	6199.33	3271.34	16337	3816.32	8546.64	2402.61	16916.8	5449.21
1.119	6124.87	1280.82	5612.02	10502	3259.59	388.819	2151.97	12846.6	2726.26	728.703	7757.99	10116.6	4787.99	674.459	2134.51	5221.95	4109.19	2197.62	6609.56	15871.6	6090.7	674.876	4371.17	4001.07	6602.96	4304.02	2434.44	9955.8	10834.2	2279.44	23924.2	29292.5	12740.1	1755.15	14457.3	14908.6	5252.84	3033.07	2047.04	10396.1	3689.65	4588.13	2721.81	12483.8	3609.28	6059.04	2599.46	19460.1	5763.05
1.156	6243.11	853.33	5980.13	12088.9	3487.71	268.289	2162.6	12259.1	3033.94	436.437	7669.27	9486.52	4825.43	291.113	1575.07	4311.85	4288.65	1883.89	6365.73	14692.4	7009.75	452.102	4096.9	3792.09	6869.06	3175.66	2214.5	9845.27	11887.2	1757.16	26050.4	31621.2	13177.2	1472.99	14890.7	16238.3	6032.36	1959.16	2015.98	8572.37	3743.72	3290.88	2079.21	8518.14	3422.73	4216.57	2658.71	21233.5	6130.44
1.192	6757.35	576.814	6052.76	12631.2	3835.75	204.843	2200.66	11055.7	3440.74	259.638	7495.6	8474.56	4784	137.501	1135.53	3255.56	4627.32	1525.4	5846.12	12664.5	8498.12	315.243	3500.23	3328.21	7198.76	2371.48	1975.39	9209.52	13245.5	1346.83	27339.5	32330.1	13700.3	1191.77	14809.2	16515	6621.96	1181.56	1875.09	6541.79	3689.46	2276.13	1466.48	5185.17	3345.44	2942.28	2571.12	21566.8	6540.44
1.228	7816.65	414.005	5825.22	12065	4323.02	177.641	2277.77	9598.17	3970.34	168.652	7352.73	7360.82	4721.03	81.061	816.074	2241.11	5248.72	1157.87	5202.74	10384	10271.1	227.455	2723.55	2645.5	7553.22	1834.98	1735.33	8147.72	14929.6	1033.48	27636.3	31224.9	14359	938.259	14130.8	15627.5	6792.31	675.574	1655.39	4681.96	3558.04	1510.85	973.075	2840.43	3453.74	2061.12	2364.84	20153.1	6981.5
1.264	9462.46	327.896	5333.85	10606.6	4943.77	166.216	2362.82	8070.09	4648.4	125.48	7274.72	6379.8	4668.79	60.064	589.69	1421.54	6184.2	849.979	4597.37	8272.21	11630.7	167.421	1958.01	1893.48	7952.69	1487.86	1513.17	6814.55	16893.8	796.214	26891.7	28440.1	15178.1	736.793	12839.9	13688.7	6472.18	379.588	1402.82	3191.72	3378.25	961.514	630.835	1419.43	3787.43	1457.62	2073.69	17196	7401.81
1.3	11485.7	286.499	4649.44	8634.31	5700.09	156.807	2355.19	6530.91	5466.81	101.982	7206.63	5597.59	4620.27	50.03	430.306	850.291	7283.59	652.37	4111.59	6539.66	11744.3	125.476	1321.29	1221.79	8455.18	1246.64	1329.19	5401.81	18890.5	612.435	25199.5	24394	16191.5	593.882	11075.7	11059.8	5892.04	228.28	1167.3	2107.68	3135.53	595.303	418.102	665.475	4342.25	1057.01	1729.79	13382.5	7675.62
1.336	13341.4	265.045	3832.78	6518.76	6649.18	139.571	2237.52	5026.27	6381.3	82.855	7041.06	4973.16	4555.45	43.024	317.17	494.038	8167.74	560.847	3722.89	5203.82	10340.2	97.183	852.076	723.129	9019.58	1040.97	1195.93	4083.25	20606.4	470.329	22687	19669.4	17416	498.007	9098.23	8238.57	5280.27	156.739	976.884	1380.93	2886.82	367.926	295.221	304.998	5039.29	810.715	1373.6	9573.68	7650.01
1.372	14342	248.124	2987.37	4494.47	7856.91	117.269	2011.81	3615.17	7298.07	64.32	6652.39	4403.47	4434.21	35.904	238.691	292.293	8365.34	543.675	3356.61	4189.22	8022.01	80.138	536.411	405.054	9438.9	830.603	1113.74	2969.56	21774.9	362.534	19550.9	14908.5	18786.8	427.599	7196.67	5685.75	4739.32	128.46	838.28	917.41	2657.03	238.318	229.626	147.735	5772.84	671.235	1045.91	6386.61	7241.07
1.408	14161.3	228.435	2201.38	2847.08	9357.11	103.585	1683.26	2373.73	8078.06	49.152	5968.73	3790.93	4217.09	29.167	187.587	187.816	7678.67	559.286	2955.73	3406.12	5730.59	71.717	338.351	223.606	9430.83	614.4	1073.84	2102.41	22308.8	284.89	16060.8	10581.3	20102.3	361.749	5572.66	3670.52	4211.19	124.535	742.874	635.543	2462.65	167.67	196.783	80.731	6435.73	601.326	775.656	4045.36	6515.52
1.444	12934.8	205.031	1544.11	1659.39	10994.1	105.09	1324.8	1429.24	8596.02	40.016	5031.97	3109.52	3898.68	23.465	159.059	140.363	6376.98	566.002	2521.46	2785.94	4042.32	70.2	223.101	125.64	8868.43	419.895	1064.73	1468.66	22199	239.026	12537.8	7026.81	21061.2	292.126	4315.55	2253.45	3587.59	133.16	672.462	475.01	2297.12	133.44	185.739	52.283	6956.77	576.606	574.059	2485.09	5664.11
1.481	11109.6	180.382	1048.86	901.91	12282.1	121.97	972.226	797.285	8790.18	37.023	3981.6	2404.98	3492.09	19.085	150.57	126.648	4963.78	535.455	2105.37	2284.32	3026.6	74.705	163.06	73.619	7956.65	277.833	1062	1025.16	21439	225.447	9328.33	4368.04	21430.8	224.494	3399.21	1334.61	2868.24	144.646	612.982	391.889	2133.36	118.732	190.147	39.092	7326.44	581.163	434.487	1531.1	4891.65
1.517	9088.19	154.441	712.017	468.978	12631	146.398	654.986	415.943	8671.44	38.53	2977.72	1750.65	3029.45	16.404	162.495	135.707	3818.67	465.645	1760.96	1870.33	2498.27	85.088	138.787	46.123	7028.41	198.223	1042.67	722.124	20029.4	247.114	6662.61	2536.13	21068.2	169.682	2741.79	776.366	2175.55	152.603	557.799	357.811	1982.83	114.708	209.121	32.1	7606.41	602.717	340.836	975.643	4330.04
1.553	7204.98	129.162	503.716	241.438	11814.2	163.09	406.915	213.816	8298.36	41.768	2136.2	1209.77	2554.84	15.857	198.301	159.065	3071.65	376.795	1506.38	1534.3	2239.98	99.656	137.281	31.303	6320.73	172.219	987.583	516.869	18016.5	311.673	4661.74	1399.76	20004.8	134.386	2257.4	453.615	1668.45	154.588	507.048	357.859	1836.34	111.671	242.129	27.916	7866.32	635.956	274.501	660.546	4019.56
1.589	5567.58	105.166	379.473	129.887	10003.3	159.508	233.545	116.508	7730.14	41.912	1496.27	806.056	2111.46	19.211	259.575	183.462	2667.77	295.663	1323.62	1258.73	2080.82	114.351	148.777	23.668	5884.02	186.416	891.162	378.942	15583.1	417.499	3272.03	753.769	18406.8	118.114	1879.88	273.705	1400.58	149.3	467.832	379.484	1707.89	102.839	291.385	25.987	8117.89	671.185	222.228	484.158	3924.72
1.625	4219.62	83.39	306.42	75.639	7855.36	136.172	124.818	66.644	7002.91	35.613	1039.09	523.968	1728.82	28.3	339.447	190.408	2509.66	242.772	1181.23	1025.62	1916.73	122.287	164.346	21.176	5624.77	228.933	767.885	289.46	12966	549.919	2348.84	411.83	16490.3	115.365	1572.52	175.947	1349.94	142.23	445.184	416.409	1595.13	86.507	354.951	27.071	8275.76	694.252	178.48	387.867	3948.97
1.661	3193.54	65.657	260.265	48.417	5921.21	104.36	64.173	39.246	6146.12	24.971	728.92	334.795	1413.62	45.073	419.087	170.142	2508.75	231.436	1053.32	821.763	1710.77	117.25	176.249	23.391	5400.89	284.541	647.319	237.359	10486.3	675.1	1752.83	245.418	14447.6	121.662	1321.69	122.769	1465.96	141.938	439.425	465.038	1497.66	66.155	435.374	31.471	8233.14	700.838	142.711	333.945	3950.47
1.697	2507.8	53.771	225.991	33.163	4387.59	73.857	33.013	24.324	5227.36	16.159	530.095	211.091	1158.71	69.521	471.648	130.629	2594.75	265.313	928.853	643.555	1477.43	100.234	182.031	31.319	5099.79	333.277	557.084	216.206	8387.42	762.668	1360.89	167.107	12417.3	132.885	1124.17	92.948	1668.18	154.738	440.05	517.615	1437.23	47.837	521.259	39.655	7910.16	697.98	116.958	301.484	3794.51
1.733	2127.28	49.606	193.544	23.874	3302.05	50.112	17.793	16.233	4337.8	13.418	410.069	131.606	960.815	97.336	487.681	90.165	2700.8	332.94	807.095	494.695	1257.54	80.237	187.055	45.986	4681.09	364.483	512.504	222.525	6774.88	799.602	1092.47	130.734	10490.1	145.736	978.412	73.752	1881.18	181.998	441.727	559.364	1410.49	35.728	604.405	50.596	7294.65	703.24	103.234	276.264	3432.28
1.769	1957.86	52.901	162.078	17.842	2564.53	34.032	10.466	12.011	3553.92	19.366	341.279	81.908	815.309	121.046	478.423	60.311	2763.41	404.695	693.782	384.784	1090.68	65.811	200.821	67.02	4196.4	385.353	515.102	253.732	5676.63	795.684	907.367	113.077	8784.81	155.456	873.98	59.601	2056.73	217.319	440.322	577.424	1416.98	29.818	653.978	63.614	6447.9	736.055	101.174	247.67	2929.39
1.806	1896.78	62.219	133.639	13.873	2071.47	24.883	6.376	9.682	2923.87	39.419	301.002	51.725	711.732	132.631	464.718	43.133	2723.73	441.093	600.315	316.929	1001.01	60.286	232.401	89.58	3735.37	413.252	555.843	309.164	5041.3	759.828	785.601	102.645	7388.5	157.368	794.003	48.025	2181.99	245.375	434.007	565.96	1414.02	26.554	658.073	77.115	5480.71	808.745	108.202	212.769	2412.47
1.842	1852.17	72.906	110.086	11.568	1750.02	20.305	4.457	8.068	2451.45	82.478	271.17	33.869	641.728	129.275	462.86	36.132	2554.69	421.805	541.18	288.97	985.856	63.319	288.888	107.905	3365.91	463.292	618.644	387.404	4790.23	697.299	716.851	94.101	6344.64	152.243	722.727	39.227	2243.85	250.709	422.931	521.195	1366.03	25.073	607.798	92.576	4531.16	919.006	120.915	173.161	1977.57
1.878	1778.69	79.196	92.9	10.467	1524.8	18.352	3.835	6.403	2101.05	154.824	239.786	23.427	601.06	115.033	474.676	36.826	2292.32	357.978	529.076	296.676	1021.6	72.577	371.643	118.829	3104.01	541.257	679.051	486.534	4852.53	617.467	691.286	84.735	5620.64	147.188	654.526	33.885	2235.54	234.092	403.747	452.814	1257.8	24.125	528.5	111.755	3730.59	1037.23	134.05	134.004	1659.19
1.914	1657.76	77.323	80.472	10.975	1342.95	18.1	3.795	5.013	1825.38	246.569	202.36	17.571	589.67	96.683	489.71	44.109	2015.73	277.261	570.65	337.171	1074.08	85.005	473.233	124.938	2921.56	642.027	708.395	602.913	5153.22	527.036	693.407	75.005	5115.84	150.809	595.414	32.216	2139.21	212.16	371.083	380.647	1120.28	23.773	450.227	136.557	3150.23	1118.52	144.376	100.029	1450.98
1.95	1501.2	67.769	71.369	12.624	1173.11	19.293	4.754	4.072	1586.49	324.832	161.339	13.41	607.633	80.952	491.916	56.107	1798.95	202.506	661.64	410.216	1119.24	98.168	576.197	131.567	2777.19	758.782	681.748	734.277	5630.33	438.92	707.402	65.003	4711.53	167.223	555.769	33.732	1930.84	206.007	324.431	321.719	1012.06	24.306	396.368	166.247	2763.37	1151.38	152.664	74.336	1336.55
1.986	1308.45	54.597	64.691	15.047	1000.42	21.434	6.823	3.308	1363.55	357.628	122.431	10.538	648.584	70.889	471.636	68.547	1674.91	145.451	782.168	520.384	1158.51	110.161	654.404	142.583	2635.38	879.488	598.928	857.062	6220.21	364.865	720.308	56.147	4328.42	192.49	544.846	36.492	1670.72	229.48	268.338	281.268	972.793	27.082	372.263	195.323	2509.2	1167.48	162.313	57.502	1305.37
正規化	(X-Xmin)/(Xmax-Xmin)
Max	14342	8826.43	6052.76	12631.2	12631	2214.48	2362.82	12846.6	8790.18	3568.38	7757.99	10134.7	4825.43	7538.88	3840.85	6100.05	8365.34	8044.98	6609.56	15871.6	11744.3	5339.45	4371.17	4004.38	9438.9	18043.8	2776.59	9955.8	22308.8	7053.82	27636.3	32330.1	21430.8	3947.39	14890.7	16515	6792.31	7225.58	2047.04	11897.5	3743.72	10504.1	3779.13	19997.7	8275.76	21921.3	2658.71	21566.8	7675.62
Min	340.151	49.606	64.691	10.467	287.356	0	3.795	3.308	1363.55	5.895	88.058	10.538	589.67	15.857	134.587	17.049	1277.83	134.403	352.337	153.087	985.856	60.286	42.889	21.176	1087.63	20.179	156.36	77.186	4248.97	134.241	220.655	22.107	3040.26	115.365	292.774	32.216	272.797	124.535	18.337	36.124	233.651	23.773	65.01	20.581	1766.46	53.696	101.174	57.502	839.214
0	0.0119302	0.0113598	0.0170942	0.00328152	0.00324418	0.00287156	0.00149807	0.000243785	0.348128	0.0106392	0	0.00536422	0.151342	0.00247148	0.00892435	0.000357882	0.0301707	0.0298104	0.042836	0.00628824	0.157863	0.0210628	0.0175635	0.0378505	0.0216604	0.00112724	0.00902095	0.000179276	0.00572237	0.0420595	0.00215607	0.00231379	0.0519581	0.0521982	0.0142265	0.0132008	0	0.0330956	0.015433	0.000746961	0.088173	0.0343926	0.0186935	0.00492038	0	0	0.0432514	0.00414946	0.0816607
0.036	0.00535335	0.016718	0.017611	0.00531048	0.00203943	0.00131047	0.00274944	0.000394603	0.375542	0.00749336	0.000306782	0.00598155	0.177633	0.00270809	0.00614284	0	0.0245367	0.0250149	0.0495914	0.00842075	0.138376	0.0173514	0.0100079	0.0341735	0.00419553	0.000511994	0.0121623	0	0.0249871	0.0271092	0.00163972	0.00280321	0.041389	0.0488178	0.00860465	0.0142152	0.00440094	0.0253135	0.0132681	0.000127557	0.071093	0.0419737	0.00788855	0.00371074	0.00559108	0.000582596	0.0510831	0.00462828	0.0928688
0.072	0.00181161	0.0210828	0.0174435	0.007395	0.000536309	0.000487248	0.0048965	0.000493565	0.401332	0.00390261	0.000363497	0.00641468	0.201465	0.00267938	0.00527216	2.18642e-05	0.0143372	0.0205873	0.0519282	0.00990524	0.109008	0.0127058	0.00400713	0.0280094	0	0.000144754	0.0158364	4.87923e-05	0.0363146	0.0174894	0.00142732	0.00349146	0.0304726	0.0454258	0.00412689	0.0139956	0.0112186	0.0162627	0.0113003	0	0.0536833	0.0463043	0.00203952	0.00242322	0.00237629	0.00107428	0.0580469	0.0061214	0.105925
0.108	0.00036695	0.0228757	0.0160636	0.00822942	0	0.000135021	0.00735217	0.000508048	0.414977	0.00137601	0.000191397	0.00681807	0.215403	0.00231343	0.00588247	0.000392734	0.00486856	0.0159054	0.0512122	0.0102826	0.0785892	0.00821361	0.000732392	0.0218437	0.009517	0	0.0196078	0.000288704	0.0374069	0.0110401	0.00137688	0.00405869	0.0207607	0.0448376	0.00124778	0.0124265	0.0213766	0.00840116	0.0104599	0.00026523	0.0356976	0.047348	0	0.00135109	0.00574824	0.00124613	0.0666782	0.00917641	0.124864
0.144	0	0.0219308	0.0135889	0.00723922	0.000818803	5.01247e-05	0.00910332	0.000478694	0.408893	9.03863e-05	0.000112517	0.00730878	0.219261	0.00186614	0.00726338	0.0010794	0.000763314	0.0108809	0.0486365	0.00975981	0.0546606	0.00508944	0	0.0172377	0.0285354	2.38575e-06	0.0220824	0.000785029	0.031341	0.00629402	0.00126694	0.00411845	0.0125821	0.0487614	0	0.0100717	0.0350322	0.00337063	0.0104766	0.000697304	0.0187247	0.0457398	0.00122129	0.000609247	0.0271241	0.00117548	0.0782999	0.0144008	0.153375
0.181	1.2784e-05	0.0189318	0.0108427	0.00514354	0.00219522	0	0.00926482	0.000446303	0.383826	0	0.000504046	0.00804731	0.221434	0.0016508	0.0085342	0.00182985	0.00312465	0.00603698	0.0442422	0.00901616	0.0392524	0.00383754	0.00118777	0.0144532	0.0513988	9.07141e-05	0.0221755	0.00155487	0.0240023	0.00266895	0.000978894	0.00351622	0.00595057	0.056867	0.000246885	0.00778262	0.0522077	0.00169834	0.0106994	0.00113772	0.00584633	0.042541	0.00620713	0.000172948	0.0652841	0.00116634	0.0930798	0.0221001	0.193333
0.217	0.000302888	0.0151718	0.0087838	0.00313549	0.00323503	0	0.00815674	0.000419441	0.348567	0.000819652	0.001845	0.00899959	0.23122	0.00190522	0.00963423	0.00230248	0.00893924	0.00221627	0.0373292	0.00857503	0.0299342	0.00417528	0.00336253	0.0128465	0.0716955	0.000250282	0.01923	0.00256068	0.0188834	0.000412597	0.000558805	0.00248976	0.00151535	0.0666937	0.00156913	0.00606859	0.072156	0.00330402	0.0101183	0.00143676	0	0.0384478	0.0152817	0	0.109451	0.00164522	0.110227	0.0315979	0.24111
0.253	0.00108257	0.012017	0.0080637	0.0017751	0.00377069	0	0.00670657	0.000422789	0.315013	0.00213138	0.00478296	0.00991305	0.250432	0.00265598	0.0112175	0.00223278	0.0129435	9.62004e-05	0.0278958	0.00853425	0.0229575	0.00573973	0.00526513	0.0114893	0.0850135	0.00051965	0.0141159	0.00373028	0.0157659	0	0.00017811	0.00145521	0	0.0755976	0.0034083	0.00509994	0.092799	0.00763676	0.00786167	0.00158986	0.0041871	0.0336554	0.0287538	4.24485e-05	0.149567	0.00327543	0.127633	0.0409343	0.283087
0.289	0.00276227	0.0104651	0.00894946	0.000986713	0.00475662	0	0.00551625	0.000472543	0.29044	0.00348408	0.0104099	0.0105332	0.269767	0.00375448	0.0133752	0.00179747	0.0112011	0	0.0174323	0.00854945	0.0162914	0.00833314	0.0060271	0.0100593	0.0903099	0.000996579	0.00803783	0.00482335	0.0124815	0.00155096	0	0.000695679	0.0011134	0.0823695	0.0050734	0.00485951	0.110647	0.0135755	0.00462463	0.00167468	0.0220606	0.0288736	0.0452635	0.000285577	0.18339	0.00741593	0.143718	0.0478153	0.29832
0.325	0.00546683	0.0115936	0.0116816	0.000527705	0.00732548	0	0.00474983	0.000514899	0.274216	0.00439524	0.0198541	0.0105916	0.273667	0.00476178	0.015878	0.00139043	0.00512803	0.00210238	0.00831791	0.00817614	0.0104032	0.0127139	0.00583095	0.00842589	0.090467	0.00196836	0.00275319	0.00573248	0.00757416	0.00556479	0.000132406	0.000242138	0.00355716	0.0882903	0.00587954	0.00522286	0.12419	0.0191268	0.00163355	0.00184042	0.0604245	0.0243033	0.062323	0.000742599	0.212483	0.0170094	0.156784	0.0509313	0.272696
0.361	0.00914169	0.0166915	0.0164429	0.00028279	0.0117239	0	0.00467056	0.00054947	0.261479	0.00483904	0.0332716	0.010247	0.25189	0.0051369	0.0178239	0.00136314	0	0.00683768	0.00239531	0.00712598	0.00753723	0.0210528	0.00581547	0.0069286	0.0914836	0.00390087	0	0.00645262	0.00242511	0.0131868	0.000661848	3.7483e-05	0.00618461	0.0963221	0.00550668	0.00607205	0.131108	0.0223371	0	0.00226246	0.124591	0.0203613	0.0754939	0.00137492	0.237289	0.0365544	0.166978	0.0507542	0.212742
0.397	0.0135242	0.0280918	0.0235413	0.000198642	0.0164423	0	0.00499443	0.000542073	0.245506	0.00520114	0.0484257	0.00981556	0.212174	0.00476949	0.0176655	0.00187111	0.000746242	0.0155458	0	0.00544579	0.0110539	0.0366084	0.00687593	0.00604815	0.100101	0.00757998	0.00165481	0.00727055	0	0.026831	0.0016627	0	0.00908899	0.110085	0.00411141	0.007215	0.128421	0.0229427	0.000235618	0.00297975	0.220548	0.0169441	0.0824296	0.00203673	0.256602	0.0719236	0.176506	0.0485498	0.141477
0.433	0.0183955	0.0492922	0.0335227	0.000331202	0.0191733	0	0.00540943	0.000537479	0.221941	0.00600564	0.0600162	0.00981033	0.174726	0.00421333	0.0145915	0.00308318	0.00926079	0.0309444	0.000382598	0.00350529	0.0247733	0.0622767	0.0100157	0.00624197	0.121806	0.0142178	0.00931329	0.00875447	0.00299272	0.0508077	0.0033231	8.87706e-05	0.0135365	0.132977	0.00235541	0.00843931	0.11383	0.0224789	0.00272785	0.00406512	0.334556	0.0139986	0.0832281	0.00259146	0.264033	0.129272	0.189665	0.0453831	0.0805056
0.469	0.0240391	0.0847608	0.0462296	0.000749087	0.0186652	1.85145e-05	0.00582782	0.000526734	0.190771	0.00799329	0.0634464	0.0106037	0.155586	0.00418901	0.00924597	0.00520023	0.0242415	0.0577882	0.00209678	0.00175086	0.0509902	0.0993326	0.0157127	0.00772043	0.155622	0.0258768	0.0236925	0.0116033	0.0121938	0.0903126	0.00589758	0.000274793	0.0210542	0.168619	0.00105488	0.00951286	0.0893541	0.0230708	0.00743183	0.0056339	0.44606	0.0116859	0.0818222	0.0029721	0.256517	0.212295	0.211271	0.0420615	0.0387568
0.506	0.0310753	0.138194	0.06101	0.00163691	0.0158945	0.000934758	0.00574982	0.000545265	0.156556	0.0132635	0.0576971	0.0125564	0.158614	0.00553009	0.00345982	0.00861581	0.0424527	0.10315	0.00343363	0.000500237	0.0886637	0.146298	0.024348	0.0108004	0.194187	0.0462047	0.0432	0.0168512	0.0266703	0.151228	0.0097169	0.000588399	0.032105	0.221054	0.00109632	0.0102777	0.0624872	0.0260269	0.0143545	0.00792537	0.51151	0.0102303	0.0810034	0.00328586	0.240221	0.31851	0.2451	0.039183	0.0144042
0.542	0.0394907	0.211633	0.0760818	0.00345338	0.01267	0.00510052	0.00545478	0.000643838	0.125842	0.026934	0.046355	0.016111	0.177185	0.00928018	0	0.0139577	0.0609352	0.175759	0.00356372	0	0.131715	0.200893	0.0364385	0.0161026	0.226133	0.0814202	0.0638604	0.0259193	0.0446409	0.237414	0.0152333	0.00109583	0.0461813	0.293422	0.0033126	0.0106529	0.0410836	0.031907	0.0229092	0.0114421	0.517325	0.010064	0.0835906	0.0037183	0.225003	0.439177	0.292255	0.0373458	0.00246972
0.578	0.0486532	0.305956	0.0892166	0.00641027	0.0105623	0.0147917	0.00526657	0.000932783	0.101818	0.0612906	0.0349086	0.0217698	0.202101	0.0166848	0.00140681	0.0226679	0.0758809	0.28181	0.00252684	0.000473899	0.171055	0.262098	0.0527576	0.0241622	0.243312	0.140009	0.0814607	0.0403708	0.0648414	0.344006	0.0232091	0.00199536	0.0617016	0.387351	0.00862904	0.0107057	0.029145	0.0411232	0.0323216	0.0168441	0.468148	0.0115635	0.089362	0.00456177	0.220218	0.55763	0.348932	0.0373304	0
0.614	0.0582263	0.419876	0.0992089	0.0106271	0.00990267	0.034987	0.00554084	0.00151643	0.085086	0.13893	0.02677	0.0302947	0.227451	0.0295688	0.0101571	0.0369983	0.0866878	0.42184	0.00209614	0.00226573	0.199294	0.331174	0.0740829	0.0361285	0.246772	0.230343	0.0957014	0.0613853	0.0875567	0.460612	0.0346187	0.00367646	0.0763283	0.499908	0.0180128	0.0107643	0.0277429	0.0551601	0.0418572	0.025039	0.400454	0.0158105	0.099393	0.00629199	0.229831	0.658137	0.407395	0.0398545	0.00806959
0.65	0.0684371	0.550357	0.107636	0.0160058	0.00967762	0.0747743	0.0069855	0.00264932	0.0747783	0.280987	0.0233952	0.0426324	0.250237	0.0517154	0.029366	0.060152	0.0963432	0.586599	0.00464216	0.00601366	0.214501	0.41139	0.100273	0.0541075	0.245346	0.35542	0.112693	0.0890587	0.115788	0.57558	0.0504488	0.00688715	0.088057	0.622333	0.032415	0.0112933	0.0358628	0.0776034	0.0528017	0.037212	0.338497	0.0250001	0.115631	0.00983445	0.25016	0.734414	0.457353	0.0454525	0.0312263
0.686	0.0815828	0.688334	0.118915	0.02244	0.00944989	0.147588	0.0105285	0.0048145	0.0692152	0.488682	0.0252651	0.0597163	0.269512	0.0916228	0.0633395	0.0961163	0.110582	0.754473	0.0131045	0.0126939	0.220531	0.503853	0.128989	0.081059	0.250067	0.508399	0.14309	0.121763	0.152595	0.683722	0.0708456	0.012783	0.0964123	0.74212	0.0527875	0.0129222	0.052811	0.116614	0.066329	0.055563	0.294557	0.0431859	0.141041	0.0172748	0.269831	0.792906	0.491119	0.0546416	0.0754255
0.722	0.100075	0.81938	0.137828	0.0301357	0.00989781	0.273716	0.0174326	0.00882578	0.0669732	0.721139	0.0335286	0.0825879	0.285302	0.164657	0.118548	0.148543	0.13492	0.895461	0.0316928	0.0236767	0.225709	0.608267	0.157831	0.122093	0.266408	0.67278	0.196893	0.15737	0.197669	0.786527	0.095805	0.0233787	0.103469	0.848255	0.080468	0.0165349	0.0767732	0.184181	0.0844982	0.0838122	0.268109	0.0768283	0.1836	0.0328448	0.275506	0.845698	0.506086	0.0680406	0.144053
0.758	0.125445	0.926241	0.168299	0.0398871	0.0115439	0.464472	0.0301196	0.0161086	0.0682221	0.908297	0.0512268	0.112777	0.299206	0.289335	0.201966	0.219695	0.171275	0.981556	0.066554	0.0408019	0.240279	0.721832	0.186167	0.18381	0.294683	0.825621	0.280208	0.195006	0.244155	0.881944	0.124796	0.0414946	0.11322	0.932714	0.117341	0.023454	0.105522	0.288629	0.111464	0.127143	0.251109	0.137573	0.247998	0.0647285	0.263811	0.898391	0.503396	0.086831	0.233058
0.794	0.158009	0.992111	0.211324	0.0530881	0.0163885	0.68651	0.0536377	0.0290974	0.0738228	1	0.0832165	0.152516	0.315689	0.472172	0.317733	0.310032	0.213598	1	0.124318	0.0666028	0.272939	0.838914	0.21802	0.271913	0.332086	0.94188	0.391675	0.236264	0.281377	0.959931	0.15793	0.0697766	0.129999	0.985877	0.165943	0.0357903	0.139373	0.430307	0.151521	0.192248	0.242614	0.239843	0.34495	0.1253	0.24801	0.948996	0.489856	0.112522	0.329273
0.831	0.196957	1	0.265421	0.071939	0.0276271	0.888465	0.0954019	0.0527472	0.0839353	0.986257	0.135988	0.206917	0.340067	0.691509	0.465734	0.419389	0.251683	0.959129	0.210018	0.105327	0.32654	0.943549	0.260426	0.386955	0.376492	1	0.522499	0.285376	0.300502	1	0.196637	0.110922	0.157123	1	0.22852	0.0567509	0.182046	0.59693	0.209136	0.284881	0.245654	0.395544	0.469089	0.227906	0.24567	0.987263	0.47322	0.147367	0.41689
0.867	0.243437	0.949083	0.327233	0.0987528	0.0478858	1	0.166735	0.100842	0.0963738	0.89981	0.216882	0.283078	0.378733	0.890547	0.635675	0.545706	0.276607	0.872874	0.322482	0.163796	0.392844	1	0.32103	0.519249	0.42814	0.989347	0.659557	0.348116	0.299989	0.991033	0.243341	0.166315	0.195574	0.970919	0.306604	0.0908285	0.237401	0.76535	0.289702	0.406903	0.266746	0.600036	0.619687	0.38184	0.26565	1	0.462543	0.194332	0.486459
0.903	0.296444	0.845805	0.393282	0.136431	0.0789665	0.971031	0.280975	0.186317	0.107196	0.790057	0.330621	0.38636	0.438352	1	0.803771	0.681047	0.289138	0.757451	0.452982	0.251248	0.452299	0.968923	0.404923	0.650965	0.487015	0.915003	0.789884	0.429588	0.28664	0.935438	0.300876	0.236222	0.244608	0.90413	0.399842	0.143808	0.30126	0.901054	0.39407	0.551028	0.316452	0.811411	0.76693	0.575706	0.301399	0.978374	0.469332	0.255788	0.536912
0.939	0.350473	0.707985	0.463327	0.1892	0.11822	0.849673	0.433835	0.315867	0.113697	0.691316	0.475072	0.516527	0.522795	0.978402	0.936673	0.810898	0.298405	0.631581	0.588861	0.376247	0.483779	0.839442	0.512579	0.764359	0.546983	0.798018	0.89727	0.531015	0.271169	0.844786	0.371828	0.322285	0.301872	0.815818	0.505439	0.221911	0.366431	0.986923	0.514752	0.704186	0.399394	0.965536	0.894889	0.77782	0.336542	0.91776	0.503607	0.332633	0.571287
0.975	0.394265	0.558321	0.539001	0.263895	0.158838	0.688306	0.604662	0.486688	0.117029	0.609304	0.636414	0.665847	0.63056	0.829258	1	0.918026	0.313012	0.514143	0.718419	0.539104	0.480703	0.647547	0.638574	0.851221	0.596133	0.664921	0.970161	0.647717	0.264206	0.73434	0.45667	0.42459	0.362819	0.724094	0.617652	0.329678	0.427639	1	0.642724	0.847176	0.520575	1	0.973475	0.933124	0.357033	0.8154	0.570862	0.425648	0.594536
1.011	0.418795	0.418232	0.625374	0.367734	0.191173	0.519932	0.760171	0.681357	0.121652	0.528594	0.790425	0.813332	0.750478	0.602861	0.974535	0.984893	0.334336	0.418523	0.833245	0.722947	0.45816	0.452933	0.771808	0.917551	0.625012	0.535106	1	0.768647	0.269863	0.61874	0.554182	0.542216	0.420354	0.640694	0.728393	0.465957	0.487891	0.91481	0.768783	0.954626	0.666996	0.919009	1	1	0.358004	0.679108	0.670257	0.534256	0.614224
1.047	0.42423	0.301121	0.724758	0.505173	0.212757	0.375764	0.859893	0.854622	0.132948	0.428638	0.910529	0.93312	0.86263	0.372214	0.867481	1	0.358531	0.348404	0.925638	0.887828	0.437635	0.295374	0.894482	0.968095	0.635979	0.418545	0.987023	0.878226	0.288817	0.505807	0.660136	0.670422	0.467751	0.567176	0.828924	0.620867	0.555325	0.769365	0.876384	1	0.812127	0.760791	0.962137	0.956016	0.341773	0.52821	0.788428	0.655949	0.639044
1.083	0.418176	0.209078	0.830435	0.668413	0.227637	0.261238	0.901798	0.967133	0.153344	0.312499	0.979782	1	0.947189	0.194238	0.709074	0.957288	0.380299	0.299513	0.985756	0.989385	0.438046	0.185811	0.980262	1	0.643095	0.318955	0.939593	0.960031	0.320505	0.401495	0.767084	0.797445	0.502457	0.498524	0.911672	0.775	0.646055	0.590693	0.958475	0.972605	0.926414	0.589249	0.863282	0.816757	0.314912	0.38838	0.899865	0.783813	0.67433
1.119	0.413138	0.14028	0.926397	0.831297	0.240791	0.17558	0.91062	1	0.183489	0.202894	1	0.998211	0.99116	0.0875449	0.539605	0.855647	0.399485	0.260817	1	1	0.474495	0.116418	1	0.999171	0.660418	0.237679	0.86942	1	0.364633	0.310018	0.864599	0.90598	0.527438	0.427917	0.970311	0.90254	0.763867	0.409593	1	0.873422	0.984596	0.435515	0.715325	0.623877	0.283105	0.274623	0.976833	0.902056	0.720237
1.156	0.421583	0.0915734	0.987871	0.957033	0.259272	0.121152	0.915122	0.954256	0.224919	0.120854	0.988433	0.93598	1	0.0365885	0.388661	0.706032	0.424807	0.221158	0.961034	0.924976	0.559921	0.0742193	0.936632	0.946705	0.692281	0.175074	0.785481	0.988811	0.422943	0.23454	0.942154	0.978059	0.551205	0.354284	1	0.983214	0.883434	0.258359	0.984688	0.719666	1	0.311736	0.542308	0.425364	0.254446	0.190367	1	0.984506	0.773978
1.192	0.458309	0.0600682	1	1	0.287468	0.0925017	0.931257	0.860559	0.279695	0.0712264	0.96579	0.836025	0.990218	0.0161696	0.270067	0.532386	0.472591	0.175841	0.877991	0.795964	0.698265	0.048295	0.798778	0.830245	0.73176	0.130456	0.694225	0.924455	0.498153	0.17524	0.989174	1	0.579652	0.280896	0.994417	1	0.97387	0.148855	0.915238	0.548473	0.984542	0.214912	0.377335	0.258525	0.242573	0.132094	0.965751	1	0.833951
1.228	0.533964	0.0415183	0.962001	0.95514	0.326943	0.080218	0.963947	0.747072	0.351005	0.0456863	0.947163	0.726016	0.975352	0.00866726	0.183874	0.365619	0.560266	0.12938	0.775168	0.650884	0.86306	0.0316658	0.619335	0.658848	0.774204	0.10069	0.602606	0.81697	0.591404	0.129955	1	0.965791	0.615469	0.214741	0.947943	0.946161	1	0.0775997	0.806947	0.391677	0.947103	0.141892	0.24449	0.141154	0.259211	0.091799	0.885096	0.934275	0.898467
1.264	0.651505	0.0317074	0.879944	0.839587	0.377232	0.0750588	1	0.628093	0.442307	0.0335678	0.936992	0.629117	0.963019	0.00587623	0.122793	0.230888	0.692256	0.0904582	0.678422	0.516531	0.989442	0.0202939	0.442467	0.470051	0.822038	0.0814309	0.517819	0.682014	0.700162	0.0956667	0.972839	0.879596	0.660004	0.162167	0.859512	0.82853	0.950897	0.0359177	0.682448	0.266039	0.895879	0.0894759	0.152344	0.0700226	0.310474	0.064201	0.771256	0.796797	0.959948
1.3	0.796005	0.0269907	0.765648	0.68331	0.438504	0.0708099	0.996764	0.50825	0.552507	0.0269719	0.928114	0.551855	0.951565	0.00454246	0.079789	0.136979	0.847372	0.0654778	0.600786	0.406308	1	0.0123485	0.295361	0.301418	0.882207	0.0680476	0.447604	0.539005	0.810724	0.0691074	0.911116	0.754362	0.715109	0.124873	0.738661	0.669041	0.861911	0.0146098	0.566353	0.174647	0.826731	0.0545334	0.0950676	0.0322816	0.39571	0.0458814	0.636789	0.619501	1
1.336	0.928535	0.0245464	0.629266	0.515684	0.515393	0.0630266	0.946883	0.391096	0.675642	0.0216029	0.906527	0.490178	0.93626	0.00361118	0.0492634	0.0784134	0.972119	0.0539081	0.538666	0.321323	0.869491	0.00698917	0.186953	0.176228	0.94979	0.0566361	0.396749	0.405529	0.905737	0.0485706	0.81947	0.608126	0.781693	0.0998537	0.6032	0.497875	0.768074	0.00453511	0.472492	0.113377	0.755874	0.0328379	0.0619827	0.0142371	0.502792	0.0346182	0.49752	0.442422	0.996253
1.372	1	0.0226184	0.488084	0.355289	0.613236	0.0529556	0.851204	0.281226	0.799087	0.0164001	0.855852	0.433907	0.907638	0.00266475	0.0280887	0.045248	1	0.0517373	0.480129	0.256775	0.654011	0.00376044	0.114023	0.0963743	1	0.0449645	0.365378	0.292791	0.970439	0.0329923	0.705081	0.460766	0.856234	0.0814801	0.472937	0.342997	0.685101	0.000552736	0.404171	0.0742986	0.690408	0.0204711	0.0443217	0.00636498	0.615485	0.0282399	0.369394	0.29425	0.936436
1.408	0.987094	0.0203751	0.356824	0.224759	0.734772	0.0467763	0.711928	0.184565	0.904113	0.0121424	0.766717	0.373404	0.856379	0.00176924	0.0143001	0.0280728	0.903115	0.0537108	0.416062	0.206955	0.441023	0.0021653	0.0682631	0.050821	0.999033	0.0329689	0.350154	0.205011	1	0.0217714	0.577777	0.32683	0.927766	0.064296	0.361688	0.220734	0.604093	0	0.357143	0.0505353	0.635031	0.0137301	0.035479	0.00301094	0.717322	0.0250429	0.263723	0.185402	0.830305
1.444	0.899493	0.0177086	0.24706	0.130652	0.867387	0.0474559	0.559977	0.111025	0.973856	0.00957786	0.644583	0.306099	0.781207	0.0010113	0.00660288	0.0202719	0.719455	0.0545598	0.346659	0.1675	0.284099	0.00187795	0.0416359	0.0262262	0.93169	0.0221773	0.346674	0.140857	0.993923	0.0151433	0.449275	0.21681	0.979905	0.0461273	0.275572	0.134761	0.508442	0.00121461	0.322435	0.0370012	0.587871	0.010464	0.0325054	0.00158691	0.797368	0.0239125	0.184899	0.112862	0.705765
1.481	0.769141	0.0149002	0.164354	0.0706334	0.971737	0.0550784	0.410521	0.0618204	1	0.00873772	0.507637	0.236508	0.685218	0.000429083	0.00431243	0.0180172	0.520063	0.0506982	0.280161	0.135587	0.189687	0.0027313	0.0277641	0.0131661	0.822512	0.0142953	0.345635	0.0959625	0.951838	0.0131809	0.332207	0.134516	1	0.0284781	0.2128	0.0790157	0.398104	0.00283212	0.293116	0.0299935	0.541218	0.00906065	0.0336923	0.00092661	0.854159	0.0241209	0.130326	0.0685099	0.592773
1.517	0.624776	0.0119445	0.108103	0.0363301	1	0.0661095	0.276042	0.0321285	0.984013	0.00916074	0.376751	0.171878	0.575995	7.27102e-05	0.00752995	0.0195065	0.358496	0.0418733	0.22512	0.10925	0.140579	0.00469809	0.0221561	0.00626306	0.711362	0.00987835	0.338258	0.0652863	0.873787	0.0163121	0.234974	0.0778143	0.980284	0.0141745	0.167765	0.0451472	0.291856	0.00395266	0.265914	0.0271205	0.498333	0.0086767	0.0388009	0.000576609	0.897171	0.0251065	0.0937081	0.0426858	0.510623
1.553	0.490279	0.00906433	0.0733166	0.018301	0.933829	0.0736472	0.170884	0.0163905	0.933777	0.0100697	0.267036	0.118453	0.463946	0	0.0171909	0.0233464	0.253096	0.0306415	0.184435	0.0878715	0.116571	0.00745762	0.0218082	0.00254243	0.626623	0.00843558	0.317232	0.0445086	0.76233	0.025642	0.161991	0.0426411	0.922461	0.00496369	0.134582	0.0255661	0.214073	0.00423219	0.240898	0.0271245	0.456598	0.00838692	0.0476881	0.00036717	0.9371	0.0266266	0.0677711	0.0280364	0.465207
1.589	0.373337	0.00633031	0.0525682	0.00946224	0.787118	0.0720296	0.0973917	0.00881394	0.857266	0.0101101	0.183601	0.0785765	0.359271	0.000445832	0.0337234	0.027357	0.196112	0.0203854	0.155226	0.0703398	0.101777	0.0102412	0.0244642	0.000625628	0.574331	0.00922327	0.280434	0.0305464	0.627586	0.0409357	0.111301	0.0226465	0.835567	0.000717375	0.108722	0.014651	0.172986	0.00348751	0.221567	0.0289477	0.420002	0.0075442	0.0609499	0.000270609	0.975746	0.0282376	0.0473323	0.0198359	0.451334
1.625	0.277067	0.00384923	0.0403684	0.0051639	0.61311	0.0614917	0.051302	0.00493145	0.759344	0.00834193	0.123995	0.0507135	0.268937	0.00165399	0.055274	0.0284989	0.173803	0.0136993	0.132469	0.0555099	0.086525	0.0117445	0.0280612	0	0.543287	0.0115822	0.233386	0.0214882	0.482677	0.0600727	0.0776267	0.0120627	0.73136	0	0.0876662	0.00872009	0.165218	0.00249189	0.210404	0.0320607	0.387878	0.00598586	0.0780646	0.000324871	1	0.0292924	0.0302267	0.0153592	0.454882
1.661	0.203786	0.00182879	0.0326606	0.00300697	0.456418	0.0471262	0.0255944	0.00279819	0.643976	0.00535469	0.0835551	0.0320281	0.194523	0.00388355	0.0767619	0.0251673	0.173675	0.0122662	0.112027	0.0425406	0.0673812	0.0107903	0.0308113	0.000556086	0.516479	0.0146675	0.187372	0.0162141	0.34537	0.0781636	0.0558869	0.00691194	0.620287	0.00164326	0.0704838	0.00549381	0.183014	0.00245077	0.207565	0.0361605	0.360111	0.00404394	0.0997179	0.000545123	0.993453	0.0295936	0.016241	0.0128523	0.455102
1.697	0.154811	0.000474545	0.0269369	0.00179832	0.332174	0.0333519	0.0123856	0.00163634	0.520264	0.00288113	0.0576324	0.0198094	0.134342	0.0071333	0.0909436	0.0186717	0.185809	0.0165487	0.0921361	0.0312031	0.0456917	0.00756711	0.0321471	0.00254645	0.480425	0.0173715	0.152934	0.0140728	0.229152	0.0908187	0.0415907	0.00448805	0.509888	0.00457199	0.0569532	0.00368458	0.214032	0.00425332	0.207873	0.0405931	0.342894	0.0022961	0.122842	0.000954792	0.943834	0.0294629	0.00617156	0.0113431	0.432288
1.733	0.127635	0	0.0215183	0.0010623	0.244231	0.0226293	0.00593379	0.00100636	0.400484	0.00211173	0.0419835	0.0119584	0.0876218	0.0108306	0.0952695	0.0120197	0.200772	0.0250977	0.0726773	0.0217328	0.025253	0.0037792	0.0333079	0.00622866	0.430288	0.0191029	0.135921	0.0147125	0.139864	0.0961563	0.0318	0.00336223	0.405093	0.00792557	0.0469682	0.00251997	0.246703	0.00809219	0.2087	0.0441128	0.335275	0.0011407	0.145228	0.00150247	0.849275	0.0297034	0.000805462	0.0101706	0.379302
1.769	0.115535	0.000375421	0.0162635	0.000584358	0.184481	0.015368	0.00282786	0.00067763	0.294934	0.00378135	0.0330148	0.0070495	0.05327	0.0139823	0.0927716	0.00711195	0.209606	0.0341684	0.0545682	0.0147404	0.00974377	0.00104657	0.0364884	0.0115093	0.37225	0.0202608	0.136912	0.0178715	0.0790521	0.0955901	0.0250482	0.00281571	0.312365	0.0104621	0.0398143	0.00166143	0.27363	0.0130662	0.208007	0.0456354	0.337126	0.000576793	0.158576	0.00215411	0.719192	0.0312041	0	0.0088412	0.305741
1.806	0.111173	0.00143708	0.0115142	0.000269874	0.144538	0.0112365	0.00109409	0.00049629	0.210098	0.00941028	0.0277635	0.0040682	0.028817	0.0155222	0.0890738	0.00428801	0.204007	0.0387696	0.0396307	0.0104235	0.00140894	0	0.0437845	0.0171731	0.317046	0.0218087	0.152461	0.0234828	0.0438726	0.0904082	0.0206067	0.00249282	0.236439	0.010961	0.0343357	0.000959124	0.292843	0.0170172	0.204894	0.0446689	0.336282	0.000265353	0.159678	0.00282994	0.570606	0.0345281	0.00274796	0.0072186	0.230129
1.842	0.107987	0.00265472	0.00758091	8.72377e-05	0.118496	0.0091692	0.000280624	0.000370622	0.146486	0.0214971	0.023874	0.00230449	0.0122901	0.0150761	0.0885725	0.0031371	0.180156	0.0363314	0.03018	0.00864475	0	0.000574523	0.0568352	0.0217737	0.272806	0.0245851	0.176429	0.031403	0.0299706	0.0813717	0.018099	0.00222836	0.179679	0.00962363	0.029453	0.000425354	0.302331	0.0177684	0.199435	0.0408949	0.32261	0.000124041	0.146142	0.00360387	0.424731	0.0395703	0.00771875	0.00537716	0.166514
1.878	0.102739	0.00337138	0.00471087	0	0.10025	0.00828728	1.69561e-05	0.000240982	0.099305	0.0418048	0.0197822	0.0012731	0.00268901	0.013183	0.0917606	0.00325119	0.143138	0.0282628	0.0282456	0.009135	0.00332222	0.00232821	0.0759548	0.0245162	0.241446	0.0289108	0.199483	0.0414378	0.0334204	0.0698346	0.0171665	0.00193847	0.14031	0.00830448	0.0247811	0.000101257	0.301057	0.0154283	0.189978	0.0351299	0.291775	3.35866e-05	0.124791	0.00456392	0.301742	0.0449768	0.0128546	0.0035567	0.119942
1.914	0.0941023	0.00315798	0.00263541	4.02514e-05	0.0855171	0.00817348	0	0.000132754	0.0621857	0.0675579	0.0149026	0.000694677	0	0.0107438	0.095817	0.00444846	0.104113	0.0180591	0.0348898	0.0117113	0.00820061	0.00468237	0.099426	0.0260499	0.219599	0.0345018	0.210682	0.0532187	0.0500697	0.0567657	0.0172439	0.0016373	0.112862	0.00924941	0.0207317	0	0.286281	0.0123397	0.173877	0.0290457	0.252596	0	0.103717	0.00580544	0.212584	0.0486939	0.016892	0.00197715	0.0894863
1.95	0.0829208	0.00206943	0.00111522	0.00017091	0.071758	0.00871221	0.000406523	5.94863e-05	0.0300181	0.0895265	0.00955432	0.000283679	0.00424079	0.00865277	0.0964122	0.00642084	0.0735273	0.00860911	0.0494314	0.0163583	0.012398	0.00717576	0.123215	0.0277142	0.202311	0.0409796	0.200512	0.0665165	0.076488	0.0440314	0.0177544	0.00132772	0.090877	0.0135328	0.0180159	9.1975e-05	0.25432	0.0114732	0.150881	0.0240777	0.221765	5.0857e-05	0.0892158	0.00729164	0.153152	0.0501966	0.0201327	0.000782638	0.0727483
1.986	0.0691549	0.000568657	0	0.000362896	0.0577675	0.00967903	0.00128358	0	0	0.0987324	0.00448152	0	0.0139087	0.00731515	0.0909404	0.00846588	0.0560258	0.00139661	0.0686936	0.0233671	0.0160479	0.00944752	0.141283	0.0304798	0.185331	0.0476767	0.168904	0.0789459	0.109151	0.0333292	0.0182251	0.00105361	0.0700449	0.0201264	0.0172677	0.000259423	0.214421	0.0147788	0.123232	0.0206674	0.210578	0.000315733	0.0827257	0.0087471	0.114104	0.0509328	0.0239054	0	0.0681873
[truncated: 89 more columns]

## Sheet: fig5j GPI-TNF
X	C1_G1_cyan	C1_G1_green	C1_G1_red	C1_G1_blue	C1_G2_cyan	C1_G2_green	C1_G2_red	C1_G2_blue	C1_G3_cyan	C1_G3_green	C1_G3_red	C1_G3_blue	C2_G1_cyan	C2_G1_green	C2_G1_red	C2_G1_blue	C2_G2_cyan	C2_G2_green	C2_G2_red	C2_G2_blue	C2_G3_cyan	C2_G3_green	C2_G3_red	C2_G3_blue	C3_G1_cyan	C3_G1_green	C3_G1_red	C3_G1_blue	C3_G2_cyan	C3_G2_green	C3_G2_red	C3_G2_blue	C4_G1_cyan	C4_G1_green	C4_G1_red	C4_G1_blue	C4_G2_cyan	C4_G2_green	C4_G2_red	C4_G2_blue	C4_G3_cyan	C4_G3_green	C4_G3_red	C4_G3_blue	C5_G1_cyan	C5_G1_green	C5_G1_red	C5_G1_blue	C5_G2_cyan
0	41433.6	1292.84	5382.31	5003.86	41704.8	600.473	5343.77	4981.98	41495	1271.25	5081.78	5649.4	12058	1423.11	26749.2	12509.3	12233.2	903.824	26207.2	11592.7	12879.8	2167.56	27332.8	11898.3	13058.3	325.041	2790.68	17983.4	13191.4	488.25	2893.39	17892.2	18011	570.347	47667.8	6741.62	18183.7	672.093	48699.6	6598.9	17375.4	784.345	47954.5	6340.85	28310.7	1282.58	19010.5	10624.8	27408.4
0.041	41575.2	1409.24	5358.43	5183.56	41787.7	663.492	5348.6	4950.98	41454.4	1519.97	5117.33	5637.02	12204.1	1551.62	26659.7	12553.2	12133.4	985.91	26041	11562.2	12815	2019.73	27226.5	11915.5	13072.8	327.027	2765.26	17981.8	13224.9	507.232	2873.36	17999.4	18130.9	517.678	47661.9	6838.39	18273.2	634.434	48689.3	6630.01	17602.8	857.928	48165.7	6287.88	28320.1	1233.86	18868.4	10660.7	27347.1
0.083	41779.4	1521.06	5329.2	5386.25	41843.5	754.493	5348.1	4949.59	41463.7	1809.83	5156.33	5640.89	12437.2	1699.68	26534	12590.1	12076.2	1110.5	25914	11541.8	12741	1912.84	27097.3	11931.1	13133.2	341.683	2757.05	18001.1	13346	546.25	2869.07	18121.8	18330.8	494.03	47687.4	7066.12	18405.3	618.412	48661.4	6699.92	17875	919.346	48383.9	6214.04	28356.1	1196.26	18718.2	10710.8	27303.3
0.124	42046.3	1627.36	5303.03	5595.67	41892.1	878.508	5342.04	4988.64	41560.2	2154.57	5203.82	5678.02	12787	1868.24	26381.5	12620.9	12106.6	1304.2	25854.5	11547.3	12687	1862.21	26961.3	11952	13269.6	374.622	2772.26	18051.3	13605.4	610.002	2882.52	18270	18637.2	517.751	47753.3	7479.1	18602.8	636.405	48616.9	6821.66	18215.5	972.942	48604.4	6126.28	28424.4	1177.19	18572.6	10766	27294.5
0.166	42392.6	1738.57	5292.2	5801.27	41967	1037.93	5333.31	5072.91	41774.8	2570.84	5269.88	5765.38	13293.7	2059.99	26218.8	12650	12302.9	1600.08	25892.9	11611.1	12692.6	1885.12	26837.4	11992.7	13522.5	434.83	2817.42	18142.4	14045.1	707.177	2916.17	18463.7	19093.7	606.628	47868	8128.23	18894.5	696.144	48570.6	7008.19	18665.9	1026.09	48821.6	6036.16	28539.4	1187.41	18445.3	10817.6	27334.9
0.207	42839.4	1877.54	5312.74	6003.08	42106.4	1231.44	5327.78	5198.62	42127.1	3073.15	5364.98	5914.92	14007.3	2279.57	26069.3	12689	12759.2	2023.34	26056.2	11761.1	12807.1	1996.44	26741.4	12077	13928.3	533.084	2902.04	18284.7	14696.9	849.494	2972.49	18724.7	19764.2	776.16	48038.2	9055.55	19297.3	805.816	48543.9	7286.43	19284.3	1087.86	49029.9	5959.61	28709.5	1231.11	18350	10865.3	27442.9
0.249	43410.1	2072.86	5388.73	6232.31	42339.6	1457.7	5336.63	5357.16	42626.1	3665.59	5497.89	6135.43	14982.5	2533.91	25961.5	12764.5	13624.5	2613.19	26399.2	12038.1	13079.1	2216.34	26698.7	12238	14507.4	684.061	3037.03	18486.1	15570.1	1052.54	3056.9	19081	20722.9	1038.51	48270.7	10287.8	19813.9	972.743	48566.7	7670.57	20142.6	1166.42	49227.7	5913.37	28952.2	1318.27	18297.6	10922.4	27640.2
0.29	44120.8	2365.25	5556.49	6555.14	42680.9	1718.72	5376.13	5540.27	43267.2	4341	5671.67	6432.02	16269.5	2832.7	25927.3	12922.2	14965.4	3377.07	26956.9	12486.7	13540.3	2553.64	26736.8	12509.4	15260.1	903.325	3238.1	18754.1	16633	1338.07	3175.95	19554.9	22029.5	1403.88	48571	11826.8	20468.8	1201.93	48671.5	8186.66	21306.7	1266.17	49416.1	5917.56	29272.6	1451.62	18297	11031.7	27945
0.331	44965.4	2801.27	5859.16	7074.62	43138.6	2031.48	5464.21	5758.83	44041.3	5082.36	5882.22	6813.32	17903.7	3191.63	26000.4	13232.2	16913.6	4330.46	27796.3	13152.6	14210.6	3017.55	26879.5	12929.9	16161.8	1206.29	3529.52	19094.7	17846.1	1729.27	3337.91	20168.5	23718	1884.58	48943.5	13670.6	21307.8	1505.46	48884.3	8870.83	22817.1	1390.4	49599	5993.94	29679.3	1640.05	18357.1	11262.8	28378.8
0.373	45916.5	3430.39	6335.06	7906.81	43721.1	2429.89	5622.04	6051.86	44925.5	5872.61	6119.63	7297.88	19894.4	3632.74	26215.1	13788.5	19388.4	5480.22	28960.4	14101.7	15085	3607.38	27163.3	13537.7	17140	1601.51	3938.34	19511	19113.6	2243.13	3550.07	20927.5	25755.6	2498.27	49391.8	15807.5	22371.3	1899.91	49218.9	9719.83	24663.2	1542.56	49783.2	6166.11	30165.8	1881.13	18481.6	11730.2	28953.4
0.414	46908.9	4320.97	7032	9204.71	44431.1	2972.48	5870.15	6503.24	45876	6719.9	6375.77	7914.52	22204.1	4187.09	26605.6	14703.7	22294.8	6800.25	30482.7	15375	16119.5	4315.83	27614.9	14362.2	18113.6	2099.11	4487.88	20007.9	20372.5	2909.45	3821.4	21843.6	28024.4	3267.84	49918.1	18228.2	23675.3	2414.03	49685	10750.7	26759.3	1732.64	49978.1	6458.76	30730.5	2177.3	18678	12563.2	29654.4
0.456	47800.2	5552.97	7980.88	11103.6	45255.6	3732.28	6228.21	7233.82	46822.1	7668.13	6653.27	8710.72	24720.7	4894.06	27204.4	16095.5	25350.5	8329.84	32375.8	17048.9	17223.9	5133.73	28249.4	15428.8	18994.9	2700.92	5198.16	20587.7	21513.4	3721.05	4151.04	22897.1	30321.1	4213.08	50520.2	20931.7	25123.2	3092.22	50286.9	11962.8	28877.7	1979.94	50190	6895.99	31357.2	2514.43	18944.3	13924.6	30462.8
0.497	48416.3	7236.38	9186.2	13682.7	46124.5	4762.72	6705.45	8379.72	47670.1	8813.79	6976.1	9738.17	27230.8	5801.66	28043.3	18069.5	28132.8	10025.4	34569.4	19139.2	18260.6	6058.13	29084	16769.3	19697.1	3403.65	6089.26	21245.8	22486.1	4691.16	4539.37	24085.1	32389.7	5339.82	51192.2	23928.4	26492.8	3964.14	51010.4	13276.7	30809.7	2326.33	50438.3	7494.92	32031	2899.02	19291	15927.2	31292
0.539	48642.9	9493.23	10609.4	16926.1	46928.2	6114.17	7309.24	10081.3	48337.8	10278.4	7394.64	11054.1	29418.1	6964.17	29151.5	20694.6	30338.2	11944.3	37001.3	21690	19033.5	7089.92	30118.6	18398.8	20154.5	4180.96	7131.07	21968.1	23244.2	5780.71	4975.15	25374.1	33981.9	6623.48	51923.3	27231.2	27596.3	5056.08	51842.6	14655.8	32280.3	2827.78	50737.8	8266.61	32709.4	3322.67	19715.6	18667.9	32084.1
0.58	48419.7	12552.4	12183.6	20718.3	47515.2	7765.31	8031.93	12435.1	48768.2	12176.5	7985.12	12709.4	30917.7	8438.8	30555.3	23973.5	31528.9	14067.6	39459.3	24658.9	19414.3	8231.81	31336.5	20314.1	20385.9	5013.55	8289.09	22754	23779	6928.61	5440.8	26734.7	34925.9	7998.5	52697.8	30837.5	28255.8	6402.27	52769.5	16025.1	33047.2	3548.1	51103.2	9207.82	33340.4	3817.44	20235.1	22107.8	32727.6
0.621	47859.3	16455.2	13766.4	24666.5	47770.7	9717.03	8866.82	15455.4	48931.6	14561.9	8832.78	14719.3	31431	10282.7	32276.9	27814.4	31717	16388.5	41814.9	27954.6	19322.1	9482.65	32715.9	22509.4	20422.8	5864.81	9505.3	23590.2	24093	8064.83	5922.13	28117.1	35167.1	9359.52	53496	34703.2	28316.8	7976.29	53750.9	17240.7	32973.6	4546.28	51546.1	10293.9	33844.4	4404.74	20853.9	26085.9	33133.6
0.663	47122.6	21018.4	15176.5	28288.8	47659.6	11841	9780.19	18951.2	48838.6	17421	10031.3	17069.8	30852.3	12545.8	34335	32009.6	30867.6	18838	43791.6	31435.2	18778.5	10813.1	34214.6	24898.9	20276.1	6691.21	10714.7	24439.4	24148.8	9018.89	6380.78	29448.2	34770.3	10577	54292.9	38713.3	27820.2	9748.28	54763.9	18280.6	32075.2	5857.81	52072.6	11474	34144.5	5136.81	21584	30246.1	33276.1
0.704	46360.4	25562.8	16274.6	31039.6	47218.6	14114.6	10752	22571.6	48507.7	20624.2	11635.1	19661.4	29324.9	15256	36742.2	36234.8	29233.4	21287.9	45297.6	34766.5	17912	12148.2	35746.2	27335.1	20037.8	7423.41	11797.1	25269.7	23919	9720.92	6798.79	30645.4	33883.2	11526.6	55056.6	42663.1	26833.7	11724.4	55791.2	19115.7	30473.3	7459.61	52671.3	12653.1	34175.5	6045.79	22419.7	34045.3	33073.1
0.746	45676.5	28880.4	16901.3	32458.5	46540.6	16350.8	11729.1	25748.2	47973.4	23985.1	13662.6	22337.3	27184	18398	39502.1	40080.6	27054	23502.4	46146.4	37708.5	16853.7	13386.1	37221.4	29622.7	19769.3	8065.91	12726.9	26065	23320.2	10006.8	7134.8	31592.4	32684.1	12115.3	55746.8	46255.7	25472.7	13776.6	56759.9	19671.4	28479.4	9260.77	53327.5	13729.9	33906.7	7143.11	23336	36968.7	32633.6
0.787	45095.2	29950.8	17091.3	32497	45730.2	18493.3	12676.8	27853.5	47294.9	27248.9	16053.1	24862.3	24817.1	21886.1	42600.6	43119.2	24537.6	25210.7	46325.7	39781.9	15766.2	14371.1	38497.4	31459.3	19489	8622	13467.6	26784.4	22404	9884.85	7357.94	32174.8	31323.1	12286	56304.3	49039.8	24028.9	15716.5	57619.3	20005.4	26410.8	11118.5	54023.6	14611.5	33353	8379.79	24279.8	38463.1	31994.6
0.829	44596.3	28509.8	16882.5	31384.1	44901.7	20173	13511.5	28426.6	46525.3	30037.1	18623.4	26929.9	22530.5	25537.1	45990.8	44991.1	21959.9	26101.3	45866.7	40778.9	14777.8	14946.9	39455.3	32558.7	19153.3	9101.25	13970.6	27349.7	21218.6	9350.58	7448.42	32290.6	29949	12074.2	56689.6	50745.2	22719.5	17368.8	58323.4	20139.9	24501.1	12813.3	54724.7	15208.8	32573.7	9659.76	25169.7	38417.9	31233.6
0.87	44143.2	25307.2	16446	29495.8	44142.7	21164.5	14173.4	27365.6	45725.2	31834.6	21080.5	28231.4	20487.6	29063	49569.8	45486.2	19478.9	25929.8	44760.5	40434.2	13957.7	15020.6	40011.5	32741.5	18781.3	9486.59	14200	27723	19931.9	8494.2	7378.83	31884.4	28619	11542.6	56859.9	51111.9	21654.2	18329.2	58755.5	20000.1	22890.3	14103.1	55389	15465.8	31671.8	10795.4	25905.2	36813.3	30481.7
0.912	43712.8	21591.2	15859.8	27290.2	43510.2	20971.9	14553.4	24932.8	44936.4	32110.7	23019.8	28531.3	18726.4	32096.2	53157.4	44588.7	17303.1	24591.1	43235.5	38811.9	13340.2	14523.3	40157.1	31878.8	18328	9821.55	14190.2	27879	18690.2	7452.6	7167.44	30951.4	27337.3	10776.3	56787.6	50030.3	20874.9	18355.4	58882.9	19609.1	21622.5	14783.7	55971.9	15371	30751.8	11614	26391	34135.4	29767.6
0.953	43307.5	18522.3	15249	25052.1	43031.8	19509.3	14575	21658.4	44198.9	30528.2	24083.2	27737.2	17218.4	34252.8	56485	42468.9	15524.7	22211.6	41286.1	36078.6	12899.3	13511.1	39933.6	30081.1	17769.2	10067.5	13929.3	27786.1	17576.9	6307.28	6818.71	29579.2	26080.2	9862.68	56469.7	47581.9	20309.4	17537.6	58728.4	18980.8	20671.5	14748.1	56429.2	14954.9	29925.8	11933.6	26562.6	30724.6	29158.7
0.994	42941.3	16455.4	14609	22869.2	42696.4	16833.2	14167.8	18133.6	43546.2	27202	24028.1	25928.1	15924.7	35218.7	59207.7	39429.5	14189.4	19061	39180.2	32596.2	12588.6	12105.5	39457	27603.3	17111.4	10103.4	13372.6	27410.3	16655.7	5199.45	6383.82	27886.6	24828.7	8878.32	55930.4	44024.7	19852.3	15976.1	58270	18074.8	19976.6	13961.2	56701.9	14261.3	29258.6	11696.8	26407	27142.2	28669
1.036	42620.1	15353.5	13932.6	20736.9	42484.8	13544.5	13374.7	14848.6	42997.1	22817.3	22858.7	23391.4	14827.9	34828.9	60953.4	35830.2	13263.4	15576.5	37006	28780.4	12371.6	10461.1	38815.2	24733.6	16423.7	9813.98	12561.4	26804.3	15895.9	4163.6	5898.04	26066.8	23589.8	7880.66	55217.8	39732.7	19455.4	14027.6	57583.8	16977.2	19476.1	12645.3	56788.8	13417.3	28790.1	10931.2	25955.4	23642	28291
1.077	42330.3	14594.4	13178.7	18582.1	42366.2	10121.8	12258.8	12043.1	42563.7	18089.5	20777.5	20425.8	13930.1	33106.4	61402.9	32015.9	12667.4	12097.8	34910.9	24946.9	12221.2	8747.96	38078.4	21835.8	15754.8	9181.5	11563.6	26033.2	15282.5	3266.86	5408.91	24267.6	22397.5	6906.99	54393.9	35110.3	19104.4	12030	56765.5	15774.5	19112.9	11011.7	56680.7	12513.7	28502.8	9766.15	25280.4	20528.8	28018.2
1.119	42053.8	13682.9	12347.6	16425.7	42317.8	7136.56	10997.7	9854.2	42243.4	13782.3	18185.4	17423.3	13239.4	30250.4	60382.1	28269.6	12315.2	8987.07	33033.1	21460.4	12131.2	7101.77	37270	19169.9	15155.3	8212.36	10436.9	25162.7	14779	2513.06	4952.8	22638	21299.1	5977.36	53523.5	30520.7	18806.1	10064.3	55836.3	14510.3	18849.1	9266.07	56381.2	11626	28365.1	8377.5	24462.7	17852.1	27832.3
1.16	41781.3	12230.2	11423.9	14281.5	42308.6	4761.94	9735.34	8231.13	42027.6	10176.9	15456.3	14625	12754.6	26586.8	57929.3	24792.2	12128.2	6363.09	31398.6	18405.8	12092.8	5605.71	36378.4	16880.5	14665.5	6949.23	9237.33	24251.8	14362.7	1904.63	4547.12	21271.4	20337.1	5101.04	52663.1	26237.8	18573.4	8228.23	54858.2	13281.3	18662.4	7569.16	55908	10807.6	28318.7	6940.35	23585.9	15692.4	27718.3
1.202	41530	10362	10461	12279	42320	3084.52	8652.76	7110.72	41901.6	7363.22	12909.1	12195.7	12457.8	22497.5	54304.9	21704.8	12045.1	4312.21	30072.5	15929.5	12090.6	4311.95	35390.4	15062.1	14290.5	5570.72	8072.01	23381.6	14024.6	1434.48	4208.13	20189.3	19535.3	4282.9	51855.1	22432.5	18394.3	6571.23	53892.6	12118.3	18538.3	6023.64	55291.4	10089.9	28322.6	5592.52	22713.6	13988.2	27654.9
1.243	41321.9	8379.83	9510.47	10498.4	42335.4	1966.54	7812.62	6370.82	41840.9	5259.63	10741.8	10209.3	12316.2	18356.7	49936	19063.2	12029.5	2793.58	29027.4	13991.9	12102	3242.06	34296.6	13684.7	14019.6	4247.08	7008.17	22599.3	13748.8	1075.43	3929.56	19416.7	18896.7	3529.22	51126.9	19181.5	18245.2	5096.93	52948.6	11029.4	18463.6	4667.81	54559	9480.64	28342.6	4429.98	21895.8	12724.4	27635.2
1.284	41176.8	6603.48	8625.36	9008.95	42346.1	1301.75	7271.72	5931.77	41808.6	3734.62	9033.01	8649.62	12286.5	14478.2	45312.3	16876.8	12045.7	1723.87	28238.2	12559.7	12103.4	2391.19	33134.9	12683.3	13835.1	3089.25	6082.89	21925.6	13537.9	816.411	3707.52	18893	18409.1	2845.83	50489.5	16479.5	18112.2	3857.68	52052.6	10040.6	18426.2	3544.31	53766	8981.05	28368.8	3486.52	21164.6	11833.1	27640.8
1.326	41102.2	5176.68	7842.23	7834.26	42330.7	934.909	6991.41	5700.72	41765.4	2674.92	7787.16	7484.05	12323.6	11083.3	40879.5	15124.2	12077.8	1033.3	27661.9	11565	12080.3	1758.07	31932.1	11987.9	13718.3	2150.62	5317.18	21364.8	13380.6	628.942	3532.18	18582.4	18053.5	2248.09	49950.2	14298.8	17992.3	2864.97	51242.3	9141.95	18415.9	2654.32	52971	8585.76	28397.2	2772.79	20540.3	11290.6	27661.8
1.367	41094.4	4075.27	7178.78	6949.68	42269.7	768.661	6915.16	5614.84	41678.9	1969.54	6929.23	6637.36	12387.5	8290.12	36962	13766.3	12104.7	615.974	27244.3	10915	12026.9	1314.43	30747.3	11510.3	13648.3	1453.19	4715.55	20909.3	13277.6	500.829	3391.35	18418.8	17807.6	1747.42	49505.7	12573.4	17890.2	2091.66	50526.5	8348.1	18425.1	1983.08	52215.5	8278.51	28426.3	2258.12	20031.4	11059.4	27695.6
1.409	41149.9	3205.76	6623.65	6303.07	42150.2	726.695	6957.18	5622.42	41535.5	1534.66	6373.69	6045.72	12446.9	6121.22	33735.4	12756	12124.6	416.177	26940.6	10539.7	11944.6	1034.39	29633.4	11194.1	13613.7	970.397	4258.96	20538.7	13218	411.625	3282.15	18343.9	17650.1	1348.82	49148.8	11224.4	17808.6	1508.19	49912.4	7682.7	18448.8	1508.8	51531.1	8042.49	28454.5	1908.61	19636.2	11133.6	27724.7
1.45	41266.3	2502.63	6163.79	5853.4	41984.6	765.24	7033.7	5685.82	41341.9	1294.07	6037.4	5653	12482.6	4524.47	31238.7	12042.1	12136	365.724	26713.1	10363	11836.6	874.707	28631.1	10998.2	13606	658.537	3924.3	20231.8	13193.6	353.618	3193.39	18317.8	17559.3	1051.68	48869.9	10176.1	17746.6	1079.02	49411.2	7158.11	18483.6	1202.15	50938.9	7862.2	28476.4	1680.48	19347.5	11517.5	27750.8
1.492	41429.7	1939.35	5782.8	5547.61	41798.1	851.121	7078.04	5775.65	41119.6	1173.13	5846.44	5413.49	12487.7	3400.79	29409.2	11573.9	12144.9	419.601	26522.9	10331.7	11718.3	804.907	27774.7	10904.2	13616.8	471.786	3689.45	19973.2	13194.4	316.031	3127.37	18297.4	17514.1	849.307	48659.5	9361.86	17707.2	779.565	49014.1	6792.01	18525.2	1027.95	50447.7	7723.86	28493.5	1540.66	19149.4	12220.8	27761.7
正規化	(X-Xmin)/(Xmax-Xmin)
Max	48642.9	29950.8	17091.3	32497	47770.7	21164.5	14575	28426.6	48931.6	32110.7	24083.2	28531.3	31431	35218.7	61402.9	45486.2	31717	26101.3	46325.7	40778.9	19414.3	15020.6	40157.1	32741.5	20422.8	10103.4	14200	27879	24148.8	10006.8	7448.42	32290.6	35167.1	12286	56859.9	51111.9	28316.8	18355.4	58882.9	20139.9	33047.2	14783.7	56788.8	15465.8	34175.5	11933.6	26562.6	38463.1	33276.1
Min	41094.4	1292.84	5292.2	5003.86	41704.8	600.473	5327.78	4949.59	41119.6	1173.13	5081.78	5413.49	12058	1423.11	25927.3	11573.9	12029.5	365.724	25854.5	10331.7	11718.3	804.907	26698.7	10904.2	13058.3	325.041	2757.05	17981.8	13191.4	316.031	2869.07	17892.2	17514.1	494.03	47661.9	6741.62	17707.2	618.412	48543.9	6598.9	17375.4	784.345	47954.5	5913.37	28310.7	1177.19	18297	10624.8	27294.5
0	0.044939	0	0.00763688	0	0	0	0.00172885	0.00137948	0.0480592	0.00317129	0	0.0102047	0	0	0.0231673	0.0275827	0.0103475	0.0209088	0.0172283	0.0414169	0.150926	0.0958557	0.047115	0.0455261	0	0	0.00293885	0.00015944	0	0.0177714	0.00530993	0	0.0281433	0.00647195	0.000645575	0	0.0449144	0.0030265	0.0150584	0	0	0	0	0.0447508	0	0.00979745	0.0863194	0	0.0190412
0.041	0.0636932	0.00406156	0.00561265	0.0065361	0.0136613	0.00306453	0.00225139	5.89938e-05	0.0428629	0.0112107	0.00187081	0.00966913	0.00753865	0.00380277	0.0206438	0.0288782	0.00527796	0.0240984	0.00910998	0.0404145	0.142509	0.0854565	0.0392184	0.0463149	0.00198031	0.000203101	0.000717998	0	0.00305366	0.0197302	0.000937033	0.00744347	0.0349406	0.00200543	0	0.00218101	0.0533489	0.000903311	0.0140605	0.00229725	0.0145067	0.00525618	0.0239071	0.0392061	0.00160278	0.00526776	0.0691279	0.00128697	0.00878218
0.083	0.0907411	0.00796344	0.0031355	0.0139086	0.0228637	0.00748979	0.0021971	0	0.0440454	0.02058	0.0039236	0.00983667	0.0195718	0.00818387	0.0171011	0.029967	0.00237135	0.0289397	0.00290926	0.0397432	0.132892	0.0779369	0.0296166	0.0470279	0.0101772	0.00170192	0	0.00194289	0.0141054	0.0237565	0	0.0159423	0.046263	0	0.00277321	0.00731352	0.0657996	0	0.0113634	0.0074604	0.0318758	0.00964338	0.0486031	0.0314758	0.00774382	0.00177244	0.0509535	0.00308704	0.00147036
0.124	0.126106	0.0116727	0.0009177	0.0215258	0.0308633	0.0135205	0.00154209	0.00166303	0.0564073	0.031723	0.00642262	0.0114425	0.0376268	0.0131713	0.0128026	0.0308754	0.00391405	0.0364662	0	0.0399241	0.125871	0.074376	0.0195143	0.0479861	0.0287003	0.00507047	0.00132894	0.00702245	0.0377786	0.0303351	0.00293623	0.0262368	0.0636166	0.00201163	0.00994401	0.016621	0.0844122	0.00101443	0.00705847	0.0164512	0.0536074	0.0134718	0.0735645	0.0222889	0.0193957	0	0.0333398	0.00507276	0
0.166	0.171978	0.0155533	0	0.0290042	0.0432148	0.0212732	0.000598128	0.00525258	0.0838701	0.0451783	0.00989925	0.0152214	0.0637828	0.0188453	0.00821676	0.0317321	0.0138879	0.0479628	0.00187483	0.0420207	0.126608	0.0759874	0.010303	0.0498476	0.0630361	0.0112277	0.00527557	0.0162253	0.0779042	0.0403626	0.0102847	0.0396894	0.0894798	0.00954871	0.0224144	0.0312508	0.111904	0.00438248	0.00258209	0.0302258	0.0823441	0.0172681	0.098149	0.0128545	0.0389962	0.000949298	0.0179384	0.00692517	0.00674725
0.207	0.231175	0.0204028	0.0017409	0.0363444	0.0662061	0.0306832	0	0.0106075	0.128966	0.0614145	0.0149041	0.0216903	0.100621	0.0253425	0.00400211	0.0328835	0.0370659	0.0644094	0.00985424	0.0469473	0.141478	0.0838183	0.00317006	0.053707	0.118141	0.0212758	0.0126711	0.0305996	0.137388	0.0550484	0.0225827	0.0578199	0.12746	0.0239256	0.0409201	0.0521503	0.149869	0.0105657	0	0.0507745	0.121802	0.0216807	0.121723	0.00484109	0.067996	0.00501275	0.00640811	0.00863936	0.0248051
0.249	0.306779	0.0272183	0.00818133	0.0446823	0.104651	0.0416859	0.000957372	0.0173602	0.192844	0.0805641	0.0218988	0.0312285	0.150959	0.0328684	0.000963425	0.0351078	0.0810166	0.0873289	0.0266103	0.0560464	0.17682	0.099287	0	0.0610789	0.196778	0.0367157	0.024468	0.0509535	0.217085	0.076001	0.0410152	0.0825617	0.181768	0.046174	0.0661902	0.0799226	0.198564	0.019977	0.00220042	0.0791432	0.176569	0.0272926	0.14412	0	0.109388	0.0131156	7.58564e-05	0.0106898	0.0577822
0.29	0.400928	0.0374209	0.0223988	0.0564242	0.160906	0.054379	0.00522894	0.0251596	0.274921	0.102395	0.0310446	0.0440584	0.217389	0.0417094	0	0.0397596	0.149125	0.117011	0.0538543	0.0707787	0.23675	0.123014	0.00283443	0.0735095	0.29898	0.059139	0.0420392	0.0780252	0.314086	0.105465	0.067013	0.11548	0.255782	0.0771582	0.0988438	0.114609	0.260291	0.0328985	0.0123336	0.117257	0.250853	0.0344176	0.165442	0.000438947	0.164024	0.0255126	0	0.0146164	0.108747
0.331	0.512809	0.0526355	0.0480509	0.0753191	0.236371	0.0695882	0.0147533	0.0344694	0.374007	0.126359	0.0421254	0.0605518	0.301746	0.0523301	0.00206018	0.0489012	0.248082	0.154056	0.0948573	0.0926481	0.323854	0.155648	0.0134313	0.0927646	0.421421	0.0901224	0.0675065	0.112446	0.424802	0.145833	0.10238	0.158095	0.351435	0.117924	0.13934	0.156162	0.339372	0.0500111	0.0329149	0.167782	0.347231	0.0432917	0.186143	0.00843464	0.233366	0.043031	0.00727387	0.0229165	0.181269
0.373	0.638814	0.0745883	0.0883849	0.105588	0.332394	0.0889619	0.0318216	0.0469507	0.487196	0.151902	0.0546195	0.0815123	0.404502	0.0653822	0.00811261	0.0653052	0.373784	0.198732	0.151719	0.123822	0.437459	0.197139	0.0345193	0.120599	0.554246	0.13054	0.103233	0.154507	0.540469	0.198859	0.148709	0.210804	0.46686	0.169967	0.188083	0.204324	0.439608	0.0722503	0.0652872	0.230481	0.465028	0.0541604	0.206995	0.0264583	0.316315	0.0654439	0.0223392	0.039705	0.277336
0.414	0.770287	0.105664	0.147453	0.152796	0.449442	0.115348	0.0586519	0.0661771	0.608859	0.179289	0.0680995	0.108186	0.523723	0.0817854	0.0191193	0.09229	0.52141	0.250024	0.226086	0.165643	0.57188	0.246975	0.0680737	0.158354	0.686445	0.181427	0.151257	0.204709	0.655369	0.267617	0.207961	0.274431	0.595382	0.235229	0.245298	0.25888	0.562513	0.101236	0.110363	0.306607	0.598777	0.0677385	0.229053	0.057094	0.412601	0.0929783	0.0461	0.069628	0.394515
0.456	0.888363	0.148654	0.227872	0.221865	0.585371	0.152296	0.0973729	0.0972964	0.729967	0.209939	0.0827039	0.142627	0.653627	0.102704	0.0359974	0.133333	0.676621	0.309459	0.318559	0.220617	0.715395	0.30451	0.115221	0.207196	0.806112	0.242972	0.21333	0.263295	0.759485	0.351366	0.279946	0.3476	0.725485	0.315389	0.310757	0.319811	0.698988	0.139472	0.168585	0.396123	0.733949	0.085404	0.253047	0.102866	0.519469	0.124321	0.0783082	0.118534	0.529666
0.497	0.969981	0.207396	0.330026	0.315672	0.728618	0.202404	0.148982	0.146106	0.838523	0.24697	0.0996933	0.187072	0.783193	0.12956	0.0596464	0.191543	0.817943	0.375344	0.425717	0.289272	0.850098	0.369537	0.177235	0.268582	0.901463	0.314839	0.291203	0.329791	0.848261	0.451473	0.364745	0.43011	0.842665	0.41094	0.383814	0.387348	0.828076	0.18863	0.238556	0.493159	0.857227	0.110147	0.281146	0.165565	0.634356	0.160075	0.120258	0.190472	0.668301
0.539	1	0.286147	0.450644	0.433644	0.861118	0.268124	0.214276	0.218586	0.923989	0.294311	0.12172	0.243994	0.896097	0.163958	0.0908842	0.26895	0.929961	0.449904	0.544514	0.37305	0.950528	0.442118	0.254108	0.343203	0.963571	0.39433	0.382247	0.402772	0.917445	0.563904	0.459907	0.519637	0.93286	0.519799	0.463303	0.461785	0.932083	0.250193	0.319047	0.595002	0.951064	0.145966	0.315056	0.246351	0.75003	0.199461	0.171628	0.288922	0.800729
0.58	0.970425	0.392894	0.584066	0.571577	0.957884	0.348417	0.292429	0.318842	0.979094	0.355665	0.152796	0.315595	0.973504	0.207592	0.130454	0.365638	0.990445	0.532408	0.664583	0.470558	1	0.522444	0.344599	0.430909	0.995003	0.479476	0.483446	0.482182	0.966256	0.682357	0.561592	0.614129	0.986333	0.636406	0.547508	0.543064	0.994251	0.326091	0.408703	0.696127	1	0.19742	0.356415	0.344882	0.857612	0.245459	0.234479	0.412488	0.908299
0.621	0.896193	0.52908	0.718206	0.715182	1	0.443326	0.382715	0.447492	1	0.432767	0.197406	0.402539	1	0.262153	0.178985	0.478896	1	0.622592	0.779652	0.578802	0.988022	0.610433	0.447099	0.531441	1	0.566532	0.589731	0.566665	0.994905	0.799604	0.666701	0.710139	1	0.751825	0.634287	0.630187	1	0.414833	0.50363	0.785896	0.995305	0.268723	0.406547	0.458578	0.943544	0.300059	0.309345	0.555389	0.976183
0.663	0.798594	0.688311	0.837716	0.846935	0.981698	0.546612	0.481488	0.596396	0.988098	0.525184	0.260479	0.504213	0.970128	0.329116	0.236998	0.602605	0.956854	0.717771	0.876211	0.69312	0.917391	0.704022	0.558457	0.640864	0.980093	0.651046	0.695424	0.65247	1	0.898054	0.766858	0.80259	0.97752	0.85507	0.720923	0.720565	0.953195	0.514736	0.601605	0.862691	0.937979	0.362408	0.466143	0.58212	0.994719	0.368119	0.397673	0.704832	1
0.704	0.697622	0.846884	0.930783	0.94699	0.908985	0.657175	0.586578	0.750608	0.945744	0.628719	0.344887	0.616319	0.891288	0.409311	0.304855	0.727195	0.873848	0.812968	0.94978	0.802531	0.804797	0.797939	0.672256	0.752424	0.947722	0.725925	0.790013	0.736361	0.979025	0.970497	0.858139	0.885737	0.92727	0.935599	0.803947	0.809584	0.860206	0.626148	0.700972	0.924367	0.835765	0.476827	0.533921	0.705556	1	0.452625	0.498774	0.841305	0.966062
0.746	0.607024	0.962651	0.983902	0.9986	0.797213	0.765918	0.692243	0.885913	0.877342	0.737355	0.451586	0.732068	0.78078	0.502282	0.382651	0.840599	0.763147	0.899015	0.991242	0.899157	0.66728	0.885018	0.781867	0.857181	0.911275	0.791631	0.87127	0.816715	0.924383	1	0.931514	0.951509	0.85934	0.985526	0.878989	0.890553	0.731928	0.741849	0.794664	0.965405	0.708532	0.605487	0.608193	0.818283	0.954166	0.554641	0.60963	0.946319	0.892595
0.787	0.530012	1	1	1	0.663616	0.870103	0.794731	0.975589	0.790491	0.842853	0.577391	0.841291	0.658603	0.605492	0.469993	0.930202	0.635332	0.965393	1	0.967257	0.525973	0.954308	0.876679	0.941287	0.873209	0.8485	0.935998	0.889404	0.840762	0.987413	0.980241	0.991961	0.782246	1	0.939601	0.9533	0.595845	0.851221	0.877786	0.990069	0.576541	0.738187	0.686995	0.910574	0.859757	0.669613	0.723823	1	0.785754
0.829	0.463912	0.949719	0.982308	0.959521	0.527027	0.951785	0.884999	1	0.69198	0.932974	0.712663	0.930731	0.540572	0.713524	0.565557	0.985398	0.504401	1	0.977578	1	0.397548	0.994815	0.947855	0.991631	0.827631	0.897511	0.979959	0.946526	0.732581	0.932282	1	1	0.704402	0.982036	0.981492	0.991735	0.472431	0.944376	0.945882	1	0.454686	0.859254	0.766349	0.9731	0.726885	0.788609	0.831487	0.998374	0.658542
0.87	0.403894	0.837964	0.945312	0.890839	0.401897	1	0.956575	0.954807	0.589565	0.991076	0.841971	0.987028	0.435119	0.817856	0.666446	1	0.37838	0.993335	0.923542	0.988679	0.290989	1	0.989177	1	0.777112	0.936919	1	0.984238	0.615151	0.843912	0.984804	0.971791	0.629065	0.936955	1	1	0.372022	0.998524	0.987677	0.989681	0.351897	0.951383	0.841549	1	0.573102	0.894184	0.920467	0.940735	0.532835
0.912	0.346879	0.708297	0.895627	0.810615	0.297625	0.990636	0.997666	0.851179	0.488587	1	0.944034	1	0.344212	0.907607	0.767574	0.973535	0.267866	0.941317	0.849049	0.935399	0.21075	0.965019	1	0.960495	0.715558	0.971174	0.999143	1	0.50183	0.736428	0.938641	0.906992	0.556456	0.871976	0.992149	0.975623	0.29857	1	1	0.960806	0.271001	1	0.907532	0.990077	0.416235	0.970296	0.97924	0.844539	0.413446
0.953	0.29318	0.601209	0.843867	0.72921	0.218756	0.919511	1	0.711708	0.39418	0.948849	1	0.96565	0.266368	0.971418	0.861374	0.911024	0.177534	0.848856	0.753821	0.845625	0.153466	0.893811	0.983394	0.878175	0.639686	0.996326	0.976349	0.990616	0.400231	0.618241	0.862488	0.811689	0.485245	0.794495	0.957583	0.920441	0.245265	0.953893	0.985056	0.914407	0.210317	0.997459	0.959296	0.946516	0.275396	1	1	0.722017	0.311655
0.994	0.244675	0.529086	0.789624	0.649812	0.163469	0.789378	0.955966	0.561572	0.310628	0.841336	0.997099	0.887393	0.199594	1	0.938121	0.821399	0.109709	0.726435	0.650951	0.73125	0.113095	0.794938	0.947982	0.764705	0.550368	1	0.927692	0.952647	0.316154	0.503924	0.767521	0.694133	0.414351	0.711018	0.898947	0.840272	0.202183	0.865859	0.940725	0.847497	0.165982	0.941247	0.990158	0.873913	0.161639	0.977989	0.98117	0.593334	0.229783
1.036	0.202118	0.490637	0.732295	0.572252	0.128589	0.629452	0.870201	0.421648	0.240339	0.699608	0.935556	0.777665	0.142978	0.988467	0.98733	0.715264	0.0626743	0.591041	0.544742	0.605924	0.0848921	0.679265	0.90029	0.633292	0.456979	0.9704	0.856805	0.891419	0.246815	0.397034	0.661441	0.567742	0.344173	0.626412	0.821474	0.743539	0.164779	0.756002	0.874354	0.766439	0.134044	0.847253	1	0.785558	0.0817482	0.906817	0.926541	0.4676	0.166585
1.077	0.163727	0.46415	0.668404	0.493877	0.109029	0.463008	0.749525	0.302146	0.184866	0.546791	0.826028	0.649381	0.0966342	0.937496	1	0.60279	0.0324024	0.455868	0.442399	0.480019	0.0653556	0.558752	0.845545	0.500594	0.366157	0.905718	0.769611	0.813508	0.190835	0.304498	0.554629	0.442788	0.276629	0.543842	0.731908	0.639362	0.131695	0.64338	0.795205	0.677615	0.110865	0.730561	0.987759	0.690965	0.0327649	0.7985	0.844877	0.355769	0.120987
1.119	0.12709	0.432343	0.597964	0.415445	0.101054	0.317841	0.613155	0.208911	0.143855	0.407568	0.689611	0.519506	0.0609798	0.85299	0.971227	0.49232	0.014514	0.334997	0.350667	0.36551	0.0536585	0.442951	0.785476	0.378513	0.284752	0.806608	0.671147	0.725546	0.144882	0.226713	0.455027	0.329603	0.214406	0.465006	0.637269	0.535923	0.103577	0.532554	0.705333	0.584257	0.0940315	0.605866	0.953861	0.598033	0.00927533	0.6694	0.745946	0.259615	0.089895
1.16	0.0910009	0.381651	0.519673	0.337452	0.099539	0.202367	0.476638	0.139776	0.116231	0.29103	0.545985	0.398462	0.0359539	0.744584	0.902086	0.38978	0.00501571	0.233037	0.270824	0.265185	0.0486724	0.337711	0.71923	0.273677	0.218236	0.677432	0.566313	0.633517	0.106893	0.163929	0.366438	0.234694	0.159916	0.390691	0.543729	0.439397	0.0816438	0.429037	0.610722	0.493493	0.0821216	0.484653	0.900294	0.512359	0.00136748	0.53579	0.639863	0.182037	0.0708467
1.202	0.0577033	0.316461	0.438067	0.264615	0.101413	0.120796	0.359566	0.0920529	0.100108	0.200083	0.411934	0.293374	0.020636	0.623583	0.799921	0.298738	0.000794766	0.153347	0.206045	0.183852	0.048383	0.246702	0.645821	0.190403	0.167324	0.536457	0.464475	0.54559	0.0760385	0.115413	0.292413	0.159535	0.114493	0.32131	0.455889	0.353635	0.0647654	0.335616	0.517331	0.40761	0.0742037	0.374253	0.830497	0.437224	0.00203349	0.410485	0.534329	0.120818	0.0602465
1.243	0.0301307	0.247296	0.357509	0.19985	0.103955	0.0664302	0.268713	0.0605368	0.0923407	0.132089	0.297875	0.207451	0.0133241	0.501058	0.676767	0.220843	0	0.0943383	0.154996	0.120216	0.0498646	0.171441	0.564546	0.127329	0.130541	0.401093	0.371507	0.466544	0.0508666	0.0783631	0.231579	0.105879	0.0783174	0.257395	0.376713	0.280364	0.0507061	0.252496	0.426022	0.327193	0.0694375	0.277404	0.747597	0.373443	0.00543923	0.302406	0.435393	0.0754184	0.0569502
1.284	0.0109081	0.185311	0.282493	0.145676	0.105713	0.0341023	0.210219	0.0418355	0.0882074	0.0827955	0.207944	0.139984	0.0117936	0.386295	0.546432	0.156373	0.000825344	0.0527729	0.116443	0.0731758	0.0500437	0.111587	0.478232	0.0814735	0.105487	0.282686	0.290646	0.398472	0.0316144	0.0516346	0.183092	0.0695048	0.0506987	0.199441	0.307424	0.219469	0.0381717	0.182628	0.339362	0.254166	0.0670519	0.19715	0.657833	0.321142	0.00990706	0.214694	0.34693	0.0434019	0.0578916
1.326	0.00102722	0.135524	0.216121	0.102949	0.103174	0.0162632	0.179906	0.0319942	0.082674	0.0485424	0.142378	0.0895656	0.0137108	0.285843	0.421478	0.104692	0.00245394	0.0259397	0.0882888	0.0405069	0.0470469	0.06705	0.388858	0.0496265	0.0896302	0.186696	0.22373	0.341813	0.0172632	0.0322895	0.144804	0.0479367	0.0305547	0.14875	0.248791	0.170322	0.026874	0.126659	0.260994	0.187804	0.0663918	0.133576	0.567845	0.279761	0.01475	0.14834	0.271408	0.0239159	0.061405
1.367	0	0.0970911	0.159893	0.0707748	0.0931192	0.00817876	0.171661	0.0283362	0.0715942	0.0257424	0.0972269	0.0529407	0.017006	0.203193	0.311049	0.0646495	0.0038212	0.00972388	0.0678936	0.019157	0.040101	0.035842	0.300821	0.0277566	0.080116	0.115372	0.171154	0.295788	0.00786541	0.0190694	0.11405	0.0365751	0.0166249	0.106292	0.200465	0.131435	0.0172514	0.0830606	0.191758	0.129179	0.0669825	0.0856278	0.482319	0.247597	0.0197234	0.100492	0.209832	0.015609	0.0670549
1.409	0.00735138	0.0667502	0.112844	0.047256	0.0734153	0.00613801	0.176205	0.028659	0.0532481	0.0116856	0.0679902	0.0273481	0.0200712	0.139016	0.220098	0.0348573	0.00483143	0.00196043	0.053055	0.0068321	0.0294077	0.016143	0.218055	0.0132783	0.0754175	0.0659982	0.131252	0.258347	0.00242057	0.00986441	0.0902041	0.0313684	0.00770062	0.0724888	0.161656	0.101031	0.00955811	0.0501651	0.132354	0.0800391	0.068495	0.0517494	0.404849	0.222888	0.0245323	0.0679987	0.162025	0.0182758	0.071907
1.45	0.0227669	0.0422146	0.073869	0.0309003	0.0461184	0.0080124	0.184479	0.0313594	0.0284645	0.00390917	0.0502919	0.0103602	0.0219176	0.0917683	0.14972	0.0138075	0.00540768	0	0.0419406	0.00102886	0.0153724	0.00491006	0.143584	0.00430849	0.0743698	0.0341054	0.102007	0.22734	0.000198953	0.00387863	0.0708212	0.0295605	0.00255719	0.0472904	0.131335	0.077404	0.00371182	0.0259685	0.0838843	0.0412975	0.0707144	0.0298448	0.337818	0.204015	0.0282664	0.0467898	0.127096	0.0320661	0.0762838
1.492	0.0444143	0.0225595	0.0415795	0.0197779	0.0153717	0.0121887	0.189275	0.0351856	0	0	0.0402423	0	0.0221782	0.0585191	0.0981481	0	0.00586208	0.00209348	0.0326534	0	0	0	0.0799478	0	0.0758421	0.0150071	0.0814823	0.201209	0.000270869	0	0.0564045	0.0281439	0	0.0301288	0.10846	0.059054	0	0.00908571	0.0454725	0.0142615	0.0733646	0.017401	0.28221	0.189532	0.0311765	0.0337906	0.103126	0.0573289	0.0781044
[truncated: 17 more columns]

## Sheet: fig5l VSVG-TNF
X	C1_G1_cyan	C1_G1_green	C1_G1_red	C1_G1_blue	C1_G2_cyan	C1_G2_green	C1_G2_red	C1_G2_blue	C2_G1_cyan	C2_G1_green	C2_G1_red	C2_G1_blue	C2_G2_cyan	C2_G2_green	C2_G2_red	C2_G2_blue	C3_G1_cyan	C3_G1_green	C3_G1_red	C3_G1_blue	C3_G2_cyan	C3_G2_green	C3_G2_red	C3_G2_blue	C4_G1_cyan	C4_G1_green	C4_G1_red	C4_G1_blue	C4_G2_cyan	C4_G2_green	C4_G2_red	C4_G2_blue	C5_G1_cyan	C5_G1_green	C5_G1_red	C5_G1_blue	C5_G2_cyan	C5_G2_green	C5_G2_red	C5_G2_blue	C6_G1_cyan	C6_G1_green	C6_G1_red	C6_G1_blue	C6_G2_cyan	C6_G2_green	C6_G2_red	C6_G2_blue	C6_G3_cyan
0	13438.8	1553.02	13388.5	9800.44	12729.2	1220.92	12664.9	8704.96	11569.5	1515.84	9631.02	12814.2	11793.5	1916.52	9421.52	13094.5	14296.9	10807.6	1673.21	17522.7	11049.8	7879.49	603.875	14180.6	14257	946.698	10082.8	14998.7	16392.4	2039.23	10588.4	16489.9	6039.19	802.203	13056.9	17360.8	7276.22	1242.68	14142.8	17915.9	2077.74	8002.29	20871.4	34747.6	794.732	4425.56	17326	28876.2	371.3
0.041	13638.3	1467.36	13388.1	10087.9	12679.6	1285.19	12789.5	8701.39	11597.4	1604.4	9607.22	12888.5	11860.9	2128.77	9592.02	13008.7	14176.8	10592.8	1537.4	17173.4	11164.2	7850.41	549.804	14221.7	14430.3	1037.53	10065.2	14991.4	16728	2265.46	10651.4	16507.9	6068.94	819.59	13042	17457	7381.31	1206.45	14141.8	17774.3	2067.26	7969.44	20917.4	34205.7	796.086	4387.51	17476	28905.6	379.876
0.083	13875.9	1465.37	13415.9	10464	12677.9	1357.38	12920.8	8721.2	11660.4	1743.45	9585.29	12974.6	11972.3	2444.69	9829.91	12944.6	13977.9	10364	1388.7	16831.1	11365.4	7858.98	492.691	14275.5	14797.4	1168.79	10065.2	14990.9	17162.8	2577.17	10756.9	16533.2	6260.65	857.14	13051.4	17573.8	7423.82	1171.16	14114.8	17626.8	2134.81	8011.09	20912.6	33654.6	829.221	4394.52	17695	29004.7	422.3
0.124	14154.5	1551.25	13468.3	10902.7	12736.8	1439.43	13052.4	8775.51	11790.3	1939.42	9571.75	13077.7	12125.9	2840.48	10133.7	12918.2	13748.2	10143.3	1232.67	16534.4	11670.6	7924.05	437.622	14342.1	15468.3	1349.24	10095.9	15006.8	17687.5	2993.41	10906.7	16575.4	6742.57	920.475	13081.9	17713	7403.63	1144.43	14058.5	17487	2273.65	8128.67	20876.9	33130.9	907.086	4445.46	17967.2	29193.3	507.638
0.166	14465.1	1718.07	13540.2	11372.2	12876.8	1541.11	13181.1	8881.17	12024.2	2194.72	9573	13209.7	12334.2	3293.56	10490.2	12951.8	13543	9957.86	1076.94	16323.2	12097.7	8081.3	408.225	14430.7	16575.6	1593.9	10173.5	15050.3	18295.6	3517.71	11117.6	16653.1	7653.2	1019.01	13129	17873.9	7339.86	1134.2	13973	17366.6	2483.67	8306.86	20835.6	32669.8	1048.01	4547.01	18279.8	29493.5	645.588
0.207	14796.1	1947.28	13621.1	11837.3	13140.6	1680.18	13307.1	9064.72	12400.9	2500.91	9594.32	13392.7	12629.7	3790.63	10879	13066.3	13414.6	9837.66	930.865	16236.3	12674.8	8364.64	417.682	14551	18231.5	1917.82	10313.7	15136.9	19013	4156.84	11395.5	16781.4	9143.03	1159.22	13182.1	18059.3	7267.69	1146.92	13859.4	17276.6	2772.1	8520.9	20807.2	32303.9	1273.62	4710.62	18622.2	29930.2	850.261
0.249	15151.8	2226.13	13704.7	12285.4	13600	1883.61	13435.7	9365.23	12959.1	2838.97	9641.11	13660.8	13073.2	4333.6	11276.7	13285.1	13405.1	9813.72	805.927	16310.2	13429.1	8797.42	476.94	14717	20589.8	2336.03	10533.6	15282.9	19871.8	4891.11	11748.5	16974	11288.8	1351.42	13233.8	18269.9	7238.33	1187.37	13719.2	17226.5	3147.41	8748.28	20795.5	32061.8	1610.56	4957.64	18989.3	30530.7	1139.7
0.29	15581.2	2552.45	13790.5	12736.9	14349.4	2186.49	13574.9	9834.45	13733.7	3184.56	9716.82	14060.3	13747.3	4929.64	11657.7	13630.4	13543.8	9913.29	716.195	16577.7	14387.2	9390.13	607.529	14947.7	23550.9	2858.17	10847.1	15499.3	20928.9	5699.82	12185.6	17243.5	14087.3	1596.59	13273.6	18508.1	7315.1	1253.59	13557.2	17222.9	3610.65	8974.58	20792.2	31963.5	2080.52	5311.6	19385.5	31325.7	1539.44
0.331	16170.2	2954.43	13893.1	13261.6	15479.2	2627.41	13734.2	10533.4	14753.4	3513.69	9824.45	14646.9	14752.2	5583.48	12006.5	14123.3	13849.6	10154.1	677.775	17064.8	15573	10129.3	806.796	15258.6	27002	3493.27	11258.8	15801.7	22259.9	6582.03	12710.6	17594.7	17289.2	1895.74	13302.1	18773.6	7567.07	1347.37	13382.4	17272.8	4153.73	9201.27	20785.9	32021.7	2705.81	5813.88	19831.6	32348.3	2061.34
0.373	17029.5	3478.34	14027.3	13979.8	17032.9	3241.97	13923.7	11526.3	16034.2	3815.2	9968.68	15490.9	16185.2	6288.53	12324.2	14773.3	14333.7	10539.8	708.708	17787.4	17008	10991.4	1083.29	15666.5	30522.4	4233.89	11771.1	16198.4	23890.1	7507.14	13336.7	18034.7	20552.4	2232.91	13320.3	19066.9	8057.79	1470.24	13207.6	17383	4767.99	9451.26	20774.4	32247.6	3501.84	6514.74	20353.3	33627.8	2725.94
0.414	18274.9	4198.11	14219.1	15072.2	18958.8	4055.66	14153.8	12869.1	17534.9	4094.88	10156.8	16670.7	18090.4	7027.02	12629.9	15581.6	14995.9	11055.7	828.887	18745.5	18694.5	11973.7	1440.34	16190.8	33441.4	5056.39	12370.5	16687.9	25753.4	8510.72	14060.9	18553.3	23364.3	2597.5	13344.3	19387.9	8821.68	1622.13	13046.9	17556.5	5454.63	9761.36	20771.9	32661.1	4469.14	7475.77	20980.5	35183.8	3500.64
0.456	19946.5	5197.47	14489.1	16725.2	21081	5077.52	14436.2	14597	19126.1	4391.94	10397.3	18254.7	20447.7	7788.61	12961.5	16539	15819.7	11674.5	1056.21	19923.8	20573.9	13073.1	1849.71	16838.9	35421.2	5948.72	13051.5	17280	27762.2	9591.62	14895.9	19153.4	25355.6	2954.92	13390.7	19738.7	9870.32	1812.4	12917.6	17797.9	6213.9	10165.1	20805.7	33300.5	5571.32	8754.46	21739.6	36999.1	4347.09
0.497	21925.3	6542.13	14849	19098.2	23112.3	6295.54	14786.3	16710	20605.1	4770.37	10702.8	20302.2	23112.3	8593.03	13371.3	17618.6	16754.4	12359.3	1404.29	21283.9	22467.3	14297.1	2309.34	17634.5	35917.2	6851.32	13787.8	17953.5	29608.4	10735.6	15831.2	19821.7	26299.2	3287.44	13494	20127.6	11156.5	2048.42	12838.5	18107.8	7006.06	10667	20906.9	34223.5	6751.66	10412.2	22683.1	39042.3	5166.38
0.539	23961	8287.93	15310.5	22294.9	24724.8	7678.43	15224.1	19160.3	21717.6	5317.35	11089.9	22859.5	25753.1	9494.67	13911.7	18777	17704.6	13072.3	1878.87	22764.4	24057.3	15629.9	2770.5	18579.9	35271.4	7755.64	14565	18702.2	31024.8	11935.2	16857.1	20547.9	26233.5	3560.14	13690.9	20563.3	12584.3	2340.41	12827.4	18479.7	7727.81	11240.3	21101.4	35502.9	7939.56	12498.3	23862.8	41252.1	5836.71
0.58	25631	10448.3	15865.6	26261.1	25657.3	9181.57	15776.4	21844.2	22253.2	6102.27	11572.5	25902.1	27930.5	10570.8	14627.2	19960.6	18531.4	13784.4	2473.62	24283.9	25022.6	16987.6	3196.59	19683.3	33761.5	8613.02	15367.1	19510.8	31795.9	13133.2	17956	21328.6	25310.1	3772.19	14041.1	21065.2	13995.5	2700.89	12911.9	18902.7	8233.21	11846.3	21412.7	37212.2	9032.35	15017.9	25335.8	43526.2	6265.54
0.621	26551.3	12967.6	16494.1	30722.7	25806.4	10757.7	16471.5	24603.8	22134.1	7158.08	12156.5	29346.8	29156	11879.1	15545	21096.9	19077.8	14477.7	3166.33	25747.4	25176	18292.1	3588.57	20962.9	31960.9	9408.11	16150.9	20335.6	31643.9	14236.1	19070.9	22132.9	23738	3920.79	14625.3	21642.1	15182.4	3144.09	13128.1	19355.4	8412.85	12479.7	21873.4	39398.4	9895.77	17901.7	27144	45718.3	6364.23
0.663	26574.3	15715.9	17164.8	35234.9	25247.1	12366.6	17332.4	27240.7	21398.4	8454.56	12832.7	33019	29081	13391.9	16658.6	22100.5	19216.1	15141.9	3919.98	27059	24548.5	19421.1	3917.04	22375.6	30229.2	10139.1	16913.2	21175.8	30761.8	15183.3	20166.3	22950.4	21757.5	4050.02	15536.1	22317.4	15949.4	3678.73	13515.5	19809.2	8272.62	13218.9	22537.6	42051.8	10379.5	20963.5	29317.5	47638.7	6161.02
0.704	25703.5	18509.6	17832.4	39179.3	24175.4	13974	18364	29541.1	20178.4	9881.17	13576.9	36637.6	27685.6	14977.3	17922.9	22879.7	18897.3	15765.5	4686.68	28134.4	23386.4	20353.3	4240.52	23938.4	28663.6	10770.7	17594.2	21977	29260.7	15870.1	21175.9	23738.3	19618.6	4214.05	16883.2	23074.2	16134.2	4308.11	14125.4	20229.4	7917.14	14221.3	23482.7	45069.5	10446	24059	31873.6	49203.7	5694.02
0.746	24226.4	20999.1	18437.4	41916.7	22816.8	15538	19540.7	31306.8	18689.2	11274.3	14335.1	39879.9	25319.8	16403.1	19242	23357.3	18175.7	16326.2	5416.28	28912.6	21896.1	21092.7	4588.83	25550.7	27279	11285.5	18164.4	22720.6	27452.7	16237.6	22027	24448.1	17528.2	4497.19	18757.3	23912.8	15680.5	5013.11	15004.4	20575.1	7453.9	15657.3	24789.5	48228	10079.6	26973.5	34750.6	50314.1	5088.29
0.787	22417	22904.7	18928.4	43104.6	21356.1	16985.3	20795.6	32383.6	17138.3	12438.9	15030.6	42391.8	22522.1	17388.2	20478.5	23468.6	17192.1	16789.5	6064.81	29363.4	20276.7	21644	4985.52	27114.3	25892.1	11645.1	18599.1	23388.4	25630.7	16296.8	22711.4	25047.7	15674.3	4986.46	21278	24765.4	14688	5747.63	16166.4	20815.9	6912.99	17589.1	26507.5	51181.4	9332.82	29489.5	37790.7	50896.3	4420.35
0.829	20510.8	23953	19262.3	42597.6	19912.8	18191.3	22019.1	32682.3	15708.7	13233.3	15586.2	43889.1	19798.2	17674.5	21463.7	23183.8	16124.6	17115.6	6603.47	29486.4	18652.6	22024.4	5480.45	28519.8	24450.4	11779.6	18832.8	23925.6	23892	16007.9	23175.2	25464	14138.2	5758.64	24396.4	25598	13348.4	6451.63	17596.1	20925.7	6260.31	19846.6	28610.5	53506.4	8310.43	31343.6	40664.7	50837.9	3784.8
0.87	18723.6	23949.8	19405	40680.3	18554.4	18983	23069.7	32186.6	14522.2	13551.4	15924.8	44208.6	17477.6	17100.1	22024.2	22515.3	15132.7	17270.7	7022.33	29305.3	17167.1	22056	6004.99	29512.8	22863.9	11651.6	18894	24350.4	22398.1	15452.5	23432.6	25664.8	12948.5	6884.85	28056.8	26298.3	11890.4	7050	19222.1	20894.4	5485.38	21986.4	30963	54800.9	7206.23	32553.4	43107.4	50217.4	3207.44
0.912	17155.6	22964.9	19361.9	37793	17315.7	19162.3	23796.4	30933.4	13634.2	13322	15985.9	43336.5	15676.8	15710.7	22057.8	21527.3	14319.9	17243.9	7325.27	28859.3	15952.8	21637.4	6541.39	30032.1	21273.1	11252.1	18753	24616.8	21130.9	14710.7	23525.5	25631.5	12027.5	8392.24	31872.5	26821.8	10505.1	7465.84	20894.7	20731.1	4664.25	23429.3	33318.8	54812.8	6152.29	33110.2	44814.3	49090.6	2710.95
0.953	15861.7	21162.5	19134.6	34417.2	16228.1	18610.3	24080.7	29061	13031.7	12572.1	15770	41448.6	14370.9	13666.8	21522	20310.1	13721.7	17050.5	7522.56	28193.6	15103.7	20635	7020.69	29910.1	19717	10530.7	18435.7	24722.8	20073.7	13846.1	23446.7	25335.4	11320.6	10301.6	35588.5	27059.7	9305.77	7649.87	22428.1	20457.6	3922.82	23760.3	35363.6	53536.8	5221.81	33027	45549.2	47518.8	2287.01
0.994	14843.4	18799.9	18746.8	30919.2	15309.4	17305.9	23859.1	26732.1	12659.6	11346.2	15304	38798.6	13464.1	11259.5	20465.6	18976.3	13317.7	16726.7	7620.88	27352.4	14604.4	19064.5	7355.92	29177.5	18351.9	9617.36	17997.9	24684.8	19214	12965.6	23285.9	24822.5	10724.3	12545.4	38502.3	26989.4	8336.95	7586.6	23617.8	20107.8	3349.92	22980.6	36799.5	51224.2	4429.82	32245.7	45156	45543.6	1926.19
1.036	14065.5	16216.9	18230.6	27602.9	14563.6	15364.2	23142.9	24132.2	12443.9	9761.1	14645.5	35663.5	12841.6	8812.19	19029.8	17632.5	13056.5	16314.8	7616.66	26375.5	14362.1	17200.3	7572.85	27967.5	17252.5	8528.33	17430.5	24466	18498.6	12092.1	23052.1	24110.8	10212	14953.9	40401.8	26571.9	7592.94	7291.16	24288	19717.4	2948.75	21487.1	37441.3	48294.6	3772.53	30832.1	43734.8	43315	1620.72
1.077	13478.9	13616.5	17623.7	24589.7	13980.6	13013	22017.7	21450.1	12311	8026.39	13883.3	32357.7	12407.7	6593.64	17395	16364.1	12881.4	15846.7	7495.7	25298.5	14244.1	15296.8	7625.53	26394.9	16408.4	7413.9	16814.9	24114.4	17897.3	11235	22774.8	23256.6	9733.88	17204.3	40793.1	25861.9	7049.16	6795.85	24337.8	19321.3	2663.32	19802.7	37273.1	45198.6	3220.6	28835.2	41513.7	41001.9	1364.36
1.119	13049.3	11166.1	16968.5	21969.9	13540	10528	20619.9	18857	12208.5	6353.31	13093.3	29101.9	12097.6	4771.44	15735.8	15238.3	12750	15334.4	7237.76	24153.2	14134.1	13690.1	7567.96	24715.7	15820.9	6355.32	16157.4	23626.4	17384.9	10420.3	22490.5	22333.6	9299.02	18801.1	39864.8	24910.3	6671.79	6170.57	23810.9	18948.7	2434.7	18295.9	36434.6	42297.1	2754.62	26300.5	38734.4	38738.9	1153.56
1.16	12741.3	8955.9	16313.6	19781.9	13218.4	8158.71	19104.2	16488.6	12107.4	4922.38	12340.7	26057.4	11867.6	3387.9	14196.3	14290.5	12641.3	14772.3	6826.71	22971.4	13971.1	12557.2	7433.44	23054.8	15413.1	5395.09	15477.4	23015.6	16933.6	9589.88	22154	21374.9	8888.72	19338.5	37637.4	23814.5	6428.82	5476.12	22819.3	18617.2	2236.87	17065	35144.2	39803.6	2365.01	23317.1	35632.5	36640.9	988.141
1.202	12524.4	7002.82	15700.9	18027.1	12995.4	6081.28	17612.7	14435.4	12001.3	3823.96	11668.5	23322.3	11694.5	2404.52	12870.5	13533.5	12551.2	14147.8	6261.88	21784.9	13751.5	11912.8	7205.77	21546	15129	4603.49	14816.7	22332.3	16526.2	8780.2	21752.8	20452.5	8503.4	18450.3	34615.9	22663.6	6296.14	4767.84	21522.7	18340.3	2070.91	15992.1	33603.1	37784.4	2048.44	20030.9	32400	34789.8	859.499
1.243	12374.7	5332.78	15164.6	16712	12854.9	4383.01	16253.2	12740.2	11896	3070.13	11101.5	20949.6	11567.3	1739.12	11801.3	12962.9	12482.5	13455.6	5564.62	20626.9	13521.9	11663.1	6926.35	20246	14922.2	3945.5	14161.1	21576.8	16156.4	7990.39	21250.3	19598.2	8136.46	16397.8	31126.1	21551.6	6242.91	4099.01	20117.6	18120.6	1947.5	14875.6	31935	36200.6	1800.17	16753.3	29263.1	33256.7	765.524
1.284	12276.8	3961.93	14728.6	15813.7	12783.7	3075.69	15092.5	11405.1	11802.1	2604.14	10647.2	18956.3	11481.4	1303.28	10989.6	12559.5	12436.9	12708.4	4779.56	19530.8	13327.2	11609.1	6541.3	19164.6	14751.7	3429.42	13544.6	20788.7	15809.7	7214.47	20583.8	18835.2	7786	13444.5	27551.8	20539.3	6245.54	3497.55	18741.8	17955.6	1870.53	13563.9	30179.5	34960	1612.68	13703.2	26364.3	32044.5	697.323
1.326	12217.3	2897.7	14399.9	15283.9	12767.6	2122.11	14159.3	10401.3	11726.8	2336.45	10297.6	17326.6	11435.5	1025.06	10408.3	12298.3	12410.3	11939.3	3967.42	18527.5	13210.4	11554.4	6062.14	18298.2	14603.1	3015.09	12969.4	19997.2	15493.9	6510.41	19758.5	18189	7464.02	10312.5	24172.8	19678.3	6287.87	2977.95	17485.9	17841.5	1830.04	12032.9	28336	33962.1	1477.56	11053.6	23813.5	31127.2	652.949
1.367	12190.4	2123.93	14172.6	15032.3	12790.1	1461.22	13452.5	9680.74	11672.4	2184.65	10041.4	16040.8	11427	852.616	10014	12151.4	12394.2	11195.5	3193.97	17644.1	13160.5	11384.9	5472.38	17615.7	14469	2669.16	12440	19211.2	15208.5	5857.38	18783	17655.7	7176.95	7352.57	21163.3	18982.5	6352.05	2542.54	16400.8	17770.7	1803.63	10389.4	26420.7	33128.1	1386.62	8886.63	21673.7	30454.2	628.276
1.409	12185.9	1618.98	14033	14964.8	12833.6	1026.9	12952.3	9187.88	11638.7	2090.26	9863.24	15069	11450.5	750.329	9755.26	12088.9	12381	10525.5	2517.43	16900.2	13122.8	11068.4	4788.65	17086.9	14345.9	2383.48	11974.6	18465.3	14959.9	5278.02	17699.7	17236	6943.03	4972.75	18658.2	18453.4	6423.66	2182.46	15493.1	17735	1770.45	8815.98	24500.2	32411.1	1333.92	7243.15	19987.3	29973.9	620.103
1.45	12192.7	1322.59	13957.1	14959.2	12880.8	759.814	12628.4	8868.06	11622	2020.96	9744.67	14366.1	11497.2	693.925	9588.19	12082.7	12367	9968.94	1981.52	16307.9	13040.8	10682.5	4056.28	16678.5	14232.7	2135.49	11568.9	17774.9	14758.8	4775.54	16602.1	16918.9	6763.09	3176.57	16659.5	18067.2	6489.22	1889.85	14757.1	17727.6	1722.74	7489.15	22679.3	31788.1	1314.01	6083.92	18745.7	29634.6	623.727
1.492	12204.8	1177.61	13921.8	14904.3	12918.5	612.049	12446.9	8673.37	11619	1964.99	9670.53	13892.7	11557	666.133	9478.7	12109.2	12353.9	9549.11	1609.05	15869.8	12876.2	10309	3310.05	16358.1	14124.7	1924.58	11228.8	17149.2	14607.3	4338.81	15538.8	16685.7	6645.26	1989.57	15176.1	17806.2	6537.58	1654.95	14175.2	17741.9	1666.08	6520.9	21085.9	31256.2	1319.02	5339.23	17902	29393.5	634.376
正規化	(X-Xmin)/(Xmax-Xmin)
Max	26574.3	23953	19405	43104.6	25806.4	19162.3	24080.7	32682.3	22253.2	13551.4	15985.9	44208.6	29156	17674.5	22057.8	23468.6	19216.1	17270.7	7620.88	29486.4	25176	22056	7625.53	30032.1	35917.2	11779.6	18894	24722.8	31795.9	16296.8	23525.5	25664.8	26299.2	19338.5	40793.1	27059.7	16134.2	7649.87	24337.8	20925.7	8412.85	23760.3	37441.3	54812.8	10446	33110.2	45549.2	50896.3	6364.23
Min	12185.9	1177.61	13388.1	9800.44	12677.9	612.049	12446.9	8673.37	11569.5	1515.84	9571.75	12814.2	11427	666.133	9421.52	12082.7	12353.9	9549.11	677.775	15869.8	11049.8	7850.41	408.225	14180.6	14124.7	946.698	10065.2	14990.9	14607.3	2039.23	10588.4	16489.9	6039.19	802.203	13042	17360.8	6242.91	1134.2	12827.4	17222.9	1666.08	6520.9	20771.9	31256.2	794.732	4387.51	17326	28876.2	371.3
0	0.0870812	0.0164833	6.24914e-05	0	0.00390417	0.0328228	0.0187449	0.00131576	0	0	0.00924159	0	0.0206737	0.0735157	0	0.0888687	0.283149	0.162988	0.143371	0.121386	0	0.00204743	0.0271084	0	0.00607218	0	0.00199676	0.000802515	0.103855	0	0	0	0	0	0.000537564	0	0.104467	0.0166489	0.11428	0.187175	0.0610154	0.0859303	0.00596607	0.148211	0	0.00132498	0	0	0
0.041	0.100948	0.0127221	0	0.00862999	0.000129413	0.0362871	0.0294496	0.00116694	0.00261045	0.00735847	0.00553089	0.00236737	0.0244721	0.0859947	0.0134928	0.0813325	0.265651	0.135161	0.12381	0.0957324	0.00809379	0	0.0196166	0.00259306	0.0140244	0.0083851	1.01939e-06	5.7851e-05	0.12338	0.0158672	0.0048694	0.00196167	0.00146836	0.000937996	0	0.00991513	0.115091	0.0110882	0.114191	0.148927	0.0594622	0.0840247	0.00872904	0.125207	0.000140292	0	0.00531541	0.00133773	0.00143102
0.083	0.117455	0.0126348	0.00460874	0.0199247	0	0.0401788	0.0407346	0.00199205	0.00849947	0.0189114	0.00211236	0.005109	0.0307555	0.104569	0.0323189	0.075699	0.236668	0.105529	0.102394	0.0705957	0.0223389	0.000603282	0.0117033	0.00598308	0.0308662	0.0205016	0	0	0.148676	0.0377304	0.0130279	0.00471431	0.0109311	0.00296375	0.000338653	0.0219601	0.119389	0.00567125	0.111846	0.109076	0.069475	0.0864407	0.00843916	0.101811	0.00357351	0.000244127	0.0130744	0.00583548	0.00851002
0.124	0.136818	0.0164056	0.0133281	0.033098	0.00448253	0.0446023	0.0520528	0.004254	0.0206656	0.035194	0	0.008393	0.0394224	0.12784	0.0563621	0.0733841	0.20319	0.0769563	0.0799203	0.0488016	0.0439411	0.00518421	0.00407312	0.0101838	0.0616523	0.0371591	0.00347285	0.00163565	0.179203	0.0669244	0.0246074	0.00931657	0.034718	0.00638055	0.00143573	0.0363169	0.117348	0.00156975	0.106952	0.0713218	0.0900536	0.0932613	0.00629992	0.0795816	0.0116413	0.00201753	0.02272	0.0143994	0.0227498
0.166	0.158408	0.0237301	0.0252766	0.0471948	0.0151498	0.0500832	0.0631091	0.00865495	0.0425555	0.056406	0.000195973	0.0125992	0.0511718	0.154478	0.0845738	0.0763367	0.173292	0.0529355	0.0574903	0.0332918	0.0741764	0.0162537	0	0.0157765	0.112463	0.0597443	0.0122632	0.00611063	0.214579	0.103698	0.0409044	0.0177834	0.079665	0.0116963	0.00313313	0.052902	0.1109	0	0.0995232	0.0388042	0.121182	0.103598	0.00381993	0.0600052	0.0262431	0.00555317	0.0337943	0.0280343	0.0457686
0.207	0.181416	0.0337942	0.0387176	0.0611591	0.0352452	0.0575803	0.0739418	0.0163	0.0778136	0.0818468	0.00352003	0.0184262	0.0678362	0.183703	0.115342	0.0863882	0.154576	0.0373698	0.036452	0.0269102	0.115034	0.036199	0.00131032	0.0233655	0.188449	0.0896458	0.0281511	0.0150003	0.256314	0.148525	0.0623838	0.031765	0.153201	0.0192605	0.00504726	0.0720186	0.103604	0.00195176	0.0896528	0.0145209	0.163932	0.116013	0.00211393	0.0444729	0.0496189	0.0112495	0.0459261	0.047866	0.079921
0.249	0.206135	0.0460375	0.0526046	0.0746144	0.0702375	0.0685469	0.0849941	0.0288169	0.130065	0.109935	0.0108141	0.0269672	0.0928507	0.215627	0.146814	0.105603	0.153193	0.0342694	0.0184575	0.0323419	0.168431	0.0666644	0.00952086	0.0338397	0.296664	0.128251	0.0530561	0.0300101	0.30628	0.200026	0.0896729	0.0527548	0.259111	0.0296294	0.0069096	0.0937257	0.100636	0.00815926	0.077476	0.000973859	0.219561	0.129203	0.00141715	0.0341964	0.0845302	0.0198494	0.058935	0.0751363	0.128218
0.29	0.235975	0.0603654	0.0668773	0.0881717	0.127315	0.084874	0.0969603	0.0483603	0.202568	0.138649	0.0226186	0.0396935	0.130874	0.250671	0.176961	0.135935	0.173404	0.0471634	0.00553355	0.0519852	0.236254	0.108388	0.0276147	0.0483919	0.432541	0.17645	0.0885673	0.0522447	0.367778	0.256747	0.123459	0.0821327	0.397241	0.0428556	0.00834323	0.118286	0.108397	0.0183228	0.0633982	0	0.288222	0.14233	0.00121924	0.0300245	0.133224	0.0321729	0.0729715	0.111241	0.194919
0.331	0.276913	0.0780152	0.083918	0.103927	0.213377	0.108643	0.110651	0.0774739	0.298009	0.165996	0.0393987	0.0583768	0.187558	0.289113	0.204565	0.179226	0.217967	0.078355	0	0.0877546	0.320197	0.160425	0.0552243	0.0680026	0.590906	0.235078	0.135199	0.0833178	0.445215	0.318624	0.164043	0.120416	0.555285	0.0589944	0.0093718	0.145666	0.133871	0.0327161	0.048217	0.0134785	0.368717	0.155479	0.000837162	0.0324951	0.198013	0.0496601	0.0887794	0.157679	0.282006
0.373	0.336637	0.101019	0.106221	0.125491	0.331723	0.141772	0.126943	0.118828	0.417895	0.191048	0.061885	0.0852602	0.268386	0.330566	0.229707	0.236313	0.288509	0.128296	0.00445521	0.140828	0.421782	0.221107	0.0935344	0.0937376	0.752447	0.303445	0.193225	0.124078	0.540057	0.383509	0.212432	0.168364	0.716346	0.0771842	0.0100284	0.175903	0.183482	0.0515738	0.0330278	0.0432509	0.459762	0.16998	0.000147156	0.0420832	0.280492	0.0740609	0.107263	0.215786	0.392903
0.414	0.423189	0.132622	0.138102	0.158293	0.478415	0.185636	0.146719	0.174759	0.558362	0.214286	0.0912066	0.12284	0.375844	0.373985	0.253899	0.307301	0.385013	0.195112	0.0217643	0.211192	0.541168	0.290259	0.143005	0.126814	0.886391	0.379372	0.261114	0.174382	0.648461	0.453898	0.268413	0.224891	0.855141	0.0968528	0.0108908	0.209005	0.26071	0.0748847	0.01907	0.0900936	0.561535	0.187968	0	0.059637	0.380717	0.10752	0.129485	0.286448	0.522172
0.456	0.539367	0.1765	0.182974	0.207924	0.640064	0.240722	0.170994	0.246727	0.707307	0.238968	0.128706	0.173296	0.50881	0.418762	0.280141	0.391388	0.505054	0.275257	0.0545058	0.297726	0.674212	0.367647	0.199726	0.1677	0.977241	0.461743	0.338242	0.235221	0.765324	0.529711	0.332955	0.290303	0.953425	0.116135	0.0125648	0.245174	0.366727	0.104087	0.00783518	0.155285	0.674073	0.211388	0.00202443	0.0867802	0.494917	0.152038	0.156382	0.368886	0.663414
0.497	0.676889	0.235541	0.242798	0.279178	0.79479	0.306383	0.201087	0.334735	0.845736	0.270411	0.17634	0.238514	0.659109	0.466057	0.312571	0.486204	0.64126	0.363935	0.104638	0.397612	0.808247	0.453811	0.263411	0.21789	1	0.545064	0.421642	0.304424	0.872733	0.609951	0.405253	0.363145	1	0.134074	0.0162869	0.28527	0.496755	0.140311	0.000963651	0.238982	0.791487	0.240501	0.00809938	0.125965	0.617215	0.209754	0.189812	0.461676	0.800122
0.539	0.818375	0.312193	0.319495	0.375162	0.917615	0.380931	0.238722	0.436793	0.949873	0.315858	0.236685	0.319972	0.808061	0.519069	0.355342	0.587944	0.779732	0.456277	0.172991	0.506337	0.920806	0.547637	0.327307	0.277531	0.970364	0.628543	0.509672	0.381354	0.955135	0.694087	0.48455	0.442289	0.996758	0.148786	0.0233808	0.330193	0.641108	0.185123	0	0.339438	0.898464	0.273758	0.0197679	0.180276	0.740297	0.282383	0.231612	0.562026	0.911976
0.58	0.934435	0.407051	0.411753	0.494251	0.988639	0.461961	0.286193	0.548581	1	0.381075	0.311922	0.416888	0.930876	0.582341	0.411961	0.6919	0.900214	0.548501	0.258652	0.617931	0.989145	0.643211	0.386344	0.347141	0.90108	0.707689	0.60052	0.464442	1	0.778111	0.569494	0.527379	0.951178	0.160225	0.0359995	0.381936	0.783779	0.240449	0.00733667	0.453672	0.973374	0.308907	0.0384389	0.252837	0.853524	0.370103	0.283803	0.665302	0.983531
0.621	0.998395	0.517664	0.516211	0.628216	1	0.546928	0.345942	0.66352	0.988855	0.468799	0.402979	0.52661	1	0.659262	0.484596	0.791697	0.979844	0.638295	0.358421	0.725411	1	0.735043	0.440656	0.427865	0.818454	0.781084	0.689304	0.549198	0.991158	0.855467	0.655673	0.615043	0.873586	0.168242	0.0570522	0.44142	0.903767	0.30847	0.0261234	0.575933	1	0.345651	0.0660776	0.345644	0.942986	0.470504	0.347871	0.764853	1
0.663	1	0.638332	0.627684	0.763702	0.957393	0.633657	0.419939	0.773353	0.91999	0.57652	0.5084	0.643582	0.995771	0.748207	0.572723	0.879838	1	0.724314	0.466967	0.821736	0.955579	0.814512	0.486167	0.516985	0.738993	0.848561	0.775647	0.635526	0.939838	0.921903	0.740342	0.704146	0.775829	0.175214	0.0898745	0.511045	0.981313	0.390525	0.0597753	0.698471	0.979215	0.388528	0.105924	0.458284	0.993109	0.577105	0.424881	0.852063	0.966091
0.704	0.939474	0.760996	0.738643	0.882136	0.875762	0.720308	0.508614	0.869167	0.805799	0.695053	0.624425	0.758845	0.917065	0.841416	0.672777	0.948277	0.953537	0.805071	0.577394	0.900709	0.873317	0.880136	0.530986	0.615572	0.66715	0.906868	0.852781	0.717858	0.852506	0.970069	0.818379	0.790028	0.670257	0.184063	0.138415	0.589075	1	0.487119	0.112767	0.811957	0.926526	0.446676	0.162618	0.586387	1	0.684877	0.515448	0.923135	0.888166
0.746	0.836815	0.870305	0.839185	0.964329	0.772283	0.804621	0.609763	0.942709	0.666406	0.810808	0.742629	0.86212	0.78362	0.925247	0.777162	0.990227	0.84839	0.877677	0.682477	0.957865	0.767814	0.932187	0.579247	0.717287	0.603617	0.954387	0.917362	0.79427	0.747319	0.995847	0.884166	0.867387	0.567077	0.199337	0.205948	0.675537	0.954132	0.595319	0.189128	0.905313	0.857865	0.529972	0.241013	0.720468	0.962034	0.786345	0.617384	0.973562	0.787093
0.787	0.711067	0.953973	0.920795	1	0.661016	0.882643	0.717622	0.987558	0.521243	0.90757	0.851061	0.94213	0.625816	0.983162	0.875019	1	0.705051	0.937686	0.775883	0.990967	0.653173	0.970994	0.63421	0.815928	0.539975	0.987586	0.966599	0.862885	0.641318	1	0.937069	0.932741	0.475575	0.225733	0.296779	0.763444	0.853789	0.708051	0.290084	0.970366	0.777691	0.642031	0.34408	0.845842	0.884657	0.873944	0.725102	1	0.675638
0.829	0.578585	1	0.97629	0.984775	0.551086	0.947653	0.822792	1	0.387433	0.973575	0.937688	0.989823	0.472174	1	0.952986	0.974985	0.549482	0.979912	0.853465	1	0.538207	0.997773	0.702786	0.904595	0.473818	1	0.993075	0.918086	0.540166	0.979734	0.97292	0.978115	0.399752	0.26739	0.409151	0.849289	0.718358	0.816098	0.414289	1	0.680953	0.77298	0.470239	0.94454	0.778724	0.938494	0.826931	0.997346	0.569588
0.87	0.454377	0.99986	1	0.927206	0.447609	0.990332	0.9131	0.979355	0.276373	1	0.990472	1	0.341283	0.966225	0.997339	0.916268	0.40494	1	0.913792	0.986705	0.433046	1	0.775464	0.967237	0.40102	0.988188	1	0.961737	0.453252	0.940779	0.992819	1	0.34103	0.328147	0.541051	0.921497	0.570952	0.907934	0.555559	0.991567	0.566093	0.897102	0.611364	0.999494	0.664315	0.980615	0.913481	0.96917	0.473247
0.912	0.345395	0.956614	0.992848	0.840512	0.353258	1	0.975565	0.927158	0.193255	0.98094	1	0.972224	0.239709	0.884536	1	0.8295	0.286499	0.996529	0.957424	0.953949	0.347083	0.970534	0.849785	1	0.328022	0.951306	0.984032	0.989112	0.379533	0.888753	1	0.99637	0.295572	0.409468	0.678548	0.97547	0.430898	0.971756	0.700867	0.94745	0.444386	0.980803	0.75269	1	0.555113	1	0.973961	0.917996	0.390402
0.953	0.255469	0.877477	0.955069	0.73915	0.270421	0.970241	1	0.849168	0.136855	0.918637	0.966342	0.912088	0.16605	0.764365	0.957598	0.722596	0.199323	0.971484	0.98584	0.905058	0.286973	0.899968	0.916196	0.992299	0.256616	0.884711	0.948098	1	0.318024	0.828115	0.993908	0.964098	0.260682	0.512475	0.812454	1	0.309652	1	0.834084	0.87359	0.334492	1	0.875357	0.945831	0.458703	0.997103	1	0.846615	0.319662
0.994	0.1847	0.773744	0.890604	0.634117	0.200438	0.899924	0.980947	0.752168	0.102031	0.81678	0.893682	0.827676	0.114903	0.622833	0.873997	0.605448	0.140459	0.92955	1	0.843282	0.251629	0.789416	0.962644	0.946083	0.193976	0.800401	0.898509	0.996099	0.268007	0.766359	0.981479	0.908203	0.231247	0.633523	0.917451	0.992753	0.211705	0.990288	0.937449	0.779135	0.249577	0.954771	0.961498	0.847662	0.376643	0.969901	0.986067	0.756919	0.259454
1.036	0.130633	0.660329	0.804817	0.534541	0.143636	0.795252	0.919391	0.64388	0.0818363	0.685078	0.791027	0.727815	0.0797878	0.478943	0.760368	0.487425	0.102396	0.876212	0.999393	0.77154	0.234476	0.658184	0.992701	0.869754	0.143525	0.699871	0.834241	0.973612	0.226392	0.705091	0.963408	0.830623	0.205963	0.763456	0.985899	0.949698	0.136487	0.944947	0.995674	0.673684	0.190116	0.868138	1	0.723297	0.308539	0.920684	0.935711	0.65571	0.208482
1.077	0.0898679	0.546153	0.703959	0.444066	0.0992232	0.668504	0.822669	0.532167	0.0693968	0.540944	0.672199	0.622516	0.0553125	0.348504	0.630998	0.37603	0.0768773	0.815588	0.981971	0.69244	0.22612	0.524184	1	0.770542	0.104791	0.596996	0.76451	0.937483	0.191407	0.644975	0.94197	0.737525	0.182364	0.884864	1	0.876498	0.081511	0.868929	1	0.566718	0.14781	0.770434	0.989908	0.591869	0.251351	0.851162	0.857015	0.550666	0.165705
1.119	0.060011	0.438568	0.595061	0.365403	0.0656688	0.534543	0.702526	0.42416	0.0598104	0.401933	0.549026	0.518811	0.037823	0.241369	0.499692	0.277151	0.0577268	0.749244	0.94482	0.608332	0.21834	0.41108	0.992023	0.664612	0.0778354	0.499277	0.690035	0.887343	0.161594	0.587835	0.919995	0.636925	0.1609	0.971007	0.966546	0.77838	0.043359	0.772962	0.954225	0.466099	0.113924	0.683026	0.939607	0.468695	0.20307	0.762916	0.758538	0.447894	0.130531
1.16	0.0386004	0.341522	0.486216	0.299705	0.0411719	0.406821	0.572237	0.325513	0.0503423	0.28304	0.431692	0.421834	0.0248524	0.160025	0.377863	0.193906	0.0418954	0.676444	0.885618	0.521536	0.206795	0.331333	0.973385	0.559833	0.0591219	0.410637	0.613014	0.824579	0.135343	0.529589	0.893986	0.532434	0.140648	1	0.886283	0.665406	0.0187953	0.66638	0.868071	0.376558	0.0846017	0.611628	0.862192	0.362843	0.162702	0.659046	0.648632	0.352619	0.102928
1.202	0.0235305	0.255768	0.384379	0.247015	0.0241835	0.294832	0.444037	0.239994	0.0404087	0.191776	0.326894	0.334712	0.0150853	0.102207	0.272943	0.127422	0.028758	0.59556	0.804267	0.4344	0.191254	0.285973	0.94184	0.464651	0.0460854	0.337564	0.538187	0.754369	0.11164	0.472799	0.862977	0.431895	0.121629	0.952079	0.777406	0.546743	0.00538209	0.557677	0.755428	0.301788	0.0600037	0.549393	0.769743	0.277127	0.129901	0.544635	0.534099	0.268553	0.0814624
1.243	0.0131244	0.182441	0.295252	0.207528	0.0134819	0.203283	0.32718	0.169388	0.0305545	0.129142	0.238496	0.259137	0.00791156	0.063086	0.188332	0.077306	0.0187529	0.505925	0.703842	0.349357	0.175002	0.268392	0.903123	0.382636	0.0365968	0.276824	0.463926	0.67674	0.0901276	0.417403	0.824132	0.338779	0.103518	0.841354	0.651653	0.432093	0	0.455027	0.633353	0.242453	0.0417112	0.484627	0.669674	0.209893	0.104176	0.430523	0.422955	0.198932	0.0657815
1.284	0.00632269	0.122252	0.222779	0.180556	0.00805445	0.132809	0.227406	0.11378	0.0217662	0.090424	0.16767	0.195644	0.00306904	0.0374606	0.124093	0.0418792	0.0120986	0.409146	0.590771	0.268861	0.161217	0.264595	0.849773	0.314417	0.0287707	0.229184	0.394101	0.595755	0.0699544	0.362982	0.772611	0.255615	0.0862199	0.682026	0.522854	0.327711	0.000265789	0.362717	0.513824	0.197887	0.0303032	0.408544	0.564359	0.157229	0.0847503	0.324333	0.320244	0.143883	0.0544012
1.326	0.00218828	0.0755242	0.168153	0.164648	0.00683207	0.0814037	0.147192	0.0719705	0.0147158	0.0681821	0.113171	0.143735	0.000476733	0.0211027	0.0780876	0.0189383	0.00821985	0.309546	0.4738	0.19518	0.152947	0.260742	0.783382	0.25976	0.0219528	0.190936	0.328947	0.514428	0.0515836	0.3136	0.708818	0.18519	0.0703275	0.513065	0.401092	0.23894	0.00454601	0.282971	0.40472	0.167065	0.024301	0.319732	0.453773	0.114866	0.0707501	0.232085	0.229864	0.102228	0.0469969
1.367	0.000318796	0.0415504	0.130381	0.157093	0.00854758	0.0457765	0.086441	0.0419583	0.00962718	0.0555696	0.0732278	0.102776	0	0.0109642	0.0468895	0.00603498	0.00587705	0.213215	0.362403	0.130299	0.149417	0.248812	0.701667	0.216705	0.0158	0.159003	0.268988	0.433658	0.0349802	0.267798	0.633419	0.127055	0.056158	0.35338	0.292646	0.167206	0.0110338	0.216146	0.310449	0.147954	0.0203866	0.224398	0.338873	0.0794619	0.0613274	0.15664	0.154047	0.0716613	0.0428798
1.409	0	0.0193794	0.107178	0.155067	0.0118566	0.0223636	0.0434449	0.02143	0.00647618	0.047727	0.0454462	0.0718216	0.00132365	0.00495026	0.0264111	0.00054778	0.0039618	0.126454	0.264962	0.0756694	0.146748	0.226528	0.606933	0.183342	0.0101503	0.132631	0.216276	0.357018	0.0205147	0.227163	0.549682	0.0813176	0.044612	0.224993	0.202375	0.112648	0.0182739	0.160882	0.231586	0.138306	0.0154696	0.13313	0.223661	0.0490258	0.0558669	0.0994211	0.0942963	0.0498501	0.0415161
1.45	0.000477673	0.00636569	0.0945581	0.154899	0.0154558	0.00796564	0.0156022	0.00810891	0.00490677	0.0419692	0.0269599	0.0494331	0.00395776	0.00163401	0.0131898	0	0.00192297	0.0543712	0.187775	0.0321731	0.140939	0.199362	0.505459	0.157582	0.00495684	0.109739	0.170322	0.286069	0.00881728	0.19192	0.464839	0.0467501	0.0357306	0.128092	0.130356	0.0728366	0.0249013	0.115973	0.167645	0.13632	0.00839809	0.0561651	0.114424	0.0225764	0.0538038	0.0590618	0.0503015	0.0344413	0.0421208
1.492	0.00131786	0	0.0886914	0.153251	0.0183281	0	0	0	0.00462597	0.0373188	0.0154008	0.0343532	0.00733404	0	0.00452506	0.00233323	0	0	0.134129	0	0.129291	0.173068	0.402065	0.137365	0	0.09027	0.131792	0.22178	0	0.161288	0.382652	0.0213355	0.0299145	0.0640563	0.0769014	0.0459207	0.0297911	0.0799224	0.117093	0.14017	0	0	0.0188363	0	0.0543231	0.0331347	0.0204079	0.0234921	0.0438977
[truncated: 17 more columns]

## Sheet: GPI-GPI
X	C1_G1_cyan	C1_G1_green	C1_G1_red	C1_G1_blue	C1_G2_cyan	C1_G2_green	C1_G2_red	C1_G2_blue	C1_G3_cyan	C1_G3_green	C1_G3_red	C1_G3_blue	C2_G1_cyan	C2_G1_green	C2_G1_red	C2_G1_blue	C2_G2_cyan	C2_G2_green	C2_G2_red	C2_G2_blue	C3_G1_cyan	C3_G1_green	C3_G1_red	C3_G1_blue	C3_G2_cyan	C3_G2_green	C3_G2_red	C3_G2_blue	C4_G1_cyan	C4_G1_green	C4_G1_red	C4_G1_blue	C4_G2_cyan	C4_G2_green	C4_G2_red	C4_G2_blue	C5_G1_cyan	C5_G1_green	C5_G1_red	C5_G1_blue	C5_G2_cyan	C5_G2_green	C5_G2_red	C5_G2_blue	C6_G1_cyan	C6_G1_green	C6_G1_red	C6_G1_blue	C6_G2_cyan
0	1238.26	9820.21	20064.6	12100.2	780.676	10453.8	19990.4	11604.2	2734.51	10541.6	21539.9	12986.8	809.392	6822.41	14172.2	6520.52	982.309	6779.78	14082.3	6816.52	769.823	10111	34929.6	26866.8	715.691	9847.05	34430.7	26986.3	9496.3	741.091	31861.1	11481.5	9173.22	436.286	31535	11225	29622	563.937	40404.7	6689.52	29234.8	593.154	40277.8	7088.23	790.895	10357	4300.46	27197.8	1883.16
0.041	1259.93	9894.59	20029	12155.6	896.49	10428.9	19895.8	11632.1	2929.61	10493.9	21504.4	12867.5	731.564	6762.85	14226.4	6494.6	869.855	6763.19	14057	6814.83	785.005	10064.8	34944.7	26898.8	733.143	9906.57	34327	27011.4	9765.87	879.926	31906.1	11476.1	9225.26	449.468	31653.1	11203.6	29723.9	775.387	40547.8	6811.18	29561.4	602.863	40266.3	7126.97	882.783	10460.6	4352.83	27241.7	2290.43
0.083	1364.56	9967.68	20014.9	12240.4	1037.29	10402.8	19824.8	11685	3103.39	10510.3	21477.9	12743.5	622.831	6714.37	14281.9	6451.9	733.52	6763.44	14023.7	6793.7	843.401	10023	34964.6	26964.8	805.361	9988.9	34219.1	27059.8	10183.2	1038.36	31995.3	11507.9	9307.87	476.522	31777.4	11223	29922.9	1074.49	40751.8	7002.27	29994.7	622.737	40277.3	7174.94	989.919	10602	4444.25	27306	2917.98
0.124	1626.87	10043.9	20033.1	12364.4	1213.04	10377	19787.3	11775.4	3254.06	10609	21475.6	12649.3	512.792	6685.59	14341.6	6400.26	597.547	6785.09	13990.4	6757.22	968.216	9997.83	35004.2	27066.3	946.49	10092.8	34157.4	27140.2	10816.9	1212.63	32133.1	11600.1	9442.4	521.783	31905.2	11297.9	30230.2	1463.38	41029.5	7274.51	30543.1	659.638	40338.2	7244.38	1113.75	10781.1	4575.82	27397.9	3860.91
0.166	2123.07	10131.8	20098.1	12541.5	1445.21	10349.8	19792.8	11921.3	3428.12	10794.3	21509.4	12618.1	430.554	6679	14411.7	6355.86	495.555	6832.37	13966.6	6717.1	1184.12	10004.2	35076.6	27206.8	1173.75	10216.6	34198	27262.4	11773.6	1401.94	32319.1	11782.3	9653.97	593.635	32037.4	11451.6	30650	1942.82	41394.6	7648.05	31218.2	727.819	40478.7	7350.91	1305.97	10994.9	4746.72	27524	5230.52
0.207	2906.49	10244.3	20225.9	12792.2	1786.74	10319.1	19854.4	12145.9	3739.58	11067.8	21593.5	12678.6	439.588	6696.55	14495.6	6345.79	476.291	6909.97	13962.4	6693.92	1508.73	10060.3	35192.6	27393.9	1518.94	10368.6	34409.6	27444.9	13192	1612.1	32557.3	12092.7	9975.33	708.71	32179.6	11716.7	31171.2	2498.3	41854.9	8132.2	32037.8	849.968	40727.7	7512.86	1698.9	11237.1	4958.08	27690.9	6983.76
0.249	3985.86	10398.1	20432.8	13142.7	2340.32	10287.5	19983.2	12475	4353.14	11449.4	21753.1	12858.7	680.011	6743.38	14598.6	6402.25	608.002	7022.89	13987.2	6717.22	1951.09	10188.4	35362.2	27641.9	2008.91	10571.9	34854.1	27711.6	15223.1	1844.15	32848.1	12564.8	10462.5	894.03	32340.5	12132.9	31780.3	3125.32	42417.5	8761.37	33020.9	1055.96	41111.2	7751.65	2505.08	11499.2	5217.45	27903.5	9149.28
0.29	5311.7	10611.3	20731.3	13623.3	3257.43	10264.6	20195.2	12944.3	5435.38	11993.3	22033.2	13192.6	1426.63	6837.98	14721.5	6563.81	980.349	7177.06	14048.7	6824.15	2502.06	10413.8	35594.5	27970.2	2662.7	10869.4	35587.1	28095.2	17999.1	2114.23	33195	13244.4	11203.1	1186.69	32526.3	12748	32449	3793.51	43082.9	9558.08	34167.5	1379.78	41644.7	8091.87	3994.78	11777.5	5544.63	28168.6	11344.1
0.331	6773.47	10900.7	21129.1	14263.3	4714.19	10274.5	20506.3	13594.1	7108.23	12784.6	22500.1	13726.5	3093.09	7007.52	14866.7	6863.08	1701.73	7379.25	14151.9	7056.25	3129.76	10763	35894.7	28397.8	3484.61	11328.4	36663.7	28642.1	21594.7	2433.73	33609.3	14169.3	12286.9	1622.2	32738.6	13603.1	33144.8	4485.81	43849.5	10582.7	35459.6	1858.89	42340.5	8557.69	6441.99	12080.8	5973.34	28492.5	13383.1
0.373	8214.76	11280.9	21630.3	15085.3	6834.19	10350.7	20930.3	14471	9445.53	13915.8	23231	14518.9	6150.37	7278	15046.7	7320.17	2886.43	7635.61	14298.4	7455.11	3794.56	11267	36264.6	28942.2	4428.47	12023.7	38100.9	29395.1	25850.1	2816.21	34098.7	15368.3	13737.7	2199.95	32974.2	14704.3	33830	5152.91	44715.6	11881.6	36851.9	2527.91	43199	9176.78	10016.1	12431.5	6548.1	28883.4	14738.9
0.414	9467.39	11764.8	22239.7	16095.7	9659.96	10536.7	21486	15640.5	12488.9	15454.6	24299.1	15632.5	10875.3	7662.8	15283.6	7940.55	4623.17	7950.26	14486.5	8055.41	4454.11	11953.7	36699.3	29613.4	5435.91	13062.2	39925.3	30402.4	30408.8	3294.38	34680.4	16881.4	15428.1	2890.04	33231	16031.9	34447	5785.61	45667.3	13525.9	38265.7	3418.11	44206.3	9975.21	14589.5	12864.4	7312.39	29350	15285.3
0.456	10376.8	12367.2	22969.3	17270	12981	10875.4	22179.4	17154.8	16198.2	17424.5	25757.7	17120.1	16651.3	8149.39	15610.5	8700.51	6908.77	8323.13	14712.3	8877.65	5063.94	12829.7	37180.9	30403.6	6406.9	14532.2	42101.6	31685.5	34601.1	3894.09	35379	18724.5	17011.3	3621.46	33503.5	17513.5	34952.7	6417.36	46710.8	15575.7	39602.7	4551.34	45333.5	10974.7	19508	13420	8299.54	29898.2	14940.7
0.497	10894.3	13110.1	23850.7	18576.5	16393.5	11407.5	23011	19063.2	20284.7	19811.3	27629	19007.9	21221	8715.05	16067.1	9559.22	9554.41	8749.04	14969.6	9919.24	5585.09	13861.9	37676.5	31279.7	7252.57	16513.9	44564.6	33241.5	37378	4670.02	36202.1	20883.8	17975.5	4264.5	33778.3	18987.9	35277.4	7176.84	47801.9	18030.3	40753.3	5938.49	46538.5	12191.2	23526.5	14140.8	9523.62	30531.3	13898.1
0.539	11038.7	14033.3	24936.2	19959.8	19344	12170.9	23966.8	21381.4	24068.1	22594.2	29894.5	21281	22275.5	9335.84	16675.2	10456.4	12129.6	9217.34	15250.4	11145.4	5982.82	14975.1	38146.8	32196.2	7921.59	19062.9	47216.7	35035.4	38182.5	5672.75	37169.1	23342.8	18036.8	4753	34061.9	20327.4	35394.8	8308.98	48954.8	20900.5	41566.7	7588.03	47760.9	13624.7	25238.6	15078	10983.6	31246.4	12556.8
0.58	10887	15197.1	26294.2	21353.3	21428.2	13184.1	25009.3	24049.6	26648.8	25776.4	32482.2	23874	19431.7	10044.6	17442.1	11332.2	14040.4	9713.2	15545.1	12483.9	6219.79	16037.9	38547.2	33090.6	8403.5	22065	49861.2	36967.7	36660.1	6979.88	38291.4	26007.3	17243.4	5112.28	34358.8	21421.5	35277.8	10087.5	50087.3	23997.1	41878.5	9543.41	48936.3	15261.9	23966.1	16299	12668	32033.8	11111.6
0.621	10538	16676.8	27994.2	22690.9	22589.1	14461.8	26093.4	26943.1	27426.8	29377.6	35246.3	26670	14549.7	10881	18333.3	12135.1	14771.3	10219.3	15841.9	13824.6	6265.01	16891.9	38835.9	33889.4	8722.76	25300.4	52297.5	38911.1	33315.9	8642.02	39543.5	28701.7	15890.4	5452.43	34661.1	22162.2	34946.2	12873.8	51216.6	27223.2	41552.1	11933.4	50016.8	17093.7	20340.8	17892.6	14554.5	32878.6	9950.24
0.663	10080.7	18548.4	30083.5	23915.2	22959.5	15996.1	27158.1	29843.6	26496.6	33366.7	37954.5	29503.7	10154.8	11908.9	19292.8	12828.9	14150.1	10717.2	16126.7	15033.2	6107.36	17418.8	38990.4	34528.5	8903.05	28276.6	54258.1	40690.8	29171.4	10717.8	40930	31289.9	14416.1	5957.69	34973.7	22575	34432.4	16816.3	52240.3	30189.4	40513.9	14906.8	50940.6	19080.9	15833.8	19951.2	16587.3	33759	9014.65
0.704	9580.59	20860.4	32557.6	24981.3	22789.5	17729.9	28143.3	32445.9	24466.6	37531.3	40283.5	32149.9	7079.15	13095.9	20238	13408.4	12423.3	11188.2	16383.2	15973	5765.07	17589.9	39006.7	34966.7	8923.89	30442.2	55520.6	42128.7	24923.6	13309.5	42417.5	33513.4	13105.8	6858.44	35299.6	22772.5	33788.2	21961.9	53173.8	32738.8	38866.5	18512.6	51646.1	21151.4	11749.7	22509.5	18644.7	34641.7	8427.37
0.746	9080.07	23595.6	35333.2	25855.5	22188.8	19599	29030.5	34458.5	22061	41455.1	41913.6	34389.7	5322.96	14276.7	21066.9	13858	10088.6	11615.3	16592.7	16533.3	5285.39	17482.7	38896.5	35184	8734.79	31306.1	55923.6	43066.4	21292.8	16343.4	43938	35112.3	12042.2	8267.48	35617	22813.8	33075.2	27858.4	53927.3	34512.5	36892.9	22521.9	52081.4	23188	8681.45	25449.9	20514.2	35479.5	8022.57
0.787	8604.41	26631.2	38234.1	26508.9	21114.5	21480.2	29820.9	35594.5	19749.4	44501.1	42579.7	35986.8	4365.38	15229.4	21717	14185.2	7647.16	11981.6	16737.3	16654.8	4731.61	17247.5	38685.6	35186.8	8292.43	30691.3	55423.7	43409.7	18448.3	19882.1	45467.9	35994.6	11218.3	10026	35890.2	22719.4	32346.1	33753.4	54511.4	35487.1	34935.3	26332.6	52209.8	25007.5	6619.6	28413.5	21920.2	36208.5	7727.28
0.829	8163.26	29713	40995.5	26911.2	19584.4	23250.9	30571.7	35729.4	17750.7	45992.8	42168.5	36737.1	3786.39	15663.4	22105.8	14380.8	5447.95	12270.7	16801.8	16341.2	4164.25	17029.3	38401.2	35003.6	7584.96	28756.2	54075.1	43108.6	16310.1	23780.3	46870.6	35993.6	10598.1	11823.1	36098.7	22551.2	31658.8	38759.7	54875.3	35613.9	33277.3	29033.1	52016	26372.2	5293.67	30811.9	22607.9	36752.2	7433.48
0.87	7751.04	32470.5	43302	27030.8	17657	24779.4	31350.7	34866.5	16078.3	45466	40760.3	36516.8	3424.64	15459.9	22212.8	14427	3662.94	12465.1	16777.3	15652.8	3629.49	16896.3	38068.5	34672.3	6683.57	26001.2	52087.8	42225	14753.4	27727.9	48038.9	35141	10139.9	13144.6	36202.6	22256.7	31052.1	41915.9	55011.3	35026.1	32050.4	30037.9	51572.3	27152.7	4418.22	32017.7	22450.8	37032.8	7081.99
0.912	7348.74	34481.5	44845.1	26837.4	15484.9	25888.8	32181.4	33167.2	14573.3	42874.2	38600.8	35326.2	3142.7	14693.4	22055	14331.2	2334.03	12545.3	16663.2	14687.5	3147.93	16814.1	37703.9	34224.3	5682.57	22932.9	49682.1	40849.6	13586.9	31402	48874.5	33599.3	9818.17	13453.4	36149	21714.5	30557.6	42993	54912.9	33932.2	31250.6	29109.9	50941.2	27229.7	3790.59	31674.3	21503.7	36989.9	6658.24
0.953	6921.52	35331	45355.4	26282.6	13208.8	26465.2	33032.8	30907.7	13011.8	38635.9	36020.6	33304.4	2912.86	13582.6	21644.3	14064.3	1427.45	12490.9	16468.8	13558.3	2724.35	16661.6	37316.5	33686.9	4685.8	19977.4	47109.5	39127.3	12669.8	34059.8	49179.6	31461.7	9612.47	12679.3	35927.6	20930.4	30184.3	41675	54549	32441.8	30800.2	26437.9	50182.9	26576.7	3291.76	29903.2	19965.2	36598.3	6184
0.994	6467.9	34941.7	44833.4	25418.3	10949.5	26354.9	33756.8	28358.4	11289.8	33501.2	33340.8	30703.5	2643.35	12438.6	21064.5	13650.3	871.651	12285.5	16210.9	12371.2	2356.75	16316.3	36912.8	33075.4	3769.16	17409.4	44593.2	37225.2	11932	35227.3	48921.3	28952.8	9490.14	11114.7	35547.1	19913	29921.6	38522.6	53951.3	30785.5	30592.3	22538.9	49343.7	25268	2859.45	27224.1	18082.2	35876.6	5674.02
1.036	5985.42	33399.8	43385.6	24289.8	8818.52	25486.2	34150.8	25770.7	9524.95	28299.1	30805.1	27827.7	2299.44	11462.7	20365.2	13101.6	579.898	11922.9	15911.2	11213.1	2042.66	15704.8	36500.2	32397.6	2967.15	15300.2	42259.8	35272.2	11325.6	34408.9	48070.5	26295.8	9412.88	9143.64	35025.6	18688.8	29752.4	33683.9	53077.4	28907.2	30521	18103.8	48451.9	23454	2467.28	24264.8	16063.4	34887.8	5153.46
1.077	5487.86	30992.3	41252.6	22971.5	6901.33	23908.9	34025.2	23325.2	7958.04	23690.7	28554.1	24962.8	1935.17	10755.1	19589.7	12436.2	464.574	11414.8	15592.3	10147	1781.04	14839.4	36086.8	31662.9	2304.19	13676.5	40220.7	33409.2	10828.1	31594.4	46645.5	23633.3	9355.6	7101.03	34410.6	17355	29646	28001.3	51993.6	26963.2	30498.1	13779.8	47514.1	21277.6	2112.7	21488.7	14048.4	33725	4634.93
1.119	4996.67	28099.6	38740.8	21556.7	5259.01	21783.6	33267	21129.2	6765.13	20028.8	26636.4	22324.6	1594.86	10260.5	18801.8	11706	449.905	10792.4	15275	9212.16	1570.64	13838	35687.1	30891.7	1778.34	12462.6	38493.5	31719.1	10434.9	27112.6	44834.8	21114.7	9313.11	5255.11	33774.7	16040	29586.7	21953.7	50684.4	24822	30471.6	10124.2	46575.5	19004.7	1805.79	19096.8	12122.5	32492	4140.61
1.16	4532.45	25086.7	36149.8	20142.5	3901.78	19378.3	31918.9	19224.3	5955.12	17359	25041.2	20038.8	1328.4	9866.98	18012.2	10930.1	480.02	10103.4	14975.4	8427.89	1407.2	12839.9	35320.6	30113.6	1383.31	11592	37079.5	30265.1	10129.3	21767.9	42786.9	18854.6	9288.53	3691.17	33170.7	14826.9	29555.9	16317	49251.5	22623.7	30421.2	7327.69	45662.5	16796.9	1559.08	17086.1	10344.3	31283.2	3699.1
1.202	4107.5	22232	33716	18814.9	2809.29	16988	30157.6	17601.9	5403.02	15516	23732.6	18147.8	1129.52	9463.98	17255.4	10154.5	521.034	9403.35	14705.3	7797.22	1284.03	11955.3	34998.2	29362.2	1104.44	10991.8	35953.6	29078.9	9899.62	16400.9	40676.8	16895.8	9281.63	2416.11	32634.9	13767.7	29549.9	11460.4	47727.3	20289.2	30349	5352.28	44801	14763.1	1380.68	15368.7	8765.58	30169.6	3340.82
1.243	3725.41	19702.4	31586.9	17637.2	1953.66	14853.6	28216.7	16240.4	4946.82	14251.8	22671.9	16632.8	972.287	8994.31	16557.7	9412.39	556.648	8743.82	14472	7311.57	1197.84	11252	34729.9	28678	919.431	10594.4	35073.1	28159.6	9728.67	11539.8	38674.5	15273.9	9287.42	1448.93	32199.7	12910.1	29563.4	7656.84	46229.9	17999.7	30267.8	4029.16	44011.9	12966.3	1269.02	13872.2	7429.34	29192.9	3088.09
1.284	3381.66	17570.6	29824.4	16646	1303.97	13118.6	26330.3	15099.5	4471.61	13342.9	21827.4	15440.4	841.386	8487.63	15930	8726.05	581.833	8164.2	14278.8	6954.76	1147.13	10744.6	34520.7	28096.5	804.527	10346.7	34401.7	27494.6	9599.95	7679.42	36880.7	13994.5	9291.62	768.677	31875.5	12259.5	29592.1	4868.19	44811.8	15754.5	30190.9	3155.79	43308.5	11432.6	1208.75	12579.5	6361.23	28368.5	2958.64
1.326	3068.56	15839.1	28421.8	15851.2	843.15	11828.7	24660.2	14153.8	3952.9	12642	21173.2	14506.4	731.541	7992.12	15392.7	8127.75	596.371	7686.99	14127.4	6705.42	1128.2	10415.5	34366.2	27640.6	734.606	10204.5	33893.7	27049.9	9493.88	4833.07	35366.8	13025	9281.57	340.926	31660.1	11799.2	29631.6	2967.9	43568	13723.9	30125.9	2554.22	42691.3	10155	1173.23	11514.8	5562.64	27693.8	2950.33
1.367	2779.23	14472.4	27330	15241.9	554.97	10950.3	23291.2	13385.6	3456.42	12075.7	20685.4	13771.7	648.963	7568.89	14945.4	7622.97	601.209	7318.88	14017.7	6541.24	1129.9	10232.7	34259.5	27320.5	688.109	10132.2	33512.8	26785.9	9397.36	2847.6	34147.5	12329.6	9258.78	136.901	31553.3	11505.7	29674.9	1761.07	42531.9	11926.3	30075.7	2111.98	42165	9139.47	1131.72	10708.1	5009.78	27157.8	3084.76
1.409	2510.4	13418.1	26482.3	14793.6	421.603	10396.6	22229.9	12778.7	3098.09	11612.3	20338.9	13192.8	595.461	7234.44	14586.1	7219.32	598.034	7053.46	13948	6439.99	1137.17	10159.7	34191.5	27134.4	648.768	10105.8	33228.5	26660.3	9302.06	1577.84	33213.9	11862.2	9228.94	83.774	31549.4	11350.7	29720.7	1050.1	41738.9	10446	30038	1759.92	41725.9	8368.52	1066.54	10163.8	4660.31	26747.6	3363.04
1.45	2265.04	12615.8	25805.4	14475.4	428.406	10084.3	21456.8	12328.8	2969.22	11234.2	20107	12742.3	566.159	6990.19	14310.6	6911.79	588.522	6876.06	13914.8	6382.84	1134.15	10166.5	34149.4	27067.1	606.819	10107.9	33019.4	26633.5	9202.74	825.948	32539.8	11576.9	9198.57	186.492	31638.2	11303.5	29764.9	672.291	41179.2	9267.8	30009.6	1468.94	41369.2	7817.13	979.59	9852.04	4463.31	26453.2	3819.24
1.492	2049.86	12019.7	25250.7	14258.1	554.116	9927.74	20921.4	12024.7	3062.77	10926.6	19962.1	12404.8	553.8	6817.74	14109	6684.1	574.985	6768.89	13913.2	6354.83	1110.79	10225.7	34119.1	27094	559.269	10126.2	32871.8	26669.1	9104.66	425.019	32083.8	11427	9172.52	424.714	31805	11335	29809.2	484.273	40832.2	8385	29987.5	1234.85	41090.6	7456.87	892.752	9717.89	4369.99	26264.6	4468.8
正規化	(X-Xmin)/(Xmax-Xmin)
Max	11038.7	35331	45355.4	27030.8	22959.5	26465.2	34150.8	35729.4	27426.8	45992.8	42579.7	36737.1	22275.5	15663.4	22212.8	14427	14771.3	12545.3	16801.8	16654.8	6265.01	17589.9	39006.7	35186.8	8923.89	31306.1	55923.6	43409.7	38182.5	35227.3	49179.6	35994.6	18036.8	13453.4	36202.6	22813.8	35394.8	42993	55011.3	35613.9	41878.5	30037.9	52209.8	27229.7	25238.6	32017.7	22607.9	37032.8	15285.3
Min	1238.26	9820.21	20014.9	12100.2	421.603	9927.74	19787.3	11604.2	2734.51	10493.9	19962.1	12404.8	430.554	6679	14109	6345.79	449.905	6763.19	13913.2	6354.83	769.823	9997.83	34119.1	26866.8	559.269	9847.05	32871.8	26633.5	9104.66	425.019	31861.1	11427	9172.52	83.774	31535	11203.6	29549.9	484.273	40404.7	6689.52	29234.8	593.154	40266.3	7088.23	790.895	9717.89	4300.46	26264.6	1883.16
0	0	0	0.00195994	0	0.015932	0.031811	0.0141401	0	0	0.00134553	0.0697619	0.0239175	0.0173421	0.0159618	0.00779863	0.0216219	0.0371755	0.00286953	0.0585514	0.0448233	0	0.0149131	0.165843	0	0.0187004	0	0.0676274	0.0210321	0.0134685	0.00908193	0	0.00221772	7.8969e-05	0.0263667	0	0.00184003	0.0123332	0.00187406	0	0	0	0	0.000962863	0	0	0.028661	0	0.0866594	0
0.041	0.00221193	0.00291563	0.00055579	0.00370729	0.0210706	0.0303059	0.00754778	0.00115299	0.00790145	0	0.0681917	0.0190142	0.0137794	0.00933195	0.0144931	0.0184142	0.0293233	0	0.0498117	0.04466	0.00276278	0.00881685	0.168914	0.00384901	0.0207868	0.00277338	0.0631275	0.0225285	0.0227393	0.0130712	0.00259498	0.00199784	0.00594964	0.0273526	0.0253159	0	0.0297609	0.00684833	0.00980074	0.00420606	0.0258316	0.000329736	0	0.0019232	0.00375856	0.0333039	0.00286074	0.0907406	0.0303883
0.083	0.012887	0.00578058	0	0.00938463	0.0273178	0.028726	0.00260738	0.00334613	0.0149392	0.000462972	0.067018	0.0139182	0.00880188	0.00393649	0.0213338	0.0131309	0.0198036	4.39285e-05	0.0382773	0.0426081	0.0133895	0.00331742	0.173003	0.0117783	0.0294206	0.00661036	0.058448	0.0254121	0.037093	0.0176237	0.00774753	0.00329202	0.0152695	0.0293762	0.0519322	0.0016719	0.0638113	0.0138845	0.0237641	0.0108128	0.0600961	0.0010047	0.000924599	0.00430535	0.00814082	0.0396465	0.00785417	0.0967118	0.0772126
0.124	0.0396519	0.00876751	0.000719125	0.0176923	0.035116	0.0271662	0	0.00709329	0.0210409	0.00324463	0.0669171	0.0100469	0.00376462	0.000732714	0.0287021	0.0067396	0.0103092	0.0037884	0.0267269	0.0390662	0.0361031	0	0.181096	0.0239799	0.0462927	0.0114506	0.0557681	0.0302088	0.0588858	0.022631	0.0157011	0.00704376	0.0304464	0.0327615	0.079314	0.0081203	0.116383	0.023033	0.042778	0.0202247	0.103471	0.00225793	0.00602409	0.00775272	0.0132059	0.0476759	0.015041	0.105246	0.147569
0.166	0.0902821	0.0122154	0.00328474	0.0295552	0.0454172	0.0255236	0.000382778	0.0131428	0.0280902	0.00846293	0.0684113	0.00876274	0	0	0.0373559	0.00124598	0.00318755	0.011965	0.0185027	0.0351712	0.075393	0.000837718	0.195909	0.0408619	0.073462	0.0172211	0.0575303	0.0374887	0.0917862	0.0280707	0.026446	0.0144618	0.054314	0.0381358	0.107646	0.0213598	0.188202	0.0343117	0.0677709	0.0331392	0.156864	0.00457348	0.0177842	0.0130418	0.0210686	0.057266	0.024376	0.116954	0.249763
0.207	0.17022	0.0166257	0.00832651	0.0463441	0.0605706	0.0236659	0.00466581	0.0224533	0.0407037	0.0161683	0.0721288	0.0112495	0.00041355	0.00195238	0.0477044	0	0.00184242	0.0253858	0.0170446	0.0329209	0.134465	0.0082315	0.219649	0.0633596	0.11473	0.0243045	0.0667113	0.0483666	0.140565	0.0341092	0.0401956	0.0270959	0.0905675	0.046743	0.138118	0.0441909	0.277375	0.0473792	0.0992862	0.0498776	0.221686	0.0087219	0.0386362	0.0210827	0.0371409	0.0681278	0.0359207	0.132448	0.38058
0.249	0.280353	0.0226521	0.0164905	0.0698168	0.085133	0.0217555	0.0136372	0.0360915	0.0655521	0.0269178	0.079185	0.0186546	0.0114194	0.00716531	0.0604122	0.00698684	0.0110392	0.0449146	0.0256202	0.0351832	0.214964	0.025101	0.254348	0.0931573	0.173306	0.0337787	0.0859936	0.0642637	0.210415	0.040777	0.056989	0.0463111	0.145528	0.0606043	0.172584	0.0800405	0.381598	0.0621294	0.137802	0.0716298	0.299448	0.0157179	0.0707383	0.0329381	0.0701166	0.0798786	0.0500882	0.152195	0.54216
0.29	0.415637	0.0310085	0.0282714	0.102011	0.125825	0.0203699	0.028394	0.0555465	0.109381	0.042238	0.0915721	0.032377	0.0455977	0.0176947	0.0755772	0.0269787	0.0370387	0.0715775	0.046928	0.0455642	0.315228	0.0547882	0.301881	0.132623	0.251467	0.0476434	0.117792	0.0871317	0.305884	0.0485373	0.0770192	0.0739732	0.22908	0.0824945	0.21238	0.133023	0.495999	0.0778484	0.18336	0.0991745	0.390129	0.0267153	0.115407	0.0498297	0.131051	0.0923591	0.0679595	0.176812	0.705922
0.331	0.56479	0.0423523	0.0439706	0.144876	0.190461	0.0209702	0.0500538	0.0824811	0.177129	0.0645307	0.112213	0.0543161	0.121883	0.0365653	0.0934982	0.0640112	0.0874096	0.106547	0.0826595	0.0680988	0.429456	0.10078	0.363282	0.18401	0.349727	0.0690317	0.164496	0.119731	0.429538	0.0577177	0.100943	0.111622	0.351342	0.115069	0.257874	0.20667	0.615036	0.0941344	0.235844	0.134597	0.492322	0.0429869	0.173664	0.0729572	0.231151	0.10596	0.0913767	0.206892	0.858068
0.373	0.711852	0.0572578	0.0637483	0.199926	0.284525	0.0255775	0.0795741	0.11883	0.271786	0.0963951	0.144528	0.0868812	0.261836	0.0666711	0.115708	0.120573	0.170132	0.150882	0.133348	0.106822	0.550435	0.167166	0.43897	0.249443	0.462568	0.101431	0.226842	0.164615	0.575885	0.0687078	0.1292	0.160426	0.515009	0.158283	0.308348	0.301518	0.732268	0.109828	0.295133	0.179504	0.602444	0.0657081	0.245549	0.103694	0.377345	0.121686	0.122772	0.243198	0.959225
0.414	0.839665	0.0762257	0.0877947	0.267599	0.409904	0.036822	0.118263	0.167304	0.395039	0.139742	0.191753	0.132649	0.478129	0.1095	0.14495	0.197342	0.291402	0.205299	0.198491	0.165105	0.670458	0.257625	0.527906	0.330117	0.583008	0.149826	0.305987	0.224662	0.732661	0.0824475	0.162788	0.222017	0.705711	0.209899	0.363368	0.415866	0.837838	0.124712	0.36029	0.236354	0.71426	0.095941	0.329884	0.143335	0.564415	0.1411	0.164519	0.286526	1
0.456	0.932458	0.0998389	0.116586	0.346255	0.557258	0.0573014	0.166537	0.230071	0.545259	0.195236	0.256244	0.193786	0.74254	0.163659	0.185283	0.291382	0.450995	0.269787	0.276657	0.244933	0.781432	0.372999	0.626455	0.425099	0.699091	0.218331	0.400392	0.301142	0.876835	0.0996793	0.203125	0.297036	0.88432	0.264607	0.421743	0.543485	0.924356	0.139573	0.431733	0.30722	0.820006	0.134428	0.42426	0.19296	0.7656	0.166014	0.21844	0.337436	0.974282
0.497	0.985259	0.128959	0.151369	0.433761	0.708669	0.0894816	0.224433	0.309176	0.710754	0.262472	0.338979	0.271373	0.951725	0.22662	0.241626	0.397643	0.635729	0.343446	0.365726	0.346058	0.876271	0.508963	0.727839	0.5304	0.800192	0.31068	0.507241	0.393893	0.972333	0.121975	0.250657	0.384928	0.993094	0.312704	0.480608	0.670473	0.979916	0.15744	0.506431	0.392082	0.911007	0.181538	0.525151	0.253359	0.929972	0.19834	0.285302	0.396231	0.896493
0.539	1	0.16515	0.194206	0.526404	0.839584	0.135641	0.290982	0.405267	0.863979	0.340866	0.439147	0.364791	1	0.295716	0.316668	0.508661	0.815546	0.424437	0.462934	0.465107	0.948648	0.655585	0.82407	0.640545	0.880174	0.429463	0.62229	0.500827	1	0.150787	0.306494	0.485019	1	0.349242	0.541373	0.785845	1	0.184073	0.585358	0.491315	0.975343	0.23756	0.627502	0.324527	1	0.240367	0.365049	0.462634	0.796415
0.58	0.984515	0.21077	0.247795	0.619736	0.932057	0.196909	0.363563	0.515866	0.968493	0.430507	0.553556	0.471355	0.869815	0.374605	0.411295	0.617036	0.94897	0.510195	0.564933	0.595051	0.991772	0.79558	0.905989	0.74805	0.937787	0.56936	0.737011	0.616003	0.947645	0.188346	0.371298	0.593477	0.910502	0.376114	0.604979	0.880079	0.979982	0.225913	0.662894	0.598373	1	0.303968	0.725916	0.405811	0.947953	0.295117	0.457056	0.535758	0.688576
0.621	0.948905	0.268773	0.314882	0.709329	0.983567	0.274168	0.439034	0.635803	1	0.531951	0.675768	0.586265	0.646332	0.467702	0.521271	0.716386	1	0.597732	0.667681	0.725219	1	0.90807	0.965054	0.84406	0.975954	0.720132	0.842698	0.731845	0.832636	0.236105	0.443592	0.703151	0.757861	0.401557	0.669738	0.943882	0.923241	0.291459	0.740208	0.709909	0.974184	0.385136	0.81638	0.496758	0.799666	0.366581	0.560103	0.614216	0.601923
0.663	0.902245	0.342138	0.397333	0.791325	1	0.366947	0.513161	0.756029	0.962329	0.644324	0.795504	0.702725	0.445148	0.582104	0.639668	0.802249	0.956627	0.683827	0.7663	0.842557	0.971313	0.977462	0.996674	0.920876	0.997509	0.858824	0.927752	0.83793	0.690105	0.295751	0.523654	0.808502	0.591548	0.439348	0.736721	0.979438	0.835337	0.384204	0.810289	0.812459	0.892069	0.486118	0.893733	0.595421	0.61531	0.458898	0.671139	0.695974	0.532114
0.704	0.851216	0.432764	0.494965	0.862732	0.992457	0.471787	0.581754	0.863897	0.880117	0.761642	0.89848	0.811479	0.304353	0.714228	0.756314	0.873952	0.836051	0.765297	0.855084	0.933802	0.909023	1	1	0.97354	1	0.959741	0.982518	0.923644	0.544021	0.370219	0.609542	0.899004	0.44373	0.506721	0.80654	0.996443	0.725124	0.505253	0.874203	0.900598	0.761781	0.608578	0.952803	0.698223	0.448255	0.573619	0.783516	0.777945	0.488295
0.746	0.800145	0.539985	0.604497	0.921283	0.965806	0.584811	0.643517	0.947318	0.782694	0.872175	0.970551	0.903527	0.22396	0.845656	0.858589	0.929588	0.67303	0.839154	0.927612	0.9882	0.821732	0.985884	0.977451	0.999661	0.977393	1	1	0.979539	0.419156	0.457393	0.697341	0.964085	0.323737	0.612112	0.874546	1	0.603132	0.643965	0.925786	0.961921	0.605688	0.744743	0.989246	0.799333	0.322753	0.705478	0.885636	0.855744	0.45809
0.787	0.75161	0.658976	0.718974	0.965041	0.918138	0.698565	0.69855	0.994408	0.689076	0.957979	1	0.969163	0.180125	0.951691	0.938814	0.970083	0.502554	0.902506	0.97766	1	0.720957	0.954909	0.934295	1	0.924508	0.971352	0.978314	1	0.321331	0.559076	0.785682	1	0.230796	0.743643	0.933076	0.991873	0.478396	0.782643	0.965777	0.995614	0.450856	0.874162	1	0.889674	0.238416	0.838373	0.962435	0.923447	0.436057
0.829	0.706597	0.779779	0.827946	0.991985	0.850249	0.805637	0.750819	1	0.608132	1	0.98182	1	0.153621	1	0.986794	0.994289	0.348993	0.952514	1	0.969553	0.61771	0.926166	0.876113	0.977981	0.839929	0.881176	0.919812	0.98205	0.247797	0.671085	0.866675	0.999958	0.160823	0.878059	0.977735	0.977383	0.360808	0.900412	0.990689	1	0.319726	0.965876	0.983767	0.957429	0.18418	0.945925	1	0.973937	0.414136
0.87	0.664537	0.887872	0.918968	1	0.764731	0.898058	0.805057	0.96423	0.540401	0.98516	0.919558	0.990949	0.13706	0.977352	1	1	0.224352	0.986128	0.99151	0.902712	0.520395	0.90864	0.808053	0.938157	0.732167	0.75279	0.8336	0.929384	0.194261	0.784514	0.934135	0.965255	0.109138	0.976902	1	0.952019	0.257003	0.974663	1	0.979675	0.222684	1	0.946622	0.996177	0.148371	1	0.991418	1	0.387909
0.912	0.623487	0.9667	0.979862	0.987042	0.668356	0.965143	0.862892	0.893792	0.479452	0.912148	0.824081	0.942018	0.124154	0.89203	0.98052	0.988152	0.13156	1	0.952006	0.809	0.432763	0.897817	0.733452	0.884309	0.612497	0.609804	0.729241	0.8474	0.154147	0.890085	0.982384	0.902502	0.072838	1	0.988511	0.905319	0.172399	1	0.993265	0.941859	0.159431	0.968483	0.893778	1	0.122699	0.984599	0.939684	0.996017	0.356291
0.953	0.579896	1	1	0.949888	0.567364	1	0.922164	0.800136	0.416213	0.792759	0.71	0.858925	0.113633	0.768402	0.929845	0.955114	0.068258	0.990596	0.884717	0.699367	0.355681	0.877731	0.654189	0.819715	0.493332	0.472078	0.61764	0.744736	0.122608	0.966452	1	0.815491	0.0496318	0.942105	0.941081	0.83778	0.10853	0.968994	0.968351	0.890331	0.123804	0.877739	0.830294	0.967579	0.102295	0.905177	0.855649	0.959647	0.320906
0.994	0.533611	0.984739	0.979401	0.892001	0.467122	0.99333	0.972569	0.694468	0.346478	0.648114	0.591517	0.752032	0.101295	0.641066	0.858296	0.903895	0.0294488	0.955066	0.795448	0.584111	0.288785	0.832249	0.571583	0.746225	0.383746	0.352409	0.508482	0.631355	0.0972326	1	0.985087	0.713371	0.035832	0.825076	0.859566	0.750151	0.063594	0.894837	0.927429	0.833067	0.107365	0.745319	0.760025	0.902607	0.0846115	0.785038	0.752791	0.892624	0.282854
1.036	0.48438	0.924298	0.922267	0.816415	0.372569	0.9408	1	0.587205	0.275003	0.501573	0.479404	0.633846	0.0855521	0.532444	0.772002	0.835994	0.00907687	0.892362	0.691675	0.471681	0.231629	0.751704	0.487183	0.664754	0.287865	0.254118	0.407256	0.514936	0.0763799	0.976485	0.93596	0.605219	0.0271158	0.677646	0.747838	0.644709	0.0346391	0.781006	0.867603	0.76813	0.101726	0.594696	0.685357	0.812544	0.0685706	0.652333	0.642524	0.800801	0.244013
1.077	0.433611	0.829926	0.838092	0.728119	0.287504	0.845421	0.99126	0.48584	0.211545	0.371754	0.379882	0.516105	0.0688769	0.453687	0.676306	0.753653	0.00102427	0.804478	0.581292	0.36817	0.184019	0.637712	0.402587	0.576453	0.208607	0.178453	0.318799	0.403891	0.0592711	0.895613	0.853679	0.496845	0.0206546	0.524866	0.616072	0.529826	0.0164358	0.647326	0.7934	0.700921	0.0999169	0.447843	0.60684	0.704486	0.0540665	0.527843	0.532457	0.692816	0.205322
1.119	0.383492	0.716535	0.738971	0.63336	0.214635	0.716909	0.938473	0.394814	0.163234	0.268599	0.295095	0.407679	0.0532983	0.398632	0.579082	0.663298	0	0.696833	0.471449	0.27741	0.145731	0.505817	0.320822	0.483766	0.145742	0.121885	0.243874	0.303146	0.0457487	0.766834	0.749123	0.394327	0.0158606	0.386798	0.479836	0.416565	0.00629286	0.505059	0.703768	0.626893	0.0978201	0.323692	0.528252	0.591642	0.0415128	0.420583	0.427259	0.578315	0.168439
1.16	0.336125	0.598432	0.636722	0.538642	0.154415	0.571465	0.844616	0.315856	0.13043	0.19339	0.224565	0.313738	0.0411009	0.354834	0.48165	0.567282	0.0021028	0.577675	0.367736	0.201267	0.115988	0.374345	0.245836	0.390237	0.0985146	0.0813135	0.182532	0.216476	0.0352388	0.61326	0.630874	0.302332	0.0130874	0.26982	0.350443	0.312083	0.00101285	0.372458	0.605672	0.550892	0.0938307	0.228718	0.451813	0.482026	0.0314217	0.330416	0.330128	0.466053	0.135495
1.202	0.292765	0.486529	0.540679	0.449727	0.105941	0.426922	0.721992	0.248606	0.108071	0.141472	0.166708	0.236021	0.0319965	0.309979	0.388258	0.471305	0.00496664	0.456607	0.27424	0.140037	0.0935742	0.257838	0.17988	0.299934	0.0651756	0.0533446	0.133692	0.145769	0.0273392	0.459048	0.509034	0.222602	0.0123096	0.174451	0.235647	0.220848	0	0.25821	0.501321	0.470181	0.0881203	0.161629	0.379676	0.381051	0.0241242	0.2534	0.243896	0.362636	0.108763
1.243	0.253779	0.387375	0.45666	0.370849	0.0679772	0.297863	0.586865	0.192169	0.0895951	0.105861	0.11981	0.173758	0.024799	0.257703	0.302167	0.379473	0.00745342	0.342544	0.193459	0.0928872	0.077889	0.1652	0.124983	0.217699	0.0430578	0.0348257	0.0954957	0.0909735	0.0214599	0.319368	0.393415	0.156584	0.0129627	0.102109	0.142406	0.146981	0.00230099	0.168731	0.398811	0.391026	0.0817014	0.116693	0.313607	0.29184	0.0195571	0.186294	0.170907	0.271935	0.089905
1.284	0.218704	0.303809	0.387109	0.304457	0.0391506	0.192948	0.455532	0.144879	0.0703498	0.0802566	0.0824732	0.124755	0.0188067	0.201307	0.224708	0.294542	0.00921198	0.242301	0.126575	0.0582448	0.0686618	0.0983606	0.0821679	0.1478	0.0293209	0.0232851	0.0663685	0.0513327	0.0170332	0.208446	0.289841	0.104506	0.0134361	0.0512283	0.0729554	0.0909493	0.00720751	0.10313	0.301723	0.313401	0.0756134	0.0870322	0.254713	0.215691	0.0170919	0.128323	0.112565	0.195374	0.0802464
1.326	0.186756	0.235934	0.331758	0.251229	0.0187039	0.11495	0.339251	0.105681	0.0493428	0.0605124	0.0535449	0.0863695	0.0137783	0.146155	0.158408	0.220506	0.0102271	0.159769	0.0741777	0.0340374	0.0652169	0.0550132	0.0505638	0.0930116	0.0209617	0.0166561	0.0443302	0.0248223	0.0133856	0.12666	0.202423	0.0650431	0.0123021	0.0192341	0.0268207	0.0513003	0.013963	0.0584264	0.216566	0.243199	0.0704755	0.0666017	0.203042	0.152263	0.0156391	0.0805801	0.0689436	0.132718	0.0796267
1.367	0.157234	0.182361	0.288672	0.210417	0.00591746	0.061832	0.243941	0.0738374	0.0292361	0.04456	0.0319776	0.0561758	0.00999813	0.0990475	0.103216	0.158043	0.0105649	0.096105	0.0361898	0.0180976	0.0655254	0.0309305	0.0287254	0.0545299	0.015403	0.0132878	0.0278062	0.00908778	0.0100662	0.0696099	0.132018	0.03674	0.00973169	0.00397371	0.00393795	0.0260224	0.021376	0.0300362	0.145632	0.181052	0.0665022	0.0515823	0.158977	0.101842	0.013941	0.044406	0.0387448	0.0829415	0.0896567
1.409	0.129804	0.141036	0.25522	0.180395	0	0.0283524	0.170056	0.0486807	0.0147244	0.0315062	0.0166583	0.0323827	0.00754896	0.0618226	0.0588716	0.108094	0.0103432	0.0502009	0.0120748	0.00826795	0.0668491	0.0213262	0.0148287	0.0321682	0.0106997	0.0120565	0.0154757	0.0016006	0.00678878	0.0331248	0.0781106	0.0177148	0.00636569	0	0.00310198	0.0126697	0.0292143	0.0133108	0.091348	0.129871	0.0635223	0.0396255	0.122209	0.0635651	0.0112748	0.0199953	0.0196561	0.0448552	0.110421
1.45	0.104768	0.109586	0.228509	0.159081	0.000301848	0.00946728	0.11623	0.0300345	0.00950551	0.0208564	0.00640669	0.0138702	0.0062076	0.0346366	0.0248843	0.0700389	0.00967904	0.0195205	0.000567391	0.00271903	0.0662988	0.0222118	0.00621161	0.0240784	0.00568466	0.0121545	0.00640505	0	0.00337295	0.0115202	0.0391894	0.0061004	0.00293878	0.00768294	0.0221278	0.00860367	0.0367703	0.00442304	0.053024	0.0891386	0.0612804	0.0297435	0.0923439	0.0361891	0.00771832	0.00601547	0.0088956	0.0175108	0.14446
1.492	0.0828125	0.0862186	0.206618	0.144526	0.00587957	0	0.0789518	0.0174261	0.0132942	0.0121891	0	0	0.00564184	0.0154418	0	0.0418632	0.00873381	0.000986143	0	0	0.0620485	0.0300155	0	0.0273079	0	0.0130064	0	0.00212586	0	0	0.012856	0	0	0.0255011	0.05785	0.0113151	0.0443599	0	0.0292731	0.0586175	0.059526	0.0217934	0.069019	0.0183026	0.00416633	0	0.00379796	0	0.192926
[truncated: 16 more columns]

## Sheet: Rab11a-GPI(old)
																								Rab11a-GPI-GM130-GalT
																								Rab11a	GPI	GM130	GalT
X	C1_G1_cyan	C1_G1_green	C1_G1_red	C1_G1_blue	C1_G2_cyan	C1_G2_green	C1_G2_red	C1_G2_blue	C1_G3_cyan	C1_G3_green	C1_G3_red	C1_G3_blue	C2_G1_cyan	C2_G1_green	C2_G1_red	C2_G1_blue	C2_G2_cyan	C2_G2_green	C2_G2_red	C2_G2_blue				平均	平均	平均	平均
0	2339.03	679.735	646.988	3336.49	1907.28	277.783	64.057	1260.36	2472.56	1389.63	1816	2142.19	391.783	147.307	83.873	101.853	1036.64	8.934	264.449	462.204			0	0.0707035	0.0561976	0.0296388	0.0404544
0.036	2414.09	637.774	606.324	3280.51	1900.15	240.165	73.584	1256.45	2543.09	1096.47	1594.48	2197.23	415.51	133.42	68.779	137.395	1033.96	8.538	240.318	373.87			0.036	0.0737739	0.0447197	0.0255846	0.0397299
0.072	2563.16	569.297	547.287	3197.95	1853.85	208.301	91.749	1253.9	2544.63	868.695	1378.19	2272.65	470.2	91.749	46.046	197.701	1036.94	10.081	240.025	315.133			0.072	0.0743327	0.0314236	0.0215246	0.0395018
0.108	2773.01	490.618	489.966	3120.24	1819.51	185.732	126.226	1273.65	2472.41	706.346	1186.39	2375.46	561.796	61.514	27.613	276.545	1033.97	11.656	280.91	278.895			0.108	0.0746667	0.0185768	0.0185702	0.0406556
0.144	2994.4	428.586	449.805	3090.11	1809.21	174.036	181.786	1321.72	2380.09	598.158	1036.64	2508.1	690.347	55.499	16.316	354.184	1021.25	12.202	363.396	264.627			0.144	0.0761209	0.00914188	0.0174161	0.0439606
0.181	3169.57	389.683	428.158	3123.45	1784.62	174.65	263.11	1388.39	2338.19	526.861	943.162	2664.72	847.953	66.387	11.121	413.176	1016.28	12.607	446.292	273.24			0.181	0.0780273	0.0035101	0.0179277	0.0493355
0.217	3287.51	379.094	420.486	3237.25	1692.38	191.675	371.716	1450.9	2402.52	479.433	905.993	2832.13	1027.38	84.817	12.033	450.118	1055.18	15.76	468.559	304.942			0.217	0.079704	0.00209396	0.0193927	0.0564658
0.253	3375.61	389.251	421.644	3414.74	1542.77	228.403	500.897	1483.95	2564.91	448.126	919.257	2996.63	1219.25	106.839	22.981	474.86	1160.01	24.742	409.895	356.195			0.253	0.0824175	0.00399539	0.021313	0.0644239
0.289	3495.2	412.482	432.325	3627.36	1398.18	288.037	630.779	1467.65	2734.79	432.717	974.482	3151.19	1404.37	134.812	55.794	500.294	1316.53	40.894	309.775	415.716			0.289	0.0874432	0.00847385	0.0237355	0.072214
0.325	3659.94	438.611	465.787	3819.88	1324.19	372.447	740.407	1399.13	2775.27	439.614	1061.28	3295.17	1559.56	173.394	127.244	531.822	1466.24	57.788	216.218	469.179			0.325	0.0928875	0.0144866	0.027074	0.078647
0.361	3825.44	461.533	535.62	3938.5	1361.17	479.425	812.852	1294.32	2603.93	478.158	1168.35	3432.78	1683.82	216.112	254.604	567.803	1542.67	62.949	146.347	503.965			0.361	0.096124	0.0211932	0.0314899	0.0829011
0.397	3941.7	479.604	663.408	3953.85	1481.77	606.159	841.297	1170.24	2258.66	556.158	1280.87	3554.87	1787.56	252.198	460.929	598.464	1527.17	53.165	98.694	517.602			0.397	0.0955249	0.0283279	0.0373038	0.0843948
0.433	3949.4	499.569	853.972	3887.99	1625.8	740.396	840.918	1047.58	1869.82	675.073	1395.69	3637.33	1882.21	264.371	783.57	611.179	1459.58	40.119	68.872	514.424			0.433	0.0917242	0.036386	0.0450546	0.0832735
0.469	3853.3	531.624	1109.47	3784.32	1721.31	870.398	835.139	939.777	1561.3	827.804	1523.24	3645.76	1987.31	243.195	1268.11	600.689	1396.36	34.12	52.901	498.855			0.469	0.0860802	0.0461527	0.0556035	0.0797983
0.506	3655.13	576.994	1386.71	3697.97	1723.63	979.309	857.755	855.947	1407.27	1006.7	1696.36	3550.71	2151.55	201.115	1967.03	571.321	1372.65	38.22	49.833	475.013			0.506	0.0797556	0.0573279	0.0693237	0.0745476
0.542	3429.44	629.58	1639.88	3659.4	1657.28	1059.44	943.209	800.865	1442	1214.96	1973.08	3354.08	2439.33	160.321	2953.23	542.473	1391.38	47.54	65.328	449.295			0.542	0.0771559	0.0691954	0.087079	0.0683881
0.578	3226.94	677.833	1846.42	3676.65	1580.51	1105.97	1127.94	778.53	1675.22	1473.7	2441.06	3100.07	2914.34	133.925	4364.72	532.028	1434.04	51.5	127.14	431.59			0.578	0.0829072	0.0806633	0.111362	0.0627016
0.614	3107.38	720.315	2029.7	3743.29	1530.93	1128.27	1465.3	792.773	2073.93	1821.02	3215.51	2862.8	3574.9	120.677	6373.97	555.326	1481.92	43.836	324.395	435.292			0.614	0.0986204	0.0924316	0.14725	0.0592662
0.65	3110.08	766.348	2279.16	3853.4	1537.98	1143.26	2035.58	850.139	2538.6	2304.18	4400.26	2717.67	4342.72	115.396	9146.94	627.86	1531.84	32.486	874.069	472.5			0.65	0.122713	0.107	0.202949	0.0599212
0.686	3247.97	830.646	2704.59	4008.45	1612.41	1173.16	2944.06	962.458	2952.58	2966.47	6082.4	2734.69	5103.95	116.022	12743.4	773.886	1600.78	28.927	2151.97	555.73			0.686	0.151752	0.127631	0.288284	0.0666632
0.722	3488.93	918.045	3475.31	4226.84	1757.24	1251.06	4289.05	1147.95	3279.57	3834.37	8230.9	2961.41	5766.89	128.401	16920.7	1043.73	1712.6	44.079	4530.17	696.072			0.722	0.183916	0.15651	0.410697	0.0815662
0.758	3778.64	1011.41	4679.76	4537.63	1955.28	1410.32	6100.5	1433.08	3586.07	4905.58	10644.4	3430.02	6328.82	165.972	21282.2	1529.92	1878.4	110.477	8009.96	905.481			0.758	0.219556	0.193232	0.567435	0.106983
0.794	4104.03	1095.45	6291.1	4975.93	2150.46	1688	8200.41	1851.97	3940.76	6146.8	12942	4149.74	6780.29	254.258	25239.5	2392.02	2089.32	321.244	12020.3	1202.88			0.794	0.256955	0.238232	0.739841	0.145532
0.831	4469.64	1158.52	7946.77	5601.39	2313.32	2115.75	10147.4	2451.72	4319.1	7478.18	14633.7	5088.85	7090.15	447.049	28216.8	3868.07	2304.15	829.902	15686.7	1633.31			0.831	0.292359	0.292597	0.892422	0.200435
0.867	4917.89	1229.47	9056.82	6439	2456.93	2713.91	11389.1	3276.01	4617.49	8765.9	15286.7	6166.87	7225.45	842.156	29825.6	6227.45	2447.01	1731.28	18251	2291.31			0.867	0.321774	0.360078	0.985745	0.274011
0.903	5456.48	1333.98	9115.59	7505.62	2612.02	3485.85	11521.6	4378.54	4750.46	9830.06	14722.2	7254.38	7173.33	1588.02	29701.4	9656.71	2441.43	2955.35	19268.9	3340.37			0.903	0.342386	0.440425	0.991693	0.367807
0.939	6019.96	1502.23	8172.19	8756.76	2795.6	4401.54	10604.6	5802.05	4722.14	10536.4	13175.4	8254.88	6980.62	2845.87	28022.8	14040.7	2277.54	4370.29	18669.2	4988.67			0.939	0.354483	0.532948	0.916007	0.481309
0.975	6446.81	1721.27	6535.41	10080.6	2998.54	5377.1	9104.97	7530.81	4574.14	10883.8	11173.4	9114.09	6680.86	4805.69	25228.6	18862.8	2027.93	5961.79	16717.6	7386.97			0.975	0.35846	0.635378	0.78663	0.60945
1.011	6612.94	1946.05	4825.65	11296.4	3207.7	6301.84	7519.75	9496.54	4341.76	10941.7	9173.72	9830.09	6302.97	7651.66	21940.9	23413.6	1786.93	7791	13934.3	10424.4			1.011	0.355434	0.743645	0.642147	0.741826
1.047	6538.39	2104.24	3335.82	12226.4	3377.49	7032.52	6191.11	11486.3	4074.77	10782.3	7430.81	10432.2	5898.06	11416.2	18813.4	27013.5	1611.88	9732.6	10966.9	13556.9			1.047	0.346723	0.845254	0.509758	0.861677
1.083	6419.79	2148.28	2260.4	12669.2	3479.34	7466.32	5176.17	13237.1	3850.66	10433.5	5998.31	10943.9	5547.16	15752	16320.2	29168.6	1521.65	11310	8416.69	15928.7			1.083	0.337594	0.921411	0.405085	0.948478
1.119	6488.88	2082.98	1555.13	12562.6	3462.23	7538.95	4397.66	14465.4	3748.04	9885.14	4820.06	11346	5359.14	19609.6	14323.9	29708.1	1520.82	11942.7	6545.36	16818.1			1.119	0.332587	0.951408	0.326813	0.98682
1.156	6948.12	1960.77	1133.61	11901.5	3297.92	7292.8	3735.65	14952.9	3814.08	9126.59	3818.39	11551.8	5380.46	21883.4	12583.6	28847.4	1608.37	11442.5	5192.39	16070.3			1.156	0.335276	0.928867	0.266551	0.971273
1.192	7938.02	1829.94	905.631	10762.1	3020.92	6836.65	3093.11	14633.8	4073.19	8149.52	2933.53	11458.5	5667.39	21919.3	10680.5	27006.4	1774.09	10197.6	4012.62	14102.9			1.192	0.350968	0.86257	0.213336	0.907979
1.228	9498.06	1715.64	797.412	9323.06	2746.48	6296.35	2455.29	13617.4	4505.25	7069.78	2175.95	10990.1	6276.81	20016.9	8404.2	24697.3	1996.57	8826.75	2819.86	11601.1			1.228	0.386296	0.774085	0.162004	0.81184
1.264	11461.3	1628.19	761.827	7810.97	2569.71	5766.15	1859.29	12117.9	5086.64	5982.38	1562.51	10150.2	7270.62	17138.7	5952.28	22324.1	2248.29	7791.86	1696.64	9180.11			1.264	0.4432	0.685474	0.114527	0.700208
1.3	13406.6	1548.79	782.2	6390.72	2535.06	5284.25	1356.49	10427.4	5781.44	4979.87	1106.64	9042.2	8713.66	14078.2	3762.78	20060.8	2518.56	7251.36	845.468	7188.81			1.3	0.516761	0.607316	0.0766407	0.587779
1.336	14664.5	1450.12	849.562	5221.99	2647.7	4852.97	972.819	8796.44	6476.37	4127.58	794.12	7821.22	10611.1	11412.3	2183.52	17917.4	2837.81	7118.56	351.901	5716.62			1.336	0.593981	0.541649	0.0516266	0.485418
1.372	14661.3	1315.59	957.752	4310.43	2889.78	4449.24	702.045	7396.82	6922.56	3471.4	593.867	6631.94	12868.3	9181.47	1198.08	15761.4	3274.57	7153.18	135.295	4681.14			1.372	0.658033	0.483189	0.0378733	0.396836
1.408	13290.3	1141.52	1083.05	3639.26	3225.54	4061.75	524.402	6294.69	6860.47	3019.44	471.521	5565.86	15178.5	7253.47	643.035	13468.4	3902.72	7031.17	65.86	3926.35			1.408	0.696068	0.424728	0.031589	0.321881
1.444	10924.9	957.226	1184.52	3153.47	3614.58	3676.16	409.797	5471.18	6275.52	2738.62	399.288	4652.12	17028.1	5517.66	352.353	11070.9	4760.83	6473.71	55.27	3303.1			1.444	0.706597	0.362882	0.0289059	0.258332
1.481	8272.65	788.605	1215.32	2790.95	4020.13	3300.06	334.626	4876.16	5457.89	2576.64	356.512	3899.58	17872.7	3961.96	207.565	8738.98	5804.45	5425.16	63.913	2725.65			1.481	0.700066	0.298746	0.0268546	0.204657
1.517	5961.39	658.074	1159.78	2505.58	4418.34	2922.84	283.664	4426.69	4736.73	2466.57	328.407	3300.32	17510.8	2674.81	131.929	6722.81	6882.4	4126.03	77.235	2190.51			1.517	0.688575	0.23813	0.0239466	0.160333
1.553	4288.02	567.351	1050.74	2271.37	4713.52	2537.54	247.289	4050.38	4272.22	2352.36	304.765	2854.89	16167.7	1720.14	90.308	5125.45	7783.56	2918.98	94.601	1742.39			1.553	0.673169	0.186296	0.0203921	0.125116
1.589	3256.63	514.396	948.257	2076.79	4760.92	2152.34	219.644	3695.92	4068.58	2204.95	280.391	2567.11	14235.6	1081.68	69.544	3917.68	8345.44	1990.23	127.757	1420.94			1.589	0.646033	0.145653	0.0174352	0.0984375
1.625	2690.58	482.589	894.88	1914.6	4497.2	1783.94	196.982	3329.83	4072.94	2033	254.716	2438.72	12088.9	687.307	65.109	3003.03	8524.63	1325.06	199.554	1230.78			1.625	0.602321	0.114036	0.0161891	0.0791344
1.661	2429.23	466.202	899.217	1786.14	3932.35	1455.3	178.902	2969.88	4249.46	1872.61	229.545	2461.43	9992.68	456.906	72.058	2287.34	8357.13	839.873	320.622	1148.37			1.661	0.542935	0.0899739	0.0169461	0.0663852
1.697	2376.5	456.161	956.465	1691.8	3219.6	1182.49	168.421	2624.6	4596.31	1761.13	208.948	2606.53	8152.14	329.027	82.778	1716.79	7890.79	487.191	453.539	1133.59			1.697	0.478523	0.0722328	0.019262	0.058859
1.733	2458.09	452.803	1031.84	1633.55	2542.12	962.228	169.415	2320.27	5111.76	1718.39	195.071	2824.25	6685.88	260.579	84.367	1270.57	7190.48	253.386	519.915	1139.43			1.733	0.42124	0.0605167	0.0215304	0.0551956
1.769	2646.63	457.779	1090.64	1606.99	1992.05	785.218	186.837	2065.89	5771.17	1729.57	185.423	3045.77	5586.91	218.837	70.546	943.962	6375.77	120.468	479.298	1119.08			1.769	0.378225	0.0538774	0.0225442	0.0533822
1.806	2915.2	472.74	1109.03	1611.4	1600.83	648.93	226.778	1861.42	6516.87	1755.26	180.513	3197.04	4801.08	178.63	51.076	726.466	5601.13	54.574	370.871	1042.91			1.806	0.352626	0.0508854	0.0223407	0.0514024
1.842	3241.5	501.541	1085.28	1645.79	1355.48	547.302	297.828	1709.65	7266.24	1757.12	181.083	3232.16	4264.26	128.92	38.525	598.228	4980.27	24.362	255.851	913.17			1.842	0.343241	0.0504566	0.0217614	0.0481955
1.878	3590.34	533.985	1054.83	1698.22	1235.13	482.06	412.667	1606.74	7906.42	1719.67	190.699	3155.61	3930.2	79.441	36.72	536.508	4531.35	10.644	167.709	757.946			1.878	0.344987	0.050958	0.0222638	0.0437722
1.914	3950.24	554.537	1055.43	1758.92	1213.24	446.202	586.781	1556.93	8272.55	1651.45	214.892	3016.5	3753.64	43.68	45.612	517.122	4183.42	4.724	109.602	610.722			1.914	0.348971	0.0505834	0.0250923	0.0393
1.95	4312.67	546.853	1185.15	1812.53	1253.94	433.504	844.251	1561.22	8155.79	1568.28	255.743	2883.84	3704.13	28.818	66.587	520.841	3843.87	2.969	71.447	490.823			1.95	0.344134	0.0476218	0.0328551	0.0360867
1.986	4681.4	507.759	1645.62	1834.77	1325.76	437.745	1212.78	1619.39	7397.28	1478.82	315.452	2816.86	3744.65	33.004	100.775	536.342	3472.02	4.09	44.561	397.021			1.986	0.322627	0.041672	0.0506196	0.0348573
正規化	(X-Xmin)/(Xmax-Xmin)
Max	14664.5	2148.28	9115.59	12669.2	4760.92	7538.95	11521.6	14952.9	8272.55	10941.7	15286.7	11551.8	17872.7	21919.3	29825.6	29708.1	8524.63	11942.7	19268.9	16818.1
Min	2339.03	379.094	420.486	1606.99	1213.24	174.036	64.057	778.53	1407.27	432.717	180.513	2142.19	391.783	28.818	11.121	101.853	1016.28	2.969	44.561	264.627
																								標準偏差	標準偏差	標準偏差	標準偏差
0	0	0.169932	0.0260494	0.156343	0.195634	0.0140867	0	0.0339931	0.155171	0.0910571	0.108266	0	0	0.00541281	0.00244015	0	0.00271271	0.000499594	0.011438	0.0119357			0	0.0966477	0.0734938	0.045124	0.0662541
0.036	0.0060899	0.146214	0.0213727	0.151283	0.193623	0.00897892	0.000831504	0.0337175	0.165444	0.0631607	0.0936024	0.00584912	0.00135731	0.00477842	0.00193389	0.00120049	0.00235538	0.000466427	0.0101828	0.00659941			0.036	0.0970736	0.0621937	0.038902	0.0636598
0.072	0.0181839	0.107509	0.014583	0.143819	0.180573	0.00465246	0.00241692	0.033537	0.165669	0.0414862	0.0792839	0.0138642	0.00448586	0.00287481	0.00117141	0.00323743	0.0027516	0.00059566	0.0101675	0.00305109			0.072	0.0905325	0.0457501	0.0327592	0.0596212
0.108	0.0352102	0.0630369	0.0079907	0.136795	0.170893	0.00158807	0.00542603	0.0349304	0.155148	0.0260376	0.066587	0.0247901	0.00972563	0.00149362	0.000553153	0.00590052	0.00235604	0.000727573	0.0122942	0.000861935			0.108	0.0817615	0.0270712	0.0271768	0.055495
0.144	0.0531714	0.0279744	0.0033719	0.134072	0.16799	0	0.0102752	0.0383218	0.141701	0.0157428	0.0566743	0.0388865	0.0170794	0.00121884	0.000174244	0.0085229	0.000662462	0.000773302	0.0165849	0			0.144	0.0749121	0.0123958	0.0228441	0.0533055
0.181	0.0673837	0.00598524	0.000882335	0.137085	0.161059	8.33683e-05	0.0173731	0.0430257	0.135598	0.00895843	0.050486	0.055531	0.0260953	0.00171623	0	0.0105155	0	0.000807223	0.020897	0.000520315			0.181	0.0691144	0.0038104	0.0205007	0.0540095
0.217	0.0769523	0	0	0.147372	0.135058	0.002395	0.0268521	0.0474357	0.144969	0.00444534	0.0480255	0.0733225	0.0363592	0.00255814	3.05891e-05	0.0117632	0.00518103	0.0010713	0.0220552	0.00243544			0.217	0.0607529	0.00167821	0.0202085	0.0581963
0.253	0.0841005	0.00574106	0.000133178	0.163417	0.092886	0.00738189	0.0381268	0.0497673	0.168623	0.00146627	0.0489035	0.0908045	0.0473355	0.00356415	0.000397793	0.0125989	0.0191427	0.00182358	0.0190037	0.00553166			0.253	0.0565204	0.00254042	0.0219961	0.0649318
0.289	0.0938029	0.0188719	0.00136157	0.182637	0.0521324	0.0154789	0.0494628	0.0486174	0.193367	0	0.0525593	0.10723	0.0579252	0.00484201	0.00149836	0.013458	0.0399887	0.00317638	0.0137957	0.00912734			0.289	0.0625108	0.00821966	0.0254292	0.073158
0.325	0.107169	0.0336409	0.00520994	0.200041	0.0312745	0.02694	0.0590309	0.0437832	0.199263	0.000656296	0.0583051	0.122531	0.0668029	0.00660452	0.00389485	0.0145229	0.0599286	0.00459132	0.00892914	0.0123571			0.325	0.0653502	0.0147758	0.0289015	0.0812157
0.361	0.120596	0.0465971	0.0132412	0.210764	0.0416979	0.0414654	0.0653539	0.0363891	0.174307	0.00432401	0.065393	0.137156	0.0739111	0.00855596	0.00816659	0.0157382	0.0701082	0.00502358	0.00529464	0.0144585			0.361	0.0520669	0.0209884	0.0310619	0.0875373
0.397	0.130029	0.0568114	0.0279378	0.212152	0.0756923	0.0586732	0.0678365	0.0276352	0.124014	0.0117462	0.0728419	0.150131	0.0798454	0.0102044	0.0150869	0.0167739	0.0680433	0.00420413	0.00281585	0.0152823			0.397	0.0291402	0.027007	0.0314878	0.0911234
0.433	0.130653	0.0680962	0.049854	0.206198	0.116291	0.0768997	0.0678034	0.0189811	0.0673757	0.0230618	0.0804425	0.158894	0.0852603	0.0107605	0.0259085	0.0172033	0.0590412	0.00311147	0.00126459	0.0150903			0.433	0.0309103	0.0338685	0.0319256	0.0921639
0.469	0.122857	0.0862147	0.0792382	0.196826	0.143214	0.0945513	0.067299	0.0113759	0.0224355	0.0375952	0.0888864	0.159791	0.0912727	0.00979316	0.0421602	0.016849	0.0506219	0.00260903	0.000433825	0.0141498			0.469	0.0498791	0.0425402	0.0354526	0.090896
0.506	0.106778	0.111859	0.111122	0.189021	0.143868	0.109339	0.0692729	0.00546175	0	0.0546178	0.100346	0.149689	0.100668	0.00787086	0.0656026	0.0158571	0.0474633	0.00295242	0.000274235	0.0127095			0.506	0.0563066	0.0526519	0.0432759	0.0877378
0.542	0.0884679	0.141583	0.140239	0.185534	0.125164	0.120219	0.0767312	0.00157573	0.00505879	0.0744355	0.118664	0.128792	0.11713	0.00600731	0.0986804	0.0148827	0.0499585	0.00373301	0.00108024	0.0111559			0.542	0.0499209	0.0635389	0.0535281	0.0836272
0.578	0.0720386	0.168857	0.163993	0.187094	0.103524	0.126537	0.092854	0	0.0390299	0.0990565	0.149644	0.101798	0.144304	0.00480149	0.146023	0.0145299	0.0556398	0.00406467	0.00429554	0.0100863			0.578	0.0417775	0.0738972	0.0656557	0.0806571
0.614	0.0623382	0.192869	0.185071	0.193117	0.08955	0.129564	0.122299	0.00100484	0.0971066	0.132106	0.200911	0.0765824	0.182091	0.0041963	0.213415	0.0153168	0.0620163	0.00342278	0.0145562	0.0103099			0.614	0.0492649	0.084777	0.0820334	0.0805272
0.65	0.0625574	0.218888	0.213761	0.203071	0.091537	0.1316	0.172072	0.005052	0.16479	0.178082	0.27934	0.0611584	0.226014	0.00395505	0.306422	0.0177668	0.0686657	0.00247217	0.0431488	0.0125577			0.65	0.0706281	0.0996508	0.103861	0.0829524
0.686	0.0737444	0.255231	0.262688	0.217087	0.112516	0.13566	0.251363	0.0129761	0.225091	0.241104	0.390694	0.0629675	0.269561	0.00398365	0.427051	0.022699	0.0778466	0.00217409	0.109622	0.0175856			0.686	0.0899223	0.12273	0.126177	0.0864073
0.722	0.0932941	0.304632	0.351326	0.23683	0.15334	0.146237	0.368752	0.0260625	0.272721	0.32369	0.532921	0.0870616	0.307484	0.00454915	0.567158	0.0318134	0.0927398	0.00344313	0.23333	0.0260638			0.722	0.100767	0.155335	0.137988	0.0905172
0.758	0.116799	0.357405	0.489847	0.264924	0.209164	0.167862	0.526853	0.046178	0.317364	0.425623	0.692689	0.136863	0.339629	0.00626546	0.713448	0.0482354	0.114822	0.00900425	0.414339	0.0387142			0.758	0.106795	0.193971	0.130493	0.0970148
0.794	0.143199	0.404907	0.675162	0.304546	0.264178	0.205565	0.71013	0.0757309	0.36903	0.543733	0.844786	0.213351	0.365456	0.0102985	0.846179	0.0773542	0.142914	0.0266569	0.622947	0.0566802			0.794	0.112173	0.233932	0.101306	0.108743
0.831	0.172861	0.440555	0.865577	0.361087	0.310086	0.263644	0.880062	0.118043	0.424139	0.670423	0.956772	0.313154	0.383181	0.0191056	0.946039	0.12721	0.171525	0.0692591	0.813661	0.0826829			0.831	0.117057	0.269332	0.0593559	0.127014
0.867	0.20923	0.480662	0.993241	0.436805	0.350564	0.344861	0.988434	0.176196	0.467603	0.792958	1	0.42772	0.390922	0.0371549	1	0.206902	0.190552	0.144753	0.947053	0.122433			0.867	0.119124	0.296986	0.0221751	0.147627
0.903	0.252927	0.53973	1	0.533225	0.394281	0.449675	1	0.25398	0.486971	0.89422	0.962634	0.543293	0.38794	0.0712276	0.995833	0.322731	0.189809	0.247275	1	0.185807			0.903	0.119327	0.312046	0.0163447	0.162996
0.939	0.298643	0.634832	0.891502	0.646326	0.446029	0.574005	0.919964	0.354408	0.482845	0.961434	0.860238	0.649621	0.376916	0.128688	0.93953	0.470808	0.167982	0.365782	0.968804	0.285381			0.939	0.125759	0.311062	0.0420333	0.165953
0.975	0.333275	0.758641	0.70326	0.765996	0.503232	0.706467	0.789079	0.476371	0.461288	0.994488	0.727711	0.740933	0.359768	0.218217	0.845811	0.633684	0.134737	0.499076	0.867289	0.430263			0.975	0.143371	0.292322	0.0714779	0.151822
1.011	0.346754	0.88569	0.506626	0.875906	0.562188	0.832027	0.650724	0.615053	0.427439	1	0.595334	0.817024	0.338151	0.348226	0.735541	0.787395	0.10264	0.65228	0.722508	0.613753			1.011	0.167489	0.25417	0.0946193	0.120606
1.047	0.340705	0.975106	0.335285	0.959971	0.610048	0.931237	0.534761	0.755427	0.38855	0.984829	0.479956	0.881009	0.314988	0.520199	0.630642	0.908987	0.0793251	0.814897	0.568149	0.802992			1.047	0.189496	0.193854	0.111777	0.0821683
1.083	0.331083	1	0.211603	1	0.638756	0.990138	0.446179	0.878948	0.355906	0.951638	0.385127	0.935391	0.294915	0.718267	0.547018	0.981778	0.0673089	0.947012	0.435496	0.94627			1.083	0.203686	0.115905	0.123077	0.046835
1.119	0.336688	0.963092	0.130493	0.990366	0.633933	1	0.378232	0.965606	0.340958	0.899461	0.307129	0.978129	0.284159	0.894487	0.480059	1	0.067198	1	0.338155	1			1.119	0.202283	0.0519553	0.127658	0.0148793
1.156	0.373947	0.894012	0.0820145	0.930609	0.58762	0.966579	0.320452	1	0.350577	0.82728	0.240821	1	0.285378	0.998359	0.421689	0.97093	0.0788574	0.958106	0.267777	0.954827			1.156	0.182789	0.0682663	0.124188	0.0298941
1.192	0.454261	0.820064	0.0557952	0.82761	0.509541	0.904642	0.264372	0.977484	0.388319	0.734305	0.182245	0.990078	0.301792	1	0.357859	0.908747	0.100929	0.85384	0.206408	0.835976			1.192	0.159802	0.098732	0.111047	0.0761831
1.228	0.580831	0.755461	0.0433492	0.697518	0.432183	0.831281	0.208704	0.90578	0.451253	0.631561	0.132094	0.940304	0.336654	0.913096	0.28151	0.830754	0.13056	0.739028	0.144364	0.684843			1.228	0.167357	0.105457	0.0890887	0.117136
1.264	0.740113	0.706027	0.0392567	0.560828	0.382356	0.759291	0.156686	0.799986	0.535938	0.528087	0.0914857	0.851047	0.393505	0.781612	0.199271	0.750592	0.164086	0.652352	0.0859365	0.538588			1.264	0.212623	0.101219	0.0631918	0.142122
1.3	0.897939	0.661147	0.0415997	0.43244	0.372589	0.693859	0.112802	0.680722	0.637143	0.432692	0.0613079	0.733292	0.476054	0.641801	0.125833	0.674146	0.200082	0.607083	0.0416611	0.418292			1.3	0.265761	0.102555	0.0400439	0.150106
1.336	1	0.605375	0.0493468	0.326789	0.404338	0.635301	0.0793156	0.565661	0.738368	0.351591	0.0406197	0.603534	0.584599	0.520018	0.0728639	0.601751	0.242601	0.595961	0.015987	0.329357			1.336	0.293777	0.114424	0.0255648	0.144431
1.372	0.999735	0.529339	0.0617894	0.244386	0.472575	0.580482	0.0556828	0.466919	0.80336	0.289151	0.0273633	0.477144	0.713722	0.418111	0.0398114	0.528929	0.300772	0.59886	0.00471974	0.266803			1.372	0.275233	0.129288	0.0229267	0.1313
1.408	0.888504	0.430949	0.0761995	0.183713	0.567216	0.527869	0.0401783	0.389164	0.794316	0.246144	0.0192642	0.363847	0.845875	0.330036	0.0211948	0.451476	0.384431	0.588641	0.00110792	0.221206			1.408	0.213803	0.140003	0.0285171	0.114356
1.444	0.696594	0.326778	0.0878691	0.139799	0.676878	0.475515	0.0301757	0.331065	0.709111	0.219422	0.0144825	0.26674	0.951686	0.250741	0.0114452	0.370499	0.498719	0.541952	0.000557054	0.183555			1.444	0.161455	0.140723	0.0346224	0.0969327
1.481	0.48141	0.231468	0.091412	0.107027	0.791191	0.424448	0.0236149	0.289087	0.590015	0.204009	0.0116508	0.186765	1	0.179674	0.00658887	0.291734	0.637713	0.454131	0.00100664	0.148672			1.481	0.201292	0.130024	0.0370409	0.0832117
1.517	0.293892	0.157688	0.0850241	0.0812305	0.903436	0.37323	0.019167	0.257377	0.484971	0.193535	0.00979032	0.123079	0.979296	0.120874	0.00405199	0.223634	0.78128	0.345324	0.00169961	0.116343			1.517	0.290046	0.113964	0.034801	0.0758366
1.553	0.158127	0.106409	0.0724841	0.0600588	0.986641	0.320914	0.0159923	0.230828	0.41731	0.182667	0.00822526	0.0757413	0.902467	0.0772628	0.00265599	0.16968	0.901301	0.244228	0.00260295	0.0892721			1.553	0.365246	0.0997015	0.029631	0.0726569
1.589	0.074447	0.0764769	0.0606975	0.0424692	1	0.268611	0.0135794	0.205821	0.387648	0.16864	0.00661174	0.0451575	0.791938	0.0480968	0.00195955	0.128886	0.976135	0.166441	0.00432763	0.0698536			1.589	0.402809	0.0871519	0.024571	0.0693661
1.625	0.0285222	0.0584986	0.0545587	0.0278071	0.925665	0.218591	0.0116015	0.179994	0.388284	0.152278	0.0049121	0.0315131	0.669134	0.0300811	0.0018108	0.0979923	1	0.11073	0.00806232	0.0583658			1.625	0.400693	0.0750631	0.0217556	0.0629718
1.661	0.00731792	0.0492362	0.0550575	0.0161945	0.766449	0.173968	0.0100235	0.154599	0.413995	0.137015	0.00324583	0.0339263	0.549221	0.0195559	0.00204387	0.0738186	0.977691	0.0700942	0.01436	0.0533875			1.661	0.368281	0.0637993	0.021891	0.0538019
1.697	0.00303955	0.0435607	0.0616414	0.00766604	0.565543	0.136926	0.00910875	0.13024	0.464518	0.126407	0.00188235	0.0493472	0.443933	0.0137141	0.00240343	0.054547	0.915582	0.0405556	0.0212739	0.0524946			1.697	0.32637	0.0556105	0.024947	0.0443439
1.733	0.00965941	0.0416626	0.0703096	0.00240052	0.374579	0.10702	0.00919551	0.10877	0.539597	0.12234	0.000963713	0.0724852	0.360055	0.0105873	0.00245672	0.0394753	0.822312	0.0209735	0.0247267	0.0528474			1.733	0.295883	0.0509823	0.0288469	0.0393988
1.769	0.0249563	0.0444752	0.0770728	0	0.219527	0.0829856	0.0107161	0.0908227	0.635647	0.123405	0.000325033	0.0960268	0.297188	0.00868044	0.00199316	0.0284436	0.713804	0.00984103	0.0226139	0.051618			1.769	0.289582	0.0493753	0.0317384	0.0409117
1.806	0.046746	0.0529317	0.0791875	0.000398023	0.109252	0.0644806	0.0142021	0.0763974	0.744267	0.125849	0	0.112103	0.252235	0.00684371	0.00134012	0.0210974	0.610633	0.00432214	0.0169738	0.0470163			1.806	0.309363	0.0497904	0.0326601	0.0442956
1.842	0.0732199	0.0692109	0.0764562	0.00350709	0.0400946	0.0506817	0.0204032	0.0656905	0.853421	0.126026	3.7733e-05	0.115835	0.221526	0.00457286	0.00091915	0.0167659	0.527945	0.00179175	0.0109907	0.0391787			1.842	0.344246	0.0513227	0.0316847	0.044574
1.878	0.101522	0.0875493	0.0729541	0.00824712	0.00617192	0.0418232	0.0304262	0.0584303	0.946669	0.122462	0.000674295	0.107701	0.202416	0.00231256	0.000858609	0.0146812	0.468156	0.000642813	0.00640583	0.0298016			1.878	0.378018	0.0534631	0.0308703	0.0406362
1.914	0.130721	0.0991659	0.0730231	0.0137342	0	0.0369544	0.0456227	0.0549158	1	0.115971	0.00227583	0.092916	0.192316	0.000678925	0.00115685	0.0140264	0.421816	0.000146989	0.00338326	0.0209077			1.914	0.394683	0.0544422	0.0327248	0.0344571
1.95	0.160127	0.0948227	0.087942	0.0185803	0.0114728	0.0352303	0.0680943	0.0552186	0.982993	0.108056	0.00498009	0.078818	0.189483	0	0.00186037	0.014152	0.376593	0	0.00139854	0.0136646			1.95	0.380011	0.0514039	0.0418437	0.0295057
1.986	0.190042	0.0727255	0.140899	0.0205907	0.0317168	0.0358061	0.100259	0.0593224	0.872508	0.0995432	0.00893272	0.0716996	0.191801	0.000191225	0.00300706	0.0146756	0.327069	9.38884e-05	0	0.00799797			1.986	0.324697	0.0441509	0.0655392	0.0286712
