# Supplementary material for: Reversible control of post-Golgi transport by brefeldin A reveals recycling endosome maturation during glycosylphosphatidylinositol-anchored protein transport
Source: Nat Commun. 2026 Jul 27;17:7262. doi: 10.1038/s41467-026-75784-1 (PMC13408501; doi:10.1038/s41467-026-75784-1)
Supplement: Supplementary file 25 — Source data [file 41467_2026_75784_MOESM25_ESM.zip › source data 260620/Figure 8c,e.xlsx]

## Sheet: Sheet1
QKO(RE)	frame	time(min)	Integrated Density											DKO(RE)				Integrated Density
	1	0	9756.58												1	0.536	40798.1	21884.1	6.07892e+06
	2	5	6441.68												2	0.49	47374.6	23194.6	6.44294e+06
	3	10	4728.74												3	0.565	45149.2	25518.3	7.08842e+06
	4	15	7617.94												4	0.594	48751.1	28958.1	8.04393e+06
	5	20	6973.04												5	0.612	47148.7	28855	8.01528e+06
	6	25	8748.71												6	0.594	46358.3	27536.8	7.64911e+06
	7	30	8823.69												7	0.565	45930.9	25960.1	7.21114e+06
	8	35	7561.33												8	0.583	43584.2	25418.3	7.06065e+06
	9	40	11900.2												9	0.648	41624.5	26972.7	7.49241e+06
	10	45	9697.7												10	0.529	44814	23715.6	6.58766e+06
	11	50	10156.9												11	0.601	43452.9	26123.9	7.25663e+06
	12	55	11549.3												12	0.515	40914.6	21062.8	5.85079e+06
	13	60	11056.9												13	0.439	45243.1	19870.8	5.51966e+06
	14	65	12119.2												14	0.504	41231.6	20780.7	5.77242e+06
	15	70	13386.2												61	0.572	43809.6	25076.6	6.96573e+06
	16	75	14110.5												16	0.616	41420.5	25498.5	7.08291e+06
	17	80	17074.8												17	0.482	42649.1	20573.9	5.71498e+06
	18	85	18081.4												18	0.583	44493.1	25948.4	7.20788e+06
	19	90	20127.6												19	0.662	41977.1	27805.7	7.72379e+06
	20	95	20067.2												20	0.644	41660.2	26845.9	7.45718e+06
	21	100	19634.9												21	0.608	43600.8	26526.7	7.36853e+06
	22	105	20378.8												22	0.652	42688.9	27816.1	7.72669e+06
	23	110	26070.3												23	0.569	43144.6	24540.7	6.81685e+06
	24	115	23618.8												24	0.655	43467	28479.6	7.91099e+06
	25	120	28000.5												25	0.698	44434.4	31033	8.62028e+06
	26	125	22650.1												26	0.68	45331.9	30843.8	8.56773e+06
	27	130	27619												27	0.68	45500.3	30958.4	8.59956e+06
	28	135	23050.8												28	0.63	48313.4	30437.4	8.45484e+06
	29	140	23732.6												29	0.644	44710.1	28811.2	8.00311e+06
	30	145	21381.3												30	0.641	47965.9	30736.6	8.53793e+06
	31	150	23361.6												31	0.634	45144.5	28603.6	7.94544e+06
	32	155	22709.7												32	0.648	45510.2	29490.6	8.19183e+06
	33	160	21513.4												33	0.684	43753.1	29927.1	8.31308e+06
	34	165	21579.2												34	0.673	46293.2	31164.6	8.65682e+06
	35	170	21737.9												35	0.626	47009.4	29446.7	8.17963e+06
	36	175	21079.8												36	0.634	45300.6	28702.5	7.97291e+06
	37	180	21301.9												37	0.713	43944.4	31323.6	8.70099e+06
	38	185	22161												38	0.601	43973.2	26436.7	7.34353e+06
	39	190	19876.6												39	0.659	45318	29855.5	8.29319e+06
	40	195	21950.1												40	0.648	47521.6	30794	8.55389e+06
	41	200	20843.7												41	0.709	45690.9	32404	9.00111e+06
	42	205	24807.1												42	0.677	46483.3	31459.9	8.73887e+06
	43	210	23535.4												43	0.788	45879.6	36171.5	1.00476e+07
	44	215	24116.4												44	0.756	47579.3	35970	9.99165e+06
	45	220	26356												45	0.85	44902.1	38148.8	1.05969e+07
	46	225	27153.9												46	0.788	45541.4	35904.9	9.97358e+06
	47	230	25029												47	0.846	45877.2	38812.1	1.07811e+07
	48	235	27123.3												48	0.666	49638.1	33059	9.18305e+06
	49	240	27402												49	0.731	46418.8	33922.8	9.42301e+06
	50	245	27303.5												50	0.716	47614.9	34111.3	9.47537e+06
	51	250	26231.8												51	0.634	48080	30463.5	8.46208e+06
	52	255	27304.9												52	0.695	53146.2	36926	1.02572e+07
	53	260	27757.7												53	0.889	46340.2	41205.7	1.1446e+07
	54	265	25450.4												54	0.731	48317.9	35310.7	9.80854e+06
	55	270	27788.1												55	0.684	51441.7	35186.1	9.77391e+06
	56	275	29745.7												56	0.792	49154.4	38930.3	1.0814e+07
	57	280	28199.2												57	0.72	47871.7	34467.7	9.57435e+06
	58	285	27564.7												58	0.814	48909.6	39792.8	1.10536e+07
	59	290	28059.1												59	0.824	46948.9	38704.7	1.07513e+07
	60	295	29248.4												60	0.785	50784.3	39855.5	1.1071e+07
	61	300	30544.3
	62	305	31989.7
	63	310	30903.2
	64	315	29729.6
	65	320	34833
	66	325	32777.9
	67	330	30737.1
	68	335	31129.7
	69	340	30205.4
	70	345	26722.4
	71	350	39034.8
	72	355	28680
	73	360	27125.2
	74	365	32487.6
	75	370	31047
	76	375	34337.6
	77	380	32636.6
	78	385	30905.7
	79	390	33841
	80	395	35097.5
	81	400	34526.4
	82	405	37368.3
	83	410	41191
	84	415	35984.5
	85	420	35886.8
	86	425	43375.9
	87	430	35083.2
	88	435	37528.6
	89	440	36692.2
	90	445	35998.2
	91	450	36357.9
	92	455	33623.7
	93	460	38342.6
	94	465	41777.4
	95	470	38482.7
	96	475	42136.5
	97	480	37227.6
	98	485	47959.9
	99	490	43728.1
	100	495	37156
	101	500	38295.9
	102	505	41566.7
	103	510	40826.1
	104	515	38494.3
	105	520	40314.8
	106	525	46051.2
	107	530	38461.3
	108	535	34393.3
	109	540	43129.3
	110	545	43641.5
	111	550	40893.3
	112	555	40073.7
	113	560	35738.7
	114	565	43013.2
	115	570	39869.3
	116	575	40626
	117	580	41058.1
	118	585	40964.8
	119	590	39192.7
	120	595	39810.5
