# Supplementary material for: Reversible control of post-Golgi transport by brefeldin A reveals recycling endosome maturation during glycosylphosphatidylinositol-anchored protein transport
Source: Nat Commun. 2026 Jul 27;17:7262. doi: 10.1038/s41467-026-75784-1 (PMC13408501; doi:10.1038/s41467-026-75784-1)
Supplement: Supplementary file 25 — Source data [file 41467_2026_75784_MOESM25_ESM.zip › source data 260620/Figure S2b.xlsx]

## Sheet: pre graph 
																																																	ARF4
X	C1_G1_green	C1_G1_red	C1_G1_blue	C1_G2_green	C1_G2_red	C1_G2_blue	C1_G3_green	C1_G3_red	C1_G3_blue	C1_G4_green	C1_G4_red	C1_G4_blue	C1_G5_green	C1_G5_red	C1_G5_blue	C2_G1_green	C2_G1_red	C2_G1_blue	C2_G2_green	C2_G2_red	C2_G2_blue	C2_G3_green	C2_G3_red	C2_G3_blue	C2_G4_green	C2_G4_red	C2_G4_blue	C2_G5_green	C2_G5_red	C2_G5_blue	C3_G1_green	C3_G1_red	C3_G1_blue	C3_G2_green	C3_G2_red	C3_G2_blue	C3_G3_green	C3_G3_red	C3_G3_blue	C3_G4_green	C3_G4_red	C3_G4_blue	C3_G5_green	C3_G5_red	C3_G5_blue				mean
0	9399.89	815.621	277.027	1126.87	383.818	455.562	8933.73	560.04	495.719	7951.36	399.782	337.315	9048.87	438.368	716.608	5866.74	847.93	1092.51	5278.39	1251.8	1570.14	5877.01	718.681	970.027	5166.93	782.749	1261.56	5832.39	890.526	859.523	3100.72	632.298	568.355	2560.74	499.993	562.977	4698.13	704.144	969.249	4077.55	588.788	1065.98	4256.07	826.472	1702.63			0	0.0256156
0.041	9683.86	896.521	291.878	1266.88	428.145	472.429	8949.29	574.674	495.87	8013.96	406.635	307.277	9065.44	440.704	728.495	6191.81	876.33	1081.93	5344.19	1332.47	1664.06	5830.06	727.559	955.151	5196.23	804.264	1212.22	5834.19	893.191	864.313	3238.5	672.702	570.626	2732.33	493.612	560.762	4411.53	669.635	908.482	3987.68	618.914	1147.38	4248.32	801.525	1654.71			1	0.0273882
0.083	10007	990.786	318.281	1446.21	483.621	491.167	8993.16	600.028	495.369	8174.71	424.886	279.296	9087.95	452.509	719.084	6713.41	895.702	1105.02	5451.03	1418.62	1757.49	5762.27	735.18	953.601	5250.48	843.661	1142.14	5792.77	886.322	874.833	3442.4	733.594	573.611	2954.31	495.272	565.628	4250.06	657.913	844.262	3850.66	656.488	1220.3	4232.87	791.609	1635.86			2	0.0322912
0.124	10376.4	1106.96	360.64	1674.55	550.896	508.843	9089.38	658.426	497.418	8443.23	462.565	255.172	9140.24	483.494	694.625	7440.68	920.077	1165.67	5628.56	1518.49	1837.94	5697.94	740.273	965.112	5340.36	898.859	1075.56	5699.16	862.846	882.547	3722.09	813.687	573.966	3226.67	513.376	580.237	4230.39	680.89	787.453	3707.17	695.654	1277.96	4216.04	804.226	1654.14			3	0.0412672
0.166	10819.6	1255.82	424.318	1965.43	632.644	524.094	9241.91	776.371	509.647	8821.27	534.604	237.175	9251.57	543.852	664.07	8370.73	985.27	1262.62	5910.95	1650.87	1888.86	5674.21	748.831	979.66	5492.36	957.688	1037.18	5563.67	818.61	876.771	4085.86	914.849	571.507	3542.56	560.907	606.444	4367.07	755.683	749.377	3584.88	728.063	1317.76	4234.7	845.115	1705.11			4	0.0552818
0.207	11393.1	1453.77	515.48	2338.74	736.889	537.545	9430.78	985.917	541.398	9315.37	665.584	230.193	9472.15	656.588	647.944	9514.99	1154.79	1387.76	6336.32	1849.61	1899.42	5730.68	777.079	985.639	5749.36	1003.26	1040.84	5422.66	751.586	846.691	4539.52	1043.48	570.214	3899.39	653.478	644.182	4656.85	894.303	737.547	3496.4	748.729	1358.61	4363.17	918.11	1770.61			5	0.0754183
0.249	12178	1721.05	645.51	2821.45	878.202	553.03	9651.73	1321.9	598.915	9951.6	891.29	242.382	9858	846.484	665.662	10896.7	1521.49	1525.7	6946.51	2167.8	1874.69	5920.03	859.061	974.489	6166.21	1025.04	1081.71	5339.59	669.83	783.218	5086.35	1213.81	578.975	4286.4	809.589	693.977	5096.42	1110.07	756.363	3447.87	762.565	1417.08	4713.24	1028.72	1825.08			6	0.103163
0.29	13270.3	2081.7	830.943	3447.87	1083.49	577.039	9893.43	1812.03	688.041	10791.9	1263.8	286.664	10475.3	1162.56	743.719	12553.5	2219.63	1659.64	7788.62	2679.5	1845.81	6298.4	1045.12	953.918	6797.03	1041.68	1138.79	5395.04	602.591	687.9	5727.06	1449.15	614.319	4693.27	1052.63	756.413	5677.02	1413.16	808.854	3455.93	787.781	1520.03	5432.33	1190.47	1852.41			7	0.140344
0.331	14766.9	2564.44	1097.85	4255.66	1394.87	619.215	10154.6	2469.46	810.374	11934.7	1847.46	382.457	11412.9	1671.38	911.272	14527.2	3443.96	1784.96	8915.45	3479.32	1873.15	6936.73	1403.79	952.945	7689.47	1121.01	1188.13	5687.24	606.346	578.151	6460.27	1781.31	701.53	5109.38	1412.8	835.702	6384.48	1822.62	898.369	3562	858.35	1678.6	6697.51	1432.29	1869.93			8	0.189263
0.373	16746.9	3198.81	1485.91	5288.43	1876.68	692.455	10475.3	3276.22	968.982	13507.3	2715.03	556.349	12744.7	2486.44	1207.03	16845.9	5467.74	1924.52	10383.2	4675.85	2043.67	7921.57	2024.92	1028.8	8891.48	1387.05	1228.35	6338.46	773.16	490.022	7278.76	2243.64	876.535	5520.38	1928.41	941.174	7173.6	2345.15	1040.12	3826.88	1026.8	1899.18	8688.81	1811.24	1941.91			9	0.252246
0.414	19247	4005.37	2054.11	6578.91	2603.72	812.995	10928.2	4190.87	1181.55	15662.6	3919.04	848.38	14551.2	3726.18	1681.54	19499.9	8628.12	2141.72	12241.7	6366.46	2471.69	9310.95	2995.91	1258.42	10456.2	2017.9	1300.59	7477.57	1227.28	479.733	8177.92	2872.74	1196.82	5926.34	2634.77	1096.43	7998.18	3004.35	1257.45	4319.33	1355.59	2169.25	11504.6	2420.76	2181.82			10	0.331498
0.456	22232.5	4976.74	2887.53	8150.17	3652.75	1005.86	11594.1	5128.18	1472	18504.8	5425.34	1310.48	16813.3	5524.07	2395.59	22424.4	13225.4	2550.9	14512.6	8580.17	3307.05	11144.5	4374.42	1746.02	12447.5	3244.68	1496.77	9255.7	2138.74	622.601	9153.98	3685.92	1750.61	6317.15	3559.58	1337.71	8786.39	3806.27	1622.33	5099.23	1914.67	2494.99	15025	3390.33	2756.39			11	0.427341
0.497	25537.2	6037.4	4096.35	9978.08	5020.89	1306.25	12558.8	5975.52	1894.86	22078.5	7082.73	2021.25	19531.8	7944.71	3452.75	25492.5	19298.1	3327.89	17152.9	11194.9	4748.31	13358.3	6108.46	2634.42	14916.6	5310.87	1961.96	11817.2	3724.92	1025.07	10204.4	4661.54	2678.58	6685.73	4696.12	1719.47	9468.36	4733.43	2227.02	6229.35	2785.97	2901.36	18808.9	4852.54	3909.71			12	0.537784
0.539	28913.4	7057.35	5814.93	11971.4	6537.7	1763.21	13893.9	6649.07	2532.37	26215.3	8596.86	3073.05	22491.4	10867.1	4964.03	28528.5	26320.7	4737.07	20011.8	13867.9	7043.2	15751.3	7957.48	4094.7	17838.5	8310.88	2906.51	15215.5	6179.05	1844	11320.5	5715.04	4195.39	7020.65	5971.97	2319.43	9998.19	5715.1	3249.17	7694.88	3974.14	3486.26	22170.4	6840.72	5996.92			13	0.656688
0.58	32009.1	7845.48	8184.94	13957.4	7838.56	2451.25	15553.9	7030.91	3499.45	30500.9	9654.14	4562.41	25466.4	13825.3	7050.07	31340.2	33042.8	7162	22800.5	16065.8	10442.1	18016	9554.26	6324.16	21026	11927.8	4621.41	19260.3	9406.84	3278.18	12472.2	6691.33	6595.54	7297.39	7215.41	3237.96	10336.8	6616.03	4914.79	9427.03	5369.91	4417.05	24460	9116.27	9466.12			14	0.773679
0.621	34411.5	8213.63	11297	15659.9	8467.91	3440.31	17391.2	7058.02	4966.57	34338.5	10060.1	6579.64	28081.3	16172.9	9743.32	33751.6	37747.1	11100.3	25106.7	17237.4	15070.7	19700.3	10452.4	9444.38	24084.2	15337.2	7446.15	23446.5	12831.2	5537.7	13585.6	7390.57	10207.5	7488.53	8171.22	4608.82	10468.8	7257.82	7613.14	11290.9	6699.88	5953.92	25348.1	11066.5	14691.9			15	0.874589
0.663	35743.7	8060.8	15109.6	16781.6	8164.81	4795.87	19200.2	6777.04	7128.95	37011.2	9855.75	9111.15	30018.9	17187.1	13008.7	35618.9	38969.4	17014	26482.5	17063.8	20728.7	20435.4	10433.1	13396.7	26463.5	17580.2	11581.7	26958.2	15396	8668.83	14507	7618.76	15227.4	7557.48	8618.99	6565.63	10411.2	7464.52	11530.7	13093.8	7573.23	8491.33	24864.3	11928.4	21624.4			16	0.944449
0.704	35775.8	7425.85	19360.2	17117.8	7076.44	6469.06	20648.7	6251.42	10145.9	38089.8	9207.12	12044.7	31049.2	16631.5	16576.1	36816.4	36274.4	24935.1	26588.2	15616.2	26703.2	20040.5	9575.68	17813.6	27622.1	18154.6	16704.1	28883.2	16024.7	12255.3	15052.7	7304.32	21463.6	7473.01	8423.61	9177.4	10188	7223.89	16649.6	14650.5	7724.42	12286.4	23276.8	11326.3	29468			17	0.970981
0.746	34512.4	6468.04	23530.6	16658.5	5609.63	8239.82	21537.6	5586.85	13882.4	37471.5	8304.6	15086	31019.6	14727.5	19926.4	37213.1	30511.7	33923	25331.7	13303.6	31784.2	18636	8196.77	21975.7	27213.5	17203.1	21626.7	28756.1	14484.5	15332.5	15072.1	6523.13	28188.9	7220.32	7622.47	12327.9	9832.75	6562.65	22129.7	15798.6	7145.03	17188.2	20932.9	9576.76	36709.9			18	0.949695
0.787	32206.7	5391.03	26932	15600.8	4174.05	9685.74	21870.2	4891.12	17925.2	35493.2	7303.01	17766.9	30103.8	12226.7	22517.8	36664.9	23341	41870.4	22923.1	10662.9	34611.7	16548.4	6660.36	25013.3	25225.9	15172.3	24509.1	26768.9	11516.2	16778.8	14482.7	5451.6	34087.9	6804.55	6395.71	15573.9	9379.22	5687.12	26309.3	16492.7	6079.67	22237.8	18124.7	7394.89	41496.8			19	0.886261
0.829	29247.4	4362.08	28844.1	14253.7	3002.74	10325.4	21649.3	4212.09	21474.4	32655	6272.1	19635.4	28321.5	9642.08	23733.4	35054.6	16404.9	46235	19798.3	8145.02	34268.6	14221.1	5244.29	26146.8	22073.6	12597.7	24193.3	23609.1	8228.56	16032.2	13336.6	4301.89	37675.1	6265.38	5031.69	18093.6	8861.7	4770.72	27597.6	16651.9	4849.48	25515.8	15138	5387.97	42358.7			20	0.791966
0.87	26120.2	3483.46	28937	12884.7	2138.53	9904.18	21021.6	3561.14	23462	29469.5	5259.85	20322.9	26032.1	7447.18	23432.4	32327	10711.7	45407.5	16464.4	6011.71	30769.7	12003.5	4070.22	25034.8	18377.3	9860.48	20977.4	20117.3	5477.62	13514.9	11809.8	3246.34	37948.5	5663.37	3771.85	19141.9	8293.66	3928.4	25330.5	16364.6	3726.37	25647	12265.2	3821.49	38895.7			21	0.682519
0.912	23194.4	2783.04	27321.8	11693.3	1545.63	8564.05	20183	2968.56	23546.9	26294.1	4314.74	19726.8	23390.1	5696.02	21662.8	28696.8	6588.15	39935.4	13342.2	4347.47	25088.5	10102.1	3155.29	21972	14780.9	7273.41	16384.6	16896.6	3545.09	10284.9	10134.4	2381.76	34895.4	5056.39	2741.97	18292.6	7691.7	3233.9	20544.3	15614.9	2824.1	22614.1	9760.83	2700.17	32076.7			22	0.57109
0.953	20679.2	2245.66	24423	10772.4	1157.52	6759.53	19216.1	2449.67	21737.2	23344	3485.97	17991.7	20727.4	4372.12	18997.7	24521.9	3849	31853.3	10686.9	3123.12	18672.5	8607.22	2470.9	17759.5	11740.6	5089.9	11992.8	14225.3	2350.9	7272.72	8516.58	1732.41	29457.6	4491.63	1972.9	15770.8	7087.29	2680.14	14994.1	14489.9	2157.62	17856.9	7778.32	1928.37	23839.4			23	0.467514
0.994	18644.8	1839.7	20824.5	10142.2	912.819	4970.11	18224.7	2007.02	18648.6	20726.6	2807.19	15507.9	18172.2	3380.34	15813.3	20257.8	2139.36	23440.2	8589.31	2261.33	12796.8	7498.07	1963.71	13347.6	9443.85	3446.7	8626.7	12147.6	1707.43	4953.24	7087.01	1278.6	23045.1	3996.74	1435.11	12302.5	6501.63	2251.36	10215.3	13010.8	1697.24	13117.2	6343.86	1407.21	16144.1			24	0.376495
1.036	17062.3	1533.26	17070.6	9808.92	770.293	3504.82	17297	1651.58	15245.7	18469.3	2282.38	12708.6	15907.5	2634.72	12656.2	16325.6	1126.23	16226.1	7025.88	1677.22	8163.78	6717.4	1586.4	9448.65	7862.16	2337.4	6375.78	10555.7	1412.43	3359.75	5918.47	984.737	17096.4	3583.24	1082.33	8800.24	5983.29	1922.24	6725.47	11356.6	1379.24	9385.25	5385.18	1062.32	10154.4			25	0.300913
1.077	15850.6	1300.58	13550.8	9736.19	697.684	2434.63	16428.7	1372.38	12007.6	16600.3	1903.79	9995.36	14007.9	2078.47	9807.74	13002.4	565.46	10792.6	5916.83	1295.34	4899.02	6201.38	1305.52	6436.57	6856.94	1659.86	4974.89	9319.36	1310.25	2337.42	5011.61	808.771	12309.9	3251.8	861.427	5903.55	5563.68	1668.38	4502.96	9642.67	1162.43	6803.37	4779.01	842.969	6084.71			26	0.240463
1.119	14911.6	1123.23	10480.9	9885.14	672.494	1728.32	15596.9	1155.34	9221.27	15115	1643.73	7646.49	12504.1	1651.63	7441.97	10389	297.096	7069.72	5167.9	1054.08	2787.34	5881.01	1094.02	4307.7	6263.46	1281.95	4092.59	8336.89	1291.54	1716.24	4336.94	713.891	8833.86	2993.86	729.051	3804.21	5267.3	1466.51	3171.77	8029.14	1011.05	5143.68	4393.92	713.087	3574.41			27	0.1939
1.16	14150	989.483	7931.71	10164.3	676.163	1291.73	14797.3	988.371	6983.47	13996	1472.99	5792.62	11395.3	1338.2	5599.82	8448.58	218.712	4707.8	4692.88	904.44	1514.13	5698.11	935.37	2918.58	5935.63	1086.2	3460.02	7538.4	1281.53	1347.74	3855.24	669.799	6481.39	2798.51	652.08	2424.88	5100.75	1303.26	2418.56	6608.73	903.721	4066.05	4124.69	644.616	2123.01			28	0.159151
1.202	13490.1	892.134	5907.31	10451.6	694.88	1041.44	14026.8	858.192	5209.8	13215.2	1365.26	4444.17	10637.7	1105.42	4234.58	7070.07	260.425	3320.62	4423.02	809.149	802.837	5601.41	819.258	2071.61	5760.96	986.238	2914.78	6890.21	1251.25	1132.24	3527.2	653.243	4957.93	2653.32	607.528	1581.77	5054.36	1167.06	2010.21	5436.48	827.099	3295.01	3915.97	615.773	1324.42			29	0.133833
1.243	12890.9	823.965	4361.39	10613.3	718.244	910.91	13295.1	759.543	3827.69	12710.8	1296.32	3516.41	10181.2	939.968	3268.87	6120.44	370.104	2586.53	4306.76	742.183	454.434	5549.71	738.644	1588.28	5663.95	931.277	2404.64	6380.17	1201.38	1011.88	3319.07	647.865	3990.6	2546.47	580.799	1107.74	5093.64	1049.87	1777.45	4518.56	773.695	2673.47	3763.08	611.237	911.678			30	0.115489
1.284	12324.6	779.04	3219.76	10542	739.232	848.974	12632.9	685.516	2782.94	12411.5	1248.3	2905.64	9950.48	822.608	2596.12	5477.66	505.462	2264.28	4306.78	689.756	334.822	5514.77	691.415	1342.84	5600.3	898.842	1954.9	5999.62	1148.57	953.818	3202.67	644.969	3366.67	2471.74	563.514	868.622	5176.64	949.469	1627.93	3846.16	738.776	2147.88	3692.63	621.884	726.998			31	0.10209
1.326	11781.1	750.691	2404.98	10212	751.976	819.859	12059	631.179	2013.04	12236.6	1209.34	2504.59	9892.1	746.833	2147.95	5044.81	634.125	2172.61	4393	647.83	351.974	5475.94	673.161	1234.25	5547.95	882.428	1606.83	5742.28	1112.4	942.356	3155.39	641.354	2939.79	2422.71	551.822	771.342	5255.3	862.729	1509.79	3382.32	714.442	1717.84	3719.48	642.679	675.334			32	0.0919423
1.367	11258.3	732.339	1844.87	9684.62	751.986	798.834	11568	593.897	1471.42	12109.2	1171.54	2223.43	9941.25	704.32	1850.06	4753.98	735.295	2173.3	4539.72	618.872	439.775	5421.76	678.511	1191.95	5496.86	880.064	1381.95	5594.91	1099.42	964.832	3161.66	637.209	2621.18	2393.88	543.702	751.054	5288.52	791.133	1405.88	3083.62	695.672	1408.51	3828.68	672.127	694.89			33	0.0837209
1.409	10758.1	718.809	1475.82	9078.82	737.066	771.688	11144.7	566.796	1112.88	11966.6	1132.18	2004.83	10040.2	688.248	1647.51	4564.52	802.379	2164.29	4721.6	607.36	551.034	5350.28	702.762	1176.7	5442.26	887.87	1271.28	5540.97	1106.38	1007.84	3208.94	634.375	2351.66	2380.37	539.022	761.341	5254.05	732.96	1317.82	2907.28	677.508	1229.68	3972.31	710.321	743.613			34	0.0765813
1.45	10280.9	705.644	1245.16	8509.72	707.78	734.551	10774.3	546.922	887.507	11769	1092.12	1819.57	10140.3	689.799	1496.49	4455.9	839.136	2086.88	4916	615.849	655.732	5265.12	737.722	1169.94	5382.02	898.46	1244.25	5560.9	1120.97	1055.44	3288.01	634.789	2101.09	2378.44	536.872	772.896	5151.72	688.672	1245.32	2818.67	659.852	1178.71	4090.62	756.963	793.563			35	0.0700867
1.492	9825.69	690.993	1108.48	8061.49	669.063	689.785	10434.9	532.385	755.285	11498.2	1052.46	1658.38	10204.9	700.156	1370.87	4419.5	858.713	1926.98	5104.02	642.375	739.775	5177.07	777.935	1168.35	5316.04	904.711	1260.14	5632.8	1128.82	1090.37	3389.94	639.052	1860.22	2389.2	535.761	770.923	4998.32	656.221	1189.62	2780.67	644.335	1216.7	4143.4	810.846	833.294			36	0.0640733
正規化	(X-Xmin)/(Xmax-Xmin)
Max	35775.8	8213.63	28937	17117.8	8467.91	10325.4	21870.2	7058.02	23546.9	38089.8	10060.1	20322.9	31049.2	17187.1	23733.4	37213.1	38969.4	46235	26588.2	17237.4	34611.7	20435.4	10452.4	26146.8	27622.1	18154.6	24509.1	28883.2	16024.7	16778.8	15072.1	7618.76	37948.5	7557.48	8618.99	19141.9	10468.8	7464.52	27597.6	16651.9	7724.42	25647	25348.1	11928.4	42358.7
Min	9399.89	690.993	277.027	1126.87	383.818	455.562	8933.73	532.385	495.369	7951.36	399.782	230.193	9048.87	438.368	647.944	4419.5	218.712	1081.93	4306.76	607.36	334.822	5177.07	673.161	952.945	5166.93	782.749	1037.18	5339.59	602.591	479.733	3100.72	632.298	568.355	2378.44	493.612	560.762	4230.39	656.221	737.547	2780.67	588.788	1065.98	3692.63	611.237	675.334
0	0	0.0165671	0	0	0	0	0	0.0042379	1.51834e-05	0	0	0.00533137	0	0	0.00297433	0.0441317	0.0162376	0.000234491	0.0436072	0.0387516	0.0360393	0.0458724	0.00465475	0.000678023	0	0	0.0095597	0.0209313	0.0186703	0.0233014	0	0	0	0.0352003	0.000785318	0.000119207	0.0749772	0.00703891	0.00862625	0.0934946	0	0	0.0260186	0.0190185	0.0246452
0.041	0.0107664	0.0273213	0.000518178	0.00875582	0.00548324	0.00170894	0.00120249	0.00648044	2.17339e-05	0.00207705	0.0007094	0.00383641	0.00075326	0.000139473	0.00348925	0.0540445	0.0169705	0	0.0465603	0.0436024	0.0387796	0.0427957	0.00556259	8.75611e-05	0.00130522	0.0012385	0.00745775	0.0210076	0.0188431	0.0235952	0.0115092	0.00578319	6.07542e-05	0.068332	0	0	0.0290368	0.00197024	0.0063639	0.0870159	0.00422191	0.00331166	0.0256609	0.0168141	0.0234956
0.083	0.023018	0.0398521	0.00143943	0.0199703	0.0123456	0.00360744	0.0045939	0.0103657	0	0.00741073	0.00259869	0.00244382	0.00177606	0.000844302	0.00308159	0.06995	0.0174704	0.00051135	0.0513554	0.048783	0.0415053	0.0383526	0.00634189	2.60381e-05	0.0037211	0.00350636	0.00447197	0.0192482	0.0183977	0.0242407	0.028541	0.0144989	0.000140609	0.111192	0.000204298	0.000261879	0.0031532	0.00024852	0.00397299	0.077138	0.0094876	0.00627821	0.0249471	0.0159379	0.0230433
0.124	0.0370232	0.0552958	0.00291741	0.0342494	0.0206675	0.00539834	0.0120315	0.0193147	8.88878e-05	0.0163201	0.00649909	0.00124318	0.00415307	0.00269429	0.00202209	0.0921272	0.0180994	0.0018546	0.0593229	0.0547884	0.0438523	0.0341362	0.00686269	0.000482935	0.00772361	0.00668379	0.00163544	0.0152724	0.0168755	0.024714	0.0519045	0.0259629	0.000150106	0.163781	0.00243238	0.00104811	0	0.00362337	0.001858	0.0667929	0.0149764	0.00862363	0.0241703	0.0170528	0.0234819
0.166	0.0538281	0.075083	0.00513925	0.0524395	0.0307797	0.00694354	0.0238219	0.0373888	0.000619395	0.0288639	0.0139563	0.000347488	0.00921353	0.00629802	0.000698534	0.120488	0.0197818	0.0040019	0.0719967	0.0627488	0.0453379	0.0325812	0.00773781	0.00106038	0.0144927	0.0100702	0	0.00951748	0.0140071	0.0243596	0.0822908	0.0404427	8.43228e-05	0.224776	0.00828208	0.00245852	0.0219092	0.0146089	0.00044043	0.0579769	0.0195182	0.010243	0.0250318	0.0206658	0.0247048
0.207	0.0755714	0.101398	0.00832006	0.075785	0.0436748	0.00830638	0.0384223	0.0695	0.00199679	0.045258	0.027515	0	0.0192394	0.013029	0	0.155381	0.0241563	0.00677332	0.0910874	0.0746995	0.0456461	0.0362822	0.0106264	0.0012977	0.0259376	0.0126933	0.000156058	0.00352822	0.00966115	0.0225141	0.120186	0.058854	4.97323e-05	0.293675	0.0196749	0.00448951	0.0683596	0.0349694	0	0.0515985	0.0224144	0.0119048	0.0309641	0.0271157	0.0262762
0.249	0.105329	0.136928	0.012857	0.105971	0.0611552	0.00987529	0.0555012	0.120987	0.00449194	0.0663684	0.0508793	0.000606637	0.036778	0.024367	0.000767495	0.197514	0.0336195	0.0098282	0.118473	0.0938328	0.0449245	0.0486917	0.0190096	0.00085513	0.0445013	0.0139475	0.0018972	0	0.00435992	0.0186198	0.165864	0.0832346	0.000284108	0.368401	0.0388877	0.00716938	0.138822	0.0666609	0.000700519	0.0481	0.0243534	0.0142835	0.0471299	0.0368896	0.0275828
0.29	0.146739	0.18487	0.0193271	0.145145	0.0865497	0.0123078	0.0741853	0.196094	0.00835832	0.0942498	0.0894407	0.00281052	0.0648386	0.0432386	0.00414871	0.248037	0.0516357	0.0127945	0.156268	0.124602	0.0440819	0.0734897	0.0380353	3.86205e-05	0.0725938	0.014905	0.00432891	0.00235512	0	0.0127717	0.219384	0.116919	0.00122964	0.446962	0.0687987	0.0105296	0.231891	0.111179	0.00265476	0.048681	0.0278872	0.0184714	0.0803357	0.051182	0.0282386
0.331	0.203483	0.249042	0.0286401	0.19566	0.125066	0.016581	0.09437	0.29684	0.0136653	0.132168	0.149859	0.00757806	0.107453	0.0736183	0.0114066	0.308224	0.0832307	0.01557	0.20684	0.172697	0.0448795	0.115324	0.0747122	0	0.112337	0.0194719	0.00643129	0.0147662	0.000243482	0.00603827	0.280631	0.164462	0.00356272	0.527307	0.113125	0.0147968	0.345294	0.17132	0.0059874	0.0563278	0.0377769	0.0249225	0.138759	0.072549	0.0286589
0.373	0.278552	0.33337	0.04218	0.260244	0.184667	0.0240016	0.119163	0.420469	0.0205458	0.184348	0.239667	0.0162325	0.167991	0.122282	0.0242181	0.378928	0.135456	0.0186608	0.272712	0.244647	0.0498543	0.179869	0.138227	0.00301074	0.165866	0.0347864	0.00814486	0.0424263	0.01106	0.000631264	0.349001	0.230638	0.00824448	0.606665	0.176583	0.0204731	0.471787	0.24807	0.0112648	0.0754229	0.0613835	0.033896	0.230713	0.106034	0.0303856
0.414	0.373338	0.440587	0.0620055	0.340945	0.274602	0.0362145	0.154175	0.560632	0.0297674	0.25586	0.364302	0.0307667	0.250103	0.196302	0.0447726	0.459857	0.217013	0.0234712	0.356125	0.346308	0.0623415	0.270926	0.237518	0.0121249	0.235548	0.0711004	0.0112223	0.0908092	0.0405063	0	0.42411	0.320683	0.0168127	0.685049	0.263515	0.0288286	0.603965	0.344892	0.0193559	0.110925	0.10746	0.0448831	0.360741	0.159892	0.0361413
0.456	0.48653	0.569713	0.0910853	0.439204	0.404366	0.055755	0.205644	0.704268	0.0423671	0.350166	0.520229	0.0537651	0.352923	0.303646	0.0757031	0.549038	0.33565	0.0325332	0.458042	0.479422	0.0867124	0.391091	0.378481	0.0314787	0.324227	0.141719	0.0195805	0.166334	0.0996074	0.00876542	0.505642	0.437078	0.0316278	0.760511	0.377333	0.0418137	0.730313	0.462678	0.0329405	0.167149	0.185811	0.0581347	0.523303	0.245564	0.0499253
0.497	0.61182	0.710709	0.133263	0.553513	0.573605	0.0861907	0.280217	0.834115	0.0607113	0.468743	0.691797	0.0891394	0.476487	0.448173	0.121497	0.642595	0.492363	0.0497411	0.57654	0.636653	0.12876	0.536177	0.555799	0.0667416	0.434185	0.260658	0.0393995	0.275131	0.202458	0.0334584	0.593387	0.576722	0.0564531	0.831678	0.517208	0.0623596	0.839631	0.598858	0.0554529	0.248621	0.307917	0.0746664	0.698038	0.374768	0.077594
0.539	0.739825	0.846294	0.193227	0.678165	0.761234	0.132488	0.383427	0.937331	0.0883673	0.606003	0.848535	0.141487	0.611012	0.622658	0.186961	0.735176	0.673588	0.0809501	0.704849	0.797388	0.195712	0.693015	0.744874	0.124703	0.564306	0.433351	0.079641	0.419473	0.361589	0.0837021	0.686621	0.727514	0.0970309	0.896345	0.674228	0.0946481	0.924561	0.743046	0.0935075	0.354274	0.474429	0.0984614	0.853263	0.550446	0.127667
0.58	0.857191	0.951062	0.275921	0.802359	0.92215	0.202199	0.511743	0.995845	0.13032	0.748199	0.957981	0.215611	0.746239	0.799279	0.277322	0.820913	0.847057	0.134655	0.830005	0.929552	0.294871	0.841434	0.908157	0.213196	0.706255	0.641554	0.152703	0.591274	0.570886	0.171694	0.782821	0.867253	0.16124	0.94978	0.82726	0.144082	0.978837	0.875374	0.155519	0.479147	0.670035	0.136327	0.958994	0.751518	0.210895
0.621	0.948276	1	0.384508	0.908829	1	0.302409	0.653767	1	0.193965	0.875531	1	0.316007	0.865094	0.939443	0.393986	0.894448	0.968456	0.221875	0.933511	1	0.429909	0.951821	1	0.337044	0.842444	0.837815	0.273048	0.76908	0.792927	0.310323	0.875828	0.967339	0.257869	0.986687	0.944893	0.217859	1	0.96964	0.255978	0.61352	0.856419	0.19885	1	0.923846	0.336263
0.663	0.998785	0.979685	0.517535	0.978973	0.962508	0.439753	0.793604	0.956941	0.287772	0.96421	0.978852	0.441998	0.953168	1	0.535434	0.951388	1	0.352847	0.995258	0.989564	0.594974	1	0.998022	0.49392	0.948405	0.966933	0.449241	0.918238	0.959233	0.502428	0.952792	1	0.392161	1	1	0.323171	0.99076	1	0.401829	0.74349	0.978812	0.302076	0.97766	1	0.502576
0.704	1	0.895279	0.665845	1	0.827876	0.609277	0.905575	0.876395	0.418652	1	0.911707	0.587997	1	0.966825	0.689962	0.987903	0.930452	0.528274	1	0.902513	0.769276	0.974117	0.910347	0.669237	1	1	0.667473	1	1	0.722469	0.998377	0.954993	0.558992	0.98369	0.975955	0.463731	0.954986	0.964656	0.592405	0.855717	1	0.456465	0.904355	0.946797	0.690748
0.746	0.952101	0.767955	0.81136	0.971273	0.646432	0.788688	0.974287	0.774555	0.580743	0.979485	0.818281	0.739359	0.998653	0.853148	0.835091	1	0.781741	0.727328	0.943609	0.763452	0.91751	0.882072	0.769343	0.83444	0.981805	0.945225	0.877196	0.9946	0.900133	0.911265	1	0.843179	0.738909	0.934899	0.877358	0.633285	0.898041	0.867533	0.79643	0.938484	0.918804	0.655881	0.79612	0.792207	0.864485
0.787	0.864686	0.624786	0.93004	0.905135	0.468851	0.935186	1	0.66794	0.756125	0.913845	0.7146	0.872789	0.957026	0.703831	0.947342	0.983284	0.596693	0.903337	0.835507	0.604664	1	0.745255	0.612234	0.95501	0.893288	0.828323	1	0.910196	0.707661	1	0.950762	0.689806	0.89672	0.85462	0.726379	0.807978	0.825342	0.738937	0.952036	0.988524	0.769503	0.861307	0.666441	0.599413	0.979323
0.829	0.752487	0.488005	0.996758	0.820891	0.323961	1	0.982921	0.563884	0.910091	0.819671	0.607883	0.965782	0.876016	0.549516	1	0.93418	0.417701	1	0.695265	0.453256	0.98999	0.592723	0.467431	1	0.752906	0.680119	0.986543	0.775985	0.494484	0.954198	0.855023	0.525244	0.992685	0.750513	0.558506	0.943587	0.742385	0.604336	1	1	0.5971	0.994661	0.528524	0.422079	1
0.87	0.633926	0.371209	1	0.73528	0.217057	0.957318	0.934402	0.464131	0.996319	0.713976	0.503098	1	0.771954	0.418467	0.986958	0.851004	0.270781	0.981674	0.545638	0.324976	0.887915	0.447391	0.347374	0.955863	0.5883	0.522553	0.849533	0.627675	0.316107	0.799751	0.727486	0.374158	1	0.634274	0.403457	1	0.65133	0.480617	0.915596	0.979287	0.439706	1	0.395862	0.283662	0.916921
0.912	0.522996	0.2781	0.943641	0.660778	0.143716	0.821538	0.869572	0.373324	1	0.608615	0.405264	0.970328	0.651864	0.313913	0.910307	0.740308	0.16437	0.860484	0.405516	0.224901	0.72217	0.322778	0.253816	0.834292	0.428141	0.37363	0.653862	0.490877	0.190798	0.601576	0.58754	0.250408	0.918322	0.517074	0.276708	0.954295	0.554838	0.378609	0.737405	0.92524	0.31326	0.876615	0.280216	0.184581	0.753331
0.953	0.427638	0.206665	0.842496	0.603184	0.0957069	0.638707	0.794836	0.293808	0.921493	0.51073	0.319472	0.883974	0.530832	0.234868	0.794861	0.612997	0.0936832	0.681492	0.286346	0.151278	0.534988	0.224805	0.183832	0.667089	0.292745	0.247938	0.466755	0.377416	0.113364	0.416772	0.452399	0.157464	0.772851	0.408027	0.182058	0.818574	0.457953	0.297273	0.53077	0.844136	0.219858	0.683083	0.188669	0.116384	0.555717
0.994	0.350506	0.1527	0.716938	0.563776	0.0654373	0.457406	0.718195	0.225975	0.787508	0.423885	0.249207	0.760357	0.414692	0.175653	0.65692	0.482969	0.0495642	0.495166	0.192203	0.0994571	0.363569	0.152113	0.131968	0.491972	0.190465	0.153348	0.323344	0.289165	0.0716402	0.274464	0.332984	0.0925082	0.601302	0.312472	0.115872	0.631918	0.364073	0.234294	0.352858	0.737507	0.155341	0.490266	0.122428	0.0703337	0.371101
1.036	0.29051	0.111965	0.585956	0.542935	0.0478069	0.308945	0.646487	0.171508	0.639887	0.348988	0.19488	0.621039	0.311751	0.131135	0.520163	0.363063	0.0234195	0.335397	0.122035	0.0643333	0.228404	0.10095	0.093385	0.337214	0.120027	0.0894926	0.227446	0.22155	0.0525118	0.176699	0.235373	0.050446	0.442161	0.23263	0.0724545	0.443434	0.280984	0.185953	0.22293	0.618251	0.110776	0.338442	0.0781582	0.0398587	0.227407
1.077	0.24457	0.0810336	0.463146	0.538387	0.0388252	0.200516	0.579365	0.128722	0.499411	0.286973	0.15569	0.486004	0.225405	0.0979238	0.396777	0.261725	0.00894817	0.215061	0.0722609	0.0413695	0.133157	0.0671306	0.0646633	0.217657	0.0752616	0.0504901	0.167762	0.169038	0.0458861	0.113975	0.159621	0.0252593	0.31411	0.168633	0.0452675	0.287539	0.213722	0.148665	0.140186	0.494693	0.0803914	0.233407	0.0501668	0.0204762	0.129773
1.119	0.208967	0.0574581	0.356033	0.547702	0.0357092	0.128954	0.515069	0.0954631	0.378539	0.237691	0.128769	0.369103	0.157054	0.0724388	0.294298	0.182032	0.00202278	0.132611	0.0386483	0.0268624	0.0715502	0.0461346	0.0430355	0.133158	0.0488321	0.0287363	0.130173	0.127308	0.044673	0.0758637	0.103264	0.0116787	0.22112	0.11883	0.0289758	0.174557	0.166213	0.119015	0.0906261	0.378371	0.0591767	0.165888	0.0323842	0.00899961	0.0695501
1.16	0.180093	0.0396789	0.267086	0.565158	0.036163	0.0847188	0.453256	0.0698761	0.281461	0.200562	0.111095	0.276838	0.106656	0.0537252	0.214502	0.122862	0	0.0803019	0.0173294	0.0178641	0.0344055	0.0341479	0.0268128	0.0780203	0.0342329	0.017468	0.103223	0.093393	0.0440239	0.0532554	0.0630268	0.00536767	0.158186	0.0811098	0.0195029	0.100323	0.139516	0.0950371	0.0625841	0.275971	0.0441353	0.122048	0.0199518	0.00294942	0.0347305
1.202	0.155073	0.0267381	0.196451	0.583126	0.0384783	0.0593598	0.393699	0.0499272	0.204517	0.174657	0.099943	0.209726	0.0722195	0.0398271	0.155363	0.0808259	0.00107644	0.0495801	0.00521816	0.012134	0.013654	0.0278104	0.0149395	0.0444024	0.0264541	0.0117137	0.0799934	0.0658614	0.0420605	0.0400338	0.0356249	0.00299794	0.117431	0.0530757	0.0140198	0.054949	0.132079	0.0750318	0.0473813	0.191462	0.0333973	0.0906806	0.0103133	0.000400808	0.0155718
1.243	0.132355	0.0176763	0.142511	0.593238	0.0413684	0.0461351	0.337133	0.0348101	0.14456	0.157919	0.0928062	0.163552	0.05147	0.0299485	0.113531	0.051868	0.00390682	0.0333222	0	0.00810721	0.00348959	0.0244216	0.00669611	0.0252177	0.022134	0.00854991	0.0582593	0.044198	0.0388265	0.0326491	0.0182389	0.00222817	0.0915525	0.0324446	0.0107302	0.0294375	0.138376	0.0578193	0.0387155	0.125288	0.0259132	0.0653956	0.00325323	0	0.00566999
1.284	0.110888	0.0117043	0.102677	0.588781	0.0439646	0.0398598	0.285946	0.0234661	0.0992372	0.147988	0.0878362	0.133155	0.0409816	0.0229414	0.0843896	0.0322672	0.00739986	0.0261855	9.87369e-07	0.00495465	0	0.0221321	0.0018666	0.0154756	0.0192995	0.00668281	0.0390989	0.0280343	0.0354021	0.0290867	0.00851595	0.00181365	0.0748611	0.0180157	0.00860293	0.0165685	0.15168	0.0430721	0.0331491	0.0768133	0.0210196	0.0440137	0	0.000940784	0.00123944
1.326	0.090279	0.00793578	0.0742482	0.568142	0.0455411	0.0369099	0.241587	0.0151394	0.0658383	0.142184	0.0838031	0.113195	0.0383279	0.0184172	0.0649759	0.019068	0.0107201	0.0241553	0.00387053	0.00243355	0.000500396	0.0195873	0	0.0111655	0.0169682	0.00573795	0.0242697	0.0171038	0.0330573	0.0283834	0.00456679	0.00129622	0.0634411	0.00854772	0.00716398	0.011333	0.164289	0.0303318	0.0287505	0.043374	0.0176094	0.0265188	0.00124001	0.00277826	0
1.367	0.0704606	0.00549621	0.0547047	0.535162	0.0455423	0.0347797	0.203632	0.0094262	0.042342	0.137958	0.0798897	0.0992018	0.040562	0.0158789	0.0520724	0.0101996	0.0133309	0.0241705	0.0104554	0.000692242	0.00306192	0.0160362	0.000547076	0.0094868	0.0146932	0.00560187	0.0146886	0.0108446	0.0322157	0.0297624	0.00509012	0.000702931	0.0549176	0.00298163	0.00616464	0.0102412	0.169615	0.0198158	0.0248822	0.0218402	0.0149789	0.0139347	0.00628254	0.00538033	0.000469157
1.409	0.0514954	0.00369764	0.0418282	0.497278	0.0436967	0.0320293	0.170906	0.0052732	0.0267882	0.133226	0.0758159	0.0883222	0.0450609	0.0149193	0.0432984	0.00442218	0.0150621	0.023971	0.0186186	0	0.00630781	0.0113519	0.00302692	0.00888146	0.0122614	0.00605122	0.00997356	0.00855344	0.0326669	0.0324009	0.00904003	0.000297289	0.0477074	0.000373235	0.00558867	0.0107948	0.16409	0.0112714	0.0216035	0.00912803	0.0124334	0.0066598	0.0129151	0.00875521	0.00163804
1.45	0.0334022	0.00194759	0.0337801	0.461689	0.040074	0.0282667	0.142276	0.00222767	0.0170114	0.126669	0.0716688	0.0791022	0.0496113	0.0150119	0.0367568	0.00110991	0.0160106	0.0222565	0.027343	0.000510462	0.0093623	0.00577054	0.00660183	0.00861318	0.00957895	0.00666082	0.0088221	0.00939996	0.033613	0.0353215	0.0156448	0.000356547	0.041004	0	0.00532406	0.0114167	0.147687	0.00476639	0.0189045	0.00273984	0.00995904	0.00458625	0.0183784	0.0128766	0.00283636
1.492	0.0161436	0	0.0290109	0.433659	0.0352848	0.0237311	0.11604	0	0.0112754	0.117684	0.0675627	0.0710797	0.0525476	0.0156303	0.0313153	0	0.0165158	0.0187154	0.0357813	0.00210553	0.0118142	0	0.0107139	0.00854975	0.00664065	0.00702066	0.00949925	0.0124537	0.034122	0.0374647	0.024159	0.000966727	0.0345602	0.00207722	0.00518733	0.0113105	0.123097	0	0.0168306	0	0.00778446	0.00613151	0.0208158	0.0176377	0.00378953
[truncated: 5 more columns]

## Sheet: pre data
X	C1_G1_green	C1_G1_red	C1_G1_blue	C1_G2_green	C1_G2_red	C1_G2_blue	C1_G3_green	C1_G3_red	C1_G3_blue	C1_G4_green	C1_G4_red	C1_G4_blue	C1_G5_green	C1_G5_red	C1_G5_blue	C2_G1_green	C2_G1_red	C2_G1_blue	C2_G2_green	C2_G2_red	C2_G2_blue	C2_G3_green	C2_G3_red	C2_G3_blue	C2_G4_green	C2_G4_red	C2_G4_blue	C2_G5_green	C2_G5_red	C2_G5_blue	C3_G1_green	C3_G1_red	C3_G1_blue	C3_G2_green	C3_G2_red	C3_G2_blue	C3_G3_green	C3_G3_red	C3_G3_blue	C3_G4_green	C3_G4_red	C3_G4_blue	C3_G5_green	C3_G5_red	C3_G5_blue
0	9399.89	815.621	277.027	1126.87	383.818	455.562	8933.73	560.04	495.719	7951.36	399.782	337.315	9048.87	438.368	716.608	5866.74	847.93	1092.51	5278.39	1251.8	1570.14	5877.01	718.681	970.027	5166.93	782.749	1261.56	5832.39	890.526	859.523	3100.72	632.298	568.355	2560.74	499.993	562.977	4698.13	704.144	969.249	4077.55	588.788	1065.98	4256.07	826.472	1702.63
0.041	9683.86	896.521	291.878	1266.88	428.145	472.429	8949.29	574.674	495.87	8013.96	406.635	307.277	9065.44	440.704	728.495	6191.81	876.33	1081.93	5344.19	1332.47	1664.06	5830.06	727.559	955.151	5196.23	804.264	1212.22	5834.19	893.191	864.313	3238.5	672.702	570.626	2732.33	493.612	560.762	4411.53	669.635	908.482	3987.68	618.914	1147.38	4248.32	801.525	1654.71
0.083	10007	990.786	318.281	1446.21	483.621	491.167	8993.16	600.028	495.369	8174.71	424.886	279.296	9087.95	452.509	719.084	6713.41	895.702	1105.02	5451.03	1418.62	1757.49	5762.27	735.18	953.601	5250.48	843.661	1142.14	5792.77	886.322	874.833	3442.4	733.594	573.611	2954.31	495.272	565.628	4250.06	657.913	844.262	3850.66	656.488	1220.3	4232.87	791.609	1635.86
0.124	10376.4	1106.96	360.64	1674.55	550.896	508.843	9089.38	658.426	497.418	8443.23	462.565	255.172	9140.24	483.494	694.625	7440.68	920.077	1165.67	5628.56	1518.49	1837.94	5697.94	740.273	965.112	5340.36	898.859	1075.56	5699.16	862.846	882.547	3722.09	813.687	573.966	3226.67	513.376	580.237	4230.39	680.89	787.453	3707.17	695.654	1277.96	4216.04	804.226	1654.14
0.166	10819.6	1255.82	424.318	1965.43	632.644	524.094	9241.91	776.371	509.647	8821.27	534.604	237.175	9251.57	543.852	664.07	8370.73	985.27	1262.62	5910.95	1650.87	1888.86	5674.21	748.831	979.66	5492.36	957.688	1037.18	5563.67	818.61	876.771	4085.86	914.849	571.507	3542.56	560.907	606.444	4367.07	755.683	749.377	3584.88	728.063	1317.76	4234.7	845.115	1705.11
0.207	11393.1	1453.77	515.48	2338.74	736.889	537.545	9430.78	985.917	541.398	9315.37	665.584	230.193	9472.15	656.588	647.944	9514.99	1154.79	1387.76	6336.32	1849.61	1899.42	5730.68	777.079	985.639	5749.36	1003.26	1040.84	5422.66	751.586	846.691	4539.52	1043.48	570.214	3899.39	653.478	644.182	4656.85	894.303	737.547	3496.4	748.729	1358.61	4363.17	918.11	1770.61
0.249	12178	1721.05	645.51	2821.45	878.202	553.03	9651.73	1321.9	598.915	9951.6	891.29	242.382	9858	846.484	665.662	10896.7	1521.49	1525.7	6946.51	2167.8	1874.69	5920.03	859.061	974.489	6166.21	1025.04	1081.71	5339.59	669.83	783.218	5086.35	1213.81	578.975	4286.4	809.589	693.977	5096.42	1110.07	756.363	3447.87	762.565	1417.08	4713.24	1028.72	1825.08
0.29	13270.3	2081.7	830.943	3447.87	1083.49	577.039	9893.43	1812.03	688.041	10791.9	1263.8	286.664	10475.3	1162.56	743.719	12553.5	2219.63	1659.64	7788.62	2679.5	1845.81	6298.4	1045.12	953.918	6797.03	1041.68	1138.79	5395.04	602.591	687.9	5727.06	1449.15	614.319	4693.27	1052.63	756.413	5677.02	1413.16	808.854	3455.93	787.781	1520.03	5432.33	1190.47	1852.41
0.331	14766.9	2564.44	1097.85	4255.66	1394.87	619.215	10154.6	2469.46	810.374	11934.7	1847.46	382.457	11412.9	1671.38	911.272	14527.2	3443.96	1784.96	8915.45	3479.32	1873.15	6936.73	1403.79	952.945	7689.47	1121.01	1188.13	5687.24	606.346	578.151	6460.27	1781.31	701.53	5109.38	1412.8	835.702	6384.48	1822.62	898.369	3562	858.35	1678.6	6697.51	1432.29	1869.93
0.373	16746.9	3198.81	1485.91	5288.43	1876.68	692.455	10475.3	3276.22	968.982	13507.3	2715.03	556.349	12744.7	2486.44	1207.03	16845.9	5467.74	1924.52	10383.2	4675.85	2043.67	7921.57	2024.92	1028.8	8891.48	1387.05	1228.35	6338.46	773.16	490.022	7278.76	2243.64	876.535	5520.38	1928.41	941.174	7173.6	2345.15	1040.12	3826.88	1026.8	1899.18	8688.81	1811.24	1941.91
0.414	19247	4005.37	2054.11	6578.91	2603.72	812.995	10928.2	4190.87	1181.55	15662.6	3919.04	848.38	14551.2	3726.18	1681.54	19499.9	8628.12	2141.72	12241.7	6366.46	2471.69	9310.95	2995.91	1258.42	10456.2	2017.9	1300.59	7477.57	1227.28	479.733	8177.92	2872.74	1196.82	5926.34	2634.77	1096.43	7998.18	3004.35	1257.45	4319.33	1355.59	2169.25	11504.6	2420.76	2181.82
0.456	22232.5	4976.74	2887.53	8150.17	3652.75	1005.86	11594.1	5128.18	1472	18504.8	5425.34	1310.48	16813.3	5524.07	2395.59	22424.4	13225.4	2550.9	14512.6	8580.17	3307.05	11144.5	4374.42	1746.02	12447.5	3244.68	1496.77	9255.7	2138.74	622.601	9153.98	3685.92	1750.61	6317.15	3559.58	1337.71	8786.39	3806.27	1622.33	5099.23	1914.67	2494.99	15025	3390.33	2756.39
0.497	25537.2	6037.4	4096.35	9978.08	5020.89	1306.25	12558.8	5975.52	1894.86	22078.5	7082.73	2021.25	19531.8	7944.71	3452.75	25492.5	19298.1	3327.89	17152.9	11194.9	4748.31	13358.3	6108.46	2634.42	14916.6	5310.87	1961.96	11817.2	3724.92	1025.07	10204.4	4661.54	2678.58	6685.73	4696.12	1719.47	9468.36	4733.43	2227.02	6229.35	2785.97	2901.36	18808.9	4852.54	3909.71
0.539	28913.4	7057.35	5814.93	11971.4	6537.7	1763.21	13893.9	6649.07	2532.37	26215.3	8596.86	3073.05	22491.4	10867.1	4964.03	28528.5	26320.7	4737.07	20011.8	13867.9	7043.2	15751.3	7957.48	4094.7	17838.5	8310.88	2906.51	15215.5	6179.05	1844	11320.5	5715.04	4195.39	7020.65	5971.97	2319.43	9998.19	5715.1	3249.17	7694.88	3974.14	3486.26	22170.4	6840.72	5996.92
0.58	32009.1	7845.48	8184.94	13957.4	7838.56	2451.25	15553.9	7030.91	3499.45	30500.9	9654.14	4562.41	25466.4	13825.3	7050.07	31340.2	33042.8	7162	22800.5	16065.8	10442.1	18016	9554.26	6324.16	21026	11927.8	4621.41	19260.3	9406.84	3278.18	12472.2	6691.33	6595.54	7297.39	7215.41	3237.96	10336.8	6616.03	4914.79	9427.03	5369.91	4417.05	24460	9116.27	9466.12
0.621	34411.5	8213.63	11297	15659.9	8467.91	3440.31	17391.2	7058.02	4966.57	34338.5	10060.1	6579.64	28081.3	16172.9	9743.32	33751.6	37747.1	11100.3	25106.7	17237.4	15070.7	19700.3	10452.4	9444.38	24084.2	15337.2	7446.15	23446.5	12831.2	5537.7	13585.6	7390.57	10207.5	7488.53	8171.22	4608.82	10468.8	7257.82	7613.14	11290.9	6699.88	5953.92	25348.1	11066.5	14691.9
0.663	35743.7	8060.8	15109.6	16781.6	8164.81	4795.87	19200.2	6777.04	7128.95	37011.2	9855.75	9111.15	30018.9	17187.1	13008.7	35618.9	38969.4	17014	26482.5	17063.8	20728.7	20435.4	10433.1	13396.7	26463.5	17580.2	11581.7	26958.2	15396	8668.83	14507	7618.76	15227.4	7557.48	8618.99	6565.63	10411.2	7464.52	11530.7	13093.8	7573.23	8491.33	24864.3	11928.4	21624.4
0.704	35775.8	7425.85	19360.2	17117.8	7076.44	6469.06	20648.7	6251.42	10145.9	38089.8	9207.12	12044.7	31049.2	16631.5	16576.1	36816.4	36274.4	24935.1	26588.2	15616.2	26703.2	20040.5	9575.68	17813.6	27622.1	18154.6	16704.1	28883.2	16024.7	12255.3	15052.7	7304.32	21463.6	7473.01	8423.61	9177.4	10188	7223.89	16649.6	14650.5	7724.42	12286.4	23276.8	11326.3	29468
0.746	34512.4	6468.04	23530.6	16658.5	5609.63	8239.82	21537.6	5586.85	13882.4	37471.5	8304.6	15086	31019.6	14727.5	19926.4	37213.1	30511.7	33923	25331.7	13303.6	31784.2	18636	8196.77	21975.7	27213.5	17203.1	21626.7	28756.1	14484.5	15332.5	15072.1	6523.13	28188.9	7220.32	7622.47	12327.9	9832.75	6562.65	22129.7	15798.6	7145.03	17188.2	20932.9	9576.76	36709.9
0.787	32206.7	5391.03	26932	15600.8	4174.05	9685.74	21870.2	4891.12	17925.2	35493.2	7303.01	17766.9	30103.8	12226.7	22517.8	36664.9	23341	41870.4	22923.1	10662.9	34611.7	16548.4	6660.36	25013.3	25225.9	15172.3	24509.1	26768.9	11516.2	16778.8	14482.7	5451.6	34087.9	6804.55	6395.71	15573.9	9379.22	5687.12	26309.3	16492.7	6079.67	22237.8	18124.7	7394.89	41496.8
0.829	29247.4	4362.08	28844.1	14253.7	3002.74	10325.4	21649.3	4212.09	21474.4	32655	6272.1	19635.4	28321.5	9642.08	23733.4	35054.6	16404.9	46235	19798.3	8145.02	34268.6	14221.1	5244.29	26146.8	22073.6	12597.7	24193.3	23609.1	8228.56	16032.2	13336.6	4301.89	37675.1	6265.38	5031.69	18093.6	8861.7	4770.72	27597.6	16651.9	4849.48	25515.8	15138	5387.97	42358.7
0.87	26120.2	3483.46	28937	12884.7	2138.53	9904.18	21021.6	3561.14	23462	29469.5	5259.85	20322.9	26032.1	7447.18	23432.4	32327	10711.7	45407.5	16464.4	6011.71	30769.7	12003.5	4070.22	25034.8	18377.3	9860.48	20977.4	20117.3	5477.62	13514.9	11809.8	3246.34	37948.5	5663.37	3771.85	19141.9	8293.66	3928.4	25330.5	16364.6	3726.37	25647	12265.2	3821.49	38895.7
0.912	23194.4	2783.04	27321.8	11693.3	1545.63	8564.05	20183	2968.56	23546.9	26294.1	4314.74	19726.8	23390.1	5696.02	21662.8	28696.8	6588.15	39935.4	13342.2	4347.47	25088.5	10102.1	3155.29	21972	14780.9	7273.41	16384.6	16896.6	3545.09	10284.9	10134.4	2381.76	34895.4	5056.39	2741.97	18292.6	7691.7	3233.9	20544.3	15614.9	2824.1	22614.1	9760.83	2700.17	32076.7
0.953	20679.2	2245.66	24423	10772.4	1157.52	6759.53	19216.1	2449.67	21737.2	23344	3485.97	17991.7	20727.4	4372.12	18997.7	24521.9	3849	31853.3	10686.9	3123.12	18672.5	8607.22	2470.9	17759.5	11740.6	5089.9	11992.8	14225.3	2350.9	7272.72	8516.58	1732.41	29457.6	4491.63	1972.9	15770.8	7087.29	2680.14	14994.1	14489.9	2157.62	17856.9	7778.32	1928.37	23839.4
0.994	18644.8	1839.7	20824.5	10142.2	912.819	4970.11	18224.7	2007.02	18648.6	20726.6	2807.19	15507.9	18172.2	3380.34	15813.3	20257.8	2139.36	23440.2	8589.31	2261.33	12796.8	7498.07	1963.71	13347.6	9443.85	3446.7	8626.7	12147.6	1707.43	4953.24	7087.01	1278.6	23045.1	3996.74	1435.11	12302.5	6501.63	2251.36	10215.3	13010.8	1697.24	13117.2	6343.86	1407.21	16144.1
1.036	17062.3	1533.26	17070.6	9808.92	770.293	3504.82	17297	1651.58	15245.7	18469.3	2282.38	12708.6	15907.5	2634.72	12656.2	16325.6	1126.23	16226.1	7025.88	1677.22	8163.78	6717.4	1586.4	9448.65	7862.16	2337.4	6375.78	10555.7	1412.43	3359.75	5918.47	984.737	17096.4	3583.24	1082.33	8800.24	5983.29	1922.24	6725.47	11356.6	1379.24	9385.25	5385.18	1062.32	10154.4
1.077	15850.6	1300.58	13550.8	9736.19	697.684	2434.63	16428.7	1372.38	12007.6	16600.3	1903.79	9995.36	14007.9	2078.47	9807.74	13002.4	565.46	10792.6	5916.83	1295.34	4899.02	6201.38	1305.52	6436.57	6856.94	1659.86	4974.89	9319.36	1310.25	2337.42	5011.61	808.771	12309.9	3251.8	861.427	5903.55	5563.68	1668.38	4502.96	9642.67	1162.43	6803.37	4779.01	842.969	6084.71
1.119	14911.6	1123.23	10480.9	9885.14	672.494	1728.32	15596.9	1155.34	9221.27	15115	1643.73	7646.49	12504.1	1651.63	7441.97	10389	297.096	7069.72	5167.9	1054.08	2787.34	5881.01	1094.02	4307.7	6263.46	1281.95	4092.59	8336.89	1291.54	1716.24	4336.94	713.891	8833.86	2993.86	729.051	3804.21	5267.3	1466.51	3171.77	8029.14	1011.05	5143.68	4393.92	713.087	3574.41
1.16	14150	989.483	7931.71	10164.3	676.163	1291.73	14797.3	988.371	6983.47	13996	1472.99	5792.62	11395.3	1338.2	5599.82	8448.58	218.712	4707.8	4692.88	904.44	1514.13	5698.11	935.37	2918.58	5935.63	1086.2	3460.02	7538.4	1281.53	1347.74	3855.24	669.799	6481.39	2798.51	652.08	2424.88	5100.75	1303.26	2418.56	6608.73	903.721	4066.05	4124.69	644.616	2123.01
1.202	13490.1	892.134	5907.31	10451.6	694.88	1041.44	14026.8	858.192	5209.8	13215.2	1365.26	4444.17	10637.7	1105.42	4234.58	7070.07	260.425	3320.62	4423.02	809.149	802.837	5601.41	819.258	2071.61	5760.96	986.238	2914.78	6890.21	1251.25	1132.24	3527.2	653.243	4957.93	2653.32	607.528	1581.77	5054.36	1167.06	2010.21	5436.48	827.099	3295.01	3915.97	615.773	1324.42
1.243	12890.9	823.965	4361.39	10613.3	718.244	910.91	13295.1	759.543	3827.69	12710.8	1296.32	3516.41	10181.2	939.968	3268.87	6120.44	370.104	2586.53	4306.76	742.183	454.434	5549.71	738.644	1588.28	5663.95	931.277	2404.64	6380.17	1201.38	1011.88	3319.07	647.865	3990.6	2546.47	580.799	1107.74	5093.64	1049.87	1777.45	4518.56	773.695	2673.47	3763.08	611.237	911.678
1.284	12324.6	779.04	3219.76	10542	739.232	848.974	12632.9	685.516	2782.94	12411.5	1248.3	2905.64	9950.48	822.608	2596.12	5477.66	505.462	2264.28	4306.78	689.756	334.822	5514.77	691.415	1342.84	5600.3	898.842	1954.9	5999.62	1148.57	953.818	3202.67	644.969	3366.67	2471.74	563.514	868.622	5176.64	949.469	1627.93	3846.16	738.776	2147.88	3692.63	621.884	726.998
1.326	11781.1	750.691	2404.98	10212	751.976	819.859	12059	631.179	2013.04	12236.6	1209.34	2504.59	9892.1	746.833	2147.95	5044.81	634.125	2172.61	4393	647.83	351.974	5475.94	673.161	1234.25	5547.95	882.428	1606.83	5742.28	1112.4	942.356	3155.39	641.354	2939.79	2422.71	551.822	771.342	5255.3	862.729	1509.79	3382.32	714.442	1717.84	3719.48	642.679	675.334
1.367	11258.3	732.339	1844.87	9684.62	751.986	798.834	11568	593.897	1471.42	12109.2	1171.54	2223.43	9941.25	704.32	1850.06	4753.98	735.295	2173.3	4539.72	618.872	439.775	5421.76	678.511	1191.95	5496.86	880.064	1381.95	5594.91	1099.42	964.832	3161.66	637.209	2621.18	2393.88	543.702	751.054	5288.52	791.133	1405.88	3083.62	695.672	1408.51	3828.68	672.127	694.89
1.409	10758.1	718.809	1475.82	9078.82	737.066	771.688	11144.7	566.796	1112.88	11966.6	1132.18	2004.83	10040.2	688.248	1647.51	4564.52	802.379	2164.29	4721.6	607.36	551.034	5350.28	702.762	1176.7	5442.26	887.87	1271.28	5540.97	1106.38	1007.84	3208.94	634.375	2351.66	2380.37	539.022	761.341	5254.05	732.96	1317.82	2907.28	677.508	1229.68	3972.31	710.321	743.613
1.45	10280.9	705.644	1245.16	8509.72	707.78	734.551	10774.3	546.922	887.507	11769	1092.12	1819.57	10140.3	689.799	1496.49	4455.9	839.136	2086.88	4916	615.849	655.732	5265.12	737.722	1169.94	5382.02	898.46	1244.25	5560.9	1120.97	1055.44	3288.01	634.789	2101.09	2378.44	536.872	772.896	5151.72	688.672	1245.32	2818.67	659.852	1178.71	4090.62	756.963	793.563
1.492	9825.69	690.993	1108.48	8061.49	669.063	689.785	10434.9	532.385	755.285	11498.2	1052.46	1658.38	10204.9	700.156	1370.87	4419.5	858.713	1926.98	5104.02	642.375	739.775	5177.07	777.935	1168.35	5316.04	904.711	1260.14	5632.8	1128.82	1090.37	3389.94	639.052	1860.22	2389.2	535.761	770.923	4998.32	656.221	1189.62	2780.67	644.335	1216.7	4143.4	810.846	833.294

## Sheet: BFA graph
																																																平均	ARF4
X	C1_G1_green	C1_G1_red	C1_G1_blue	C1_G2_green	C1_G2_red	C1_G2_blue	C1_G3_green	C1_G3_red	C1_G3_blue	C1_G4_green	C1_G4_red	C1_G4_blue	C1_G5_green	C1_G5_red	C1_G5_blue	C2_G1_green	C2_G1_red	C2_G1_blue	C2_G2_green	C2_G2_red	C2_G2_blue	C2_G3_green	C2_G3_red	C2_G3_blue	C2_G4_green	C2_G4_red	C2_G4_blue	C2_G5_green	C2_G5_red	C2_G5_blue	C3_G1_green	C3_G1_red	C3_G1_blue	C3_G2_green	C3_G2_red	C3_G2_blue	C3_G3_green	C3_G3_red	C3_G3_blue	C3_G4_green	C3_G4_red	C3_G4_blue	C3_G5_green	C3_G5_red	C3_G5_blue				平均
0	13785.6	798.635	411.53	17648.4	798.736	383.305	11444.1	408.33	236.173	12710.4	475.221	314.187	17940.5	3056.95	1029.64	11990	1528.27	1792.53	10286.6	749.239	730.101	8758.96	857.269	2241.14	8271.82	832.685	761.811	10986.7	1337.59	1774.43	3331.57	422.908	936.6	3562	449.532	992.727	4098.61	698.118	907.282	4077.79	681.337	1248.2	4014.97	410.403	720.609			0	0.0495657
0.041	14105.7	855.641	405.355	18733.6	841.235	413.27	11579.1	436.227	236.253	13183.4	511.467	319.293	17784.5	2696.38	948.387	13309.8	1570.31	1765.04	11263.4	777.91	753.715	8791.19	812.878	2026.87	8624.81	978.594	837.151	11957.8	1383.15	1845.31	3552.44	455.198	940.316	3770.49	458.985	1014.95	4149.45	671.889	905.485	4126.38	688.607	1138.27	4050.37	411.942	675.709			1	0.0672617
0.083	14559	932.638	397.749	20241	901.575	450.744	11859.5	478.091	238.677	13793.1	567.947	337.144	17665.9	2326.64	878.841	15162.5	1666.23	1784.77	12557.8	818.034	792.693	8910.07	795.893	1820.82	9110.39	1172.34	945.475	13324.6	1398.22	1942.35	3847.7	504.576	947.114	4068.25	480.057	1024.29	4197.84	648.517	902.648	4245.37	695.51	1041.06	4138.63	423.181	620.552			2	0.0931669
0.124	15170	1046.83	397.158	22275.3	982.747	489.892	12332.1	539.364	245.622	14546.3	653.32	373.854	17615	2014.17	822.864	17522.4	1814.72	1867.05	14246.8	894.107	844.862	9164.7	797.773	1648.14	9755.56	1423	1107.31	15043.3	1384.43	2082.12	4203.65	570.998	960.723	4466.67	521.884	1022.41	4253.34	641.505	904.856	4415.64	707.427	970.768	4286.23	445.743	558.04			3	0.127864
0.166	15963	1217.9	416.043	24893	1088.38	523.484	13057.9	627.146	261.211	15459.6	776.631	438.637	17660	1789.68	780.358	20334.5	2028.29	2016.14	16412.1	1044.48	902.168	9623.13	826.655	1523.42	10514.7	1743.35	1317.81	16980	1358.37	2275.31	4576.43	651.45	982.137	4970.2	596.987	1019.45	4328.74	672.083	912.343	4610.21	733.378	943.417	4499.6	480.887	492.051			4	0.170914
0.207	16966.8	1468.51	473.895	28135.1	1226.93	546.676	14104.5	752.212	290.136	16559.7	946.27	545.562	17843.6	1685.54	755.274	23361.7	2335.78	2231	19167.8	1320.8	956.488	10376.3	908.75	1451.67	11395	2160.19	1595.67	18976.3	1360.02	2519.34	4897.78	741.44	1006.94	5581.6	719.705	1038.9	4445.16	764.172	941.311	4822.86	786.181	983.62	4783.5	531.298	428.794			5	0.221881
0.249	18217	1830.19	592.728	31937	1410.66	560.603	15529.9	932.028	337.824	17882.1	1169.02	715.894	18205.3	1711.81	758.357	26475.8	2787.06	2516.36	22535	1779.04	1001.5	11497.3	1071.76	1424.62	12374.8	2698.52	1916.04	20839.4	1452.5	2811.63	5106.43	838.736	1024.32	6299.98	903.08	1120.79	4626.27	938.257	1009.25	5072.28	881.356	1114.95	5144.3	601.273	377.336			6	0.280224
0.29	19734.8	2333.81	799.518	36103.9	1654.92	580.343	17385.4	1196.12	413.3	19478.1	1452.54	980.099	18799	1873.03	809.545	29420.1	3465	2880.16	26472.2	2482.25	1044.94	13076.3	1358.1	1427.64	13461.8	3395.76	2277.78	22403.3	1720.27	3156.71	5189.42	946.662	1025.23	7120.44	1155.69	1324.31	4907.34	1221.41	1151.06	5404.86	1034.54	1372.7	5588.95	698.689	353.968			7	0.345811
0.331	21519.1	3008.64	1127.88	40364.4	1976.84	639.319	19681.4	1587.47	530.49	21403.2	1805.02	1380.9	19655.5	2167.26	940.811	32090.8	4484.35	3366.94	30714.6	3480.31	1107.2	15204.2	1820.51	1461.65	14651.9	4262.09	2649.92	23610.9	2256.43	3572.29	5203.03	1076.67	1014.07	8037.44	1480.71	1735.16	5317.94	1621.16	1408.74	5876.98	1261.17	1803.37	6119.85	833.857	387.024			8	0.418927
0.373	23565.1	3864.86	1609.66	44322.9	2386.45	788.654	22388.6	2156.35	711.657	23689.8	2233.13	1973.01	20815.8	2591.55	1189.93	34366.4	6019.21	4054.89	34802.6	4830.83	1233.11	17811.6	2486.34	1555.5	15908	5282.84	3034.15	24493.9	3149.43	4094.47	5252.84	1248.53	1021.2	9028.11	1873.6	2476.51	5896.67	2144.44	1841.66	6528.94	1568.94	2471.99	6734.38	1018.36	520.723			9	0.498883
0.414	25797.6	4875.66	2285.08	47670.1	2880.24	1103.73	25429	2957.17	994.485	26340.8	2740.4	2827.88	22297.9	3127.9	1614.49	36155.2	8269.46	5057.53	38148.3	6515.05	1485.07	20816.4	3397.29	1788.33	17158	6383.84	3446.06	25173.7	4456.11	4766.44	5453.08	1485.14	1106.1	10040.9	2319.43	3708.48	6654.57	2762	2530.91	7360.2	1954.54	3474.49	7422.87	1261.76	824.816			10	0.583815
0.456	28207	5986.4	3214.41	50231.7	3439.58	1698.72	28654.6	4026.35	1438.88	29302	3320.63	4035.35	24088.1	3763.47	2282.93	37388.8	11410	6560.67	40283.1	8478.48	1947.82	24017.3	4585.36	2304.2	18309.7	7445.77	3952.3	25715.8	6180.82	5661.39	5892.22	1807.13	1353.07	11000.4	2803.7	5641.55	7598.15	3409.49	3569.36	8305.07	2391.55	4931.28	8164.22	1565.25	1410.62			11	0.670323
0.497	30804.4	7095.09	4445.33	52000.4	4022.48	2733.06	31838.9	5328.06	2122.1	32423	3949.43	5685.14	26145.1	4480.06	3288.86	37952.5	15409.3	8736.72	41073.8	10533.6	2725.19	26942.9	6001.52	3298.95	19295.1	8325.5	4662.7	26213.2	8228.44	6843.61	6615.04	2223.41	1867.04	11826.3	3314.51	8495.59	8683.9	4008.37	5097.1	9247.53	2828.58	7001.96	8924.98	1918.9	2451.16			12	0.753497
0.539	33572.4	8104.09	6082.98	53151	4573.96	4432.27	34766.1	6743.86	3144.21	35457.3	4577.9	7854.34	28266.5	5230.02	4742.69	37860.4	19775	11824.7	40630.5	12450.8	3962.56	29291.5	7563.72	5039.41	20089.7	8910.4	5715.36	26693.7	10376.6	8369.05	7607.69	2719.02	2774.2	12456.3	3835.48	12362.7	9848.79	4433.99	7242.5	10038.9	3194.07	9848.14	9653.45	2295.55	4210.71			13	0.828221
0.58	36596.9	8916.25	8230.09	53874.8	5036.65	7111.39	37251	8066.41	4623.85	38120.6	5143.01	10576.2	30274.9	5979.35	6762.19	37067.2	23600.7	15917	39399.3	13919.4	5825.04	30886.4	9135.23	7865.02	20768.1	9174.3	7268.44	27105	12278.7	10265.2	8780.32	3243.46	4216.27	12869.1	4340.19	17049.5	10988.3	4633.54	10180.9	10538.7	3410.4	13536.4	10282.8	2649.7	7034.31			14	0.890146
0.621	39796	9425.11	10960.4	54305.1	5359.82	11053.9	39137.5	9037.51	6647.6	40164.2	5580.05	13768.8	31772.9	6569.27	9361.85	35680.1	25711.5	21019	37779.3	14738.7	8485.12	31481.9	10427.9	12051.2	21351.3	9134.24	9475.26	27273.7	13546.9	12506	9960.72	3707.21	6323.44	13087.1	4783.46	22073.8	11974	4534.45	14021.7	10664.1	3427.85	18020.9	10740.9	2925.8	11252.7			15	0.933274
0.663	42933.3	9571.65	14364.3	54452.6	5512.53	16461.3	40386.7	9474.12	9202.56	41406.8	5831.33	17203.8	32566.4	6901.36	12505.4	33749.2	25493.7	26888.8	36089.3	14879.8	12023.6	31110.1	11174.5	17494.3	21903.9	8914.89	12347.9	27007.4	13937.7	15012.4	10922.2	3999.64	9154.13	13148.6	5092.7	26712.9	12698.8	4203.7	18793.2	10426.3	3252.18	22983.1	10966.5	3073.8	16960			16	0.953752
0.704	45722.7	9318.71	18371.6	54174.1	5482.59	23084.5	40995.1	9337.58	12116.9	41791.1	5869.46	20475.4	32406.7	6830.77	15744	31346.1	23119.5	32943	34403.9	14411.5	16382.4	29950.8	11228.8	23672.9	22313.9	8560.65	15825.6	26182.4	13396.9	17543.9	11456.4	4030.39	12601.2	13076.2	5179.24	30257.3	13040.6	3678.76	24357.6	9899.08	2927.05	27988	10923.5	3064.18	23721.1			17	0.947698
0.746	47571.4	8697.42	22675.9	53281.5	5274.52	30112.6	40971	8723.72	15009.3	41451.5	5699.74	23087.2	31352.1	6406.23	18619.2	28626.4	19428.7	38477.8	32699.9	13557.6	21212.3	28081.1	10489.3	29347.1	22449.5	8146.05	19418.9	24791	12095.4	19710.9	11455.1	3779.06	16282	12876.5	4988.62	32427.1	12994.6	3096.89	30199.4	9210.02	2523.79	32554.5	10620.3	2900.86	30367.1			18	0.914562
0.787	48099.7	7794.02	26773.5	51592	4905.24	36256.5	40320.1	7808.34	17332.5	40568.5	5345.08	24535.4	29514.2	5716.96	20405.6	25719.1	15444.4	42349.6	30875.8	12468.8	25826.3	25729.5	9122.73	32784	22175.5	7641.1	22532.6	22943.1	10334.2	21046.6	10946.2	3312.92	19478.3	12541.3	4525.91	33322.2	12510.9	2509.15	35619.1	8483.05	2114.99	36213.5	10104.8	2621.02	35514			19	0.856125
0.829	47112.6	6736.02	29888.1	49029.3	4411.4	40005.4	39064.8	6768.8	18615	39307.4	4851.39	24479.9	27141.3	4954.49	20777.9	22852.1	11793.3	43624.4	28856.8	11277.9	29452.5	23283.7	7447.89	33366.8	21352	7031.59	24299.2	20804.2	8462.85	21211.1	10066.3	2754.44	21269.4	12079.7	3873.04	33266.3	11722.5	2001.32	39534	7808.19	1746.73	38655.9	9448.79	2275.41	37999			20	0.778237
0.87	44603.8	5631.64	31097.9	45671.7	3835.5	40351.1	37286	5731.95	18654.6	37824.5	4275.71	22932.7	24541.8	4233.31	19724	20206	8778.82	41649.1	26657.1	10010	31348.4	20949.2	5738.91	31171.7	20118.7	6275.74	24228.9	18637.4	6755.82	20225.5	8993.57	2220.79	20956	11517.6	3153.46	32549.6	10665.5	1578.48	41118.9	7242.63	1450.68	39675.7	8727.86	1914.39	37416.9			21	0.688377
0.912	41040	4571.39	30089.2	41738.2	3226.64	37148	35135.1	4780.45	17567.9	36174.5	3672.87	20199.8	21993.8	3635.95	17648.1	17879.2	6390.06	36583	24345.5	8705.37	31170.3	18830.8	4223.33	26955.5	18545.6	5400.31	22207.3	16628.6	5344.18	18356.3	7892.01	1781.81	18568.7	10886.2	2474.9	31208.8	9523.03	1255.02	39885.5	6786.02	1231.62	39058.6	8005.87	1576.81	34210.2			22	0.594291
0.953	36830	3622.89	26972.2	37536.5	2636.17	31232.2	32798.7	3956.32	15713.4	34346	3087.9	16788.1	19741.1	3172.71	15068.6	15926.7	4546.51	29611.8	22060.5	7380.1	29039.8	17039.8	3021.01	22200.5	16933	4452.58	18791.7	14876.9	4249.88	16008.2	6882.75	1454.03	14953.4	10211.5	1905.68	29040.4	8366.28	1011.34	36208.4	6424.25	1085.01	36737.8	7327.28	1286.76	29342.8			23	0.502956
0.994	32422.9	2812.57	22512.6	33345.5	2097.42	24015.3	30446.1	3266.11	13507.7	32310.5	2553.86	13249	17922.9	2820.82	12373.4	14313.6	3159.7	22174	19903.9	6112.53	25514.1	15538.9	2133.12	17675.5	15418.3	3514.57	14751.2	13375.4	3422.06	13504.2	6037.43	1218.31	11243.5	9496.67	1470.94	25803.1	7299	834.126	30787.4	6127.89	998.257	32779	6717.05	1053.14	23795.7			24	0.418426
1.036	28206.1	2166.89	17739.1	29431.7	1635.49	16975.6	28217.5	2702.43	11296.7	30073.3	2090.37	10010.1	16581.1	2552.32	9853.71	13007.6	2142.6	15641.7	17980.9	4956.82	21314.1	14247.4	1514.7	13725.5	14140.2	2662.57	10830.7	12102.3	2796.46	11098.4	5381.29	1044.89	8214.48	8729.34	1159.27	21499.3	6367.35	709.833	24859.3	5870.91	953.521	27585.4	6184.89	876.098	18443.1			25	0.343136
1.077	24403.9	1681.12	13356.5	25961.3	1261.15	11111.2	26203	2256.09	9301.86	27688.8	1702.17	7305.24	15671.9	2321.53	7587.34	11970.7	1434.91	10618.9	16324.3	3978.42	17039.1	13146	1103.44	10591.6	13157.2	1952.62	7545.94	11010.5	2302.81	8920.07	4899.77	909.671	6083.41	7909.48	947.554	16567.2	5578.25	624.931	19071.1	5633.25	929.233	21912.3	5731.69	748.951	13825.7			26	0.277749
1.119	21189.9	1330.85	9801.8	23000.1	972.844	6778.66	24423.8	1909.87	7616.88	25270.6	1385.91	5197.78	15080.8	2105.02	5681.87	11175.3	968.324	7104.22	14969.3	3185.74	13249.2	12201.8	834.59	8158.42	12431.7	1404.76	5038.7	10065	1896.8	7015.81	4551.45	800.938	4708.32	7065.5	812.846	11799.8	4944.44	574.204	14164.2	5408.15	907.559	16459.9	5354.75	661.964	10137.8			27	0.222099
1.16	18636.4	1089.17	7122.43	20585.3	764.894	3903.64	22854.4	1644.89	6241.26	22971	1134.71	3648.55	14695.6	1875.86	4114.53	10581.2	684.955	4807.53	13883.1	2576.05	10114.1	11387.5	661.264	6272.28	11945.7	1017.9	3298.73	9256.06	1562.85	5417.78	4286.54	716.737	3841.95	6254.33	732.379	7858.56	4435.81	549.839	10147.4	5193.45	874.726	11809.3	5049.54	606.044	7371.57			28	0.175643
1.202	16743.8	919.545	5175.94	18658.7	624.573	2124.95	21456.1	1444.79	5138.77	20907.4	939.37	2556.32	14402.2	1643.11	2910.7	10162.9	526.972	3362.55	13046.2	2125.18	7729.06	10698	554.973	4842.23	11622.4	767.145	2187.47	8589.92	1305.74	4144.56	4064.94	658.164	3268.94	5534.49	686.653	5007.32	4050.04	546.308	7111.27	4993.33	825.728	8199.41	4810.98	574.026	5405.85			29	0.137669
1.243	15451.4	795.289	3797.27	17165.6	538.779	1108.7	20186.9	1293.22	4255.76	19136.5	789.044	1803.45	14165.4	1416.49	2026.93	9866.29	445.347	2460.17	12408	1818.03	6002.53	10131.2	495.934	3761.77	11437.3	621.566	1554.05	8070.68	1130.3	3203.86	3869.09	625.148	2847.64	4951.37	660.594	3174.32	3761.64	556.688	4882.16	4814.46	764.354	5593.24	4632.77	560.888	4075.28			30	0.107545
1.284	14656	700.356	2809.99	16032.1	492.949	578.527	19022.7	1175.1	3538.91	17664.7	674.858	1293.97	13968.2	1221.88	1422.24	9653.16	404.667	1890.19	11935.1	1632.71	4839.44	9671.95	472.71	2938.58	11369.9	548.971	1268.14	7687.02	1030.54	2557.83	3702.49	614.683	2507.7	4530.4	643.943	2126.56	3564.36	572.09	3320.9	4663.92	700.96	3820.66	4508.59	563.769	3210.71			31	0.0846887
1.326	14229.5	625.902	2093.53	15187.9	474.155	353.812	17956.7	1078.18	2945.05	16457.2	589.544	953.997	13828.8	1074.72	1038.74	9474.12	381.723	1520.58	11597.8	1545.36	4096.43	9299.21	475.261	2313.1	11429.2	515.665	1208.45	7414.42	986.839	2144.67	3576.11	621.884	2226.26	4266.65	628.851	1604.09	3441.12	585.273	2278.22	4543.74	645.98	2652.14	4430.06	581.682	2687.24			32	0.0683076
1.367	14037.4	575.082	1572.69	14574.9	471.763	314.354	16995.9	992.869	2442.89	15448.6	526.597	725.747	13742.6	981.928	812.663	9292.65	368.513	1273.58	11383.5	1524.13	3663.11	9008.48	488.348	1839.93	11639.3	509.813	1271.02	7217.83	971.362	1890.34	3494.26	640.665	1999.31	4140.26	612.79	1415.82	3382.12	588.432	1597.67	4457.44	608.274	1910.98	4388.59	613.818	2389.96			33	0.057556
1.409	13966.3	547.457	1198.23	14135	477.661	363.042	16156.1	914.199	2016.35	14578.9	480.564	570.544	13684.1	938.258	686.895	9071.47	361.727	1113.26	11286.6	1540.31	3443.36	8787.57	500.219	1480.49	11997.3	517.184	1372.48	7060.31	954.059	1727.09	3449.11	664.183	1822.24	4125.05	595.922	1425.97	3370.23	579.049	1187.22	4402.51	592.81	1461.6	4376.56	658.672	2228.75			34	0.051198
1.45	13935.9	540.79	947.015	13823.8	487.426	441.98	15446.1	840.36	1655.44	13810	447.884	464.68	13616.8	929.143	614.471	8800.14	363.274	1012.43	11287.2	1563.32	3351.72	8612.14	503.711	1211.9	12482.1	552.433	1441.93	6919.07	918.339	1604.53	3425.13	685.175	1684.86	4185.87	580.961	1522.6	3394.55	556.166	947.343	4373.59	597.754	1215.29	4389.65	712.767	2134.26			35	0.0479568
1.492	13901	549.081	795.368	13604.6	498.573	504.708	14869.7	772.624	1354.22	13114.8	424.93	391.63	13513.8	938.261	562.802	8484.73	372.598	952.791	11355.4	1575.67	3326.28	8455.55	495.973	1019.1	13025.6	628.83	1449.73	6794.68	860.867	1493.13	3409.39	697.061	1574.82	4286.2	571.268	1618.85	3437.21	523.701	823.917	4366.48	619.182	1117.05	4426.7	771.738	2058.38			36	0.0465545
正規化	(X-Xmin)/(Xmax-Xmin)
Max	48099.7	9571.65	31097.9	54452.6	5512.53	40351.1	40995.1	9474.12	18654.6	41791.1	5869.46	24535.4	32566.4	6901.36	20777.9	37952.5	25711.5	43624.4	41073.8	14879.8	31348.4	31481.9	11228.8	33366.8	22449.5	9174.3	24299.2	27273.7	13937.7	21211.1	11456.4	4030.39	21269.4	13148.6	5179.24	33322.2	13040.6	4633.54	41118.9	10664.1	3427.85	39675.7	10966.5	3073.8	37999
Min	13785.6	540.79	397.158	13604.6	471.763	314.354	11444.1	408.33	236.173	12710.4	424.93	314.187	13513.8	929.143	562.802	8484.73	361.727	952.791	10286.6	749.239	730.101	8455.55	472.71	1019.1	8271.82	509.813	761.811	6794.68	860.867	1493.13	3331.57	422.908	936.6	3562	449.532	992.727	3370.23	523.701	823.917	4077.79	592.81	943.417	4014.97	410.403	353.968
0	0	0.0285516	0.000468132	0.0989976	0.0648657	0.00172219	0	0	0	0	0.00923698	0	0.23234	0.356284	0.0230938	0.118953	0.0460176	0.0196791	0	0	0	0.0131769	0.0357526	0.0377782	0	0.0372638	0	0.204698	0.0364554	0.0142661	0	0	0	0	0	0	0.0753206	0.0424389	0.00206887	0	0.031226	0.00786893	0	0	0.00973942
0.041	0.00932838	0.0348639	0.000266997	0.125565	0.0732967	0.00247063	0.00457002	0.00307717	4.34348e-06	0.0162679	0.0158943	0.000210807	0.224153	0.29591	0.0190741	0.163742	0.0476764	0.0190347	0.0317276	0.002029	0.000771238	0.0145764	0.0316256	0.0311544	0.0248974	0.0541037	0.00320087	0.252116	0.0399396	0.0178605	0.0271852	0.00895083	0.000182759	0.0217484	0.00199864	0.000687422	0.0805784	0.0360569	0.00202427	0.00737743	0.0337903	0.00503081	0.00509284	0.000577834	0.0085467
0.083	0.0225394	0.0433899	1.92503e-05	0.162467	0.0852671	0.00340662	0.0140573	0.00769497	0.000135951	0.0372309	0.026268	0.000947807	0.217926	0.234	0.0156338	0.226613	0.05146	0.0194973	0.0737722	0.00486852	0.00204427	0.0197395	0.0300465	0.0247844	0.0591473	0.0764646	0.00780308	0.318862	0.0410917	0.0227819	0.0635248	0.0226385	0.000517096	0.0528084	0.00645389	0.00097623	0.0855816	0.0303701	0.00195387	0.0254437	0.0362252	0.00252084	0.0177895	0.00479764	0.00708151
0.124	0.0403457	0.0560342	0	0.212267	0.10137	0.00438443	0.0300501	0.0144537	0.000513019	0.0631337	0.0419485	0.00246342	0.215255	0.181679	0.0128648	0.306695	0.0573177	0.0214254	0.128632	0.0102521	0.00374812	0.0307975	0.0302213	0.0194462	0.104653	0.105394	0.0146786	0.402785	0.0400375	0.0298704	0.107335	0.0410508	0.00118641	0.0943683	0.0152974	0.000918048	0.0913213	0.0286639	0.00200866	0.051297	0.0404287	0.000706154	0.0390221	0.0132688	0.00542095
0.166	0.063454	0.0749775	0.000615131	0.276351	0.122326	0.00522346	0.0546134	0.0241364	0.0013594	0.0945398	0.0645972	0.00513807	0.217619	0.144091	0.0107621	0.402128	0.0657425	0.0249194	0.198964	0.0208939	0.00561975	0.0507063	0.0329064	0.0155907	0.1582	0.142367	0.0236221	0.497357	0.0380444	0.039668	0.153216	0.0633522	0.00223959	0.146893	0.0311763	0.000826583	0.0991185	0.0361041	0.00219447	0.080838	0.0495823	0	0.0697161	0.026464	0.00366802
0.207	0.0927087	0.102728	0.00249952	0.355721	0.149811	0.00580272	0.0900272	0.0379318	0.00292984	0.132366	0.0957549	0.00955259	0.227258	0.126652	0.00952122	0.504854	0.0778723	0.0299544	0.288472	0.0404481	0.00739385	0.083415	0.0405389	0.0133726	0.220288	0.190476	0.0354269	0.594834	0.0381708	0.0520442	0.192768	0.0882975	0.00345954	0.210669	0.0571226	0.00142823	0.111157	0.0585111	0.00291337	0.113124	0.0682075	0.00103797	0.110556	0.0453913	0.00198767
0.249	0.129142	0.142777	0.0063702	0.448797	0.186261	0.00615058	0.138265	0.0577664	0.00551898	0.177841	0.136667	0.0165849	0.246239	0.131051	0.00967373	0.610533	0.0956748	0.0366418	0.397841	0.0728774	0.00886385	0.1321	0.0556944	0.0125361	0.289396	0.252607	0.0490381	0.685813	0.0452429	0.0668678	0.218448	0.115268	0.00431442	0.285606	0.0958935	0.00396131	0.129886	0.100869	0.00459936	0.150995	0.101778	0.00442865	0.162459	0.0716642	0.000620745
0.29	0.173374	0.198544	0.0131059	0.550807	0.234718	0.00664363	0.201052	0.0868975	0.00961684	0.232722	0.188743	0.027493	0.277401	0.158046	0.0122059	0.710449	0.122418	0.0451674	0.525725	0.122643	0.0102827	0.200671	0.0823148	0.0126298	0.366067	0.333077	0.064407	0.762176	0.0657191	0.0843685	0.228663	0.145185	0.00435878	0.37119	0.149302	0.0102563	0.15895	0.169765	0.00811876	0.201491	0.155811	0.0110834	0.226422	0.10824	0
0.331	0.225374	0.273269	0.0238016	0.655107	0.29858	0.00811668	0.278748	0.130065	0.0159795	0.298922	0.253483	0.0440403	0.322354	0.207313	0.0186994	0.801081	0.162629	0.0565749	0.663521	0.193273	0.0123162	0.293085	0.125306	0.013681	0.450008	0.433064	0.0802173	0.821145	0.106721	0.105445	0.230337	0.181225	0.00381006	0.466845	0.218022	0.0229647	0.20141	0.267034	0.0145136	0.273172	0.235751	0.0222024	0.302795	0.15899	0.000878096
0.373	0.284998	0.368079	0.0394941	0.752015	0.379841	0.0118466	0.370362	0.192815	0.0258157	0.37755	0.332114	0.0684866	0.383254	0.278356	0.031023	0.878305	0.223177	0.0726969	0.796306	0.288848	0.0164282	0.406321	0.187208	0.0165822	0.538609	0.550873	0.0965418	0.864261	0.175009	0.131927	0.236468	0.228863	0.00416057	0.570184	0.301091	0.0458957	0.261256	0.394357	0.0252573	0.37216	0.344308	0.0394649	0.391197	0.228264	0.00442966
0.414	0.35006	0.480006	0.0614944	0.833958	0.4778	0.0197164	0.473246	0.28115	0.0411714	0.468711	0.425284	0.103781	0.461046	0.368164	0.0520252	0.939008	0.311945	0.0961937	0.904977	0.408038	0.0246575	0.536816	0.2719	0.0237801	0.626775	0.677943	0.114042	0.897457	0.274932	0.166006	0.261113	0.294452	0.0083363	0.675827	0.395353	0.0840023	0.33963	0.544621	0.0423623	0.49837	0.480322	0.0653479	0.490238	0.319649	0.0125076
0.456	0.420276	0.603	0.091765	0.896669	0.588763	0.0345775	0.582402	0.399085	0.0652989	0.570538	0.531855	0.153633	0.555003	0.474585	0.0850914	0.980871	0.435834	0.131419	0.974319	0.546986	0.0397708	0.675824	0.382355	0.0397278	0.70801	0.800504	0.13555	0.923931	0.406822	0.211394	0.315163	0.383708	0.0204825	0.775917	0.49774	0.143795	0.437204	0.702167	0.0681336	0.641829	0.634466	0.10296	0.596884	0.433601	0.0280688
0.497	0.49597	0.725767	0.131859	0.939968	0.7044	0.0604122	0.690156	0.54267	0.102393	0.677859	0.647348	0.221746	0.662971	0.594572	0.134853	1	0.593598	0.182414	1	0.692426	0.0651599	0.80288	0.514016	0.0704797	0.777514	0.902037	0.165732	0.948217	0.563406	0.271351	0.404126	0.499101	0.0457605	0.862072	0.605742	0.232075	0.549479	0.847886	0.106048	0.784923	0.78862	0.156421	0.706322	0.566383	0.0557096
0.539	0.576638	0.837495	0.185201	0.968137	0.813804	0.102854	0.789212	0.69884	0.157887	0.782199	0.762778	0.311304	0.774313	0.720147	0.206771	0.996873	0.765817	0.25478	0.985602	0.828102	0.105573	0.904876	0.659255	0.124284	0.833554	0.969543	0.210455	0.971682	0.727678	0.348713	0.5263	0.636485	0.0903763	0.927789	0.71589	0.351692	0.669939	0.951446	0.15929	0.905079	0.917538	0.229904	0.811115	0.707798	0.10245
0.58	0.66478	0.927427	0.255138	0.985856	0.905592	0.16977	0.873299	0.844723	0.238222	0.873782	0.866573	0.423679	0.879728	0.845617	0.306672	0.969956	0.91673	0.350683	0.945612	0.932033	0.166402	0.974139	0.805359	0.211636	0.88141	1	0.276438	0.991765	0.873137	0.444877	0.670626	0.78186	0.1613	0.970844	0.8226	0.49666	0.787771	1	0.232213	0.980964	0.993844	0.325128	0.901652	0.840769	0.177456
0.621	0.758008	0.983773	0.344072	0.99639	0.969705	0.268241	0.937139	0.951839	0.348098	0.944057	0.946843	0.555489	0.958352	0.944395	0.435272	0.922884	1	0.470247	0.892993	0.99001	0.253281	1	0.925536	0.341047	0.922545	0.995377	0.370197	1	0.970112	0.558521	0.815908	0.910414	0.264934	0.993588	0.91632	0.652068	0.889708	0.97589	0.327528	1	1	0.440911	0.967543	0.944433	0.289513
0.663	0.849439	1	0.454943	1	1	0.403303	0.97941	1	0.486816	0.986785	0.992996	0.697309	1	1	0.590779	0.85736	0.991407	0.607804	0.8381	1	0.368848	0.983855	0.99495	0.509317	0.961519	0.97006	0.492243	0.986999	1	0.685633	0.934249	0.991475	0.404152	1	0.981703	0.795566	0.964653	0.895414	0.445945	0.963903	0.938036	0.569025	1	1	0.44112
0.704	0.930729	0.971992	0.585471	0.993183	0.99406	0.568731	1	0.984939	0.645045	1	1	0.832378	0.991618	0.988181	0.750984	0.77581	0.89775	0.749683	0.783355	0.966857	0.511207	0.93351	1	0.700322	0.990435	0.929177	0.639993	0.946714	0.958647	0.814017	1	1	0.573684	0.992451	1	0.905198	1	0.767686	0.584035	0.883847	0.823352	0.698243	0.993817	0.996389	0.620723
0.746	0.984603	0.903195	0.725673	0.971331	0.952782	0.744272	0.999185	0.917227	0.802082	0.988323	0.968828	0.940213	0.936264	0.917095	0.893216	0.683514	0.752155	0.879389	0.728008	0.906428	0.668952	0.85231	0.931247	0.875737	1	0.881326	0.792657	0.878768	0.859116	0.923919	0.99983	0.930331	0.754713	0.971623	0.959698	0.972312	0.99524	0.626106	0.729011	0.779228	0.681111	0.816143	0.950197	0.935071	0.797265
0.787	1	0.803161	0.859144	0.929971	0.879523	0.89773	0.977157	0.816256	0.92822	0.957958	0.903687	1	0.839798	0.801681	0.981584	0.584854	0.594983	0.970125	0.668757	0.829376	0.819647	0.750184	0.804197	0.981984	0.980679	0.823048	0.924946	0.788538	0.724438	0.991659	0.937206	0.801116	0.911912	0.936651	0.861868	1	0.945222	0.483096	0.863511	0.668852	0.536916	0.910611	0.87604	0.829999	0.933988
0.829	0.971234	0.686007	0.960594	0.867232	0.781554	0.991365	0.934679	0.70159	0.997851	0.914594	0.813011	0.997712	0.715255	0.674013	1	0.487564	0.450952	1	0.603178	0.745096	0.938078	0.643967	0.648486	1	0.922591	0.752703	1	0.684092	0.581332	1	0.828902	0.646304	1	0.888505	0.723831	0.998271	0.863698	0.359531	0.960668	0.566389	0.407019	0.973669	0.781674	0.700236	1
0.87	0.89812	0.563717	1	0.785035	0.667306	1	0.874484	0.58722	1	0.863599	0.707275	0.933833	0.578819	0.553257	0.947867	0.397767	0.332038	0.953708	0.531731	0.65537	1	0.542581	0.489601	0.93214	0.835602	0.665467	0.997013	0.578285	0.450793	0.950013	0.696872	0.498376	0.984587	0.829873	0.57169	0.976103	0.754399	0.256647	1	0.480518	0.302596	1	0.677966	0.56469	0.984535
0.912	0.794264	0.446314	0.967145	0.688741	0.546519	0.919998	0.801698	0.482265	0.941001	0.806863	0.596551	0.821	0.445081	0.453233	0.845176	0.318804	0.237806	0.834985	0.456647	0.563043	0.994182	0.450581	0.348697	0.801801	0.724644	0.56443	0.911127	0.480196	0.342844	0.855217	0.561294	0.37669	0.867175	0.764004	0.428224	0.93463	0.636253	0.177944	0.969392	0.411192	0.225328	0.984066	0.574105	0.43794	0.899355
0.953	0.671571	0.341286	0.865617	0.585878	0.42938	0.772237	0.722637	0.391361	0.840311	0.743984	0.48911	0.680144	0.326845	0.375667	0.717574	0.252546	0.165081	0.671618	0.382429	0.469256	0.924602	0.372802	0.236917	0.654806	0.610903	0.455049	0.766011	0.39466	0.259161	0.736136	0.437075	0.28583	0.689371	0.693621	0.307872	0.867557	0.516635	0.118652	0.878137	0.356264	0.173614	0.924149	0.476488	0.329039	0.770056
0.994	0.54314	0.251557	0.720356	0.483278	0.322502	0.591981	0.643023	0.315226	0.720559	0.673989	0.391023	0.534028	0.231418	0.316746	0.584249	0.197804	0.110374	0.497314	0.312382	0.379552	0.809449	0.30762	0.154369	0.514918	0.50407	0.34679	0.594349	0.321338	0.195857	0.609145	0.333034	0.220485	0.50691	0.61906	0.215957	0.767422	0.406269	0.0755322	0.743604	0.311267	0.143013	0.821938	0.388704	0.241324	0.622705
1.036	0.420249	0.180061	0.564872	0.387465	0.230862	0.416149	0.56761	0.25305	0.600514	0.59706	0.305892	0.400306	0.160993	0.271788	0.459603	0.153487	0.0702521	0.344232	0.24992	0.297764	0.672276	0.251534	0.0968748	0.392806	0.413915	0.248457	0.427783	0.259176	0.148017	0.487131	0.252278	0.172413	0.357939	0.539018	0.150059	0.6343	0.309928	0.0452894	0.596485	0.272251	0.127233	0.687849	0.312151	0.17485	0.480517
1.077	0.309443	0.126271	0.422118	0.302505	0.1566	0.269674	0.499439	0.203817	0.492207	0.515065	0.234591	0.288634	0.113274	0.233145	0.34749	0.118296	0.0423352	0.226522	0.19611	0.228524	0.532654	0.203699	0.0586389	0.295927	0.344585	0.166519	0.288228	0.205859	0.110267	0.376658	0.193012	0.134931	0.253129	0.453496	0.105297	0.481741	0.228328	0.0246312	0.45284	0.236166	0.118666	0.54138	0.246956	0.127112	0.357862
1.119	0.215781	0.0874839	0.306333	0.230012	0.0994056	0.16146	0.439233	0.165627	0.400724	0.43191	0.176504	0.201625	0.0822453	0.196891	0.25323	0.0913041	0.0239291	0.144157	0.152099	0.172428	0.408877	0.162694	0.0336442	0.220706	0.293411	0.103289	0.181706	0.15969	0.0792191	0.280083	0.150142	0.10479	0.1855	0.365459	0.0768153	0.334278	0.162787	0.0122883	0.331066	0.201989	0.111021	0.400608	0.192732	0.0944513	0.259898
1.16	0.141364	0.0607231	0.219059	0.170896	0.058152	0.0896499	0.386124	0.136399	0.326037	0.352835	0.130366	0.137663	0.0620294	0.158521	0.175697	0.0711444	0.0127507	0.0903348	0.11682	0.129281	0.306483	0.12733	0.01753	0.162398	0.259132	0.05864	0.107783	0.12019	0.0536812	0.199039	0.117537	0.0814498	0.14289	0.280844	0.0598022	0.212371	0.11019	0.00635987	0.231381	0.169391	0.0994398	0.280537	0.148827	0.0734556	0.186415
1.202	0.0862106	0.0419401	0.155657	0.12373	0.0303148	0.0452234	0.338805	0.114326	0.266179	0.281871	0.0944875	0.0925693	0.0466298	0.119548	0.116146	0.0569485	0.00651859	0.0564722	0.0896364	0.0973736	0.228587	0.0973866	0.00764803	0.118189	0.236331	0.0296996	0.0605702	0.0876626	0.0340203	0.134468	0.0902622	0.0652133	0.114708	0.205756	0.0501344	0.124178	0.0702978	0.00550071	0.156033	0.139008	0.0821568	0.187337	0.114509	0.061434	0.134198
1.243	0.0485466	0.028181	0.11075	0.0871786	0.0132948	0.0198404	0.295854	0.0976078	0.218237	0.220977	0.0668771	0.0614859	0.0341988	0.0816021	0.0724278	0.046884	0.00329865	0.0353251	0.0689057	0.0756367	0.172199	0.0727718	0.00215915	0.0847872	0.22327	0.0128978	0.0336587	0.0623077	0.0206039	0.0867595	0.0661575	0.0560612	0.0939883	0.144929	0.0446248	0.0674801	0.0404755	0.00802636	0.100713	0.111849	0.0605085	0.12005	0.0888737	0.0565012	0.0988524
1.284	0.0253656	0.017669	0.0785919	0.0594293	0.00420293	0.00659827	0.256459	0.0845786	0.179317	0.170365	0.0459044	0.0404514	0.0238503	0.0490167	0.0425147	0.0396511	0.0016939	0.0219678	0.0535469	0.0625217	0.134212	0.0528266	0	0.059339	0.218517	0.00451937	0.0215116	0.0435735	0.0129753	0.0539961	0.0456529	0.0531603	0.0772691	0.101017	0.0411042	0.0350712	0.0200745	0.011774	0.0619677	0.088993	0.0381476	0.0742854	0.0710087	0.0575829	0.0758863
1.326	0.0129357	0.00942458	0.0552549	0.0387603	0.00047453	0.000985546	0.220385	0.0738873	0.147074	0.128842	0.0302348	0.0264153	0.0165329	0.0243762	0.0235437	0.0335755	0.000788803	0.013306	0.0425904	0.05634	0.109945	0.036639	0.000237168	0.0400029	0.222699	0.000675401	0.0189759	0.0302625	0.00963322	0.0330427	0.0300979	0.0551564	0.0634276	0.0735039	0.0379133	0.0189104	0.00733064	0.0149816	0.0360915	0.0707457	0.0187546	0.0441161	0.0597129	0.0643086	0.0619808
1.367	0.00733911	0.0037972	0.0382901	0.0237551	0	0	0.187873	0.0644774	0.11981	0.0941593	0.0186732	0.0169917	0.012009	0.00883843	0.0123601	0.027417	0.000267694	0.00751768	0.0356294	0.0548382	0.0957927	0.0240131	0.00145387	0.0253752	0.237521	0	0.0216339	0.0206627	0.00844967	0.0201443	0.0200237	0.0603626	0.052266	0.0603196	0.0345176	0.0130868	0.00122901	0.0157503	0.0192023	0.0576423	0.00545459	0.0249809	0.0537468	0.0763744	0.0540838
1.409	0.00526612	0.000738247	0.0260931	0.0129845	0.00117006	0.00121608	0.159454	0.0557998	0.0966518	0.0642525	0.0102183	0.010584	0.00893723	0.00152623	0.00613864	0.0199113	0	0.00376051	0.0324813	0.0559828	0.0886157	0.0144193	0.00255753	0.0142634	0.262772	0.000850714	0.0259446	0.012971	0.00712649	0.0118649	0.0144669	0.0668818	0.0435575	0.0587339	0.0309512	0.013401	0	0.0134672	0.00901619	0.0493024	0	0.0133784	0.0520167	0.0932153	0.0498015
1.45	0.00438042	0	0.0179102	0.00536702	0.00310726	0.00318772	0.135427	0.047655	0.0770568	0.0378124	0.00421598	0.00621328	0.00540439	0	0.00255597	0.0107036	6.10261e-05	0.00139767	0.0325002	0.0576113	0.0856226	0.00680074	0.00288218	0.00596018	0.296964	0.00491893	0.0288954	0.00607418	0.00439495	0.00564957	0.0115151	0.0727008	0.0368005	0.0650779	0.027788	0.0163898	0.00251521	0.00789934	0.00306306	0.0449112	0.00174389	0.00701931	0.0538992	0.113526	0.0472916
1.492	0.00336159	0.000918075	0.0129707	0	0.00531863	0.00475449	0.115921	0.0401834	0.0607025	0.0139074	0	0.00319733	0	0.00152674	0	0	0.00042884	0	0.0347174	0.058485	0.0847918	0	0.00216277	0	0.335299	0.0137362	0.0292267	0	0	0	0.00957898	0.0759956	0.0313885	0.0755437	0.0257386	0.0193668	0.00692631	0	0	0.0438331	0.00930215	0.00448297	0.0592289	0.135667	0.0452758
[truncated: 5 more columns]

## Sheet: BFA data
X	C1_G1_green	C1_G1_red	C1_G1_blue	C1_G2_green	C1_G2_red	C1_G2_blue	C1_G3_green	C1_G3_red	C1_G3_blue	C1_G4_green	C1_G4_red	C1_G4_blue	C1_G5_green	C1_G5_red	C1_G5_blue	C2_G1_green	C2_G1_red	C2_G1_blue	C2_G2_green	C2_G2_red	C2_G2_blue	C2_G3_green	C2_G3_red	C2_G3_blue	C2_G4_green	C2_G4_red	C2_G4_blue	C2_G5_green	C2_G5_red	C2_G5_blue	C3_G1_green	C3_G1_red	C3_G1_blue	C3_G2_green	C3_G2_red	C3_G2_blue	C3_G3_green	C3_G3_red	C3_G3_blue	C3_G4_green	C3_G4_red	C3_G4_blue	C3_G5_green	C3_G5_red	C3_G5_blue
0	13785.6	798.635	411.53	17648.4	798.736	383.305	11444.1	408.33	236.173	12710.4	475.221	314.187	17940.5	3056.95	1029.64	11990	1528.27	1792.53	10286.6	749.239	730.101	8758.96	857.269	2241.14	8271.82	832.685	761.811	10986.7	1337.59	1774.43	3331.57	422.908	936.6	3562	449.532	992.727	4098.61	698.118	907.282	4077.79	681.337	1248.2	4014.97	410.403	720.609
0.041	14105.7	855.641	405.355	18733.6	841.235	413.27	11579.1	436.227	236.253	13183.4	511.467	319.293	17784.5	2696.38	948.387	13309.8	1570.31	1765.04	11263.4	777.91	753.715	8791.19	812.878	2026.87	8624.81	978.594	837.151	11957.8	1383.15	1845.31	3552.44	455.198	940.316	3770.49	458.985	1014.95	4149.45	671.889	905.485	4126.38	688.607	1138.27	4050.37	411.942	675.709
0.083	14559	932.638	397.749	20241	901.575	450.744	11859.5	478.091	238.677	13793.1	567.947	337.144	17665.9	2326.64	878.841	15162.5	1666.23	1784.77	12557.8	818.034	792.693	8910.07	795.893	1820.82	9110.39	1172.34	945.475	13324.6	1398.22	1942.35	3847.7	504.576	947.114	4068.25	480.057	1024.29	4197.84	648.517	902.648	4245.37	695.51	1041.06	4138.63	423.181	620.552
0.124	15170	1046.83	397.158	22275.3	982.747	489.892	12332.1	539.364	245.622	14546.3	653.32	373.854	17615	2014.17	822.864	17522.4	1814.72	1867.05	14246.8	894.107	844.862	9164.7	797.773	1648.14	9755.56	1423	1107.31	15043.3	1384.43	2082.12	4203.65	570.998	960.723	4466.67	521.884	1022.41	4253.34	641.505	904.856	4415.64	707.427	970.768	4286.23	445.743	558.04
0.166	15963	1217.9	416.043	24893	1088.38	523.484	13057.9	627.146	261.211	15459.6	776.631	438.637	17660	1789.68	780.358	20334.5	2028.29	2016.14	16412.1	1044.48	902.168	9623.13	826.655	1523.42	10514.7	1743.35	1317.81	16980	1358.37	2275.31	4576.43	651.45	982.137	4970.2	596.987	1019.45	4328.74	672.083	912.343	4610.21	733.378	943.417	4499.6	480.887	492.051
0.207	16966.8	1468.51	473.895	28135.1	1226.93	546.676	14104.5	752.212	290.136	16559.7	946.27	545.562	17843.6	1685.54	755.274	23361.7	2335.78	2231	19167.8	1320.8	956.488	10376.3	908.75	1451.67	11395	2160.19	1595.67	18976.3	1360.02	2519.34	4897.78	741.44	1006.94	5581.6	719.705	1038.9	4445.16	764.172	941.311	4822.86	786.181	983.62	4783.5	531.298	428.794
0.249	18217	1830.19	592.728	31937	1410.66	560.603	15529.9	932.028	337.824	17882.1	1169.02	715.894	18205.3	1711.81	758.357	26475.8	2787.06	2516.36	22535	1779.04	1001.5	11497.3	1071.76	1424.62	12374.8	2698.52	1916.04	20839.4	1452.5	2811.63	5106.43	838.736	1024.32	6299.98	903.08	1120.79	4626.27	938.257	1009.25	5072.28	881.356	1114.95	5144.3	601.273	377.336
0.29	19734.8	2333.81	799.518	36103.9	1654.92	580.343	17385.4	1196.12	413.3	19478.1	1452.54	980.099	18799	1873.03	809.545	29420.1	3465	2880.16	26472.2	2482.25	1044.94	13076.3	1358.1	1427.64	13461.8	3395.76	2277.78	22403.3	1720.27	3156.71	5189.42	946.662	1025.23	7120.44	1155.69	1324.31	4907.34	1221.41	1151.06	5404.86	1034.54	1372.7	5588.95	698.689	353.968
0.331	21519.1	3008.64	1127.88	40364.4	1976.84	639.319	19681.4	1587.47	530.49	21403.2	1805.02	1380.9	19655.5	2167.26	940.811	32090.8	4484.35	3366.94	30714.6	3480.31	1107.2	15204.2	1820.51	1461.65	14651.9	4262.09	2649.92	23610.9	2256.43	3572.29	5203.03	1076.67	1014.07	8037.44	1480.71	1735.16	5317.94	1621.16	1408.74	5876.98	1261.17	1803.37	6119.85	833.857	387.024
0.373	23565.1	3864.86	1609.66	44322.9	2386.45	788.654	22388.6	2156.35	711.657	23689.8	2233.13	1973.01	20815.8	2591.55	1189.93	34366.4	6019.21	4054.89	34802.6	4830.83	1233.11	17811.6	2486.34	1555.5	15908	5282.84	3034.15	24493.9	3149.43	4094.47	5252.84	1248.53	1021.2	9028.11	1873.6	2476.51	5896.67	2144.44	1841.66	6528.94	1568.94	2471.99	6734.38	1018.36	520.723
0.414	25797.6	4875.66	2285.08	47670.1	2880.24	1103.73	25429	2957.17	994.485	26340.8	2740.4	2827.88	22297.9	3127.9	1614.49	36155.2	8269.46	5057.53	38148.3	6515.05	1485.07	20816.4	3397.29	1788.33	17158	6383.84	3446.06	25173.7	4456.11	4766.44	5453.08	1485.14	1106.1	10040.9	2319.43	3708.48	6654.57	2762	2530.91	7360.2	1954.54	3474.49	7422.87	1261.76	824.816
0.456	28207	5986.4	3214.41	50231.7	3439.58	1698.72	28654.6	4026.35	1438.88	29302	3320.63	4035.35	24088.1	3763.47	2282.93	37388.8	11410	6560.67	40283.1	8478.48	1947.82	24017.3	4585.36	2304.2	18309.7	7445.77	3952.3	25715.8	6180.82	5661.39	5892.22	1807.13	1353.07	11000.4	2803.7	5641.55	7598.15	3409.49	3569.36	8305.07	2391.55	4931.28	8164.22	1565.25	1410.62
0.497	30804.4	7095.09	4445.33	52000.4	4022.48	2733.06	31838.9	5328.06	2122.1	32423	3949.43	5685.14	26145.1	4480.06	3288.86	37952.5	15409.3	8736.72	41073.8	10533.6	2725.19	26942.9	6001.52	3298.95	19295.1	8325.5	4662.7	26213.2	8228.44	6843.61	6615.04	2223.41	1867.04	11826.3	3314.51	8495.59	8683.9	4008.37	5097.1	9247.53	2828.58	7001.96	8924.98	1918.9	2451.16
0.539	33572.4	8104.09	6082.98	53151	4573.96	4432.27	34766.1	6743.86	3144.21	35457.3	4577.9	7854.34	28266.5	5230.02	4742.69	37860.4	19775	11824.7	40630.5	12450.8	3962.56	29291.5	7563.72	5039.41	20089.7	8910.4	5715.36	26693.7	10376.6	8369.05	7607.69	2719.02	2774.2	12456.3	3835.48	12362.7	9848.79	4433.99	7242.5	10038.9	3194.07	9848.14	9653.45	2295.55	4210.71
0.58	36596.9	8916.25	8230.09	53874.8	5036.65	7111.39	37251	8066.41	4623.85	38120.6	5143.01	10576.2	30274.9	5979.35	6762.19	37067.2	23600.7	15917	39399.3	13919.4	5825.04	30886.4	9135.23	7865.02	20768.1	9174.3	7268.44	27105	12278.7	10265.2	8780.32	3243.46	4216.27	12869.1	4340.19	17049.5	10988.3	4633.54	10180.9	10538.7	3410.4	13536.4	10282.8	2649.7	7034.31
0.621	39796	9425.11	10960.4	54305.1	5359.82	11053.9	39137.5	9037.51	6647.6	40164.2	5580.05	13768.8	31772.9	6569.27	9361.85	35680.1	25711.5	21019	37779.3	14738.7	8485.12	31481.9	10427.9	12051.2	21351.3	9134.24	9475.26	27273.7	13546.9	12506	9960.72	3707.21	6323.44	13087.1	4783.46	22073.8	11974	4534.45	14021.7	10664.1	3427.85	18020.9	10740.9	2925.8	11252.7
0.663	42933.3	9571.65	14364.3	54452.6	5512.53	16461.3	40386.7	9474.12	9202.56	41406.8	5831.33	17203.8	32566.4	6901.36	12505.4	33749.2	25493.7	26888.8	36089.3	14879.8	12023.6	31110.1	11174.5	17494.3	21903.9	8914.89	12347.9	27007.4	13937.7	15012.4	10922.2	3999.64	9154.13	13148.6	5092.7	26712.9	12698.8	4203.7	18793.2	10426.3	3252.18	22983.1	10966.5	3073.8	16960
0.704	45722.7	9318.71	18371.6	54174.1	5482.59	23084.5	40995.1	9337.58	12116.9	41791.1	5869.46	20475.4	32406.7	6830.77	15744	31346.1	23119.5	32943	34403.9	14411.5	16382.4	29950.8	11228.8	23672.9	22313.9	8560.65	15825.6	26182.4	13396.9	17543.9	11456.4	4030.39	12601.2	13076.2	5179.24	30257.3	13040.6	3678.76	24357.6	9899.08	2927.05	27988	10923.5	3064.18	23721.1
0.746	47571.4	8697.42	22675.9	53281.5	5274.52	30112.6	40971	8723.72	15009.3	41451.5	5699.74	23087.2	31352.1	6406.23	18619.2	28626.4	19428.7	38477.8	32699.9	13557.6	21212.3	28081.1	10489.3	29347.1	22449.5	8146.05	19418.9	24791	12095.4	19710.9	11455.1	3779.06	16282	12876.5	4988.62	32427.1	12994.6	3096.89	30199.4	9210.02	2523.79	32554.5	10620.3	2900.86	30367.1
0.787	48099.7	7794.02	26773.5	51592	4905.24	36256.5	40320.1	7808.34	17332.5	40568.5	5345.08	24535.4	29514.2	5716.96	20405.6	25719.1	15444.4	42349.6	30875.8	12468.8	25826.3	25729.5	9122.73	32784	22175.5	7641.1	22532.6	22943.1	10334.2	21046.6	10946.2	3312.92	19478.3	12541.3	4525.91	33322.2	12510.9	2509.15	35619.1	8483.05	2114.99	36213.5	10104.8	2621.02	35514
0.829	47112.6	6736.02	29888.1	49029.3	4411.4	40005.4	39064.8	6768.8	18615	39307.4	4851.39	24479.9	27141.3	4954.49	20777.9	22852.1	11793.3	43624.4	28856.8	11277.9	29452.5	23283.7	7447.89	33366.8	21352	7031.59	24299.2	20804.2	8462.85	21211.1	10066.3	2754.44	21269.4	12079.7	3873.04	33266.3	11722.5	2001.32	39534	7808.19	1746.73	38655.9	9448.79	2275.41	37999
0.87	44603.8	5631.64	31097.9	45671.7	3835.5	40351.1	37286	5731.95	18654.6	37824.5	4275.71	22932.7	24541.8	4233.31	19724	20206	8778.82	41649.1	26657.1	10010	31348.4	20949.2	5738.91	31171.7	20118.7	6275.74	24228.9	18637.4	6755.82	20225.5	8993.57	2220.79	20956	11517.6	3153.46	32549.6	10665.5	1578.48	41118.9	7242.63	1450.68	39675.7	8727.86	1914.39	37416.9
0.912	41040	4571.39	30089.2	41738.2	3226.64	37148	35135.1	4780.45	17567.9	36174.5	3672.87	20199.8	21993.8	3635.95	17648.1	17879.2	6390.06	36583	24345.5	8705.37	31170.3	18830.8	4223.33	26955.5	18545.6	5400.31	22207.3	16628.6	5344.18	18356.3	7892.01	1781.81	18568.7	10886.2	2474.9	31208.8	9523.03	1255.02	39885.5	6786.02	1231.62	39058.6	8005.87	1576.81	34210.2
0.953	36830	3622.89	26972.2	37536.5	2636.17	31232.2	32798.7	3956.32	15713.4	34346	3087.9	16788.1	19741.1	3172.71	15068.6	15926.7	4546.51	29611.8	22060.5	7380.1	29039.8	17039.8	3021.01	22200.5	16933	4452.58	18791.7	14876.9	4249.88	16008.2	6882.75	1454.03	14953.4	10211.5	1905.68	29040.4	8366.28	1011.34	36208.4	6424.25	1085.01	36737.8	7327.28	1286.76	29342.8
0.994	32422.9	2812.57	22512.6	33345.5	2097.42	24015.3	30446.1	3266.11	13507.7	32310.5	2553.86	13249	17922.9	2820.82	12373.4	14313.6	3159.7	22174	19903.9	6112.53	25514.1	15538.9	2133.12	17675.5	15418.3	3514.57	14751.2	13375.4	3422.06	13504.2	6037.43	1218.31	11243.5	9496.67	1470.94	25803.1	7299	834.126	30787.4	6127.89	998.257	32779	6717.05	1053.14	23795.7
1.036	28206.1	2166.89	17739.1	29431.7	1635.49	16975.6	28217.5	2702.43	11296.7	30073.3	2090.37	10010.1	16581.1	2552.32	9853.71	13007.6	2142.6	15641.7	17980.9	4956.82	21314.1	14247.4	1514.7	13725.5	14140.2	2662.57	10830.7	12102.3	2796.46	11098.4	5381.29	1044.89	8214.48	8729.34	1159.27	21499.3	6367.35	709.833	24859.3	5870.91	953.521	27585.4	6184.89	876.098	18443.1
1.077	24403.9	1681.12	13356.5	25961.3	1261.15	11111.2	26203	2256.09	9301.86	27688.8	1702.17	7305.24	15671.9	2321.53	7587.34	11970.7	1434.91	10618.9	16324.3	3978.42	17039.1	13146	1103.44	10591.6	13157.2	1952.62	7545.94	11010.5	2302.81	8920.07	4899.77	909.671	6083.41	7909.48	947.554	16567.2	5578.25	624.931	19071.1	5633.25	929.233	21912.3	5731.69	748.951	13825.7
1.119	21189.9	1330.85	9801.8	23000.1	972.844	6778.66	24423.8	1909.87	7616.88	25270.6	1385.91	5197.78	15080.8	2105.02	5681.87	11175.3	968.324	7104.22	14969.3	3185.74	13249.2	12201.8	834.59	8158.42	12431.7	1404.76	5038.7	10065	1896.8	7015.81	4551.45	800.938	4708.32	7065.5	812.846	11799.8	4944.44	574.204	14164.2	5408.15	907.559	16459.9	5354.75	661.964	10137.8
1.16	18636.4	1089.17	7122.43	20585.3	764.894	3903.64	22854.4	1644.89	6241.26	22971	1134.71	3648.55	14695.6	1875.86	4114.53	10581.2	684.955	4807.53	13883.1	2576.05	10114.1	11387.5	661.264	6272.28	11945.7	1017.9	3298.73	9256.06	1562.85	5417.78	4286.54	716.737	3841.95	6254.33	732.379	7858.56	4435.81	549.839	10147.4	5193.45	874.726	11809.3	5049.54	606.044	7371.57
1.202	16743.8	919.545	5175.94	18658.7	624.573	2124.95	21456.1	1444.79	5138.77	20907.4	939.37	2556.32	14402.2	1643.11	2910.7	10162.9	526.972	3362.55	13046.2	2125.18	7729.06	10698	554.973	4842.23	11622.4	767.145	2187.47	8589.92	1305.74	4144.56	4064.94	658.164	3268.94	5534.49	686.653	5007.32	4050.04	546.308	7111.27	4993.33	825.728	8199.41	4810.98	574.026	5405.85
1.243	15451.4	795.289	3797.27	17165.6	538.779	1108.7	20186.9	1293.22	4255.76	19136.5	789.044	1803.45	14165.4	1416.49	2026.93	9866.29	445.347	2460.17	12408	1818.03	6002.53	10131.2	495.934	3761.77	11437.3	621.566	1554.05	8070.68	1130.3	3203.86	3869.09	625.148	2847.64	4951.37	660.594	3174.32	3761.64	556.688	4882.16	4814.46	764.354	5593.24	4632.77	560.888	4075.28
1.284	14656	700.356	2809.99	16032.1	492.949	578.527	19022.7	1175.1	3538.91	17664.7	674.858	1293.97	13968.2	1221.88	1422.24	9653.16	404.667	1890.19	11935.1	1632.71	4839.44	9671.95	472.71	2938.58	11369.9	548.971	1268.14	7687.02	1030.54	2557.83	3702.49	614.683	2507.7	4530.4	643.943	2126.56	3564.36	572.09	3320.9	4663.92	700.96	3820.66	4508.59	563.769	3210.71
1.326	14229.5	625.902	2093.53	15187.9	474.155	353.812	17956.7	1078.18	2945.05	16457.2	589.544	953.997	13828.8	1074.72	1038.74	9474.12	381.723	1520.58	11597.8	1545.36	4096.43	9299.21	475.261	2313.1	11429.2	515.665	1208.45	7414.42	986.839	2144.67	3576.11	621.884	2226.26	4266.65	628.851	1604.09	3441.12	585.273	2278.22	4543.74	645.98	2652.14	4430.06	581.682	2687.24
1.367	14037.4	575.082	1572.69	14574.9	471.763	314.354	16995.9	992.869	2442.89	15448.6	526.597	725.747	13742.6	981.928	812.663	9292.65	368.513	1273.58	11383.5	1524.13	3663.11	9008.48	488.348	1839.93	11639.3	509.813	1271.02	7217.83	971.362	1890.34	3494.26	640.665	1999.31	4140.26	612.79	1415.82	3382.12	588.432	1597.67	4457.44	608.274	1910.98	4388.59	613.818	2389.96
1.409	13966.3	547.457	1198.23	14135	477.661	363.042	16156.1	914.199	2016.35	14578.9	480.564	570.544	13684.1	938.258	686.895	9071.47	361.727	1113.26	11286.6	1540.31	3443.36	8787.57	500.219	1480.49	11997.3	517.184	1372.48	7060.31	954.059	1727.09	3449.11	664.183	1822.24	4125.05	595.922	1425.97	3370.23	579.049	1187.22	4402.51	592.81	1461.6	4376.56	658.672	2228.75
1.45	13935.9	540.79	947.015	13823.8	487.426	441.98	15446.1	840.36	1655.44	13810	447.884	464.68	13616.8	929.143	614.471	8800.14	363.274	1012.43	11287.2	1563.32	3351.72	8612.14	503.711	1211.9	12482.1	552.433	1441.93	6919.07	918.339	1604.53	3425.13	685.175	1684.86	4185.87	580.961	1522.6	3394.55	556.166	947.343	4373.59	597.754	1215.29	4389.65	712.767	2134.26
1.492	13901	549.081	795.368	13604.6	498.573	504.708	14869.7	772.624	1354.22	13114.8	424.93	391.63	13513.8	938.261	562.802	8484.73	372.598	952.791	11355.4	1575.67	3326.28	8455.55	495.973	1019.1	13025.6	628.83	1449.73	6794.68	860.867	1493.13	3409.39	697.061	1574.82	4286.2	571.268	1618.85	3437.21	523.701	823.917	4366.48	619.182	1117.05	4426.7	771.738	2058.38
