# Supplementary material for: Reversible control of post-Golgi transport by brefeldin A reveals recycling endosome maturation during glycosylphosphatidylinositol-anchored protein transport
Source: Nat Commun. 2026 Jul 27;17:7262. doi: 10.1038/s41467-026-75784-1 (PMC13408501; doi:10.1038/s41467-026-75784-1)
Supplement: Supplementary file 25 — Source data [file 41467_2026_75784_MOESM25_ESM.zip › source data 260620/Figure 2g,7j, S3e.xlsx]

## Sheet: B4 BFA-(2m)
			2min_5sec
		GB01-2		GB01-3		GB01-5		GB01-6		GB01-7		GB01-8		GB01-9		GB01-10		GB01-12		GB01-13		GB01-14		GB01-15		GB01-16		GB01-17		GB01-18
		RE	Golgi	RE	Golgi	RE	Golgi	RE	Golgi	RE	Golgi	RE	Golgi	RE	Golgi	RE	Golgi	RE	Golgi	RE	Golgi	RE	Golgi	RE	Golgi	RE	Golgi	RE	Golgi	RE	Golgi
	Projected Area	14532	5461	11392	4460	14493	3785	13226	6028	12319	4121	16187	4245	12334	3204	12032	6199	15528	2184	11359	3784	42313	12897	45405	8361	40522	10175	30629	15284	50162	7800
	Area per Slice	2878.32	2665.24	2150.64	2169.8	2692.52	1644.04	2582.52	3032.72	2857.76	1917.48	2599.04	2138.28	3079.96	1415.4	2468.76	3349.96	2559.64	950.16	2465.12	2047.36	8628.48	6011.2	7612.72	2580.36	7439.56	3877.36	5462.36	5785.28	9188.24	2510.04
	Projected Area / Area per Slice	5.04878	2.04897	5.29703	2.05549	5.38269	2.30226	5.12135	1.98765	4.31072	2.14917	6.22807	1.98524	4.0046	2.26367	4.8737	1.85047	6.06648	2.29856	4.60789	1.84823	4.90388	2.1455	5.96436	3.24025	5.44683	2.62421	5.60728	2.64188	5.45937	3.10752
	RE/Golgi
	Slice1	3374	2743	2298	2162	3445	1757	2408	3270	3006	2198	2595	2164	3229	1665	2653	3456	2258	943	2008	2074	9238	5903	7594	2559	7409	4650	5351	5761	9818	2304
	Slice2	3172	2863	2228	2253	2606	1613	2654	3399	3027	1935	2661	2125	2934	1620	2280	3454	2747	905	2471	2178	9145	5791	7687	2719	7601	4521	4957	5847	9126	2697
	Slice3	2949	2723	1889	2299	2788	1676	2440	3345	2916	2018	2520	2182	3111	1701	2159	3358	2670	913	2593	2182	9731	5872	8086	2815	6920	4292	5048	6032	9270	2590
	Slice4	3399	2861	2066	2277	2691	1741	2529	3303	3006	2027	2804	2112	3097	1608	2136	3305	2561	890	2371	2070	9134	5963	8156	2629	7615	4461	5326	5945	9190	2521
	Slice5	3827	2865	2242	2322	2617	1794	2935	3280	3124	2032	2821	2145	3526	1513	2628	3241	2484	961	2489	2161	9006	5831	7499	2856	7496	4285	5858	5848	9905	2560
	Slice6	3086	2824	1980	2231	2410	1805	2755	3299	2623	2124	2754	2240	3087	1484	2471	3254	2667	916	2611	2188	8858	5839	7862	2152	7015	4258	5488	5798	9177	2581
	Slice7	3572	2681	1896	2209	2806	1701	3117	3219	2553	1930	2627	2232	3130	1426	2308	3256	2762	971	2613	2187	8877	6477	9041	1785	7001	4327	5695	5880	9138	2606
	Slice8	3055	2646	2119	2268	2337	1638	2690	3207	3142	1864	3063	2181	2912	1371	2437	3376	2796	945	2587	2090	8006	6125	7303	2670	7236	3900	5982	5697	8965	2488
	Slice9	2973	2664	1863	2306	2668	1619	2711	3169	2801	1814	2795	2140	3039	1508	2218	3242	2634	905	2776	2122	8319	5792	7526	2710	8179	4141	5275	5828	9267	2435
	Slice10	2877	2513	1561	2138	2853	1555	2562	3162	2978	1857	2663	2195	3068	1437	2487	3403	2671	944	2531	2059	8868	6043	7174	2510	8272	3969	5153	5999	9227	2358
	Slice11	2546	2610	2176	2245	2853	1568	2479	3111	2790	1890	2561	2162	3004	1446	2455	3240	3041	903	2467	2034	8296	5909	8211	2525	7494	4040	4802	5857	8364	2437
	Slice12	2610	2633	1755	2070	2872	1706	2505	3020	3185	1947	2729	2103	3214	1424	2429	3204	2695	961	2265	2069	8642	6132	7903	2474	7862	4118	5272	5890	9720	2784
	Slice13	2645	2687	2256	2023	2817	1581	2645	2797	3008	1850	2681	2253	3192	1412	2326	3270	2551	937	2389	1988	8791	5938	7571	2762	7086	4104	5288	5499	9236	2584
	Slice14	2566	2598	2163	2172	2642	1659	2511	3001	3096	1836	2498	2035	3594	1472	2113	3292	2724	1002	2466	2053	8337	6124	7801	2638	7151	3536	5209	5509	9651	2751
	Slice15	2276	2744	2190	2009	2865	1660	3098	2877	2863	1959	2564	2017	3184	1354	2527	3268	2705	973	2311	1986	7828	5809	7122	3040	7621	3434	5478	5166	9372	2519
	Slice16	2440	2521	2074	2108	2742	1659	2773	2877	2936	1948	2387	2123	2882	1473	2308	3523	2323	926	2089	1919	8679	6023	7315	2689	7528	3577	5862	5327	9598	2354
	Slice17	2771	2572	1912	2073	2788	1609	2546	2906	2692	1937	2617	2142	3091	1519	2715	3375	2339	959	2553	2039	8181	6171	7719	2355	7238	3264	5688	5523	9150	2550
	Slice18	2860	2550	2278	2128	2546	1547	2264	2723	2939	1867	2505	2224	3251	1335	2543	3470	2500	912	2381	2048	8688	6148	7381	2812	6743	3446	5624	5670	9558	2550
	Slice19	2462	2575	2714	2076	2721	1596	2447	2723	2759	1787	2515	2072	3037	1247	2230	3569	2396	1023	2302	1935	8296	5928	7516	2761	7836	3280	5512	5812	9057	2478
	Slice20	2696	2493	2437	2107	2648	1535	2992	2878	2867	1824	2651	2134	3173	1285	2708	3447	2227	1027	2767	1895	8995	5981	7421	2821	7597	3316	5655	5820	9033	2610
	Slice21	2809	2653	2434	2108	2480	1514	2325	2857	2889	1780	2436	1998	2768	1161	2687	3393	2649	976	2648	1969	8746	6134	7356	2605	7705	3420	5714	5848	8559	2471
	Slice22	2916	2595	2501	2168	2673	1610	2077	2885	2470	1899	2431	2103	2926	1227	2560	3469	2389	974	2577	2025	8597	6205	6723	2474	7160	3579	5453	5811	8705	2200
	Slice23	2709	2713	2330	2173	2551	1706	2289	2862	2562	1936	2057	2096	3009	1180	2867	3311	2635	909	2655	1905	7334	5999	6894	2339	7455	3666	5454	5966	8921	2302
	Slice24	2670	2626	2254	2167	2663	1576	2334	2744	2725	1809	2452	2100	2777	1300	2953	3291	2309	1042	2478	2013	8191	6285	7469	2363	7646	3667	5742	6053	8632	2640
	Slice25	2698	2678	2150	2153	2231	1676	2477	2904	2487	1869	2589	2179	2764	1217	2521	3282	2258	937	2230	1995	8929	5858	7988	2446	7123	3683	5673	6246	9067	2381
			2min_10sec
		GB01-2		GB01-3		GB01-5		GB01-6		GB01-7		GB01-8		GB01-9		GB01-10		GB01-12		GB01-13		GB01-14		GB01-15		GB01-16		GB01-17		GB01-18
	Projected Area	11930	5267	9143	4175	11973	3510	10739	5487	10304	3907	12572	4024	10394	2915	9999	5666	12074	2025	9545	3569	34221	11802	36942	7336	32863	9059	24574	13877	40221	6926
	Area per Slice	2893.15	2685.23	2180.77	2166	2740.77	1650.54	2609	3024.62	2803.85	1923.08	2567.54	2137.08	3083.38	1411.46	2484.15	3327.77	2567.85	946.923	2464.15	2044.38	8582.46	5970.85	7701.77	2581.38	7427.92	3891.23	5448.92	5789.69	9163.38	2478.23
	Projected Area / Area per Slice	4.12353	1.96147	4.19256	1.92752	4.36848	2.12658	4.11614	1.81411	3.67495	2.03164	4.89652	1.88295	3.37097	2.06524	4.02511	1.70264	4.702	2.13851	3.87354	1.74576	3.98732	1.9766	4.79656	2.84189	4.42425	2.32806	4.50988	2.39685	4.38932	2.79474
	RE/Golgi
	Slice1	3374	2743	2298	2162	3445	1757	2408	3270	3006	2198	2595	2164	3229	1665	2653	3456	2258	943	2008	2074	9238	5903	7594	2559	7409	4650	5351	5761	9818	2304
	Slice3	2949	2723	1889	2299	2788	1676	2440	3345	2916	2018	2520	2182	3111	1701	2159	3358	2670	913	2593	2182	9731	5872	8086	2815	6920	4292	5048	6032	9270	2590
	Slice5	3827	2865	2242	2322	2617	1794	2935	3280	3124	2032	2821	2145	3526	1513	2628	3241	2484	961	2489	2161	9006	5831	7499	2856	7496	4285	5858	5848	9905	2560
	Slice7	3572	2681	1896	2209	2806	1701	3117	3219	2553	1930	2627	2232	3130	1426	2308	3256	2762	971	2613	2187	8877	6477	9041	1785	7001	4327	5695	5880	9138	2606
	Slice9	2973	2664	1863	2306	2668	1619	2711	3169	2801	1814	2795	2140	3039	1508	2218	3242	2634	905	2776	2122	8319	5792	7526	2710	8179	4141	5275	5828	9267	2435
	Slice11	2546	2610	2176	2245	2853	1568	2479	3111	2790	1890	2561	2162	3004	1446	2455	3240	3041	903	2467	2034	8296	5909	8211	2525	7494	4040	4802	5857	8364	2437
	Slice13	2645	2687	2256	2023	2817	1581	2645	2797	3008	1850	2681	2253	3192	1412	2326	3270	2551	937	2389	1988	8791	5938	7571	2762	7086	4104	5288	5499	9236	2584
	Slice15	2276	2744	2190	2009	2865	1660	3098	2877	2863	1959	2564	2017	3184	1354	2527	3268	2705	973	2311	1986	7828	5809	7122	3040	7621	3434	5478	5166	9372	2519
	Slice17	2771	2572	1912	2073	2788	1609	2546	2906	2692	1937	2617	2142	3091	1519	2715	3375	2339	959	2553	2039	8181	6171	7719	2355	7238	3264	5688	5523	9150	2550
	Slice19	2462	2575	2714	2076	2721	1596	2447	2723	2759	1787	2515	2072	3037	1247	2230	3569	2396	1023	2302	1935	8296	5928	7516	2761	7836	3280	5512	5812	9057	2478
	Slice21	2809	2653	2434	2108	2480	1514	2325	2857	2889	1780	2436	1998	2768	1161	2687	3393	2649	976	2648	1969	8746	6134	7356	2605	7705	3420	5714	5848	8559	2471
	Slice23	2709	2713	2330	2173	2551	1706	2289	2862	2562	1936	2057	2096	3009	1180	2867	3311	2635	909	2655	1905	7334	5999	6894	2339	7455	3666	5454	5966	8921	2302
	Slice25	2698	2678	2150	2153	2231	1676	2477	2904	2487	1869	2589	2179	2764	1217	2521	3282	2258	937	2230	1995	8929	5858	7988	2446	7123	3683	5673	6246	9067	2381

## Sheet: B4 BFA+(2m)
			GB02-01		GB02-02		GB02-03			GB02-04		GB02-05
			RE	Golgi	RE	Golgi	RE	Golgi		RE	Golgi	RE	Golgi
		Projected Area	9342	13304	12510	10072	15171	12560		11955	10581	10803	14090
		Area per Slice	3050.62	6063.15	4584.69	4489.23	4232.15	5702.23		4104.38	5066.23	3976.62	6924.54
		Projected Area / Area per Slice	3.06233	2.19424	2.72865	2.24359	3.5847	2.20265		2.91274	2.08853	2.71663	2.03479
		RE/Golgi
		Slice1	2931	6500	4718	4279	4424	5791	Slice1	3879	5147	4025	6731
		Slice3	2898	6550	4742	4406	3941	5128	Slice2	4395	5070	3702	6789
		Slice5	3356	6290	4597	4593	4110	5752	Slice3	4137	5008	3914	7081
		Slice7	3168	6292	4346	4329	4460	5437	Slice4	4009	5074	3854	6546
		Slice9	3182	5974	4627	4410	3996	5679	Slice5	4298	4838	3975	7048
		Slice11	2885	5864	4678	4294	4241	5826	Slice6	4196	5046	3842	6790
		Slice13	3001	6087	4458	4500	4018	5315	Slice7	4120	5268	4431	6753
		Slice15	3106	6215	4693	4380	3860	5722	Slice8	4101	5191	3706	6978
		Slice17	3376	5868	4712	4728	4138	5006	Slice9	3880	4949	4396	7060
		Slice19	2729	5779	4284	4522	4228	5799	Slice10	4157	5018	4100	7314
		Slice21	2973	5790	4294	4536	4457	6209	Slice11	4372	5046	3704	6759
		Slice23	2917	5692	4718	4642	4548	6099	Slice12	3781	5079	3956	7095
		Slice25	3136	5920	4734	4741	4597	6366	Slice13	4032	5127	4091	7075

## Sheet: AP1DKO_1A8(2m)
		251007-1	2min_5sec
		GB1-1		GB1-2		GB1-3		GB1-4		GB1-5		GB1-6		GB1-7		GB1-8		GB1-9		GB1-10		GB1-11		GB1-12
		RE	Golgi	RE	Golgi	RE	Golgi	RE	Golgi	RE	Golgi	RE	Golgi	RE	Golgi	RE	Golgi	RE	Golgi	RE	Golgi	RE	Golgi	RE	Golgi
	Projected Area	13934	4746	14989	6940	18948	4384	6536	3779	21131	5562	15700	4992	18318	6425	20249	5425	11534	5200	20850	7464	18635	5567	12721	4605
	Area per Slice	2911.84	1953.68	4840.8	3422.32	4333.84	1667.52	2417.4	1324.72	5965.4	2657.44	4133.04	2300.28	3914.28	2780.12	4085.36	2227.28	3327.44	2476.76	5157.48	3677.6	4889	2726.32	3897.84	2181.8
	Projected Area / Area per Slice	4.78529	2.42926	3.09639	2.02786	4.3721	2.62905	2.70373	2.85268	3.54226	2.09299	3.79866	2.17017	4.67979	2.31105	4.95648	2.43571	3.46633	2.09952	4.04267	2.02958	3.81162	2.04195	3.2636	2.11064
	RE/Golgi
	Slice1	2808	1773	4887	3407	4459	1678	2437	1302	6932	2763	3535	2280	3717	2832	4264	2313	3101	2511	5790	3565	5084	2626	4033	2349
	Slice2	2686	1917	4840	3633	4821	1745	2492	1262	6700	2735	3954	2461	3575	2761	4519	2159	3434	2501	5326	3691	4765	2678	3827	2291
	Slice3	3151	1941	5102	3615	4804	1692	2606	1378	6751	2519	4528	2538	3532	2744	4195	2161	3360	2423	5419	3797	4842	2678	4059	2337
	Slice4	2888	2009	4722	3627	4871	1729	2742	1474	6871	2628	4162	2446	3942	2860	3820	2344	3400	2508	5543	3730	5064	2658	3913	2152
	Slice5	2598	1951	4711	3426	4638	1702	2623	1393	6440	2557	4317	2238	3933	2515	4537	2184	3499	2458	5889	3655	5040	2705	3996	2233
	Slice6	2824	1920	4772	3566	4906	1766	2699	1436	5889	2736	4426	2244	4050	2729	4654	2186	3727	2589	5671	3706	4775	2770	3831	2030
	Slice7	2816	1915	5124	3516	5014	1689	2427	1362	6200	2572	4324	2239	4016	2806	4132	2110	3610	2633	5512	3731	4788	2719	3914	2259
	Slice8	2985	1999	5092	3351	4896	1751	2466	1389	5973	2647	3970	2214	3579	2891	3860	2284	3484	2466	5421	3628	4263	2709	3815	2178
	Slice9	2742	1926	4993	3305	4842	1645	2428	1253	6322	2626	4133	2311	4001	2677	3854	2165	3326	2517	5600	3690	4582	2731	3785	2205
	Slice10	2744	1972	4686	3349	4920	1718	2482	1334	5831	2715	3872	2267	4139	2729	3698	2174	3598	2546	5785	3754	4946	2814	3858	2212
	Slice11	2533	1952	4673	3306	4605	1671	2400	1488	5880	2708	3929	2356	3996	2798	3998	2353	3462	2359	5351	3791	4833	2696	3810	2165
	Slice12	2740	1949	5082	3364	4651	1648	2329	1389	6358	2716	4251	2339	4144	2928	4219	2175	3378	2469	5281	3768	4839	2684	3929	2176
	Slice13	2599	1945	4799	3316	4378	1624	2319	1404	5479	2732	4089	2164	4121	2733	3946	2440	3553	2417	5189	3657	5086	2669	3740	2145
	Slice14	2705	1948	4999	3346	4357	1668	2350	1342	5472	2676	3989	2212	3687	2819	4013	2333	3083	2288	5235	3698	5026	2593	3904	2148
	Slice15	2873	1922	4918	3320	4257	1610	2593	1288	5859	2631	4147	2189	3733	2750	4417	2260	3371	2404	5373	3724	5035	2647	3939	2092
	Slice16	3171	1827	4583	3426	4324	1726	2503	1294	5797	2610	4093	2274	3581	2821	4145	2161	3297	2566	4800	3855	5055	2589	4067	2263
	Slice17	3225	1913	5001	3380	4219	1649	2478	1317	5601	2512	4340	2419	3779	2875	4400	2216	3022	2474	4810	3805	5324	2705	3993	1936
	Slice18	3286	1898	4928	3409	3801	1528	2530	1336	5497	2660	4560	2292	4237	2710	4108	2264	3122	2597	4952	3622	4735	2799	3938	2121
	Slice19	3016	2020	4789	3320	4126	1564	2369	1496	5240	2632	4192	2321	3981	2744	4264	2123	3024	2538	5252	3723	5118	2824	4076	2062
	Slice20	3182	1948	4527	3394	3739	1614	2368	1283	5638	2648	4441	2341	3980	2703	3977	2282	3278	2541	4521	3489	4879	2765	3817	2150
	Slice21	3316	2031	4674	3381	3424	1649	2295	1188	5630	2633	4091	2355	3879	2773	4011	2179	3229	2437	4465	3603	4841	2811	3984	2069
	Slice22	2999	1993	4509	3376	3277	1766	2078	1084	5801	2687	3977	2349	4159	2840	4180	2154	3055	2391	4630	3637	4441	2724	3808	2117
	Slice23	3059	1966	4778	3512	3522	1668	2218	1227	5638	2739	3922	2284	3944	2869	3719	2314	3224	2472	4361	3557	5024	2812	3723	2273
	Slice24	2997	2019	4751	3459	3882	1603	2184	1198	5419	2652	4023	2200	4040	2802	3611	2159	3232	2416	4408	3541	4878	2849	3824	2332
	Slice25	2853	2188	5080	3454	3613	1585	2019	1201	5917	2702	4061	2174	4112	2794	3593	2189	3317	2398	4353	3523	4962	2903	3863	2250

## Sheet: AP1QKO_1A9(2m)
		251009-1	2min_5sec
		GB9-1		GB9-2		GB9-3		GB9-4		GB9-5		GB9-6		GB9-7		GB9-8
		RE	Golgi	RE	Golgi	RE	Golgi	RE	Golgi	RE	Golgi	RE	Golgi	RE	Golgi	RE	Golgi
	Projected Area	12186	7370	10601	11287	7393	4285	20864	11506	8753	3402	12464	7371	18303	6555	15403	5409
	Area per Slice	3176	2815.72	3847.92	3459.16	3299.56	1505.84	5819.92	4281.76	3920.4	1343.6	4786.96	3057.48	6030	3021.84	3877.2	1764.96
	Projected Area / Area per Slice	3.8369	2.61745	2.75499	3.26293	2.2406	2.84559	3.58493	2.68721	2.23268	2.532	2.60374	2.41081	3.03532	2.16921	3.97271	3.06466
	RE/Golgi
	Slice1	2657	2625	3730	3273	3495	1695	6355	4163	4040	1297	4866	2823	5937	2905	3900	1897
	Slice2	2666	2704	3748	3116	3348	1539	6267	4105	3977	1391	4662	3086	5809	2804	3978	1731
	Slice3	2678	2864	3692	3176	3046	1700	6451	4243	3783	1351	4736	3074	5808	2741	3983	1745
	Slice4	2683	2773	3726	2948	2903	1796	6274	4384	3732	1448	4670	2889	5892	2826	3780	1824
	Slice5	2675	2782	3799	3277	2889	1760	6322	4123	3959	1145	4576	2898	5821	2927	3820	1675
	Slice6	2509	2754	3696	3322	2969	1525	6392	4426	3772	1454	4725	3114	6029	3063	3778	1814
	Slice7	2717	2733	3766	3477	3184	1555	5902	4348	3870	1414	4728	3029	5853	2950	3590	1631
	Slice8	2685	3050	3856	3699	3298	1484	5806	4533	3914	1623	4716	3038	5886	2999	3630	1714
	Slice9	2655	2864	3845	3393	3160	1454	5925	4320	4026	1444	4770	2872	6177	2886	3750	1814
	Slice10	2644	2804	3776	3737	3238	1508	5622	4427	3937	1354	4730	3041	5874	2866	3665	1790
	Slice11	2878	3027	3870	3657	3290	1663	6167	3715	4102	1450	4726	2849	5907	2976	3777	1768
	Slice12	3022	2913	3962	3926	3077	1736	6098	4334	3904	1407	4777	3054	5937	3062	3835	1713
	Slice13	3059	2766	4192	3527	3090	1766	5928	4472	3826	1267	4722	3091	5850	3040	3925	1827
	Slice14	3073	2781	4073	3106	3217	1494	5609	4364	3772	1302	4763	2969	6401	3069	4178	1791
	Slice15	3550	2792	4047	3410	3421	1604	5586	4330	3891	1277	4811	3003	6092	3059	4080	1848
	Slice16	3534	2748	4010	3451	3310	1416	5636	4348	3995	1284	4817	3212	5787	2870	4035	1738
	Slice17	3581	2858	3755	3762	3114	1445	5582	4224	4000	1211	4883	3376	5888	3012	3989	1676
	Slice18	3514	2951	3978	3543	3371	1340	5569	4585	4062	1377	4810	3011	6261	2898	4029	1850
	Slice19	3615	2816	3829	3646	3508	1280	5650	4481	4002	1238	4892	3023	6276	3205	3981	1921
	Slice20	3592	2651	3828	3764	3504	1524	5935	4345	3830	1280	4700	3241	6307	3152	3885	1637
	Slice21	3717	2670	3858	3380	3597	1289	5515	4227	3849	1247	4798	3095	6297	3319	3839	1601
	Slice22	3999	2805	3788	3527	3623	1250	5360	4630	4005	1308	4953	3098	6684	3295	3816	1794
	Slice23	4036	2953	3694	3397	3468	1307	5251	3818	3924	1295	4855	3114	6464	3200	3800	1728
	Slice24	3901	2788	3890	3450	3563	1293	5182	4280	3868	1481	4954	3140	5857	3191	3950	1829
	Slice25	3760	2921	3790	3515	3806	1223	5114	3819	3970	1245	5034	3297	5656	3231	3937	1768

## Sheet: KD-72hr(2min)
		260417-2	2min_5sec
		GB01-1-2		GB01-2-1		GB01-3-1		GB01-4-1		GB01-5-1		GB01-6-1		GB01-7-1		GB01-8-1		GB01-9-1		GB01-10-1		GB01-11-1		a
		RE	Golgi	RE	Golgi	RE	Golgi	RE	Golgi	RE	Golgi	RE	Golgi	RE	Golgi	RE	Golgi	RE	Golgi	RE	Golgi	RE	Golgi
	Projected Area	21311	11471	16594	10675	31978	13984	16980	9685	28932	7626	26366	5540	33242	8513	29644	10410	22942	10425	16664	7081	12605	10427
	Area per Slice	4655.48	4344.84	4047	4185.36	5336.64	6193.6	4845.12	4296.48	4914.64	3674.6	5693.48	2715.16	8367.52	3990.2	6157.2	5339.2	5926.64	5840.68	3555.48	2876.48	2502.84	4962.24
	Projected Area / Area per Slice	4.57762	2.64014	4.10032	2.55056	5.99216	2.25781	3.50456	2.25417	5.8869	2.07533	4.63091	2.0404	3.97274	2.13348	4.81453	1.94973	3.871	1.78489	4.68685	2.46169	5.03628	2.10127
	RE/Golgi
	Slice1	4631	4710	3244	4252	4735	6207	5166	4260	4873	3520	5496	2880	7925	4246	6628	4966	5849	5989	3607	2851	2592	4300
	Slice2	4620	4501	3687	4154	4897	6133	5011	4367	5042	3694	5247	2723	8999	4169	6270	5198	6377	6096	3622	2936	2455	4717
	Slice3	4041	4574	3840	4227	4959	6190	5184	4479	4930	3526	5813	2697	8698	4042	6900	5454	6092	5942	3807	2932	2642	5007
	Slice4	4332	4488	3977	3947	4865	6156	4825	4473	4995	3519	6302	2603	8912	4004	6706	5195	6216	5923	3431	2886	2918	5206
	Slice5	4095	4639	3813	4098	5111	6162	5074	4640	4815	3744	6224	2775	8679	4139	6984	5235	5708	6082	3796	2934	2679	5017
	Slice6	4007	4288	3688	4257	4850	6004	4938	4747	4873	3595	6142	2728	8058	3980	7394	5303	6045	6016	4044	2815	3102	5054
	Slice7	4345	4417	3595	4325	5490	6328	5337	4832	4930	3438	6352	2795	8363	4105	6862	5287	6046	5927	3420	2778	2878	5084
	Slice8	4162	4064	4032	4327	4696	6327	5228	4434	4762	3607	5811	2626	8266	4049	7160	5412	6497	6160	3927	2850	2835	5001
	Slice9	4403	4327	4175	3943	4577	6194	5018	4439	4686	3710	5796	2611	8122	4020	6845	5345	5763	5984	3696	2798	2948	4867
	Slice10	4555	4515	3804	4178	5207	6069	5151	4602	4428	3784	5922	2778	8600	3987	6112	5420	6045	5893	3546	3023	2917	4909
	Slice11	4523	4697	4249	4182	5395	6338	5125	4361	5360	3820	6094	2660	7829	3894	6712	5382	5961	5661	3622	2918	2564	4968
	Slice12	4964	4388	4174	4285	5578	6321	4751	4579	4739	3640	5553	2621	8678	3957	7241	5356	6266	5765	3421	2762	2426	4956
	Slice13	4373	4504	4301	4212	5685	5922	4716	4349	4466	3669	6116	2630	8097	4031	6635	5540	6243	5880	3683	2588	2131	4836
	Slice14	4844	4439	4279	4256	5471	6329	4716	4183	4985	3795	5644	2700	8443	4069	6577	5407	6176	5792	3786	2792	1919	5009
	Slice15	4791	4230	4101	4120	6307	6206	4777	4352	4811	3778	5402	2710	8204	3940	5858	5325	6377	5632	4230	2898	2128	5067
	Slice16	4503	4401	3904	4192	5953	6143	4961	4214	4976	3703	5991	2727	8328	3957	5920	5351	5980	5637	4083	2816	2283	5134
	Slice17	4869	4079	4025	4099	5269	6414	4649	4248	5030	3602	5964	2661	8458	3940	5773	5485	6050	5504	3788	2777	1848	4843
	Slice18	5201	4213	4116	4253	5528	6216	4948	4405	5282	3870	5510	2671	8524	3905	5572	5380	5640	5554	3322	2925	2162	4816
	Slice19	5366	4202	4116	4115	5730	6198	4703	3906	5119	3671	5769	2775	8321	3868	5585	5365	6071	5873	3008	2962	2081	5215
	Slice20	4924	4297	4238	4177	5501	6046	4660	3921	5215	3818	5610	2737	8636	3898	5201	5501	5837	5764	3126	2968	2944	5074
	Slice21	5080	4159	4089	4247	5480	6091	4537	3812	5161	3585	5768	2714	8171	4010	5003	5236	5464	5755	3503	2948	2755	5226
	Slice22	5029	4208	4280	4080	5632	6378	4216	3945	4869	3535	4705	2794	8715	3928	5176	5367	5649	5880	3379	2808	2643	5026
	Slice23	4886	4287	4747	4091	5464	6069	4821	4101	4936	3736	5348	2813	8210	3940	4884	5368	5436	5696	3421	2998	2366	4916
	Slice24	5162	4114	4315	4259	5455	6124	4083	3782	4692	3732	4671	2794	7759	3872	4922	5282	5250	5845	2895	3043	2026	4958
	Slice25	4681	3880	4386	4358	5581	6275	4533	3981	4891	3774	5087	2656	8193	3805	5010	5320	5128	5767	2724	2906	2329	4850

## Sheet: Fig2g
Condition	Group	Projected Area / Area per Slice			BFA- Golgi	BFA+ Golgi	BFA- RE	BFA+ RE
B4 BFA-2m	RE	4.12353		STDEV.P	0.332062	0.183072	0.404004	0.635769
B4 BFA-2m	Golgi	1.96147		mean	2.11564	2.28247	4.23007	3.35294
B4 BFA-2m	RE	4.19256
B4 BFA-2m	Golgi	1.92752			BFA-vsBFA+(RE)
B4 BFA-2m	RE	4.36848		p_Value	0.0239558
B4 BFA-2m	Golgi	2.12658
B4 BFA-2m	RE	4.11614
B4 BFA-2m	Golgi	1.81411
B4 BFA-2m	RE	3.67495
B4 BFA-2m	Golgi	2.03164
B4 BFA-2m	RE	4.89652
B4 BFA-2m	Golgi	1.88295
B4 BFA-2m	RE	3.37097
B4 BFA-2m	Golgi	2.06524
B4 BFA-2m	RE	4.02511
B4 BFA-2m	Golgi	1.70264
B4 BFA-2m	RE	4.702
B4 BFA-2m	Golgi	2.13851
B4 BFA-2m	RE	3.87354
B4 BFA-2m	Golgi	1.74576
B4 BFA-2m	RE	3.98732
B4 BFA-2m	Golgi	1.9766
B4 BFA-2m	RE	4.79656
B4 BFA-2m	Golgi	2.84189
B4 BFA-2m	RE	4.42425
B4 BFA-2m	Golgi	2.32806
B4 BFA-2m	RE	4.50988
B4 BFA-2m	Golgi	2.39685
B4 BFA-2m	RE	4.38932
B4 BFA-2m	Golgi	2.79474
B4 BFA+2m	RE	3.58171
B4 BFA+2m	Golgi	2.39722
B4 BFA+2m	RE	3.06594
B4 BFA+2m	Golgi	2.41404
B4 BFA+2m	RE	4.48768
B4 BFA+2m	Golgi	2.47778
B4 BFA+2m	RE	2.91274
B4 BFA+2m	Golgi	2.08853
B4 BFA+2m	RE	2.71663
B4 BFA+2m	Golgi	2.03479

## Sheet: Fig7j 
Condition	Group	Projected Area / Area per Slice			B4 Golgi	B4 RE	AP1DKO Golgi	AP1DKO RE	AP1QKO Golgi	AP1QKO RE
B4 BFA-2m	RE	5.04878		STDEV.P	0.332062	0.404004	0.256113	0.680722	0.33008	0.648451
B4 BFA-2m	Golgi	2.04897		mean	2.11564	4.23007	2.26921	3.87658	2.69873	3.03274
B4 BFA-2m	RE	5.29703
B4 BFA-2m	Golgi	2.05549			B4vsAP1DKO(RE)	B4vsAP1QKO(RE)		B4vsAP1DKO(RE)	B4vsAP1QKO(RE)
B4 BFA-2m	RE	5.38269		p_Value	1.81354e-05	2.21201e-06	p_Value(Holm)	1.81354e-05	4.42402e-06
B4 BFA-2m	Golgi	2.30226
B4 BFA-2m	RE	5.12135
B4 BFA-2m	Golgi	1.98765
B4 BFA-2m	RE	4.31072
B4 BFA-2m	Golgi	2.14917
B4 BFA-2m	RE	6.22807
B4 BFA-2m	Golgi	1.98524
B4 BFA-2m	RE	4.0046
B4 BFA-2m	Golgi	2.26367
B4 BFA-2m	RE	4.8737
B4 BFA-2m	Golgi	1.85047
B4 BFA-2m	RE	6.06648
B4 BFA-2m	Golgi	2.29856
B4 BFA-2m	RE	4.60789
B4 BFA-2m	Golgi	1.84823
B4 BFA-2m	RE	4.90388
B4 BFA-2m	Golgi	2.1455
B4 BFA-2m	RE	5.96436
B4 BFA-2m	Golgi	3.24025
B4 BFA-2m	RE	5.44683
B4 BFA-2m	Golgi	2.62421
B4 BFA-2m	RE	5.60728
B4 BFA-2m	Golgi	2.64188
B4 BFA-2m	RE	5.45937
B4 BFA-2m	Golgi	3.10752
AP1DKO_1A8 2m	RE	4.78529
AP1DKO_1A8 2m	Golgi	2.42926
AP1DKO_1A8 2m	RE	3.09639
AP1DKO_1A8 2m	Golgi	2.02786
AP1DKO_1A8 2m	RE	4.3721
AP1DKO_1A8 2m	Golgi	2.62905
AP1DKO_1A8 2m	RE	2.70373
AP1DKO_1A8 2m	Golgi	2.85268
AP1DKO_1A8 2m	RE	3.54226
AP1DKO_1A8 2m	Golgi	2.09299
AP1DKO_1A8 2m	RE	3.79866
AP1DKO_1A8 2m	Golgi	2.17017
AP1DKO_1A8 2m	RE	4.67979
AP1DKO_1A8 2m	Golgi	2.31105
AP1DKO_1A8 2m	RE	4.95648
AP1DKO_1A8 2m	Golgi	2.43571
AP1DKO_1A8 2m	RE	3.46633
AP1DKO_1A8 2m	Golgi	2.09952
AP1DKO_1A8 2m	RE	4.04267
AP1DKO_1A8 2m	Golgi	2.02958
AP1DKO_1A8 2m	RE	3.81162
AP1DKO_1A8 2m	Golgi	2.04195
AP1DKO_1A8 2m	RE	3.2636
AP1DKO_1A8 2m	Golgi	2.11064
AP1QKO_1A9 2m	RE	3.8369
AP1QKO_1A9 2m	Golgi	2.61745
AP1QKO_1A9 2m	RE	2.75499
AP1QKO_1A9 2m	Golgi	3.26293
AP1QKO_1A9 2m	RE	2.2406
AP1QKO_1A9 2m	Golgi	2.84559
AP1QKO_1A9 2m	RE	3.58493
AP1QKO_1A9 2m	Golgi	2.68721
AP1QKO_1A9 2m	RE	2.23268
AP1QKO_1A9 2m	Golgi	2.532
AP1QKO_1A9 2m	RE	2.60374
AP1QKO_1A9 2m	Golgi	2.41081
AP1QKO_1A9 2m	RE	3.03532
AP1QKO_1A9 2m	Golgi	2.16921
AP1QKO_1A9 2m	RE	3.97271
AP1QKO_1A9 2m	Golgi	3.06466

## Sheet: FigS3e
Condition	Group	Projected Area / Area per Slice			B4 Golgi	B4 RE	BIG1/2 KD Golgi	BIG1/2 KD RE
B4 BFA-2m	RE	5.04878		STDEV.P	0.410815	0.606382	0.248868	0.750378
B4 BFA-2m	Golgi	2.04897		mean	2.30327	5.22153	2.2045	4.64308
B4 BFA-2m	RE	5.29703
B4 BFA-2m	Golgi	2.05549			BFA-vsBFA+(RE)
B4 BFA-2m	RE	5.38269		p_Value	0.0294011
B4 BFA-2m	Golgi	2.30226
B4 BFA-2m	RE	5.12135
B4 BFA-2m	Golgi	1.98765
B4 BFA-2m	RE	4.31072
B4 BFA-2m	Golgi	2.14917
B4 BFA-2m	RE	6.22807
B4 BFA-2m	Golgi	1.98524
B4 BFA-2m	RE	4.0046
B4 BFA-2m	Golgi	2.26367
B4 BFA-2m	RE	4.8737
B4 BFA-2m	Golgi	1.85047
B4 BFA-2m	RE	6.06648
B4 BFA-2m	Golgi	2.29856
B4 BFA-2m	RE	4.60789
B4 BFA-2m	Golgi	1.84823
B4 BFA-2m	RE	4.90388
B4 BFA-2m	Golgi	2.1455
B4 BFA-2m	RE	5.96436
B4 BFA-2m	Golgi	3.24025
B4 BFA-2m	RE	5.44683
B4 BFA-2m	Golgi	2.62421
B4 BFA-2m	RE	5.60728
B4 BFA-2m	Golgi	2.64188
B4 BFA-2m	RE	5.45937
B4 BFA-2m	Golgi	3.10752
BIG1/2 KD72hr	RE	4.57762
BIG1/2 KD72hr	Golgi	2.64014
BIG1/2 KD72hr	RE	4.10032
BIG1/2 KD72hr	Golgi	2.55056
BIG1/2 KD72hr	RE	5.99216
BIG1/2 KD72hr	Golgi	2.25781
BIG1/2 KD72hr	RE	3.50456
BIG1/2 KD72hr	Golgi	2.25417
BIG1/2 KD72hr	RE	5.8869
BIG1/2 KD72hr	Golgi	2.07533
BIG1/2 KD72hr	RE	4.63091
BIG1/2 KD72hr	Golgi	2.0404
BIG1/2 KD72hr	RE	3.97274
BIG1/2 KD72hr	Golgi	2.13348
BIG1/2 KD72hr	RE	4.81453
BIG1/2 KD72hr	Golgi	1.94973
BIG1/2 KD72hr	RE	3.871
BIG1/2 KD72hr	Golgi	1.78489
BIG1/2 KD72hr	RE	4.68685
BIG1/2 KD72hr	Golgi	2.46169
BIG1/2 KD72hr	RE	5.03628
BIG1/2 KD72hr	Golgi	2.10127
