# Supplementary material for: Reversible control of post-Golgi transport by brefeldin A reveals recycling endosome maturation during glycosylphosphatidylinositol-anchored protein transport
Source: Nat Commun. 2026 Jul 27;17:7262. doi: 10.1038/s41467-026-75784-1 (PMC13408501; doi:10.1038/s41467-026-75784-1)
Supplement: Supplementary file 25 — Source data [file 41467_2026_75784_MOESM25_ESM.zip › source data 260620/Figure 1j.xlsx]

## Sheet: B4 Noco graph
	B4 Noco Cell1															B4 Noco cell2															B4 Noco cell3																		Golgin97
X	1_green	2_green	3_green	4_green	5_green	1_red	2_red	3_red	4_red	5_red	1_blue	2_blue	3_blue	4_blue	5_blue	1_green	2_green	3_green	4_green	5_green	1_red	2_red	3_red	4_red	5_red	1_blue	2_blue	3_blue	4_blue	5_blue	1_green	2_green	3_green	4_green	5_green	1_red	2_red	3_red	4_red	5_red	1_blue	2_blue	3_blue	4_blue	5_blue				mean
0	488.297	266.723	528.043	250.404	396.992	576.139	886.412	521.41	435.355	498	982.743	1317.98	1141.91	620.195	1006.78	751.646	357.799	153.86	959.101	617.902	870.757	1041.14	432.99	838.89	667.678	2123.65	2243.73	497.394	2824.91	1151.88	633.176	383.644	192.901	317.961	316.404	591.549	460.595	218.477	397.661	1012.59	1203.25	752.552	518.552	608.917	934.117			0	0.00866843
0.041	475.035	259.039	495.765	296.502	379.504	552.756	955.352	498.262	424.693	519.56	985.644	1375.57	1182.56	659.962	1045.74	703.197	334.771	163.785	942.566	677.279	874.812	861.178	434.701	810.68	650.883	2206.61	1842.68	541.076	2796.28	1146.27	677.935	398.705	187.469	353.546	326.418	553.58	467.63	230.934	353.529	1060.12	1189.66	805.301	542.338	556.392	960.707			0.041	0.00893058
0.083	466.248	262.894	449.009	345.555	359.148	525.513	1010.39	469.659	444.83	512.784	989.879	1417.14	1220.68	718.271	1085.71	704.313	309.644	182.842	943.848	734.946	852	743.775	430.261	768.979	632.814	2185.03	1544.25	575.676	2740.01	1140.01	694.579	410.846	190.159	414.753	363.892	517.057	480.393	259.373	294.83	1151.96	1161.38	871.64	587.832	521.621	1022.77			0.083	0.00969238
0.124	453.175	279.202	399.135	395.552	343.348	516.734	1022.26	439.871	496.153	476.565	998.531	1436.18	1247.33	802.884	1121.55	754.046	285.336	212.888	950.085	766.789	809.354	692.076	416.707	736.083	622.189	2073.44	1342.19	594.426	2646.64	1125.93	674.529	421.957	202.083	479.874	431.307	487.156	518.276	297.731	236.231	1352.69	1111.28	957.34	654.357	508.483	1131.38			0.124	0.0107108
0.166	429.612	305.631	351.786	456.826	336.998	560.492	989.217	417.144	578.828	426.09	1015.81	1435.64	1261.78	923.308	1148.04	832.153	267.215	254.589	953.644	764.992	764.186	720.637	396.691	745.901	629.151	1928.56	1211.98	593.27	2523.94	1095.14	619.449	435.992	223.529	518.793	536.798	474.36	612.545	340.026	192.12	1763.24	1037.04	1073.06	735.542	512.734	1296.02			0.166	0.0118022
0.207	396.743	336.54	311.877	548.335	339.381	701.912	950.306	414.469	678.175	399.588	1049.81	1428.61	1258.84	1082.56	1163.78	902.2	256.65	305.852	941.734	743.368	740.03	864.139	382.776	842.354	660.731	1808.96	1136.21	574.653	2393.01	1056.41	542.201	454.302	252.419	514.605	689.918	498.078	824.705	386.108	176.319	2531.66	946.407	1237.43	821.756	529.47	1525.27			0.207	0.012866
0.249	366.286	366.457	279.144	685.9	349.876	1006.59	973.598	447.525	785.802	448.208	1115.94	1435.4	1250.78	1272.96	1174.97	924.217	251.82	365.062	914.193	723.684	761.239	1177.6	398.422	1101.26	727.097	1765.68	1107.42	549.645	2286.02	1026.39	459.923	475.614	282.734	464.8	890.494	589.953	1228.35	449.11	207.598	3834.61	860.761	1463.42	904.556	551.709	1826.67			0.249	0.0139388
0.29	355.723	392.462	255.055	876.125	374.526	1575.69	1147.33	551.049	901.659	643.96	1241.43	1480.08	1252.34	1472.01	1200.89	877.209	252.532	430.931	872.094	723.898	855.525	1751.9	481.062	1628.92	853.832	1832.61	1130.48	540.534	2253.03	1068.86	386.891	496.977	306.294	388.676	1125.85	799.943	1950.09	560.09	313.943	5846.34	814.466	1766.86	983.459	573.199	2209.79			0.29	0.0152132
0.331	384.506	416.066	241.409	1097.66	429.85	2573.99	1573.16	778.738	1046.1	1091.84	1472.32	1585.89	1291.58	1658.58	1280.09	764.31	258.937	503.048	825.376	741.721	1062.21	2709.91	685.082	2607.33	1094.21	2031.29	1227.1	582.984	2341.39	1236.72	329.277	513.948	318.67	307.859	1377.76	1206.34	3157.97	773.416	535.013	8650.92	852.95	2152.1	1071.87	600.049	2684.09			0.331	0.0168713
0.373	468.004	446.134	245.248	1321.58	541.071	4252.98	2385.17	1236.75	1269.33	1923.52	1882.22	1778.32	1415.96	1824.13	1476.9	618.008	283.49	583.482	793.686	756.624	1451.91	4210.81	1104.16	4274.46	1553.68	2376.03	1437.16	729.319	2609.07	1644.6	284.242	526.806	324.392	241.818	1637.07	1926.72	5032.04	1176.85	940.464	12123.7	1036.34	2627.14	1199.63	655.891	3264.72			0.373	0.0193179
0.414	616.14	504.714	280.236	1542.28	752.408	6934.58	3750.15	2136.15	1657.88	3296.22	2587.73	2096.4	1684.93	2016.65	1896.95	474.344	343.687	675.96	794.974	749.008	2157.63	6394.92	1894.34	7002.89	2420.83	2876.49	1828.36	1067.27	3159.4	2439.25	243.837	536.275	342.571	200.125	1931.09	3109.63	7706.41	1905.51	1628.6	15878.4	1453.08	3216.74	1416.43	786.525	3988.62			0.414	0.0232865
0.456	831.008	637.85	361.074	1810.18	1131.31	10863.4	5781.71	3865.7	2367.75	5298.37	3769.57	2597.98	2210.16	2327.71	2702.8	370.02	474.963	785.991	850.144	716.723	3389.52	9282	3294.14	10864.1	3980.78	3529.43	2508.53	1740.5	4075.02	3856.4	201.313	547.945	407.905	187.028	2329.85	4865.25	11400.9	3145.02	2724.88	19355.4	2238.05	4008.43	1798.18	1072.7	4950.36			0.456	0.0302332
0.497	1111.59	923.212	514.007	2253.16	1781.82	15854.6	8508.55	7109.73	3704.3	7868.15	5691.01	3388.1	3152.46	2941.19	4123.05	325.578	716.814	927.159	965.249	684.5	5408.46	12664	5633.58	15730.3	6551.48	4344.85	3631.2	3012.68	5541.67	6220.14	157.132	567.702	574.258	213.02	2922.36	7107.41	15860.3	5074.69	4310.24	21809.8	3574.12	5104.3	2462.23	1663.69	6314.85			0.497	0.0423894
0.539	1462.06	1468.92	776.338	3042.91	2846.23	20916.8	11790	12828.8	6150.21	10758.4	8696.81	4647.43	4792.26	4125.23	6442.14	355.626	1117.38	1122.53	1144.76	684.199	8432.69	16013.2	9099.13	20570.7	10248.6	5392.55	5428.76	5273.69	7745.04	9858.49	123.36	606.212	925.351	304.375	3775.71	9389.42	20776.2	7701.49	6325.6	22461.4	5643.69	6679.34	3590.03	2807.91	8315.04			0.539	0.0627188
0.58	1907.8	2358.21	1211.48	4364.82	4427.49	24370.3	15299.4	21844	10281.4	13601	13159.9	6646.05	7498.94	6280.11	9902.22	485.414	1705.29	1405.78	1403.59	766.223	12246.7	18529.9	13420.1	23911.5	14413	6843.52	8111.91	9060.88	10793.8	14983.5	125.217	688.116	1586.08	503.124	4813.4	10956.3	25474.7	10614	8514.21	20905.8	8500.79	8871.42	5440.29	4937.07	11120			0.58	0.0940443
0.621	2509.06	3552.23	1920.01	6295.63	6471.36	24774.4	18380	33389.1	16296.9	15921.4	19346.8	9721.63	11737.1	9920.46	14575.4	771.687	2491.13	1819.59	1774.93	1003.33	15898.3	19465.8	17421.3	24608.8	17670.1	8986.65	11823.6	14813.1	14873.9	21402.8	206.12	884.021	2723.48	888.411	5734.31	11147.2	28846.3	12988.4	10304.7	17452.2	11919.4	11734	8358.01	8690.78	14659.7			0.621	0.137967
0.663	3366.3	4833.55	3056.22	8789.53	8682.73	21971.9	20151.2	43836.1	23092.7	17291.2	27199.9	14216.8	17898.7	15663	20225.4	1317.89	3426.87	2407.82	2343.38	1550.46	18023.7	18428.2	19325	22169.8	18599.7	12308.3	16196	22282.8	19581.4	28592	442.759	1310.83	4485.77	1549.33	6129.62	9872.07	30386	13922.2	11216.1	13102.6	15369.7	15069.5	12674.2	14480.1	18545.4			0.663	0.194557
0.704	4621.03	5939.19	4927.64	11529.1	10728.6	17172.6	20026.5	47653.6	27609.6	17471.9	36079.9	20171.9	25786.7	23462.4	26265.5	2320.68	4497.27	3222.88	3220.71	2702.32	17610.5	15719.6	18069.8	17851.6	16792.4	17342.9	20577.6	30384.8	24498.9	35379.8	980.22	2196.63	6897.56	2594.9	5820.93	7680.39	29076	13045	11056.4	9010.21	18232	18508.5	18506.8	22227.5	22069.3			0.704	0.265242
0.746	6429.44	6875.87	7783.76	14178.9	12556.3	12032.6	17942.7	43862.4	27249.9	16489.3	44622.7	27185.7	34573.6	32179.5	31871.2	4051.19	5669.88	4263.41	4520.29	4962.52	15017.4	12182.9	14185.7	12828.8	13262.6	24435.9	23701.6	36662	28779.4	40588.1	2079.84	3894.95	9807.87	4074.73	5137.57	5349.84	25345.2	10788.9	9880.58	5832.06	20126	21563.2	25479.6	30815.2	24690.1			0.746	0.355128
0.787	8862.17	7934.81	12090.4	16458.5	14426.2	7725.45	14558.3	34065.1	22088.1	14691.6	50922.3	34155.6	42286.8	39257	35884.5	6866.28	6907.15	5487.19	6248.93	8893.67	11384.6	8702.42	9509.29	8579.72	9296.81	33327.9	24604.6	38779.1	31283.6	42950.4	4125.66	6657.84	12996.1	5775.34	4652.32	3426.9	19645.3	8042.19	8093.19	3664.37	21070.6	23754.1	32541.5	37447.1	26190.7			0.787	0.470369
0.829	11696	9520.54	18103.1	17941.6	16618.3	4662.89	10794.1	21627.8	14838.9	12543.4	53166.2	39438.5	46691.4	41606.1	37287	10912.8	8180.54	6715.65	8327.83	14281.6	7948.03	5910.85	5599.65	5409.11	5975.79	42371.9	22929.8	35637.5	31864.1	41932.6	7475.11	10369.5	16335.4	7473.53	4796.79	2082.88	13782.4	5570.31	6175.36	2318.91	21356.9	25100.2	38132.2	40292.1	26798.1			0.829	0.609439
0.87	14252.4	11893.3	24681.3	18074.8	18915.2	2722.4	7428.61	11710.5	8611.89	10325.4	50510.2	41412	46127.1	37807.9	35343.9	15825.9	9248.27	7598.26	10371.7	19200.3	5253.81	3927.95	3037.85	3348.43	3590.02	48224.2	19292.8	28440.1	29951.6	37754.2	12094.8	14391.4	19784.2	8920.29	5926.21	1242.8	8719.79	3721.97	4436.62	1529.8	21280.3	25386.7	40781.2	38531.8	26837.7			0.87	0.749311
0.912	15605.4	14834.9	30629.3	16434.5	20373.6	1588.72	4816.29	5634.37	4493.91	8183.06	43552.4	39223.9	40521.7	29599.3	30098.3	20630.3	10006.2	7800.39	12095.6	20995.3	3391.15	2667.75	1586.73	2105.62	2084.11	48742.4	14856.2	19842.7	26534	31304.2	17237.3	18355.6	23152.5	9943.42	8343.2	756.675	5212.58	2500.46	3065.82	1090.34	20942.4	24919.8	39835.5	32985.7	26440.5			0.912	0.858166
0.953	15204.3	17292.5	33277.2	13277.3	19710.1	965.244	2993.91	2489.64	2214.83	6195.17	34134	33390.9	31829.8	20194	22894.1	24044.1	10028.6	7177.43	13165.9	18892.3	2179.63	1911.42	849.846	1386.41	1205.02	43934.4	10683.4	12343.6	22222.2	24031.7	21604.3	22216.6	25863.9	10685	11985.3	494.167	3026.53	1761.27	2111.39	870.109	20215.6	23650.6	35787.2	26095.8	25524.4			0.953	0.904538
0.994	13309	17730.7	31065.8	9559.8	16505.2	643.77	1840.83	1053.48	1116.88	4450.7	24457.9	25511.2	22360.2	12435.8	15581.3	24991.3	9338.08	5925.99	13546.2	14498.1	1421.2	1490.64	510.426	1005.39	729.168	34041	7379.49	7074.7	17750.9	17160	24013	25818.8	27024.3	11210.4	16156	366.552	1781.96	1346.19	1498.88	783.841	18855.4	21887.4	29936.1	19259.1	23771.8			0.994	0.878928
1.036	10735.3	15393.1	24681.1	6344.61	11822	496.424	1174.35	439.519	625.616	3082.78	16200.5	17571.3	14355.7	7234.82	9666.56	23142.6	7835.3	4447.42	13349.5	10213.1	960.724	1271.35	388.541	817.139	493.153	23188.7	5040.04	3903.16	13792.9	11492.8	23984.5	27806.2	25884	11393.2	19387.6	318.668	1126	1130.36	1139.5	775.24	16701.5	19565.4	23688.3	13568.8	20931.9			1.036	0.78908
1.077	8244.5	11336.8	16744.5	4094.68	7363.09	449.153	815.595	209.411	440.518	2131.9	10092.4	11018.1	8591	4173.28	5688.29	18905.8	6008.99	3126.85	12644.6	6957.08	691.694	1168.36	388.909	746.125	395.491	14216.7	3516.68	2224.56	10293.8	7327.43	21788	26554.3	22402.6	11227.1	20287	315.054	794.227	1022.95	949.121	799.975	13852.2	16946.1	18013	9323.82	17174			1.077	0.658156
1.119	6202.19	7300.29	9703.78	2723.84	4185.83	457.379	640.442	172.729	396.946	1553.93	6053.77	6420.01	4914.15	2529.82	3370.83	13626.3	4180.35	2122.13	11597.7	4743.36	540.819	1125.22	457.372	732.426	372.605	8098.22	2572.55	1420.96	7617.6	4506.53	18111.8	22098	17414.3	10319.1	18483.3	333.097	642.312	960.05	863.179	822.482	10684.8	14081.2	13327.8	6260.02	13036.9			1.119	0.51108
1.16	4637.39	4332.68	4947.94	1972.58	2330.68	494.543	562.101	230.094	397.974	1269.06	3599.45	3582	2801.47	1718.74	2166.31	8802.2	2743.33	1435.94	10150.8	3250.39	459.335	1101.09	560.851	748.979	381.626	4470.77	2024.7	1120.23	5480.49	2724.73	13767	15945.4	12190.2	8571.95	14739.1	358.442	589.509	901.379	826.823	820.759	7683.25	11136.4	9667.35	4227.55	9185.5			1.16	0.370391
1.202	3440.4	2515.71	2247.33	1558.32	1382.64	543.892	524.024	319.721	386.601	1200.91	2196.58	1987.05	1633.96	1336.98	1615.18	5297.44	1751.92	1002.78	8325.67	2210.28	414.159	1078.01	675.291	765.391	394.326	2495.78	1722.55	1117.43	3935.14	1677.91	9535.43	10378.3	7769.79	6372.59	10505.3	383.848	587.241	829.756	802.879	789.329	5212.48	8383.99	6900.29	2914.57	6086.18			1.202	0.251847
1.243	2507.21	1493.52	915.132	1303.59	955.27	593.63	496.137	398.47	355.634	1296.09	1435.09	1144.41	1038.48	1173.33	1434.21	3143.11	1150.59	741.148	6352.79	1481.42	385.886	1042.07	791.763	776.69	397.058	1486.79	1575.86	1303.79	2839.38	1096.99	6024.31	6253.05	4589.3	4187.45	6883.33	406.687	603.295	746.066	771.931	735.721	3404.52	5990.88	4858.7	2066.77	3865.66			1.243	0.161337
1.284	1783.06	936.521	340.497	1123.2	796.676	636.593	468.182	444.474	321.7	1508.83	1052.18	735.659	763.055	1118.34	1443.36	1973.62	812.072	588.758	4381.81	982.336	365.323	996.26	911.793	777.315	387.206	1003.96	1518.55	1598.13	2083.52	801.438	3510.03	3605.15	2564.85	2535.41	4282.02	426.874	620.267	660.378	717.403	674.629	2198.96	4117.68	3386.72	1549.75	2400.81			1.284	0.0981873
1.326	1243.11	624.232	119.997	993.724	778.78	666.942	440.531	454.958	306.489	1783.7	894.243	568.294	667.873	1116.1	1529.49	1392.2	638.707	503.01	2844.84	676.562	351.484	939.321	1044.36	769.195	369.672	795.731	1507.52	1921.03	1618.96	676.46	1927.18	2048	1383.49	1482.02	2617.03	445.014	626.4	582.391	646.974	614.822	1449.62	2775.52	2349.26	1227.91	1487.01			1.326	0.0583218
1.367	864.184	443.02	70.017	928.502	838.962	681.163	417.697	449.715	317.966	2043.49	872.97	536.814	686.839	1137.8	1614.44	1148	557.38	457.655	1748.27	521.343	347.158	880.62	1200.76	759.327	350.223	731.065	1515.57	2197.3	1334.68	629.925	1027.36	1190.03	733.066	875.936	1617.81	462.093	621.682	517.752	571.76	560.542	1010.13	1887.38	1633.05	1017.42	935.456			1.367	0.0349456
1.409	613.922	331.761	106.76	934.427	936.927	678.611	403.732	441.568	353.666	2173.79	932.57	577.304	766.016	1174.57	1650.28	1071.83	528.58	433.72	1080.54	481.302	353.371	823.414	1379.57	748.821	334.164	729.602	1521.38	2380	1196.84	627.476	555.388	752.73	390.41	551.211	1040.15	478.595	604.467	467.873	502.975	513.253	768.734	1325.77	1144.76	872.625	613.97			1.409	0.0225964
1.45	457.454	262.846	180.586	999.035	1034.61	660.838	399.885	442.862	403.592	2111.2	1031.55	649.01	876.725	1224.49	1625.69	1057.58	530.429	420.996	716.579	514.805	368.715	780.36	1560.97	742.946	322.601	745.132	1518.9	2450.36	1153.43	625.578	329.307	578.159	219.378	378.29	712.491	493.898	582.776	431.572	453.305	471.055	649.899	999.606	817.784	765.655	434.018			1.45	0.0168696
1.492	364.753	222.788	252.037	1087.07	1095.67	632.399	405.661	458.42	453.831	1867.44	1134.7	727.236	1003.45	1290.81	1559.42	1034.47	551.495	414.415	538.316	579.201	387.728	754.193	1705.51	738.193	315.482	752.035	1501.01	2417.61	1172.58	628.158	239.375	532.998	142.065	281.176	524.888	507.163	558.635	406.057	427.47	432.625	604.353	817.904	602.272	682.043	341.697			1.492	0.0145506
正規化	(X-Xmin)/(Xmax-Xmin)
Max	15605.4	17730.7	33277.2	18074.8	20373.6	24774.4	20151.2	47653.6	27609.6	17471.9	53166.2	41412	46691.4	41606.1	37287	24991.3	10028.6	7800.39	13546.2	20995.3	18023.7	19465.8	19325	24608.8	18599.7	48742.4	24604.6	38779.1	31864.1	42950.4	24013	27806.2	27024.3	11393.2	20287	11147.2	30386	13922.2	11216.1	22461.4	21356.9	25386.7	40781.2	40292.1	26837.7
Min	355.723	222.788	70.017	250.404	336.998	449.153	399.885	172.729	306.489	399.588	872.97	536.814	667.873	620.195	1006.78	325.578	251.82	153.86	538.316	481.302	347.158	692.076	382.776	732.426	315.482	729.602	1107.42	497.394	1153.43	625.578	123.36	383.644	142.065	187.028	316.404	315.054	460.595	218.477	176.319	432.625	604.353	752.552	518.552	508.483	341.697
0	0.00869358	0.00250943	0.013793	0	0.00299422	0.00522034	0.0246326	0.00734362	0.00471984	0.00576443	0.00209918	0.019111	0.0102999	0	0	0.0172737	0.0108399	0	0.0323484	0.00665886	0.0296211	0.018593	0.0026509	0.00445896	0.0192623	0.0290348	0.0483593	0	0.0544267	0.0124348	0.0213405	0	0.00189107	0.011684	0	0.0255253	0	0	0.0200494	0.0263275	0.0288589	0	0	0.00252451	0.0223588
0.041	0.00782392	0.00207054	0.012821	0.00258623	0.00212142	0.00425907	0.028123	0.00685609	0.00432933	0.0070273	0.00215466	0.02052	0.0111832	0.00097026	0.00107398	0.0153095	0.00848448	0.00129798	0.0310772	0.00955332	0.0298505	0.00900737	0.00274123	0.00327746	0.0183437	0.0307628	0.0312914	0.00114107	0.0534944	0.0123022	0.023214	0.00054922	0.001689	0.0148594	0.000501437	0.0220201	0.000235084	0.000909022	0.0160519	0.0284853	0.0282043	0.00214129	0.000590772	0.00120424	0.0233624
0.083	0.00724771	0.00229073	0.011413	0.00533824	0.00110548	0.00313913	0.0309095	0.00625368	0.00506687	0.0066304	0.00223564	0.0215369	0.0120115	0.00239292	0.00217568	0.0153547	0.00591441	0.00379022	0.0311758	0.0123644	0.02856	0.00275379	0.00250683	0.00153093	0.0173555	0.0303133	0.0185905	0.00204489	0.0516623	0.0121545	0.0239107	0.000991959	0.00178907	0.0203213	0.00237789	0.0186484	0.000661578	0.00298429	0.0107349	0.0326544	0.0268415	0.00483426	0.0017207	0.000330237	0.0257048
0.124	0.00639044	0.00322219	0.00991106	0.00814322	0.00031692	0.00277822	0.0315105	0.00562631	0.00694662	0.00450889	0.00240109	0.0220028	0.0125904	0.00445736	0.0031633	0.017371	0.00342812	0.00771959	0.0316553	0.0139167	0.0261474	0	0.00179129	0.000153164	0.0167744	0.0279892	0.0099913	0.00253468	0.0486218	0.0118218	0.0230715	0.00139714	0.00223263	0.0261324	0.0057536	0.015888	0.00192749	0.00578338	0.0054269	0.0417665	0.0244272	0.00831317	0.00337298	0	0.0298039
0.166	0.00484529	0.00473173	0.00848519	0.0115809	0	0.0045771	0.0298375	0.00514766	0.00997467	0.00155234	0.00273158	0.0219894	0.0129043	0.00739554	0.00389359	0.0205376	0.00157465	0.0131732	0.0319289	0.0138291	0.0235922	0.00152133	0.000734601	0.000564365	0.0171552	0.0249717	0.00444982	0.00250449	0.0446267	0.0110943	0.0207659	0.00190894	0.00303041	0.0296054	0.0110359	0.0147067	0.00507762	0.00886977	0.00143127	0.0604034	0.0208499	0.0130107	0.00538937	0.000106853	0.0360178
0.207	0.0026899	0.00649716	0.00728337	0.0167148	0.000118932	0.0103908	0.0278675	0.00509132	0.0136133	0	0.00338162	0.0218176	0.0128406	0.0112811	0.00432749	0.0233775	0.000494027	0.0198773	0.0310133	0.012775	0.0222256	0.00916509	0	0.00460404	0.0188824	0.0224806	0.00122504	0.00201817	0.0403631	0.0101792	0.0175323	0.00257664	0.0041051	0.0292317	0.0187032	0.0168963	0.0121672	0.0122325	0	0.0952859	0.0164825	0.019683	0.00753066	0.000527529	0.0446697
0.249	0.000692672	0.00820593	0.00629765	0.0244326	0.000642723	0.0229159	0.0290468	0.00578751	0.0175553	0.00284789	0.00464632	0.0219837	0.0126655	0.0159267	0.004636	0.0242701	0	0.0276207	0.028896	0.0118154	0.0234255	0.0258621	0.000825984	0.0154476	0.022512	0.0215791	0	0.00136491	0.0368795	0.00946981	0.0140882	0.00335381	0.0052328	0.0247873	0.0287467	0.025378	0.0256556	0.0168299	0.00283329	0.154433	0.0123555	0.0288571	0.00958716	0.00108653	0.0560453
0.29	0	0.00969125	0.00557223	0.0351047	0.00187297	0.0463113	0.0378427	0.00796785	0.0217987	0.014314	0.00704607	0.0230768	0.0126994	0.020783	0.00535044	0.0223643	7.28255e-05	0.0362349	0.0256596	0.0118259	0.0287594	0.0564526	0.00518872	0.0375472	0.0294434	0.0229732	0.000981183	0.00112691	0.0358051	0.0104734	0.0110312	0.00413285	0.00610921	0.0179943	0.0405317	0.0447638	0.0497737	0.0249284	0.0124661	0.245756	0.0101247	0.0411749	0.0115469	0.0016267	0.0705045
0.331	0.00188745	0.0110394	0.0051613	0.0475336	0.00463412	0.0873512	0.0594022	0.0127632	0.0270888	0.0405481	0.0114614	0.0256653	0.0135519	0.0253351	0.00753321	0.0177871	0.000727948	0.0456662	0.0220681	0.0126947	0.0404522	0.107482	0.0159593	0.0785255	0.0425902	0.0271113	0.00509309	0.00223579	0.0386824	0.0144392	0.00861951	0.00475172	0.00656959	0.0107825	0.0531457	0.0822812	0.0901364	0.0404954	0.0324909	0.37307	0.0119791	0.0568131	0.0137426	0.0023016	0.0884053
0.373	0.00736286	0.0127568	0.00527691	0.060096	0.010185	0.156374	0.100514	0.0224095	0.0352649	0.0892632	0.0192999	0.0303732	0.0162544	0.0293743	0.012958	0.0118557	0.0032393	0.0561853	0.0196319	0.0134212	0.0624985	0.187428	0.0380835	0.148349	0.0677194	0.0342913	0.0140331	0.00605838	0.0473985	0.0240762	0.00673438	0.0052206	0.00678245	0.00488925	0.0661304	0.148785	0.152761	0.0699351	0.0692171	0.530716	0.0208159	0.0760971	0.0169159	0.00370525	0.110319
0.414	0.0170769	0.0161027	0.00633053	0.072478	0.0207325	0.266613	0.169622	0.0413519	0.0494961	0.169669	0.0327911	0.0381549	0.0220987	0.0340715	0.0245359	0.00603128	0.00939644	0.0682794	0.0197309	0.0130499	0.102422	0.303767	0.0797986	0.262622	0.115146	0.0447148	0.0306818	0.0148864	0.0653184	0.0428513	0.00504306	0.0055659	0.00745869	0.00116873	0.080853	0.257988	0.242129	0.123107	0.131549	0.701161	0.0408976	0.100031	0.0223006	0.00698886	0.137641
0.456	0.031167	0.023707	0.00876489	0.0875082	0.0396432	0.428125	0.272479	0.0777781	0.0754956	0.286943	0.0553915	0.0504259	0.0335107	0.041661	0.0467477	0.00180177	0.0228237	0.0826691	0.0239722	0.0114761	0.172113	0.45755	0.153697	0.424338	0.200462	0.0583142	0.0596288	0.0324726	0.0951328	0.0763339	0.00326305	0.00599147	0.00988908	0	0.100821	0.420063	0.365585	0.213558	0.230851	0.859001	0.0787228	0.132169	0.0317821	0.0141821	0.173938
0.497	0.0495659	0.040006	0.0133703	0.11236	0.0721089	0.633312	0.410537	0.146101	0.124448	0.437467	0.0921351	0.0697559	0.0539852	0.056629	0.0858946	0	0.047561	0.101131	0.032821	0.00990532	0.286329	0.637694	0.277201	0.628145	0.341059	0.0752976	0.107408	0.0657048	0.14289	0.132182	0.00141367	0.00671193	0.0160773	0.00231943	0.13049	0.627054	0.514603	0.354372	0.374456	0.970419	0.143104	0.176655	0.0482751	0.0290374	0.225436
0.539	0.0725481	0.0711753	0.0212702	0.156668	0.125233	0.841414	0.576676	0.26655	0.214032	0.606764	0.149615	0.100565	0.0896148	0.085518	0.149816	0.00121821	0.0885317	0.126681	0.0466208	0.00989065	0.457416	0.816091	0.460154	0.830875	0.543261	0.0971188	0.183909	0.124767	0.214636	0.218144	0	0.00811625	0.0291377	0.0104716	0.17322	0.837723	0.678875	0.546056	0.557009	1	0.24283	0.240592	0.076286	0.0577985	0.300926
0.58	0.101778	0.121969	0.0343741	0.230831	0.204151	0.983389	0.754355	0.456421	0.365341	0.773265	0.234962	0.149461	0.148426	0.138094	0.245187	0.00648008	0.148665	0.163724	0.0665194	0.0138891	0.673182	0.950148	0.688266	0.970794	0.771019	0.127339	0.2981	0.223697	0.31391	0.339231	7.77324e-05	0.011103	0.0537165	0.0282072	0.225181	0.982373	0.835882	0.758588	0.755256	0.929383	0.380504	0.329577	0.122241	0.111317	0.406792
0.621	0.141206	0.190167	0.0557105	0.339155	0.306158	1	0.910324	0.699574	0.585663	0.909181	0.353274	0.224704	0.240512	0.226914	0.373996	0.0180862	0.229044	0.217842	0.0950662	0.0254472	0.879762	1	0.899499	1	0.949159	0.171976	0.456064	0.373958	0.446767	0.4909	0.00346426	0.0182469	0.0960269	0.0625887	0.271294	1	0.948548	0.931856	0.917439	0.772604	0.545237	0.44578	0.194708	0.20567	0.540382
0.663	0.19742	0.263352	0.0899267	0.479069	0.416524	0.884792	1	0.9196	0.834566	0.989415	0.503447	0.334678	0.374391	0.367023	0.529727	0.0402303	0.324753	0.294769	0.138767	0.0521184	1	0.944729	1	0.897847	1	0.241158	0.642144	0.56908	0.600051	0.660757	0.0133698	0.0338111	0.161583	0.121566	0.291088	0.88228	1	1	1	0.575155	0.711494	0.581181	0.301908	0.35119	0.687036
0.704	0.279699	0.326503	0.146282	0.632768	0.518632	0.687492	0.993684	1	1	1	0.67326	0.480366	0.545783	0.557319	0.696214	0.0808856	0.434238	0.401361	0.206212	0.108268	0.976623	0.800453	0.933735	0.716993	0.901153	0.346019	0.82862	0.780722	0.760174	0.821131	0.0358674	0.0661131	0.2513	0.214869	0.275631	0.67995	0.956224	0.935986	0.985533	0.389381	0.849418	0.720785	0.446774	0.54593	0.820033
0.746	0.398286	0.380003	0.232292	0.781431	0.609847	0.476192	0.888181	0.920154	0.986826	0.942448	0.836623	0.651957	0.736705	0.770005	0.850723	0.151044	0.554176	0.53744	0.306119	0.218446	0.829925	0.612071	0.728684	0.506623	0.708106	0.49375	0.961571	0.944696	0.899556	0.944187	0.0818965	0.128045	0.359562	0.346923	0.241413	0.464799	0.831554	0.77135	0.879023	0.245108	0.940686	0.844786	0.619955	0.761789	0.918946
0.787	0.557813	0.440487	0.361983	0.909323	0.703175	0.299125	0.716834	0.713812	0.797772	0.837148	0.957089	0.822474	0.904297	0.942685	0.961345	0.265174	0.680727	0.697485	0.439011	0.410079	0.624414	0.426678	0.481807	0.328663	0.491207	0.67895	1	1	0.981097	1	0.167533	0.228797	0.478161	0.49868	0.217115	0.287278	0.641084	0.570918	0.71712	0.146705	0.986203	0.933724	0.795353	0.92849	0.975581
0.829	0.743645	0.531058	0.543049	0.992529	0.812576	0.173225	0.526255	0.451868	0.532263	0.711319	1	0.95172	1	1	1	0.429229	0.810974	0.858139	0.598829	0.672727	0.429998	0.277982	0.275409	0.19587	0.309573	0.867316	0.928724	0.917935	1	0.975952	0.307738	0.364148	0.60238	0.650219	0.224349	0.163201	0.445168	0.390538	0.5434	0.085628	1	0.98837	0.934209	1	0.998506
0.87	0.911278	0.666583	0.741146	1	0.927213	0.0934522	0.35586	0.242999	0.304193	0.581397	0.94921	1	0.987739	0.90733	0.946442	0.628415	0.920184	0.973566	0.755957	0.912499	0.27758	0.172362	0.140166	0.109564	0.179091	0.989206	0.773939	0.729922	0.937725	0.87723	0.501114	0.510814	0.730675	0.779323	0.280903	0.0856471	0.275993	0.25566	0.385903	0.0498064	0.996306	1	1	0.955753	1
0.912	1	0.8346	0.920262	0.907973	1	0.0468469	0.2236	0.115028	0.153368	0.455913	0.816156	0.946469	0.865945	0.70705	0.801856	0.823196	0.997707	1	0.88848	1	0.172205	0.105236	0.0635589	0.0575126	0.0967298	1	0.585124	0.505342	0.82644	0.724839	0.716375	0.655374	0.855974	0.870623	0.40193	0.0407694	0.158794	0.166523	0.261734	0.029857	0.980026	0.981046	0.976514	0.816346	0.985008
0.953	0.973703	0.974968	1	0.730848	0.966887	0.0212163	0.131334	0.0487967	0.0698948	0.339473	0.636048	0.803768	0.677086	0.477573	0.603287	0.961596	1	0.91853	0.970763	0.897482	0.103667	0.0649492	0.0246576	0.0273906	0.0486504	0.899859	0.407537	0.309448	0.686039	0.553011	0.899175	0.796171	0.956837	0.936802	0.584301	0.0165353	0.0857442	0.112582	0.175281	0.0198596	0.945003	0.929524	0.875966	0.643163	0.950432
0.994	0.849417	1	0.933406	0.522283	0.806932	0.00800062	0.072954	0.0185497	0.0296813	0.237292	0.451012	0.610991	0.471332	0.288285	0.401721	1	0.92937	0.75487	1	0.683279	0.0607607	0.0425365	0.0067389	0.0114325	0.0226253	0.693803	0.266929	0.171813	0.540446	0.390655	1	0.92753	1	0.983682	0.793146	0.00475417	0.0441554	0.0822924	0.119799	0.0159435	0.879462	0.857949	0.730642	0.471314	0.884288
1.036	0.680642	0.866479	0.741139	0.341903	0.573201	0.00194329	0.0392109	0.0056189	0.0116883	0.157167	0.293108	0.416745	0.297409	0.161388	0.238692	0.925048	0.775661	0.561504	0.984873	0.474395	0.0347108	0.0308554	0.000304346	0.00354798	0.00971718	0.467774	0.167366	0.0889659	0.411564	0.256757	0.998808	1	0.957585	1	0.954963	0.000333636	0.0222354	0.0665426	0.0872458	0.0155531	0.775669	0.763689	0.575465	0.328285	0.777108
1.077	0.517309	0.634798	0.502137	0.215675	0.350662	0	0.0210472	0.000772564	0.00490894	0.101469	0.176302	0.256422	0.172154	0.0866904	0.129038	0.753281	0.588861	0.388802	0.930687	0.315676	0.0194911	0.0253697	0.000323773	0.000573747	0.00437585	0.280905	0.102534	0.0451172	0.297629	0.158343	0.906863	0.954349	0.828077	0.985169	1	0	0.0111488	0.0587043	0.0700013	0.0166759	0.638373	0.657359	0.434508	0.221582	0.635278
1.119	0.383384	0.404245	0.290111	0.138767	0.19209	0.000338167	0.0121793	0	0.00331307	0.0676152	0.0990721	0.143931	0.0922631	0.0465923	0.0651609	0.539241	0.401822	0.257408	0.850202	0.207763	0.0109558	0.0230717	0.00393807	0	0.00312417	0.153472	0.0623533	0.0241255	0.210486	0.0916945	0.752981	0.791844	0.642515	0.90415	0.909682	0.00166569	0.00607233	0.0541146	0.0622165	0.0176976	0.485743	0.541065	0.318142	0.144571	0.479138
1.16	0.280771	0.234744	0.146894	0.096619	0.099502	0.00186596	0.0082129	0.00120817	0.00335072	0.0509286	0.0521383	0.0744997	0.0463588	0.0268029	0.0319603	0.34366	0.254839	0.167669	0.738971	0.134985	0.00634609	0.0217864	0.00940094	0.000693279	0.00361755	0.0779202	0.0390378	0.0162698	0.140897	0.0495962	0.571111	0.56748	0.448182	0.748238	0.722197	0.00400547	0.00430784	0.0498332	0.0589234	0.0176194	0.341109	0.421523	0.227228	0.0934824	0.333779
1.202	0.202279	0.130965	0.0655676	0.0733779	0.0521864	0.00389468	0.00628509	0.00309582	0.00293418	0.0469369	0.0253113	0.0354796	0.0209911	0.0174885	0.0167695	0.20157	0.153434	0.11102	0.598663	0.0842827	0.00379039	0.020557	0.0154425	0.00138065	0.00431213	0.0367855	0.0261785	0.0161966	0.090578	0.0248631	0.393981	0.364469	0.283747	0.551975	0.510193	0.00635089	0.00423205	0.0446067	0.0567545	0.0161926	0.222051	0.309791	0.158503	0.0604794	0.216806
1.243	0.141084	0.0725803	0.0254498	0.059087	0.0308571	0.00593938	0.00487318	0.00475436	0.00179998	0.052512	0.0107495	0.0148646	0.0080526	0.0134957	0.0117815	0.114228	0.0919284	0.0768046	0.446995	0.0487529	0.00219093	0.0186425	0.0215912	0.00185388	0.00446155	0.0157705	0.019936	0.0210647	0.0548977	0.011138	0.247009	0.214036	0.165434	0.356983	0.328829	0.00845934	0.00476852	0.0384996	0.0539512	0.0137591	0.134931	0.212645	0.107796	0.039169	0.133
1.284	0.0935979	0.0407662	0.00814523	0.0489663	0.0229419	0.00770557	0.00345784	0.00572326	0.000557117	0.0649733	0.0034271	0.00486469	0.00206812	0.0121541	0.0120335	0.0668152	0.0573043	0.0568752	0.295474	0.024424	0.00102763	0.0162026	0.0279279	0.00188006	0.00392273	0.00571429	0.0174968	0.0287536	0.0302857	0.00415501	0.141763	0.117477	0.0901262	0.20956	0.198573	0.0103229	0.00533566	0.0322467	0.049012	0.0109858	0.076839	0.136604	0.0712365	0.0261734	0.077714
1.326	0.0581906	0.0229292	0.0015051	0.0417024	0.0220487	0.00895321	0.00205788	0.00594406	0	0.0810737	0.000406802	0.00077015	0	0.0120995	0.0144077	0.0432431	0.039572	0.0456613	0.177317	0.00951837	0.000244731	0.0131697	0.0349263	0.00153997	0.00296376	0.00137732	0.0170276	0.0371884	0.0151586	0.00120218	0.0755063	0.0606932	0.0461801	0.11556	0.1152	0.0119976	0.00554061	0.0265558	0.0426325	0.00827086	0.0407306	0.0821203	0.0454691	0.0180834	0.0432257
1.367	0.0333425	0.012579	0	0.0380432	0.0250523	0.00953783	0.000901811	0.00583364	0.000420356	0.0962908	0	0	0.000412094	0.0126289	0.0167491	0.0333428	0.0312536	0.0397298	0.0930166	0.00195188	0	0.010043	0.0431829	0.00112668	0.00190005	3.0471e-05	0.0173701	0.0444051	0.00590208	0.000102706	0.0378405	0.0294059	0.0219849	0.0614755	0.065166	0.0135743	0.00538295	0.0218389	0.0358195	0.00580681	0.0195532	0.0460671	0.0276807	0.0127926	0.0224094
1.409	0.0169315	0.0062242	0.00110648	0.0383756	0.0299416	0.00943292	0.000194771	0.00566205	0.0017279	0.103923	0.00113973	0.000990577	0.00213245	0.0135261	0.0177368	0.0302545	0.0283079	0.0365996	0.0416839	0	0.000351483	0.00699583	0.0526225	0.000686661	0.00102176	0	0.0176172	0.0491778	0.00141355	4.48437e-05	0.0180843	0.0134592	0.00923827	0.0324983	0.0362404	0.0150977	0.00480768	0.0181991	0.0295889	0.00366012	0.007921	0.0232692	0.0155532	0.00915307	0.010276
1.45	0.00667104	0.00228799	0.00332967	0.0420003	0.0348166	0.00870228	0	0.00568931	0.00355649	0.100257	0.00303247	0.00274485	0.00453794	0.0147439	0.0170592	0.0296768	0.028497	0.0349356	0.0137042	0.00163318	0.00121953	0.00470252	0.0621992	0.000440603	0.000389352	0.000323455	0.017512	0.0510156	0	0	0.00862077	0.00709326	0.00287599	0.0170675	0.0198335	0.0165104	0.00408285	0.0155501	0.0250897	0.00174453	0.00219472	0.0100289	0.00743201	0.00646427	0.00348434
1.492	0.000592145	0	0.00548135	0.0469393	0.0378642	0.00753316	0.000292436	0.00601698	0.00539654	0.0859788	0.00500514	0.00465862	0.00729145	0.0163621	0.0152325	0.02874	0.0306517	0.034075	0	0.0047723	0.00229513	0.00330872	0.0698296	0.000241536	0	0.000467229	0.0167502	0.05016	0.000623659	6.09571e-05	0.00485629	0.0054464	0	0.0084014	0.0104395	0.017735	0.00327614	0.0136882	0.0227495	0	0	0.0026529	0.00207935	0.0043626	0
[truncated: 5 more columns]

## Sheet: B4 Noco BFA graph
	Cell1												Cell2												Cell3												Cell4												Golgin97
X	1_green	2_green	3_green	4_green	1_red	2_red	3_red	4_red	1_blue	2_blue	3_blue	4_blue	1_green	2_green	3_green	4_green	1_red	2_red	3_red	4_red	1_blue	2_blue	3_blue	4_blue	1_green	2_green	3_green	4_green	1_red	2_red	3_red	4_red	1_blue	2_blue	3_blue	4_blue	1_green	2_green	3_green	1_red	2_red	3_red	1_blue	2_blue	3_blue				mean
0	600.126	614.025	572.144	429.879	389.734	553.917	210.195	419.405	1070.75	935.28	593.854	559.578	387.163	374.013	440.769	321.022	670.145	497.992	388.978	452.41	554.899	482.965	635.264	594.319	764.286	717.121	563.336	954.32	599.757	1771.07	586.121	627.044	1424.79	1367.9	576.462	562.658	296.196	302.011	274.988	258.252	292.872	215.561	254.947	514.562	205.883			0	0.00673317
0.041	636.297	641.719	555.338	439.953	441.767	873.013	257.643	411.349	1127.85	1028.68	554.497	586.099	386.421	385.037	440.284	335.575	658.617	463.233	431.76	452.84	565.82	458.771	634.048	667.888	732.158	644.637	522.438	889.853	649.492	1468.16	528.651	623.116	1413.8	1184.98	565.172	555.704	273.242	298.904	260.417	244.402	279.326	209.228	254.177	516.358	207.763			0.041	0.00641344
0.083	671.372	668.965	535.21	455.241	533.129	1357.26	336.716	391.311	1173.73	1171.26	526.897	626.293	391.003	380.512	436.893	349.335	654.144	423.789	542.074	457.427	576.264	430.304	638.685	767.848	713.069	585.363	482.672	805.13	725.07	1222.98	482.727	614.822	1409.13	1063.3	558.505	550.508	253.802	296.557	249.429	235.874	267.783	206.132	264.47	514.419	204.123			0.083	0.00605735
0.124	705.003	683.817	527.765	469.171	653.899	2038.2	450.307	363.962	1195.24	1364.9	521.38	668.334	407.136	358.507	430.788	360.617	654.492	394.658	762.039	472.657	585.694	400.034	660.527	903.95	714.94	534.716	445.822	707.12	834.106	1037.47	453.129	605.422	1428.73	979.605	555.613	548.965	239.335	295.55	238.636	235.923	263.072	207.719	285.22	508.209	196.849			0.124	0.00571139
0.166	740.699	690.068	540.946	472.083	802.731	2916.99	606.074	344.18	1184.75	1617.36	548.2	703.893	436.324	322.923	425.031	369.784	656.025	397.686	1157.05	509.581	594.609	371.47	721.289	1081.59	736.657	493.421	412.098	609.631	990.475	913.757	443.991	600.653	1490.14	920.202	558.081	551.095	229.723	296.302	225.898	248.316	272.828	216.83	314.342	501.084	189.313			0.166	0.00544334
0.207	776.747	694.533	562.698	462.166	971.269	3961.78	826.106	362.035	1144.64	1933.59	607.505	730.853	473.499	282.081	425.228	376.642	656.832	465.742	1805.52	589.417	604.79	350.747	851.586	1309.31	770.774	461.722	381.545	526.639	1217.19	854.352	460.163	609.382	1607.24	883.782	570.696	553.931	224.013	297.938	211.072	276.165	305.34	237.178	348.359	500.816	184.095			0.207	0.00526049
0.249	809.22	694.597	573.285	451.609	1178.72	5160.98	1207.46	463.14	1090.06	2298.58	687.578	759.371	503.445	245.736	436.759	385.35	661.303	649.703	2820.93	745.009	614.094	347.89	1095.68	1586.12	809.875	438.865	354.392	466.513	1546.86	869.314	512.178	645.003	1789.59	878.456	602.8	553.497	221.101	299.599	195.822	326.055	374.669	276.587	388.023	519.38	183.068			0.249	0.00514509
0.29	830.301	682.536	561.966	462.56	1453.3	6588.78	1906.47	719.585	1058.26	2670.98	777.499	807.556	511.388	222.489	469.444	397.824	684.956	1032.41	4297.84	1032.96	617.27	381.326	1512.68	1915.88	851.48	421.707	330.447	430.163	2016.97	975.819	617.072	726.567	2044.55	920.432	665.72	549.631	219.433	301.303	181.517	411.902	502.435	347.141	438.264	575.502	187.41			0.29	0.00510317
0.331	836.335	655.693	539.072	513.814	1865.93	8385.56	3163.49	1238.42	1092.92	2998.68	877.87	898.402	485.61	218.511	540.28	419.219	754.936	1746.97	6271	1535.86	608.04	483.172	2179.35	2295.09	900.932	411.879	310.191	414.704	2654.22	1200.71	810.834	879.744	2380.49	1036.06	779.18	550.818	216.465	306.21	169.075	563.066	734.043	475.638	511.052	696.984	199.779			0.331	0.00524746
0.373	833.569	624.476	525.099	607.833	2518.74	10651	5316.21	2136.51	1265.77	3249.64	1015.55	1058.22	430.557	238.317	669.24	446.878	914.671	2952.29	8507.72	2356.03	590.187	708.646	3150.25	2741.55	969.994	423.382	293.844	418.433	3451.47	1583.34	1151.82	1136.57	2810.89	1265.16	966.444	579.46	211.698	321.858	158.997	831.687	1147.36	705.294	624.334	925.586	224.97			0.373	0.0058225
0.414	835.758	612.073	535.6	721.781	3655.6	13450.3	8451.42	3516.35	1683.55	3450.97	1251.51	1316.91	366.211	287.102	878.929	479.957	1222.86	4769.21	10720	3679.72	583.093	1161.56	4446.49	3284.62	1072.52	493.459	282.398	443.291	4351.17	2169.54	1730.74	1528.9	3358.42	1676.92	1261.89	675.943	207.851	359.204	152.674	1304.37	1866.18	1127.43	805.577	1327.09	274.48			0.414	0.00716981
0.456	871.866	647.853	575.664	812.673	5598.95	16822.2	12336.9	5369.65	2516.82	3693.25	1691.05	1707.06	323.264	375.99	1179.03	519.644	1760.26	7123.51	12505.6	5566.78	629.515	2041.71	5996.05	4009.41	1217.86	686.078	279.089	495.658	5248.9	2970.83	2674.05	2069.63	4057.84	2359.23	1712.14	911.284	212.666	434.496	151.282	2094.78	3060.23	1843.23	1098.09	1997.31	371.562			0.456	0.00975537
0.497	966.965	757.954	638.28	841.685	8932.75	20709.9	16350.8	7520.27	4064.28	4124.12	2528.89	2271.34	350.909	526.344	1559.09	572.335	2612.82	9606.86	13566.3	8016.79	798.156	3672.51	7633.08	5052.25	1402.15	1121.76	291.889	588.815	6022.3	3946.92	4145.16	2721.8	4956.67	3424.54	2386.93	1421.57	238.82	574.375	159.165	3287.01	4897.83	2988.52	1581.39	3079.95	568.729			0.497	0.0142324
0.539	1148.59	964.497	702.941	811.833	13961.1	24815.8	19380.7	9711.61	6705.15	4943.11	4047.17	3049.97	520.618	776.516	1995.27	682.786	3840.35	11729.1	13712.6	10680.8	1189.94	6561.76	9103.59	6624.33	1601.76	2031.81	342.471	751.771	6561.66	4975.16	6184.3	3372.19	6113.04	4994.26	3345.02	2468.63	303.748	827.081	181.072	4800.98	7325.37	4469.48	2396.04	4683.42	965.03			0.539	0.0218028
0.58	1450.6	1303.89	758.751	775.577	21024.4	28396.2	21282.7	11666.8	11070.4	6403.3	6718.81	4079.95	965.2	1179.25	2523.27	941.856	5436.94	13193.8	13178.7	13014	1972.66	11325	10271.5	9159.62	1787.23	3749.29	475.84	1049.69	6783.92	5847.06	8678.44	3845.3	7589.23	7137.91	4633.6	4507.74	435.041	1283.78	233.825	6313.47	10114.2	6055.59	3780.49	6950.37	1795.55			0.58	0.0347181
0.621	1910.74	1875.2	826.176	819.905	28590.8	30253.3	21974	13078.7	17463.4	8805.14	11129.6	5364.64	1909.05	1784.06	3250.51	1535.41	7232.86	14065.4	12291.5	14417.4	3371.37	18223.7	11176.7	12942.9	1973.87	6474.38	811.377	1629.33	6643.51	6342.4	11155.9	3978.72	9440.65	9804.25	6222.32	8170.28	684.685	2139.49	349.008	7317.99	12644.3	7051	6096.7	9881.77	3405.96			0.621	0.0565531
0.663	2618.74	2909.19	983.125	1049.42	35233.2	29352.6	21536.2	13688	26082.5	12440.4	17659.7	6865.8	3683.54	2616.06	4389.4	2873.85	8960.23	14543.5	11362.5	14580.9	5657.44	26544.4	11961.7	18320.7	2279.45	10121.3	1634.03	2816.05	6151.94	6316.85	12876.9	3721.79	11695.7	12899.2	7930.35	14007.4	1153.59	3700.43	616.535	7385.85	14316.6	7148.99	9735.42	13325.6	6389.11			0.663	0.0931368
0.704	3688.94	4818.55	1387.68	1602.02	38077	25779.6	20254.3	13151.1	35542.2	17469.5	26402.7	8479.46	6567.87	3658.81	6283.58	5812.8	10233.3	14723.9	10561.4	13555.5	8922.1	34382.8	12801.5	24877.5	2950.7	14200.4	3542.39	5261.52	5389.2	5793.9	13275.1	3173.31	14328	16326.8	9461.53	21947.3	2013.02	6451.89	1215.71	6441.61	14700.7	6204.58	14719.1	16960.5	10957.6			0.704	0.153134
0.746	5336.7	8122.74	2326.25	2682.09	37744	20809.4	17790.2	11397.9	43950.4	23772	36261	10064.3	10434.2	4840.29	9358.6	12271.3	10716.9	14540.9	9999.33	11657.2	12867.5	39233.5	13778.6	31524.9	4364.85	18185.2	7483.3	10001	4484.53	4940.79	12209	2515.97	17228.8	20036.2	10470.7	30799.5	3479.3	10935.2	2573.41	4862.67	13651.1	4793.52	20077.5	20191.3	17034.1			0.746	0.248712
0.787	7686.66	13086.3	4187	4543.81	33857.5	15871.6	14599.4	8862.21	46915.4	30848.9	45465.6	11459.3	14820.9	6014.36	14197.3	24261	10272.8	13818.7	9674.03	9368.66	16677	39588	14972.1	36456.1	6933.7	21876.2	14078.4	17978.6	3571.78	3993.91	10095.1	1910.5	20183.7	23932	10704.9	38397	5703.93	17462.8	5324.81	3228.31	11500	3318.8	23835.7	22249	23189.6			0.787	0.389819
0.829	10770.2	19281.5	7452.66	7372.19	28246.1	11684.1	10993	6276.94	46911.1	37862.3	50619.8	12463.2	19190	7053.42	21228.3	41284.2	9044.06	12421.5	9453.83	7174.38	19319.1	36013.3	16279.8	38208.3	10759.5	25405.7	21811.7	28751	2752.71	3139.63	7626.52	1436.95	22847.1	27714.6	10122.8	42455.8	8416	25067	10404.8	1950.65	8766.86	2179.09	23923.3	22403.5	28148.3			0.829	0.569508
0.87	13768.8	26026.2	12079.2	11200.3	21543	8382.98	7483.22	4197.61	42691.2	44035.4	51963.5	12938.3	22905.2	7859.5	30250.6	51533.4	7359.74	10420.6	9134.2	5269.67	20066.9	30492.2	17504.4	36930.9	15234.6	29166.9	27759.8	37818.5	2084.43	2466.11	5386.38	1103.68	24724.3	30743.9	8953.81	42290.4	10687.9	31870.1	18336.1	1137.21	6095.7	1382.23	19937	20426.4	30525.8			0.87	0.74264
0.912	16133.5	32936.8	17272.1	15684.9	15334.1	5831.73	4777.35	2797.71	34526.7	48738.4	51708.6	12728.8	24848.4	8374.23	39601.4	55425	5626.86	8101.44	8523.27	3856.02	18966.1	25063	18197.3	33465.2	19161.6	32885.8	29032.7	41485.5	1583.68	1981.43	3609.74	883.808	25211.6	31793.7	7407.69	38335.3	11393.8	33972.5	29229.2	684.207	3902	906.586	13881.5	16474.1	30610.8			0.912	0.86665
0.953	16278.9	39585	21949.2	19852.7	9920.07	3944.91	2927.32	1963.28	24152.9	51445.3	50007.5	11775.7	23584.5	8703.23	46521.1	56183.6	4101.2	5864.41	7642.52	2840.24	16597.1	20924.7	18184.5	29480.6	21368.7	36751.8	26027.3	41199.3	1237.44	1641.24	2386.95	743.73	23797.2	30176.9	5867.37	32114.8	10114.6	29831.8	41017.1	452.782	2380.37	635.26	8223.65	11881.8	28867.2			0.953	0.916849
0.994	14731	44775.5	24541.4	22627.5	6047.28	2663.72	1839.72	1515.36	15555.7	51294.5	46094.1	10196.6	18911.5	9018.08	48053.2	53195.6	2917.38	4003.38	6538.35	2162.27	13670.9	18322.6	17296.2	25228.2	21146.1	39507.9	20660.7	37395	1015.48	1397.74	1573.28	656.35	20416.7	25911.1	4488.07	25376.4	7573.97	21017.1	48769.9	342.066	1422.1	502.86	4294.72	7530.56	26225.2			0.994	0.883858
1.036	11459.8	46901.4	24780.3	23255.9	3444.22	1875.38	1261.78	1321.17	9231.96	47844.9	39515.1	8255.8	12868.9	9385.09	45572.9	44182.2	2080.87	2628.25	5342.67	1727.29	10763.3	16979.8	15492.5	20752.1	18411.1	38131.8	14823.9	28880.4	882.962	1214.59	1072.9	603.815	15699	19975.9	3405.29	19237.9	4921.5	11740.2	51393.6	293.591	881.117	451.868	2103.5	4355.02	22959.8			1.036	0.77829
1.077	8078.81	44956.2	22178.8	21639.6	1963.42	1428.07	965.502	1288.27	5342.67	40632.8	29310.7	6278.65	7664.4	9742.2	38638.2	29931.4	1546.09	1707.87	4158.71	1449.54	8139.91	16397.8	12838.6	16037.7	13917.4	30678.5	9711.33	19136.6	807.758	1069.79	774.168	575.664	10765.2	13970.8	2627.9	14167.6	2890.1	5462.33	50587	274.259	589.099	454.464	1021.85	2366.99	19252.3			1.077	0.630744
1.119	5117.09	38947.3	16886.9	18218.1	1145.88	1188.03	804.153	1356.77	3089.17	31094	19516.4	4548.46	4184.34	9865.81	27890	19011.4	1244.38	1135.32	3157.98	1274.32	5960.01	15927.3	9858.82	11448.7	9118.52	19875.8	5878.47	11544.3	762.52	953.644	598.967	564.757	6637.07	9016.9	2108.66	10203	1604.73	2205.47	44091.2	267.768	436.494	485.718	525.6	1273.95	15052.7			1.119	0.471045
1.16	3098.78	29768.9	10882	13701.4	753.659	1074.99	682.804	1483.09	1920.85	21687.8	11888.4	3194.67	2240.17	9480.9	17497.9	11643.6	1107.48	801.919	2361.63	1175.14	4271.33	14946.1	7021.67	7496.39	5307.74	10402.3	3302	6715.68	727.626	862.005	497.847	566.439	3761.84	5566.42	1760.12	7202.32	889.513	887.804	29726.7	267.113	361.579	526.985	307.868	742.419	10804.3			1.16	0.320875
1.202	1848.64	19542.2	5932.66	8969.2	573.171	1062.7	569.089	1621.38	1329.46	14302.6	6727.69	2221.2	1247.95	8414.38	9740.73	7057.85	1070.74	625.791	1764.27	1135.93	3034	13132	4671.66	4590.87	2921.56	4620.43	1812.06	4028.1	691.895	788.876	440.346	576.94	2041.22	3397.91	1515.72	4990.54	515.623	405.766	16142.1	269.904	326.722	559.126	216.39	499.554	7010.83			1.202	0.201123
1.243	1172.02	10878.4	2996.28	5128.9	521.444	1145.66	463.848	1727.82	1093.5	9395.48	3860.45	1577.58	783.3	6648.81	4900.04	4115.88	1076.41	546.503	1333.26	1154.28	2180.16	10609.1	2931.66	2690.71	1653.69	1968.74	1021.92	2626.09	653.326	727.558	407.976	593.669	1115.06	2127.2	1317.79	3406.81	326.431	237.687	7296.95	275.647	312.613	570.474	185.849	405.973	4176.84			1.243	0.117277
1.284	844.056	5300.3	1588.54	2605.01	536.195	1294.7	385.734	1788.68	1058.62	6459.49	2410.18	1169.74	597.824	4609.14	2329.66	2313.23	1079.77	517.258	1041.3	1214.57	1623.15	7829.94	1782.37	1559.14	1035.8	932.107	624.768	1881.89	615.733	673.305	390.675	614.711	648.16	1405.64	1134.94	2308.56	238.263	186.17	2834.84	283.715	307.443	558.656	190.539	389.96	2353.35			1.284	0.0640737
1.326	733.647	2426.95	1005.45	1231.49	598.306	1436.73	341.125	1809.09	1153.67	4763.5	1774.35	925.415	553.457	2825.35	1069.37	1266.77	1055.88	504.594	851.416	1304.11	1274.06	5324.83	1082.87	958.534	740.627	549.195	440.965	1446.65	583.634	624.362	385.926	637.876	422.832	990.829	977.228	1570.03	203.877	180.97	1033.83	293.709	306.999	530.232	217.976	413.25	1336.21			1.326	0.0331639
1.367	757.048	1144.17	813.812	596.965	684.349	1482.26	320.33	1810.62	1326.53	3714.16	1587.16	789.398	572.964	1586.95	481.805	706.859	1006.13	487.964	729.863	1399.28	1063.14	3398.66	680.635	671.459	597.817	419.903	362.145	1159.94	558.716	582.538	392.102	659.828	321.673	749.81	839.751	1087.72	197.432	190.593	394.108	304.756	308.313	496.328	259.328	450.85	820.329			1.367	0.0168909
1.409	862.595	619.367	754.903	351.187	785.093	1392.02	308.337	1789.06	1545.12	2961.53	1600.11	717.612	609.929	870.896	224.779	416.555	948.8	459.889	648.615	1472.63	937.629	2087.45	465.666	560.598	527.395	387.157	337.228	959.827	539.337	550.688	407.888	677.114	285.841	615.177	739.801	782.147	204.479	203.001	173.146	316.355	310.391	465.076	306.133	486.553	578.384			1.409	0.00927663
1.45	1010.07	434.627	708.408	296.734	880.525	1208.93	297.396	1709.06	1801.88	2360.5	1653.3	679.02	641.414	502.772	136.312	285.816	909.557	424.086	589.669	1510.2	861.6	1271.55	365.675	555.02	489.871	380.499	340.629	821.777	522.57	529.957	430.626	688.172	286.716	544.181	668.278	596.998	215.732	214.175	98.664	327.239	311.171	441.444	348.605	512.486	481.42			1.45	0.00626078
1.492	1160.34	412.406	639.302	326.194	967.289	1013.97	283.349	1534.2	2086.14	1891.41	1635.87	652.176	658.336	340.709	134.563	242.537	909.695	388.517	542.64	1502.72	812.943	797.79	334.299	607.318	463.004	374.898	362.386	728.807	507.254	519.292	456.676	694.695	309.366	514.003	623.517	493.555	225.681	224.73	78.932	336.298	309.907	425.734	379.755	528.329	459.016			1.492	0.00549425
正規化	(X-Xmin)/(Xmax-Xmin)
Max	16278.9	46901.4	24780.3	23255.9	38077	30253.3	21974	13688	46915.4	51445.3	51963.5	12938.3	24848.4	9865.81	48053.2	56183.6	10716.9	14723.9	13712.6	14580.9	20066.9	39588	18197.3	38208.3	21368.7	39507.9	29032.7	41485.5	6783.92	6342.4	13275.1	3978.72	25211.6	31793.7	10704.9	42455.8	11393.8	33972.5	51393.6	7385.85	14700.7	7148.99	23923.3	22403.5	30610.8
Min	600.126	412.406	525.099	296.734	389.734	553.917	210.195	344.18	1058.26	935.28	521.38	559.578	323.264	218.511	134.563	242.537	654.144	388.517	388.978	452.41	554.899	347.89	334.299	555.02	463.004	374.898	279.089	414.704	507.254	519.292	385.926	564.757	285.841	514.003	555.613	493.555	197.432	180.97	78.932	235.874	263.072	206.132	185.849	389.96	183.068
0	0	0.00433692	0.00193958	0.0057992	0	0	0	0.00563745	0.000272455	0	0.00140885	0	0.00260545	0.0161187	0.00639012	0.00140299	0.00159012	0.00763671	0	0	0	0.00344227	0.0168485	0.00104371	0.0144115	0.00874514	0.0098856	0.0131387	0.0147376	0.214967	0.015532	0.0182448	0.0456936	0.0272988	0.00205423	0.00164679	0.00882106	0.00358199	0.00382066	0.0031298	0.00206405	0.00135809	0.00291093	0.00566025	0.00074981
0.041	0.002307	0.00493263	0.0012467	0.00623798	0.00138065	0.0107442	0.00218014	0.00503373	0.00151756	0.00184924	0.000643772	0.00214247	0.0025752	0.0172614	0.00638	0.00166314	0.00044451	0.00521201	0.00321099	3.0435e-05	0.000559708	0.00282571	0.0167805	0.00299756	0.0128747	0.00689289	0.00846324	0.011569	0.0226614	0.162948	0.0110733	0.0170942	0.0452528	0.0214509	0.00094184	0.00148107	0.00677093	0.00349005	0.00353671	0.00119273	0.00112581	0.000445926	0.00287849	0.00574184	0.000811596
0.083	0.0045441	0.0055187	0.000416858	0.00690385	0.00380486	0.0270491	0.00581338	0.00353206	0.00251826	0.0046719	0.000107247	0.00538951	0.00276203	0.0167924	0.00630923	0.00190912	0	0.00246049	0.0114906	0.000355099	0.00109497	0.00210025	0.01704	0.00565231	0.0119616	0.0053782	0.00708025	0.00950617	0.0347025	0.120844	0.00751026	0.0146648	0.0450653	0.0175607	0.000284946	0.00135724	0.00503466	0.00342059	0.00332258	0	0.0003263	0	0.00331211	0.00565376	0.000691968
0.124	0.0066891	0.00583817	0.000109914	0.00751058	0.00700939	0.049977	0.0110327	0.00148249	0.00298717	0.00850563	0	0.00878575	0.00341984	0.0145114	0.00618183	0.00211079	3.45829e-05	0.000428381	0.028	0.00143307	0.00157826	0.00132885	0.0182628	0.00926692	0.0120511	0.00408397	0.00579868	0.00711981	0.0520741	0.0889868	0.00521391	0.0119114	0.0458516	0.0148851	0	0.00132047	0.00374254	0.00339079	0.00311225	6.85317e-06	0	0.00022858	0.00418625	0.00537166	0.00045291
0.166	0.00896581	0.00597263	0.000653344	0.00763741	0.0109585	0.0795664	0.0181898	0	0.00275839	0.0135039	0.000521363	0.0116584	0.00460997	0.0108229	0.00606169	0.00227466	0.000186927	0.000639607	0.0576476	0.00404651	0.00203516	0.000600916	0.0216644	0.0139846	0.0130899	0.00302873	0.00462582	0.00474612	0.0769868	0.0677413	0.00450495	0.0105145	0.0483155	0.012986	0.00024317	0.00137123	0.00288405	0.00341304	0.00286402	0.00174014	0.000675735	0.00154086	0.00541309	0.00504799	0.000205241
0.207	0.011265	0.00606868	0.00155014	0.00720547	0.0154305	0.114745	0.0282998	0.00133808	0.00188381	0.0197647	0.00167421	0.0138363	0.00612576	0.00658941	0.0060658	0.00239725	0.000267123	0.00538703	0.106318	0.00969724	0.00255694	7.28082e-05	0.0289586	0.0200325	0.0147218	0.00221869	0.00356324	0.00272542	0.113108	0.0575397	0.00575964	0.0130713	0.0530132	0.0118217	0.00148612	0.00143882	0.00237407	0.00346146	0.00257509	0.00563512	0.00292763	0.00447164	0.00684614	0.00503582	3.37521e-05
0.249	0.0133361	0.00607006	0.00198662	0.00674566	0.020935	0.155123	0.0458222	0.00891501	0.000693502	0.0269907	0.00323078	0.0161401	0.0073468	0.00282203	0.00630644	0.00255292	0.000711434	0.0182197	0.18253	0.0207099	0.00303378	0	0.0426237	0.0273841	0.0165922	0.00163461	0.0026189	0.00126146	0.165631	0.0601091	0.0097952	0.0235053	0.0603291	0.0116514	0.0046493	0.00142847	0.00211398	0.00351061	0.00227791	0.0126128	0.0077296	0.0101478	0.00851708	0.00587912	0
0.29	0.0146807	0.00581062	0.00151996	0.00722263	0.0282208	0.203198	0.0779405	0.0281333	0	0.0343635	0.00497878	0.0200327	0.00767067	0.000412343	0.00698853	0.0027759	0.00306198	0.0449164	0.293379	0.0410912	0.00319655	0.000852088	0.0659675	0.036142	0.0185823	0.00119615	0.00178614	0.000376399	0.240528	0.0783992	0.0179334	0.0473966	0.0705578	0.0129934	0.0108487	0.00133634	0.00196501	0.00356104	0.00199914	0.0246194	0.0165791	0.0203099	0.0106336	0.00842855	0.000142699
0.331	0.0150655	0.00523321	0.000576082	0.00945503	0.0391695	0.263697	0.135698	0.0670156	0.000755957	0.0408512	0.00692992	0.0273716	0.00661958	0	0.00846679	0.00315836	0.0100163	0.0947627	0.441474	0.0766853	0.00272351	0.00344755	0.103289	0.0462129	0.0209478	0.000945009	0.00108167	0	0.342056	0.117019	0.0329663	0.0922644	0.0840353	0.0166899	0.0220279	0.00136463	0.00169992	0.00370625	0.00175667	0.0457613	0.0326211	0.0388177	0.0137	0.0139471	0.000549203
0.373	0.0148891	0.00456172	0	0.0135501	0.0564914	0.339977	0.234611	0.13432	0.00452519	0.0458199	0.00960639	0.0402821	0.00437482	0.00205301	0.011158	0.00365279	0.0258902	0.178842	0.60935	0.134737	0.00180853	0.00919356	0.157642	0.0580701	0.0242513	0.00123896	0.000513153	9.07945e-05	0.469073	0.182729	0.0594215	0.167492	0.101303	0.0240143	0.0404788	0.0020472	0.00127416	0.00416933	0.00156028	0.0833307	0.0612488	0.0718957	0.0184723	0.0243317	0.0013771
0.414	0.0150287	0.00429493	0.000432938	0.0185131	0.0866569	0.434231	0.378667	0.237726	0.0136358	0.0498056	0.0141932	0.0611806	0.00175114	0.00710986	0.0155339	0.00424411	0.0565172	0.305586	0.775392	0.228427	0.00144496	0.0207356	0.230208	0.072493	0.0291554	0.0030297	0.000115081	0.000696042	0.612413	0.283397	0.104337	0.282411	0.123269	0.0371781	0.0695892	0.00434648	0.000930568	0.00527452	0.00143705	0.14944	0.111037	0.132697	0.0261076	0.0425705	0.00300424
0.456	0.0173317	0.00506457	0.0020847	0.022472	0.138222	0.547767	0.557198	0.376615	0.0318068	0.0546023	0.0227375	0.0926982	0	0.0163236	0.0217966	0.00495355	0.109921	0.469817	0.909409	0.361991	0.00382411	0.0431655	0.316954	0.0917421	0.0361077	0.00795187	0	0.00197109	0.75544	0.421002	0.177523	0.440801	0.151329	0.0589913	0.113952	0.00995488	0.00136062	0.00750265	0.00140993	0.259988	0.193741	0.235796	0.0384303	0.0730165	0.00619481
0.497	0.0233972	0.00743289	0.00466625	0.0237356	0.226682	0.678668	0.741629	0.537785	0.0655521	0.0631328	0.0390246	0.138283	0.00112721	0.0319087	0.029728	0.00589545	0.194645	0.643049	0.989024	0.535401	0.0124671	0.0847252	0.408598	0.119438	0.0449232	0.0190853	0.000445161	0.00423929	0.878657	0.588625	0.291659	0.631832	0.187389	0.0930487	0.180438	0.0221154	0.00369655	0.0116421	0.00156355	0.426733	0.32102	0.400755	0.0587905	0.122197	0.0126747
0.539	0.034981	0.0118757	0.00733211	0.0224354	0.360106	0.816918	0.880847	0.702006	0.123141	0.0793471	0.068539	0.201184	0.00804702	0.0578405	0.0388306	0.00786987	0.316633	0.791093	1	0.723956	0.032546	0.158355	0.490919	0.161189	0.0544713	0.0423406	0.00220431	0.00820698	0.964589	0.765204	0.449864	0.82234	0.233782	0.143232	0.274838	0.0470678	0.00949556	0.0191205	0.00199046	0.638479	0.489159	0.614062	0.0931096	0.195038	0.025699
0.58	0.0542434	0.0191762	0.00963306	0.0208562	0.547522	0.937472	0.96824	0.848533	0.218334	0.108256	0.120474	0.28439	0.0261746	0.0995864	0.0498491	0.012501	0.475296	0.893262	0.959932	0.889098	0.0726609	0.279743	0.5563	0.228522	0.0633429	0.0862288	0.00684265	0.0154608	1	0.914935	0.643371	0.960919	0.293005	0.211764	0.4018	0.095662	0.0212219	0.0326357	0.00301849	0.850015	0.682321	0.842514	0.151433	0.298017	0.0529939
0.621	0.0835919	0.0314654	0.0124129	0.022787	0.748292	1	1	0.95434	0.357744	0.155808	0.206216	0.388172	0.0646596	0.162279	0.0650259	0.0231114	0.653768	0.954064	0.893344	0.988432	0.144346	0.45555	0.606979	0.328998	0.0722706	0.155866	0.018512	0.0295741	0.977629	1	0.835583	1	0.367282	0.297005	0.558336	0.182944	0.0435187	0.0579588	0.00526313	0.990508	0.857566	0.985886	0.24901	0.431181	0.10592
0.663	0.128748	0.053707	0.0188836	0.0327835	0.924542	0.969675	0.979887	1	0.5457	0.22778	0.333157	0.509442	0.137014	0.248521	0.088793	0.0470373	0.825427	0.987416	0.823615	1	0.261508	0.667596	0.650919	0.471824	0.0868878	0.249059	0.0471225	0.0584684	0.899313	0.995613	0.969107	0.924744	0.457753	0.395951	0.726627	0.322048	0.0853988	0.104152	0.0104766	1	0.973394	1	0.4023	0.587621	0.20396
0.704	0.197006	0.0947782	0.0355628	0.0568523	1	0.849367	0.920988	0.959768	0.751987	0.327345	0.503115	0.6398	0.254621	0.356608	0.128322	0.0995737	0.951941	1	0.76349	0.927429	0.428824	0.867351	0.697937	0.64596	0.118996	0.353296	0.113492	0.118011	0.777792	0.905807	1	0.764084	0.56336	0.505528	0.877492	0.511264	0.162159	0.185577	0.022153	0.867938	1	0.863973	0.612249	0.752745	0.354104
0.746	0.302101	0.165853	0.0742584	0.103895	0.991162	0.682016	0.807766	0.828377	0.935343	0.452122	0.694754	0.767832	0.41227	0.479075	0.192494	0.215026	1	0.987236	0.721303	0.793064	0.631029	0.990966	0.752635	0.8225	0.186641	0.455122	0.25055	0.23341	0.63366	0.759302	0.917286	0.571541	0.679737	0.624117	0.976929	0.722219	0.293118	0.318251	0.0486114	0.647107	0.927299	0.660735	0.837985	0.899508	0.553805
0.787	0.451982	0.27262	0.150974	0.184983	0.888039	0.515757	0.661155	0.638352	1	0.59223	0.873685	0.880526	0.591134	0.600774	0.293471	0.429353	0.955867	0.936859	0.696888	0.631084	0.826268	1	0.819449	0.953465	0.309519	0.549443	0.479917	0.42765	0.48824	0.596694	0.753282	0.394188	0.798282	0.748665	1	0.903276	0.49181	0.511424	0.10223	0.418524	0.778306	0.448326	0.996307	0.992984	0.756105
0.829	0.648654	0.405882	0.285611	0.308175	0.739145	0.374762	0.495449	0.444609	0.999907	0.731083	0.973879	0.961624	0.769282	0.708479	0.440199	0.73366	0.833758	0.839393	0.680361	0.475775	0.961678	0.908902	0.892653	1	0.492521	0.639634	0.748866	0.689939	0.357746	0.449989	0.561758	0.255479	0.905135	0.869592	0.94265	1	0.734037	0.736457	0.201226	0.23983	0.589002	0.284171	1	1	0.919071
0.87	0.839905	0.550965	0.476355	0.47491	0.561284	0.26361	0.334181	0.288781	0.907884	0.853298	1	1	0.920768	0.792034	0.628483	0.916873	0.666377	0.699811	0.656371	0.340961	1	0.768203	0.961211	0.966074	0.706585	0.735749	0.95573	0.910716	0.251276	0.334326	0.387958	0.157859	0.980448	0.966437	0.827467	0.996059	0.936955	0.937784	0.355789	0.126061	0.403989	0.169397	0.832066	0.910189	0.997207
0.912	0.990723	0.699615	0.69045	0.67024	0.396537	0.177708	0.209851	0.183871	0.729842	0.946407	0.995045	0.983076	1	0.845389	0.823621	0.986439	0.49417	0.538035	0.610518	0.240905	0.943587	0.629842	1	0.874034	0.894425	0.83078	1	1	0.171496	0.251093	0.250118	0.0934548	1	1	0.675129	0.901806	1	1	0.568069	0.0627041	0.252045	0.100888	0.576965	0.730649	1
0.953	1	0.84262	0.883278	0.851772	0.252879	0.114177	0.124846	0.121337	0.503623	1	0.961978	0.906087	0.948466	0.879492	0.968027	1	0.342555	0.381985	0.544413	0.169009	0.822173	0.524382	0.999286	0.76821	1	0.929573	0.895476	0.993031	0.116333	0.192673	0.155248	0.0524239	0.943255	0.948312	0.523363	0.753565	0.885748	0.877464	0.797787	0.0303369	0.146652	0.0618085	0.338612	0.522038	0.942697
0.994	0.901274	0.95427	0.99015	0.972627	0.150118	0.0710385	0.0748733	0.0877693	0.316144	0.997014	0.885903	0.778519	0.757926	0.912128	1	0.946586	0.224912	0.252164	0.46154	0.121023	0.672202	0.45807	0.949557	0.655273	0.989351	1	0.708837	0.900404	0.0809705	0.150856	0.0921205	0.026829	0.807629	0.811936	0.387462	0.592983	0.658831	0.616608	0.948871	0.0148521	0.0802783	0.0427386	0.173096	0.324373	0.855869
1.036	0.692634	1	1	1	0.0810482	0.0444945	0.0483181	0.0732169	0.178243	0.928718	0.758012	0.621732	0.511544	0.950171	0.948239	0.785463	0.141783	0.156238	0.371798	0.0902346	0.523186	0.423851	0.848579	0.536396	0.858526	0.964837	0.505843	0.693088	0.0598579	0.119403	0.0532989	0.0114407	0.618362	0.62219	0.280776	0.446696	0.421928	0.342074	1	0.00807233	0.042808	0.0353941	0.0807858	0.180119	0.748552
1.077	0.476994	0.958157	0.892745	0.929601	0.0417563	0.0294335	0.0347048	0.0707509	0.0934296	0.785933	0.559645	0.46201	0.299332	0.987187	0.803521	0.530717	0.0886386	0.092035	0.282937	0.0705757	0.388737	0.409018	0.70001	0.411191	0.643577	0.774376	0.328037	0.455845	0.0478763	0.0945366	0.0301216	0.00319482	0.420421	0.43021	0.204181	0.325866	0.240494	0.156292	0.984282	0.00536855	0.0225818	0.035768	0.0352184	0.0898097	0.626707
1.119	0.288094	0.828902	0.674569	0.780574	0.0200636	0.021351	0.0272912	0.0758845	0.0442879	0.597083	0.369251	0.322238	0.157433	1	0.579221	0.335511	0.0586555	0.052095	0.207827	0.058174	0.277015	0.397028	0.533199	0.289315	0.414027	0.498325	0.194737	0.270986	0.040669	0.0745911	0.0165287	0	0.254805	0.271834	0.15302	0.231386	0.125692	0.0599114	0.857694	0.00446071	0.0120118	0.0402696	0.0143129	0.0401567	0.488689
1.16	0.159365	0.631471	0.426995	0.583847	0.00965643	0.0175449	0.0217154	0.0853509	0.0188104	0.410859	0.220968	0.212873	0.078161	0.960101	0.36235	0.203805	0.0450507	0.0288379	0.148057	0.0511545	0.190469	0.372024	0.37437	0.18435	0.231743	0.25624	0.105132	0.153417	0.0351097	0.058854	0.00868334	0.000492683	0.139454	0.161524	0.118679	0.159876	0.0618129	0.0209175	0.577764	0.0043691	0.00682294	0.0462134	0.00514036	0.016011	0.349063
1.202	0.0796306	0.41149	0.222944	0.377734	0.00486734	0.0171312	0.0164904	0.0957152	0.0059142	0.264646	0.120647	0.134233	0.0377036	0.849551	0.200468	0.12183	0.0414	0.0165517	0.103222	0.0483793	0.127055	0.325792	0.242813	0.107184	0.117602	0.10849	0.053314	0.0879797	0.029417	0.0462955	0.00422215	0.00356858	0.070424	0.0921973	0.0945983	0.107167	0.0284191	0.00665244	0.313033	0.00475945	0.00440862	0.0508427	0.00128662	0.00497849	0.224393
1.243	0.0364757	0.225127	0.101882	0.210467	0.00349481	0.0199246	0.0116548	0.103692	0.000768626	0.167495	0.0649093	0.0822382	0.0187578	0.666538	0.0994492	0.0692396	0.0419634	0.0110207	0.0708728	0.0496778	0.0832957	0.261499	0.145404	0.0567199	0.0569554	0.0407289	0.0258345	0.0538433	0.0232722	0.0357654	0.00171074	0.00846876	0.0332675	0.0515731	0.0750963	0.0694256	0.0115215	0.00167844	0.140662	0.00556267	0.00343138	0.0524772	0	0.000727417	0.131254
1.284	0.015558	0.105141	0.0438437	0.100538	0.00388622	0.0249427	0.00806566	0.108253	8.00312e-06	0.109369	0.0367169	0.0492911	0.0111951	0.455115	0.0458088	0.0370157	0.0422971	0.00898066	0.0489602	0.0539449	0.0547488	0.190674	0.0810652	0.0266676	0.0273989	0.0142389	0.0120221	0.0357233	0.0172829	0.0264486	0.000368449	0.0146323	0.0145359	0.0285052	0.0570807	0.0432533	0.0036468	0.000153885	0.053706	0.00669107	0.00307329	0.050775	0.000197578	0	0.0713258
1.326	0.00851603	0.0433338	0.0198041	0.0407139	0.00553428	0.0297248	0.00601597	0.109782	0.00208061	0.0757913	0.0243568	0.0295538	0.00938601	0.270214	0.0195081	0.0183091	0.0399226	0.00809725	0.0347082	0.0602829	0.0368574	0.126833	0.0419063	0.0107166	0.0132798	0.00445397	0.00562976	0.025126	0.0121689	0.0180436	0	0.0214177	0.00549595	0.0152439	0.0415414	0.0256535	0.000575632	0	0.0186088	0.00808883	0.00304254	0.046681	0.00135343	0.00105799	0.0378977
1.367	0.0100086	0.0157407	0.0119031	0.0130767	0.00781735	0.031258	0.00506048	0.109897	0.00585015	0.0550163	0.020718	0.0185658	0.0101814	0.141847	0.00724649	0.0083002	0.0349795	0.00693718	0.0255851	0.0670188	0.0260479	0.0777463	0.0193885	0.0030924	0.00644863	0.00115005	0.00288854	0.0181453	0.00819893	0.0108612	0.000479162	0.0278477	0.00143755	0.00753866	0.0279959	0.0141595	0	0.000284776	0.00614203	0.00963387	0.00313355	0.0417978	0.00309549	0.00276603	0.0209434
1.409	0.0167404	0.00445182	0.00947441	0.00237173	0.0104905	0.0282196	0.00450942	0.108281	0.010617	0.0401157	0.0209699	0.0127666	0.0116886	0.0676236	0.00188269	0.00311074	0.0292818	0.00497874	0.019487	0.0722106	0.0196151	0.0443313	0.00735415	0.000148141	0.00308007	0.000313265	0.00202197	0.0132728	0.00511147	0.00539162	0.00170391	0.0329111	0	0.00323449	0.0181479	0.00687742	0.000629399	0.000651968	0.00183601	0.0112561	0.00327748	0.0372964	0.00506726	0.0043879	0.012992
1.45	0.0261467	0.000477984	0.0075575	0	0.0130227	0.0220548	0.00400671	0.102286	0.0162161	0.0282166	0.0220037	0.00964901	0.0129724	0.0294653	3.64994e-05	0.000773653	0.025382	0.00248121	0.0150628	0.0748696	0.0157186	0.0235386	0.00175648	0	0.00128515	0.000143127	0.00214025	0.0099115	0.00244015	0.0018315	0.00346803	0.0361501	3.51042e-05	0.000964779	0.0111008	0.00246515	0.00163445	0.000982643	0.000384529	0.0127784	0.0033315	0.0338927	0.0068565	0.00556595	0.00980527
1.492	0.0357304	0	0.00470839	0.00128315	0.0153249	0.0154905	0.00336128	0.0891819	0.022415	0.0189295	0.0216649	0.00748044	0.0136624	0.0126665	0	0	0.0253957	0	0.0115331	0.0743401	0.0132249	0.0114653	0	0.00138894	0	0	0.00289692	0.00764785	0	0	0.00548911	0.0380608	0.000943801	0	0.00669052	0	0.00252304	0.001295	0	0.0140454	0.00324396	0.0316299	0.00816877	0.00628564	0.00906897
[truncated: 5 more columns]

## Sheet: B4 Noco cell1
X	1_green	2_green	3_green	4_green	5_green	1_red	2_red	3_red	4_red	5_red	1_blue	2_blue	3_blue	4_blue	5_blue
0	488.297	266.723	528.043	250.404	396.992	576.139	886.412	521.41	435.355	498	982.743	1317.98	1141.91	620.195	1006.78
0.041	475.035	259.039	495.765	296.502	379.504	552.756	955.352	498.262	424.693	519.56	985.644	1375.57	1182.56	659.962	1045.74
0.083	466.248	262.894	449.009	345.555	359.148	525.513	1010.39	469.659	444.83	512.784	989.879	1417.14	1220.68	718.271	1085.71
0.124	453.175	279.202	399.135	395.552	343.348	516.734	1022.26	439.871	496.153	476.565	998.531	1436.18	1247.33	802.884	1121.55
0.166	429.612	305.631	351.786	456.826	336.998	560.492	989.217	417.144	578.828	426.09	1015.81	1435.64	1261.78	923.308	1148.04
0.207	396.743	336.54	311.877	548.335	339.381	701.912	950.306	414.469	678.175	399.588	1049.81	1428.61	1258.84	1082.56	1163.78
0.249	366.286	366.457	279.144	685.9	349.876	1006.59	973.598	447.525	785.802	448.208	1115.94	1435.4	1250.78	1272.96	1174.97
0.29	355.723	392.462	255.055	876.125	374.526	1575.69	1147.33	551.049	901.659	643.96	1241.43	1480.08	1252.34	1472.01	1200.89
0.331	384.506	416.066	241.409	1097.66	429.85	2573.99	1573.16	778.738	1046.1	1091.84	1472.32	1585.89	1291.58	1658.58	1280.09
0.373	468.004	446.134	245.248	1321.58	541.071	4252.98	2385.17	1236.75	1269.33	1923.52	1882.22	1778.32	1415.96	1824.13	1476.9
0.414	616.14	504.714	280.236	1542.28	752.408	6934.58	3750.15	2136.15	1657.88	3296.22	2587.73	2096.4	1684.93	2016.65	1896.95
0.456	831.008	637.85	361.074	1810.18	1131.31	10863.4	5781.71	3865.7	2367.75	5298.37	3769.57	2597.98	2210.16	2327.71	2702.8
0.497	1111.59	923.212	514.007	2253.16	1781.82	15854.6	8508.55	7109.73	3704.3	7868.15	5691.01	3388.1	3152.46	2941.19	4123.05
0.539	1462.06	1468.92	776.338	3042.91	2846.23	20916.8	11790	12828.8	6150.21	10758.4	8696.81	4647.43	4792.26	4125.23	6442.14
0.58	1907.8	2358.21	1211.48	4364.82	4427.49	24370.3	15299.4	21844	10281.4	13601	13159.9	6646.05	7498.94	6280.11	9902.22
0.621	2509.06	3552.23	1920.01	6295.63	6471.36	24774.4	18380	33389.1	16296.9	15921.4	19346.8	9721.63	11737.1	9920.46	14575.4
0.663	3366.3	4833.55	3056.22	8789.53	8682.73	21971.9	20151.2	43836.1	23092.7	17291.2	27199.9	14216.8	17898.7	15663	20225.4
0.704	4621.03	5939.19	4927.64	11529.1	10728.6	17172.6	20026.5	47653.6	27609.6	17471.9	36079.9	20171.9	25786.7	23462.4	26265.5
0.746	6429.44	6875.87	7783.76	14178.9	12556.3	12032.6	17942.7	43862.4	27249.9	16489.3	44622.7	27185.7	34573.6	32179.5	31871.2
0.787	8862.17	7934.81	12090.4	16458.5	14426.2	7725.45	14558.3	34065.1	22088.1	14691.6	50922.3	34155.6	42286.8	39257	35884.5
0.829	11696	9520.54	18103.1	17941.6	16618.3	4662.89	10794.1	21627.8	14838.9	12543.4	53166.2	39438.5	46691.4	41606.1	37287
0.87	14252.4	11893.3	24681.3	18074.8	18915.2	2722.4	7428.61	11710.5	8611.89	10325.4	50510.2	41412	46127.1	37807.9	35343.9
0.912	15605.4	14834.9	30629.3	16434.5	20373.6	1588.72	4816.29	5634.37	4493.91	8183.06	43552.4	39223.9	40521.7	29599.3	30098.3
0.953	15204.3	17292.5	33277.2	13277.3	19710.1	965.244	2993.91	2489.64	2214.83	6195.17	34134	33390.9	31829.8	20194	22894.1
0.994	13309	17730.7	31065.8	9559.8	16505.2	643.77	1840.83	1053.48	1116.88	4450.7	24457.9	25511.2	22360.2	12435.8	15581.3
1.036	10735.3	15393.1	24681.1	6344.61	11822	496.424	1174.35	439.519	625.616	3082.78	16200.5	17571.3	14355.7	7234.82	9666.56
1.077	8244.5	11336.8	16744.5	4094.68	7363.09	449.153	815.595	209.411	440.518	2131.9	10092.4	11018.1	8591	4173.28	5688.29
1.119	6202.19	7300.29	9703.78	2723.84	4185.83	457.379	640.442	172.729	396.946	1553.93	6053.77	6420.01	4914.15	2529.82	3370.83
1.16	4637.39	4332.68	4947.94	1972.58	2330.68	494.543	562.101	230.094	397.974	1269.06	3599.45	3582	2801.47	1718.74	2166.31
1.202	3440.4	2515.71	2247.33	1558.32	1382.64	543.892	524.024	319.721	386.601	1200.91	2196.58	1987.05	1633.96	1336.98	1615.18
1.243	2507.21	1493.52	915.132	1303.59	955.27	593.63	496.137	398.47	355.634	1296.09	1435.09	1144.41	1038.48	1173.33	1434.21
1.284	1783.06	936.521	340.497	1123.2	796.676	636.593	468.182	444.474	321.7	1508.83	1052.18	735.659	763.055	1118.34	1443.36
1.326	1243.11	624.232	119.997	993.724	778.78	666.942	440.531	454.958	306.489	1783.7	894.243	568.294	667.873	1116.1	1529.49
1.367	864.184	443.02	70.017	928.502	838.962	681.163	417.697	449.715	317.966	2043.49	872.97	536.814	686.839	1137.8	1614.44
1.409	613.922	331.761	106.76	934.427	936.927	678.611	403.732	441.568	353.666	2173.79	932.57	577.304	766.016	1174.57	1650.28
1.45	457.454	262.846	180.586	999.035	1034.61	660.838	399.885	442.862	403.592	2111.2	1031.55	649.01	876.725	1224.49	1625.69
1.492	364.753	222.788	252.037	1087.07	1095.67	632.399	405.661	458.42	453.831	1867.44	1134.7	727.236	1003.45	1290.81	1559.42
正規化	(X-Xmin)/(Xmax-Xmin)
Max	15605.4	17730.7	33277.2	18074.8	20373.6	24774.4	20151.2	47653.6	27609.6	17471.9	53166.2	41412	46691.4	41606.1	37287
Min	355.723	222.788	70.017	250.404	336.998	449.153	399.885	172.729	306.489	399.588	872.97	536.814	667.873	620.195	1006.78
0	0.00869358	0.00250943	0.013793	0	0.00299422	0.00522034	0.0246326	0.00734362	0.00471984	0.00576443	0.00209918	0.019111	0.0102999	0	0
0.041	0.00782392	0.00207054	0.012821	0.00258623	0.00212142	0.00425907	0.028123	0.00685609	0.00432933	0.0070273	0.00215466	0.02052	0.0111832	0.00097026	0.00107398
0.083	0.00724771	0.00229073	0.011413	0.00533824	0.00110548	0.00313913	0.0309095	0.00625368	0.00506687	0.0066304	0.00223564	0.0215369	0.0120115	0.00239292	0.00217568
0.124	0.00639044	0.00322219	0.00991106	0.00814322	0.00031692	0.00277822	0.0315105	0.00562631	0.00694662	0.00450889	0.00240109	0.0220028	0.0125904	0.00445736	0.0031633
0.166	0.00484529	0.00473173	0.00848519	0.0115809	0	0.0045771	0.0298375	0.00514766	0.00997467	0.00155234	0.00273158	0.0219894	0.0129043	0.00739554	0.00389359
0.207	0.0026899	0.00649716	0.00728337	0.0167148	0.000118932	0.0103908	0.0278675	0.00509132	0.0136133	0	0.00338162	0.0218176	0.0128406	0.0112811	0.00432749
0.249	0.000692672	0.00820593	0.00629765	0.0244326	0.000642723	0.0229159	0.0290468	0.00578751	0.0175553	0.00284789	0.00464632	0.0219837	0.0126655	0.0159267	0.004636
0.29	0	0.00969125	0.00557223	0.0351047	0.00187297	0.0463113	0.0378427	0.00796785	0.0217987	0.014314	0.00704607	0.0230768	0.0126994	0.020783	0.00535044
0.331	0.00188745	0.0110394	0.0051613	0.0475336	0.00463412	0.0873512	0.0594022	0.0127632	0.0270888	0.0405481	0.0114614	0.0256653	0.0135519	0.0253351	0.00753321
0.373	0.00736286	0.0127568	0.00527691	0.060096	0.010185	0.156374	0.100514	0.0224095	0.0352649	0.0892632	0.0192999	0.0303732	0.0162544	0.0293743	0.012958
0.414	0.0170769	0.0161027	0.00633053	0.072478	0.0207325	0.266613	0.169622	0.0413519	0.0494961	0.169669	0.0327911	0.0381549	0.0220987	0.0340715	0.0245359
0.456	0.031167	0.023707	0.00876489	0.0875082	0.0396432	0.428125	0.272479	0.0777781	0.0754956	0.286943	0.0553915	0.0504259	0.0335107	0.041661	0.0467477
0.497	0.0495659	0.040006	0.0133703	0.11236	0.0721089	0.633312	0.410537	0.146101	0.124448	0.437467	0.0921351	0.0697559	0.0539852	0.056629	0.0858946
0.539	0.0725481	0.0711753	0.0212702	0.156668	0.125233	0.841414	0.576676	0.26655	0.214032	0.606764	0.149615	0.100565	0.0896148	0.085518	0.149816
0.58	0.101778	0.121969	0.0343741	0.230831	0.204151	0.983389	0.754355	0.456421	0.365341	0.773265	0.234962	0.149461	0.148426	0.138094	0.245187
0.621	0.141206	0.190167	0.0557105	0.339155	0.306158	1	0.910324	0.699574	0.585663	0.909181	0.353274	0.224704	0.240512	0.226914	0.373996
0.663	0.19742	0.263352	0.0899267	0.479069	0.416524	0.884792	1	0.9196	0.834566	0.989415	0.503447	0.334678	0.374391	0.367023	0.529727
0.704	0.279699	0.326503	0.146282	0.632768	0.518632	0.687492	0.993684	1	1	1	0.67326	0.480366	0.545783	0.557319	0.696214
0.746	0.398286	0.380003	0.232292	0.781431	0.609847	0.476192	0.888181	0.920154	0.986826	0.942448	0.836623	0.651957	0.736705	0.770005	0.850723
0.787	0.557813	0.440487	0.361983	0.909323	0.703175	0.299125	0.716834	0.713812	0.797772	0.837148	0.957089	0.822474	0.904297	0.942685	0.961345
0.829	0.743645	0.531058	0.543049	0.992529	0.812576	0.173225	0.526255	0.451868	0.532263	0.711319	1	0.95172	1	1	1
0.87	0.911278	0.666583	0.741146	1	0.927213	0.0934522	0.35586	0.242999	0.304193	0.581397	0.94921	1	0.987739	0.90733	0.946442
0.912	1	0.8346	0.920262	0.907973	1	0.0468469	0.2236	0.115028	0.153368	0.455913	0.816156	0.946469	0.865945	0.70705	0.801856
0.953	0.973703	0.974968	1	0.730848	0.966887	0.0212163	0.131334	0.0487967	0.0698948	0.339473	0.636048	0.803768	0.677086	0.477573	0.603287
0.994	0.849417	1	0.933406	0.522283	0.806932	0.00800062	0.072954	0.0185497	0.0296813	0.237292	0.451012	0.610991	0.471332	0.288285	0.401721
1.036	0.680642	0.866479	0.741139	0.341903	0.573201	0.00194329	0.0392109	0.0056189	0.0116883	0.157167	0.293108	0.416745	0.297409	0.161388	0.238692
1.077	0.517309	0.634798	0.502137	0.215675	0.350662	0	0.0210472	0.000772564	0.00490894	0.101469	0.176302	0.256422	0.172154	0.0866904	0.129038
1.119	0.383384	0.404245	0.290111	0.138767	0.19209	0.000338167	0.0121793	0	0.00331307	0.0676152	0.0990721	0.143931	0.0922631	0.0465923	0.0651609
1.16	0.280771	0.234744	0.146894	0.096619	0.099502	0.00186596	0.0082129	0.00120817	0.00335072	0.0509286	0.0521383	0.0744997	0.0463588	0.0268029	0.0319603
1.202	0.202279	0.130965	0.0655676	0.0733779	0.0521864	0.00389468	0.00628509	0.00309582	0.00293418	0.0469369	0.0253113	0.0354796	0.0209911	0.0174885	0.0167695
1.243	0.141084	0.0725803	0.0254498	0.059087	0.0308571	0.00593938	0.00487318	0.00475436	0.00179998	0.052512	0.0107495	0.0148646	0.0080526	0.0134957	0.0117815
1.284	0.0935979	0.0407662	0.00814523	0.0489663	0.0229419	0.00770557	0.00345784	0.00572326	0.000557117	0.0649733	0.0034271	0.00486469	0.00206812	0.0121541	0.0120335
1.326	0.0581906	0.0229292	0.0015051	0.0417024	0.0220487	0.00895321	0.00205788	0.00594406	0	0.0810737	0.000406802	0.00077015	0	0.0120995	0.0144077
1.367	0.0333425	0.012579	0	0.0380432	0.0250523	0.00953783	0.000901811	0.00583364	0.000420356	0.0962908	0	0	0.000412094	0.0126289	0.0167491
1.409	0.0169315	0.0062242	0.00110648	0.0383756	0.0299416	0.00943292	0.000194771	0.00566205	0.0017279	0.103923	0.00113973	0.000990577	0.00213245	0.0135261	0.0177368
1.45	0.00667104	0.00228799	0.00332967	0.0420003	0.0348166	0.00870228	0	0.00568931	0.00355649	0.100257	0.00303247	0.00274485	0.00453794	0.0147439	0.0170592
1.492	0.000592145	0	0.00548135	0.0469393	0.0378642	0.00753316	0.000292436	0.00601698	0.00539654	0.0859788	0.00500514	0.00465862	0.00729145	0.0163621	0.0152325

## Sheet: B4 Noco cell2
X	1_green	2_green	3_green	4_green	5_green	1_red	2_red	3_red	4_red	5_red	1_blue	2_blue	3_blue	4_blue	5_blue
0	751.646	357.799	153.86	959.101	617.902	870.757	1041.14	432.99	838.89	667.678	2123.65	2243.73	497.394	2824.91	1151.88
0.041	703.197	334.771	163.785	942.566	677.279	874.812	861.178	434.701	810.68	650.883	2206.61	1842.68	541.076	2796.28	1146.27
0.083	704.313	309.644	182.842	943.848	734.946	852	743.775	430.261	768.979	632.814	2185.03	1544.25	575.676	2740.01	1140.01
0.124	754.046	285.336	212.888	950.085	766.789	809.354	692.076	416.707	736.083	622.189	2073.44	1342.19	594.426	2646.64	1125.93
0.166	832.153	267.215	254.589	953.644	764.992	764.186	720.637	396.691	745.901	629.151	1928.56	1211.98	593.27	2523.94	1095.14
0.207	902.2	256.65	305.852	941.734	743.368	740.03	864.139	382.776	842.354	660.731	1808.96	1136.21	574.653	2393.01	1056.41
0.249	924.217	251.82	365.062	914.193	723.684	761.239	1177.6	398.422	1101.26	727.097	1765.68	1107.42	549.645	2286.02	1026.39
0.29	877.209	252.532	430.931	872.094	723.898	855.525	1751.9	481.062	1628.92	853.832	1832.61	1130.48	540.534	2253.03	1068.86
0.331	764.31	258.937	503.048	825.376	741.721	1062.21	2709.91	685.082	2607.33	1094.21	2031.29	1227.1	582.984	2341.39	1236.72
0.373	618.008	283.49	583.482	793.686	756.624	1451.91	4210.81	1104.16	4274.46	1553.68	2376.03	1437.16	729.319	2609.07	1644.6
0.414	474.344	343.687	675.96	794.974	749.008	2157.63	6394.92	1894.34	7002.89	2420.83	2876.49	1828.36	1067.27	3159.4	2439.25
0.456	370.02	474.963	785.991	850.144	716.723	3389.52	9282	3294.14	10864.1	3980.78	3529.43	2508.53	1740.5	4075.02	3856.4
0.497	325.578	716.814	927.159	965.249	684.5	5408.46	12664	5633.58	15730.3	6551.48	4344.85	3631.2	3012.68	5541.67	6220.14
0.539	355.626	1117.38	1122.53	1144.76	684.199	8432.69	16013.2	9099.13	20570.7	10248.6	5392.55	5428.76	5273.69	7745.04	9858.49
0.58	485.414	1705.29	1405.78	1403.59	766.223	12246.7	18529.9	13420.1	23911.5	14413	6843.52	8111.91	9060.88	10793.8	14983.5
0.621	771.687	2491.13	1819.59	1774.93	1003.33	15898.3	19465.8	17421.3	24608.8	17670.1	8986.65	11823.6	14813.1	14873.9	21402.8
0.663	1317.89	3426.87	2407.82	2343.38	1550.46	18023.7	18428.2	19325	22169.8	18599.7	12308.3	16196	22282.8	19581.4	28592
0.704	2320.68	4497.27	3222.88	3220.71	2702.32	17610.5	15719.6	18069.8	17851.6	16792.4	17342.9	20577.6	30384.8	24498.9	35379.8
0.746	4051.19	5669.88	4263.41	4520.29	4962.52	15017.4	12182.9	14185.7	12828.8	13262.6	24435.9	23701.6	36662	28779.4	40588.1
0.787	6866.28	6907.15	5487.19	6248.93	8893.67	11384.6	8702.42	9509.29	8579.72	9296.81	33327.9	24604.6	38779.1	31283.6	42950.4
0.829	10912.8	8180.54	6715.65	8327.83	14281.6	7948.03	5910.85	5599.65	5409.11	5975.79	42371.9	22929.8	35637.5	31864.1	41932.6
0.87	15825.9	9248.27	7598.26	10371.7	19200.3	5253.81	3927.95	3037.85	3348.43	3590.02	48224.2	19292.8	28440.1	29951.6	37754.2
0.912	20630.3	10006.2	7800.39	12095.6	20995.3	3391.15	2667.75	1586.73	2105.62	2084.11	48742.4	14856.2	19842.7	26534	31304.2
0.953	24044.1	10028.6	7177.43	13165.9	18892.3	2179.63	1911.42	849.846	1386.41	1205.02	43934.4	10683.4	12343.6	22222.2	24031.7
0.994	24991.3	9338.08	5925.99	13546.2	14498.1	1421.2	1490.64	510.426	1005.39	729.168	34041	7379.49	7074.7	17750.9	17160
1.036	23142.6	7835.3	4447.42	13349.5	10213.1	960.724	1271.35	388.541	817.139	493.153	23188.7	5040.04	3903.16	13792.9	11492.8
1.077	18905.8	6008.99	3126.85	12644.6	6957.08	691.694	1168.36	388.909	746.125	395.491	14216.7	3516.68	2224.56	10293.8	7327.43
1.119	13626.3	4180.35	2122.13	11597.7	4743.36	540.819	1125.22	457.372	732.426	372.605	8098.22	2572.55	1420.96	7617.6	4506.53
1.16	8802.2	2743.33	1435.94	10150.8	3250.39	459.335	1101.09	560.851	748.979	381.626	4470.77	2024.7	1120.23	5480.49	2724.73
1.202	5297.44	1751.92	1002.78	8325.67	2210.28	414.159	1078.01	675.291	765.391	394.326	2495.78	1722.55	1117.43	3935.14	1677.91
1.243	3143.11	1150.59	741.148	6352.79	1481.42	385.886	1042.07	791.763	776.69	397.058	1486.79	1575.86	1303.79	2839.38	1096.99
1.284	1973.62	812.072	588.758	4381.81	982.336	365.323	996.26	911.793	777.315	387.206	1003.96	1518.55	1598.13	2083.52	801.438
1.326	1392.2	638.707	503.01	2844.84	676.562	351.484	939.321	1044.36	769.195	369.672	795.731	1507.52	1921.03	1618.96	676.46
1.367	1148	557.38	457.655	1748.27	521.343	347.158	880.62	1200.76	759.327	350.223	731.065	1515.57	2197.3	1334.68	629.925
1.409	1071.83	528.58	433.72	1080.54	481.302	353.371	823.414	1379.57	748.821	334.164	729.602	1521.38	2380	1196.84	627.476
1.45	1057.58	530.429	420.996	716.579	514.805	368.715	780.36	1560.97	742.946	322.601	745.132	1518.9	2450.36	1153.43	625.578
1.492	1034.47	551.495	414.415	538.316	579.201	387.728	754.193	1705.51	738.193	315.482	752.035	1501.01	2417.61	1172.58	628.158
正規化	(X-Xmin)/(Xmax-Xmin)
Max	24991.3	10028.6	7800.39	13546.2	20995.3	18023.7	19465.8	19325	24608.8	18599.7	48742.4	24604.6	38779.1	31864.1	42950.4
Min	325.578	251.82	153.86	538.316	481.302	347.158	692.076	382.776	732.426	315.482	729.602	1107.42	497.394	1153.43	625.578
0	0.0172737	0.0108399	0	0.0323484	0.00665886	0.0296211	0.018593	0.0026509	0.00445896	0.0192623	0.0290348	0.0483593	0	0.0544267	0.0124348
0.041	0.0153095	0.00848448	0.00129798	0.0310772	0.00955332	0.0298505	0.00900737	0.00274123	0.00327746	0.0183437	0.0307628	0.0312914	0.00114107	0.0534944	0.0123022
0.083	0.0153547	0.00591441	0.00379022	0.0311758	0.0123644	0.02856	0.00275379	0.00250683	0.00153093	0.0173555	0.0303133	0.0185905	0.00204489	0.0516623	0.0121545
0.124	0.017371	0.00342812	0.00771959	0.0316553	0.0139167	0.0261474	0	0.00179129	0.000153164	0.0167744	0.0279892	0.0099913	0.00253468	0.0486218	0.0118218
0.166	0.0205376	0.00157465	0.0131732	0.0319289	0.0138291	0.0235922	0.00152133	0.000734601	0.000564365	0.0171552	0.0249717	0.00444982	0.00250449	0.0446267	0.0110943
0.207	0.0233775	0.000494027	0.0198773	0.0310133	0.012775	0.0222256	0.00916509	0	0.00460404	0.0188824	0.0224806	0.00122504	0.00201817	0.0403631	0.0101792
0.249	0.0242701	0	0.0276207	0.028896	0.0118154	0.0234255	0.0258621	0.000825984	0.0154476	0.022512	0.0215791	0	0.00136491	0.0368795	0.00946981
0.29	0.0223643	7.28255e-05	0.0362349	0.0256596	0.0118259	0.0287594	0.0564526	0.00518872	0.0375472	0.0294434	0.0229732	0.000981183	0.00112691	0.0358051	0.0104734
0.331	0.0177871	0.000727948	0.0456662	0.0220681	0.0126947	0.0404522	0.107482	0.0159593	0.0785255	0.0425902	0.0271113	0.00509309	0.00223579	0.0386824	0.0144392
0.373	0.0118557	0.0032393	0.0561853	0.0196319	0.0134212	0.0624985	0.187428	0.0380835	0.148349	0.0677194	0.0342913	0.0140331	0.00605838	0.0473985	0.0240762
0.414	0.00603128	0.00939644	0.0682794	0.0197309	0.0130499	0.102422	0.303767	0.0797986	0.262622	0.115146	0.0447148	0.0306818	0.0148864	0.0653184	0.0428513
0.456	0.00180177	0.0228237	0.0826691	0.0239722	0.0114761	0.172113	0.45755	0.153697	0.424338	0.200462	0.0583142	0.0596288	0.0324726	0.0951328	0.0763339
0.497	0	0.047561	0.101131	0.032821	0.00990532	0.286329	0.637694	0.277201	0.628145	0.341059	0.0752976	0.107408	0.0657048	0.14289	0.132182
0.539	0.00121821	0.0885317	0.126681	0.0466208	0.00989065	0.457416	0.816091	0.460154	0.830875	0.543261	0.0971188	0.183909	0.124767	0.214636	0.218144
0.58	0.00648008	0.148665	0.163724	0.0665194	0.0138891	0.673182	0.950148	0.688266	0.970794	0.771019	0.127339	0.2981	0.223697	0.31391	0.339231
0.621	0.0180862	0.229044	0.217842	0.0950662	0.0254472	0.879762	1	0.899499	1	0.949159	0.171976	0.456064	0.373958	0.446767	0.4909
0.663	0.0402303	0.324753	0.294769	0.138767	0.0521184	1	0.944729	1	0.897847	1	0.241158	0.642144	0.56908	0.600051	0.660757
0.704	0.0808856	0.434238	0.401361	0.206212	0.108268	0.976623	0.800453	0.933735	0.716993	0.901153	0.346019	0.82862	0.780722	0.760174	0.821131
0.746	0.151044	0.554176	0.53744	0.306119	0.218446	0.829925	0.612071	0.728684	0.506623	0.708106	0.49375	0.961571	0.944696	0.899556	0.944187
0.787	0.265174	0.680727	0.697485	0.439011	0.410079	0.624414	0.426678	0.481807	0.328663	0.491207	0.67895	1	1	0.981097	1
0.829	0.429229	0.810974	0.858139	0.598829	0.672727	0.429998	0.277982	0.275409	0.19587	0.309573	0.867316	0.928724	0.917935	1	0.975952
0.87	0.628415	0.920184	0.973566	0.755957	0.912499	0.27758	0.172362	0.140166	0.109564	0.179091	0.989206	0.773939	0.729922	0.937725	0.87723
0.912	0.823196	0.997707	1	0.88848	1	0.172205	0.105236	0.0635589	0.0575126	0.0967298	1	0.585124	0.505342	0.82644	0.724839
0.953	0.961596	1	0.91853	0.970763	0.897482	0.103667	0.0649492	0.0246576	0.0273906	0.0486504	0.899859	0.407537	0.309448	0.686039	0.553011
0.994	1	0.92937	0.75487	1	0.683279	0.0607607	0.0425365	0.0067389	0.0114325	0.0226253	0.693803	0.266929	0.171813	0.540446	0.390655
1.036	0.925048	0.775661	0.561504	0.984873	0.474395	0.0347108	0.0308554	0.000304346	0.00354798	0.00971718	0.467774	0.167366	0.0889659	0.411564	0.256757
1.077	0.753281	0.588861	0.388802	0.930687	0.315676	0.0194911	0.0253697	0.000323773	0.000573747	0.00437585	0.280905	0.102534	0.0451172	0.297629	0.158343
1.119	0.539241	0.401822	0.257408	0.850202	0.207763	0.0109558	0.0230717	0.00393807	0	0.00312417	0.153472	0.0623533	0.0241255	0.210486	0.0916945
1.16	0.34366	0.254839	0.167669	0.738971	0.134985	0.00634609	0.0217864	0.00940094	0.000693279	0.00361755	0.0779202	0.0390378	0.0162698	0.140897	0.0495962
1.202	0.20157	0.153434	0.11102	0.598663	0.0842827	0.00379039	0.020557	0.0154425	0.00138065	0.00431213	0.0367855	0.0261785	0.0161966	0.090578	0.0248631
1.243	0.114228	0.0919284	0.0768046	0.446995	0.0487529	0.00219093	0.0186425	0.0215912	0.00185388	0.00446155	0.0157705	0.019936	0.0210647	0.0548977	0.011138
1.284	0.0668152	0.0573043	0.0568752	0.295474	0.024424	0.00102763	0.0162026	0.0279279	0.00188006	0.00392273	0.00571429	0.0174968	0.0287536	0.0302857	0.00415501
1.326	0.0432431	0.039572	0.0456613	0.177317	0.00951837	0.000244731	0.0131697	0.0349263	0.00153997	0.00296376	0.00137732	0.0170276	0.0371884	0.0151586	0.00120218
1.367	0.0333428	0.0312536	0.0397298	0.0930166	0.00195188	0	0.010043	0.0431829	0.00112668	0.00190005	3.0471e-05	0.0173701	0.0444051	0.00590208	0.000102706
1.409	0.0302545	0.0283079	0.0365996	0.0416839	0	0.000351483	0.00699583	0.0526225	0.000686661	0.00102176	0	0.0176172	0.0491778	0.00141355	4.48437e-05
1.45	0.0296768	0.028497	0.0349356	0.0137042	0.00163318	0.00121953	0.00470252	0.0621992	0.000440603	0.000389352	0.000323455	0.017512	0.0510156	0	0
1.492	0.02874	0.0306517	0.034075	0	0.0047723	0.00229513	0.00330872	0.0698296	0.000241536	0	0.000467229	0.0167502	0.05016	0.000623659	6.09571e-05

## Sheet: B4 Noco cell3
X	1_green	2_green	3_green	4_green	5_green	1_red	2_red	3_red	4_red	5_red	1_blue	2_blue	3_blue	4_blue	5_blue
0	633.176	383.644	192.901	317.961	316.404	591.549	460.595	218.477	397.661	1012.59	1203.25	752.552	518.552	608.917	934.117
0.041	677.935	398.705	187.469	353.546	326.418	553.58	467.63	230.934	353.529	1060.12	1189.66	805.301	542.338	556.392	960.707
0.083	694.579	410.846	190.159	414.753	363.892	517.057	480.393	259.373	294.83	1151.96	1161.38	871.64	587.832	521.621	1022.77
0.124	674.529	421.957	202.083	479.874	431.307	487.156	518.276	297.731	236.231	1352.69	1111.28	957.34	654.357	508.483	1131.38
0.166	619.449	435.992	223.529	518.793	536.798	474.36	612.545	340.026	192.12	1763.24	1037.04	1073.06	735.542	512.734	1296.02
0.207	542.201	454.302	252.419	514.605	689.918	498.078	824.705	386.108	176.319	2531.66	946.407	1237.43	821.756	529.47	1525.27
0.249	459.923	475.614	282.734	464.8	890.494	589.953	1228.35	449.11	207.598	3834.61	860.761	1463.42	904.556	551.709	1826.67
0.29	386.891	496.977	306.294	388.676	1125.85	799.943	1950.09	560.09	313.943	5846.34	814.466	1766.86	983.459	573.199	2209.79
0.331	329.277	513.948	318.67	307.859	1377.76	1206.34	3157.97	773.416	535.013	8650.92	852.95	2152.1	1071.87	600.049	2684.09
0.373	284.242	526.806	324.392	241.818	1637.07	1926.72	5032.04	1176.85	940.464	12123.7	1036.34	2627.14	1199.63	655.891	3264.72
0.414	243.837	536.275	342.571	200.125	1931.09	3109.63	7706.41	1905.51	1628.6	15878.4	1453.08	3216.74	1416.43	786.525	3988.62
0.456	201.313	547.945	407.905	187.028	2329.85	4865.25	11400.9	3145.02	2724.88	19355.4	2238.05	4008.43	1798.18	1072.7	4950.36
0.497	157.132	567.702	574.258	213.02	2922.36	7107.41	15860.3	5074.69	4310.24	21809.8	3574.12	5104.3	2462.23	1663.69	6314.85
0.539	123.36	606.212	925.351	304.375	3775.71	9389.42	20776.2	7701.49	6325.6	22461.4	5643.69	6679.34	3590.03	2807.91	8315.04
0.58	125.217	688.116	1586.08	503.124	4813.4	10956.3	25474.7	10614	8514.21	20905.8	8500.79	8871.42	5440.29	4937.07	11120
0.621	206.12	884.021	2723.48	888.411	5734.31	11147.2	28846.3	12988.4	10304.7	17452.2	11919.4	11734	8358.01	8690.78	14659.7
0.663	442.759	1310.83	4485.77	1549.33	6129.62	9872.07	30386	13922.2	11216.1	13102.6	15369.7	15069.5	12674.2	14480.1	18545.4
0.704	980.22	2196.63	6897.56	2594.9	5820.93	7680.39	29076	13045	11056.4	9010.21	18232	18508.5	18506.8	22227.5	22069.3
0.746	2079.84	3894.95	9807.87	4074.73	5137.57	5349.84	25345.2	10788.9	9880.58	5832.06	20126	21563.2	25479.6	30815.2	24690.1
0.787	4125.66	6657.84	12996.1	5775.34	4652.32	3426.9	19645.3	8042.19	8093.19	3664.37	21070.6	23754.1	32541.5	37447.1	26190.7
0.829	7475.11	10369.5	16335.4	7473.53	4796.79	2082.88	13782.4	5570.31	6175.36	2318.91	21356.9	25100.2	38132.2	40292.1	26798.1
0.87	12094.8	14391.4	19784.2	8920.29	5926.21	1242.8	8719.79	3721.97	4436.62	1529.8	21280.3	25386.7	40781.2	38531.8	26837.7
0.912	17237.3	18355.6	23152.5	9943.42	8343.2	756.675	5212.58	2500.46	3065.82	1090.34	20942.4	24919.8	39835.5	32985.7	26440.5
0.953	21604.3	22216.6	25863.9	10685	11985.3	494.167	3026.53	1761.27	2111.39	870.109	20215.6	23650.6	35787.2	26095.8	25524.4
0.994	24013	25818.8	27024.3	11210.4	16156	366.552	1781.96	1346.19	1498.88	783.841	18855.4	21887.4	29936.1	19259.1	23771.8
1.036	23984.5	27806.2	25884	11393.2	19387.6	318.668	1126	1130.36	1139.5	775.24	16701.5	19565.4	23688.3	13568.8	20931.9
1.077	21788	26554.3	22402.6	11227.1	20287	315.054	794.227	1022.95	949.121	799.975	13852.2	16946.1	18013	9323.82	17174
1.119	18111.8	22098	17414.3	10319.1	18483.3	333.097	642.312	960.05	863.179	822.482	10684.8	14081.2	13327.8	6260.02	13036.9
1.16	13767	15945.4	12190.2	8571.95	14739.1	358.442	589.509	901.379	826.823	820.759	7683.25	11136.4	9667.35	4227.55	9185.5
1.202	9535.43	10378.3	7769.79	6372.59	10505.3	383.848	587.241	829.756	802.879	789.329	5212.48	8383.99	6900.29	2914.57	6086.18
1.243	6024.31	6253.05	4589.3	4187.45	6883.33	406.687	603.295	746.066	771.931	735.721	3404.52	5990.88	4858.7	2066.77	3865.66
1.284	3510.03	3605.15	2564.85	2535.41	4282.02	426.874	620.267	660.378	717.403	674.629	2198.96	4117.68	3386.72	1549.75	2400.81
1.326	1927.18	2048	1383.49	1482.02	2617.03	445.014	626.4	582.391	646.974	614.822	1449.62	2775.52	2349.26	1227.91	1487.01
1.367	1027.36	1190.03	733.066	875.936	1617.81	462.093	621.682	517.752	571.76	560.542	1010.13	1887.38	1633.05	1017.42	935.456
1.409	555.388	752.73	390.41	551.211	1040.15	478.595	604.467	467.873	502.975	513.253	768.734	1325.77	1144.76	872.625	613.97
1.45	329.307	578.159	219.378	378.29	712.491	493.898	582.776	431.572	453.305	471.055	649.899	999.606	817.784	765.655	434.018
1.492	239.375	532.998	142.065	281.176	524.888	507.163	558.635	406.057	427.47	432.625	604.353	817.904	602.272	682.043	341.697
正規化	(X-Xmin)/(Xmax-Xmin)
Max	24013	27806.2	27024.3	11393.2	20287	11147.2	30386	13922.2	11216.1	22461.4	21356.9	25386.7	40781.2	40292.1	26837.7
Min	123.36	383.644	142.065	187.028	316.404	315.054	460.595	218.477	176.319	432.625	604.353	752.552	518.552	508.483	341.697
0	0.0213405	0	0.00189107	0.011684	0	0.0255253	0	0	0.0200494	0.0263275	0.0288589	0	0	0.00252451	0.0223588
0.041	0.023214	0.00054922	0.001689	0.0148594	0.000501437	0.0220201	0.000235084	0.000909022	0.0160519	0.0284853	0.0282043	0.00214129	0.000590772	0.00120424	0.0233624
0.083	0.0239107	0.000991959	0.00178907	0.0203213	0.00237789	0.0186484	0.000661578	0.00298429	0.0107349	0.0326544	0.0268415	0.00483426	0.0017207	0.000330237	0.0257048
0.124	0.0230715	0.00139714	0.00223263	0.0261324	0.0057536	0.015888	0.00192749	0.00578338	0.0054269	0.0417665	0.0244272	0.00831317	0.00337298	0	0.0298039
0.166	0.0207659	0.00190894	0.00303041	0.0296054	0.0110359	0.0147067	0.00507762	0.00886977	0.00143127	0.0604034	0.0208499	0.0130107	0.00538937	0.000106853	0.0360178
0.207	0.0175323	0.00257664	0.0041051	0.0292317	0.0187032	0.0168963	0.0121672	0.0122325	0	0.0952859	0.0164825	0.019683	0.00753066	0.000527529	0.0446697
0.249	0.0140882	0.00335381	0.0052328	0.0247873	0.0287467	0.025378	0.0256556	0.0168299	0.00283329	0.154433	0.0123555	0.0288571	0.00958716	0.00108653	0.0560453
0.29	0.0110312	0.00413285	0.00610921	0.0179943	0.0405317	0.0447638	0.0497737	0.0249284	0.0124661	0.245756	0.0101247	0.0411749	0.0115469	0.0016267	0.0705045
0.331	0.00861951	0.00475172	0.00656959	0.0107825	0.0531457	0.0822812	0.0901364	0.0404954	0.0324909	0.37307	0.0119791	0.0568131	0.0137426	0.0023016	0.0884053
0.373	0.00673438	0.0052206	0.00678245	0.00488925	0.0661304	0.148785	0.152761	0.0699351	0.0692171	0.530716	0.0208159	0.0760971	0.0169159	0.00370525	0.110319
0.414	0.00504306	0.0055659	0.00745869	0.00116873	0.080853	0.257988	0.242129	0.123107	0.131549	0.701161	0.0408976	0.100031	0.0223006	0.00698886	0.137641
0.456	0.00326305	0.00599147	0.00988908	0	0.100821	0.420063	0.365585	0.213558	0.230851	0.859001	0.0787228	0.132169	0.0317821	0.0141821	0.173938
0.497	0.00141367	0.00671193	0.0160773	0.00231943	0.13049	0.627054	0.514603	0.354372	0.374456	0.970419	0.143104	0.176655	0.0482751	0.0290374	0.225436
0.539	0	0.00811625	0.0291377	0.0104716	0.17322	0.837723	0.678875	0.546056	0.557009	1	0.24283	0.240592	0.076286	0.0577985	0.300926
0.58	7.77324e-05	0.011103	0.0537165	0.0282072	0.225181	0.982373	0.835882	0.758588	0.755256	0.929383	0.380504	0.329577	0.122241	0.111317	0.406792
0.621	0.00346426	0.0182469	0.0960269	0.0625887	0.271294	1	0.948548	0.931856	0.917439	0.772604	0.545237	0.44578	0.194708	0.20567	0.540382
0.663	0.0133698	0.0338111	0.161583	0.121566	0.291088	0.88228	1	1	1	0.575155	0.711494	0.581181	0.301908	0.35119	0.687036
0.704	0.0358674	0.0661131	0.2513	0.214869	0.275631	0.67995	0.956224	0.935986	0.985533	0.389381	0.849418	0.720785	0.446774	0.54593	0.820033
0.746	0.0818965	0.128045	0.359562	0.346923	0.241413	0.464799	0.831554	0.77135	0.879023	0.245108	0.940686	0.844786	0.619955	0.761789	0.918946
0.787	0.167533	0.228797	0.478161	0.49868	0.217115	0.287278	0.641084	0.570918	0.71712	0.146705	0.986203	0.933724	0.795353	0.92849	0.975581
0.829	0.307738	0.364148	0.60238	0.650219	0.224349	0.163201	0.445168	0.390538	0.5434	0.085628	1	0.98837	0.934209	1	0.998506
0.87	0.501114	0.510814	0.730675	0.779323	0.280903	0.0856471	0.275993	0.25566	0.385903	0.0498064	0.996306	1	1	0.955753	1
0.912	0.716375	0.655374	0.855974	0.870623	0.40193	0.0407694	0.158794	0.166523	0.261734	0.029857	0.980026	0.981046	0.976514	0.816346	0.985008
0.953	0.899175	0.796171	0.956837	0.936802	0.584301	0.0165353	0.0857442	0.112582	0.175281	0.0198596	0.945003	0.929524	0.875966	0.643163	0.950432
0.994	1	0.92753	1	0.983682	0.793146	0.00475417	0.0441554	0.0822924	0.119799	0.0159435	0.879462	0.857949	0.730642	0.471314	0.884288
1.036	0.998808	1	0.957585	1	0.954963	0.000333636	0.0222354	0.0665426	0.0872458	0.0155531	0.775669	0.763689	0.575465	0.328285	0.777108
1.077	0.906863	0.954349	0.828077	0.985169	1	0	0.0111488	0.0587043	0.0700013	0.0166759	0.638373	0.657359	0.434508	0.221582	0.635278
1.119	0.752981	0.791844	0.642515	0.90415	0.909682	0.00166569	0.00607233	0.0541146	0.0622165	0.0176976	0.485743	0.541065	0.318142	0.144571	0.479138
1.16	0.571111	0.56748	0.448182	0.748238	0.722197	0.00400547	0.00430784	0.0498332	0.0589234	0.0176194	0.341109	0.421523	0.227228	0.0934824	0.333779
1.202	0.393981	0.364469	0.283747	0.551975	0.510193	0.00635089	0.00423205	0.0446067	0.0567545	0.0161926	0.222051	0.309791	0.158503	0.0604794	0.216806
1.243	0.247009	0.214036	0.165434	0.356983	0.328829	0.00845934	0.00476852	0.0384996	0.0539512	0.0137591	0.134931	0.212645	0.107796	0.039169	0.133
1.284	0.141763	0.117477	0.0901262	0.20956	0.198573	0.0103229	0.00533566	0.0322467	0.049012	0.0109858	0.076839	0.136604	0.0712365	0.0261734	0.077714
1.326	0.0755063	0.0606932	0.0461801	0.11556	0.1152	0.0119976	0.00554061	0.0265558	0.0426325	0.00827086	0.0407306	0.0821203	0.0454691	0.0180834	0.0432257
1.367	0.0378405	0.0294059	0.0219849	0.0614755	0.065166	0.0135743	0.00538295	0.0218389	0.0358195	0.00580681	0.0195532	0.0460671	0.0276807	0.0127926	0.0224094
1.409	0.0180843	0.0134592	0.00923827	0.0324983	0.0362404	0.0150977	0.00480768	0.0181991	0.0295889	0.00366012	0.007921	0.0232692	0.0155532	0.00915307	0.010276
1.45	0.00862077	0.00709326	0.00287599	0.0170675	0.0198335	0.0165104	0.00408285	0.0155501	0.0250897	0.00174453	0.00219472	0.0100289	0.00743201	0.00646427	0.00348434
1.492	0.00485629	0.0054464	0	0.0084014	0.0104395	0.017735	0.00327614	0.0136882	0.0227495	0	0	0.0026529	0.00207935	0.0043626	0

## Sheet: B4 Noco BFA cell1
X	1_green	2_green	3_green	4_green	1_red	2_red	3_red	4_red	1_blue	2_blue	3_blue	4_blue
0	600.126	614.025	572.144	429.879	389.734	553.917	210.195	419.405	1070.75	935.28	593.854	559.578
0.041	636.297	641.719	555.338	439.953	441.767	873.013	257.643	411.349	1127.85	1028.68	554.497	586.099
0.083	671.372	668.965	535.21	455.241	533.129	1357.26	336.716	391.311	1173.73	1171.26	526.897	626.293
0.124	705.003	683.817	527.765	469.171	653.899	2038.2	450.307	363.962	1195.24	1364.9	521.38	668.334
0.166	740.699	690.068	540.946	472.083	802.731	2916.99	606.074	344.18	1184.75	1617.36	548.2	703.893
0.207	776.747	694.533	562.698	462.166	971.269	3961.78	826.106	362.035	1144.64	1933.59	607.505	730.853
0.249	809.22	694.597	573.285	451.609	1178.72	5160.98	1207.46	463.14	1090.06	2298.58	687.578	759.371
0.29	830.301	682.536	561.966	462.56	1453.3	6588.78	1906.47	719.585	1058.26	2670.98	777.499	807.556
0.331	836.335	655.693	539.072	513.814	1865.93	8385.56	3163.49	1238.42	1092.92	2998.68	877.87	898.402
0.373	833.569	624.476	525.099	607.833	2518.74	10651	5316.21	2136.51	1265.77	3249.64	1015.55	1058.22
0.414	835.758	612.073	535.6	721.781	3655.6	13450.3	8451.42	3516.35	1683.55	3450.97	1251.51	1316.91
0.456	871.866	647.853	575.664	812.673	5598.95	16822.2	12336.9	5369.65	2516.82	3693.25	1691.05	1707.06
0.497	966.965	757.954	638.28	841.685	8932.75	20709.9	16350.8	7520.27	4064.28	4124.12	2528.89	2271.34
0.539	1148.59	964.497	702.941	811.833	13961.1	24815.8	19380.7	9711.61	6705.15	4943.11	4047.17	3049.97
0.58	1450.6	1303.89	758.751	775.577	21024.4	28396.2	21282.7	11666.8	11070.4	6403.3	6718.81	4079.95
0.621	1910.74	1875.2	826.176	819.905	28590.8	30253.3	21974	13078.7	17463.4	8805.14	11129.6	5364.64
0.663	2618.74	2909.19	983.125	1049.42	35233.2	29352.6	21536.2	13688	26082.5	12440.4	17659.7	6865.8
0.704	3688.94	4818.55	1387.68	1602.02	38077	25779.6	20254.3	13151.1	35542.2	17469.5	26402.7	8479.46
0.746	5336.7	8122.74	2326.25	2682.09	37744	20809.4	17790.2	11397.9	43950.4	23772	36261	10064.3
0.787	7686.66	13086.3	4187	4543.81	33857.5	15871.6	14599.4	8862.21	46915.4	30848.9	45465.6	11459.3
0.829	10770.2	19281.5	7452.66	7372.19	28246.1	11684.1	10993	6276.94	46911.1	37862.3	50619.8	12463.2
0.87	13768.8	26026.2	12079.2	11200.3	21543	8382.98	7483.22	4197.61	42691.2	44035.4	51963.5	12938.3
0.912	16133.5	32936.8	17272.1	15684.9	15334.1	5831.73	4777.35	2797.71	34526.7	48738.4	51708.6	12728.8
0.953	16278.9	39585	21949.2	19852.7	9920.07	3944.91	2927.32	1963.28	24152.9	51445.3	50007.5	11775.7
0.994	14731	44775.5	24541.4	22627.5	6047.28	2663.72	1839.72	1515.36	15555.7	51294.5	46094.1	10196.6
1.036	11459.8	46901.4	24780.3	23255.9	3444.22	1875.38	1261.78	1321.17	9231.96	47844.9	39515.1	8255.8
1.077	8078.81	44956.2	22178.8	21639.6	1963.42	1428.07	965.502	1288.27	5342.67	40632.8	29310.7	6278.65
1.119	5117.09	38947.3	16886.9	18218.1	1145.88	1188.03	804.153	1356.77	3089.17	31094	19516.4	4548.46
1.16	3098.78	29768.9	10882	13701.4	753.659	1074.99	682.804	1483.09	1920.85	21687.8	11888.4	3194.67
1.202	1848.64	19542.2	5932.66	8969.2	573.171	1062.7	569.089	1621.38	1329.46	14302.6	6727.69	2221.2
1.243	1172.02	10878.4	2996.28	5128.9	521.444	1145.66	463.848	1727.82	1093.5	9395.48	3860.45	1577.58
1.284	844.056	5300.3	1588.54	2605.01	536.195	1294.7	385.734	1788.68	1058.62	6459.49	2410.18	1169.74
1.326	733.647	2426.95	1005.45	1231.49	598.306	1436.73	341.125	1809.09	1153.67	4763.5	1774.35	925.415
1.367	757.048	1144.17	813.812	596.965	684.349	1482.26	320.33	1810.62	1326.53	3714.16	1587.16	789.398
1.409	862.595	619.367	754.903	351.187	785.093	1392.02	308.337	1789.06	1545.12	2961.53	1600.11	717.612
1.45	1010.07	434.627	708.408	296.734	880.525	1208.93	297.396	1709.06	1801.88	2360.5	1653.3	679.02
1.492	1160.34	412.406	639.302	326.194	967.289	1013.97	283.349	1534.2	2086.14	1891.41	1635.87	652.176
正規化	(X-Xmin)/(Xmax-Xmin)
Max	16278.9	46901.4	24780.3	23255.9	38077	30253.3	21974	13688	46915.4	51445.3	51963.5	12938.3
Min	600.126	412.406	525.099	296.734	389.734	553.917	210.195	344.18	1058.26	935.28	521.38	559.578
0	0	0.00433692	0.00193958	0.0057992	0	0	0	0.00563745	0.000272455	0	0.00140885	0
0.041	0.002307	0.00493263	0.0012467	0.00623798	0.00138065	0.0107442	0.00218014	0.00503373	0.00151756	0.00184924	0.000643772	0.00214247
0.083	0.0045441	0.0055187	0.000416858	0.00690385	0.00380486	0.0270491	0.00581338	0.00353206	0.00251826	0.0046719	0.000107247	0.00538951
0.124	0.0066891	0.00583817	0.000109914	0.00751058	0.00700939	0.049977	0.0110327	0.00148249	0.00298717	0.00850563	0	0.00878575
0.166	0.00896581	0.00597263	0.000653344	0.00763741	0.0109585	0.0795664	0.0181898	0	0.00275839	0.0135039	0.000521363	0.0116584
0.207	0.011265	0.00606868	0.00155014	0.00720547	0.0154305	0.114745	0.0282998	0.00133808	0.00188381	0.0197647	0.00167421	0.0138363
0.249	0.0133361	0.00607006	0.00198662	0.00674566	0.020935	0.155123	0.0458222	0.00891501	0.000693502	0.0269907	0.00323078	0.0161401
0.29	0.0146807	0.00581062	0.00151996	0.00722263	0.0282208	0.203198	0.0779405	0.0281333	0	0.0343635	0.00497878	0.0200327
0.331	0.0150655	0.00523321	0.000576082	0.00945503	0.0391695	0.263697	0.135698	0.0670156	0.000755957	0.0408512	0.00692992	0.0273716
0.373	0.0148891	0.00456172	0	0.0135501	0.0564914	0.339977	0.234611	0.13432	0.00452519	0.0458199	0.00960639	0.0402821
0.414	0.0150287	0.00429493	0.000432938	0.0185131	0.0866569	0.434231	0.378667	0.237726	0.0136358	0.0498056	0.0141932	0.0611806
0.456	0.0173317	0.00506457	0.0020847	0.022472	0.138222	0.547767	0.557198	0.376615	0.0318068	0.0546023	0.0227375	0.0926982
0.497	0.0233972	0.00743289	0.00466625	0.0237356	0.226682	0.678668	0.741629	0.537785	0.0655521	0.0631328	0.0390246	0.138283
0.539	0.034981	0.0118757	0.00733211	0.0224354	0.360106	0.816918	0.880847	0.702006	0.123141	0.0793471	0.068539	0.201184
0.58	0.0542434	0.0191762	0.00963306	0.0208562	0.547522	0.937472	0.96824	0.848533	0.218334	0.108256	0.120474	0.28439
0.621	0.0835919	0.0314654	0.0124129	0.022787	0.748292	1	1	0.95434	0.357744	0.155808	0.206216	0.388172
0.663	0.128748	0.053707	0.0188836	0.0327835	0.924542	0.969675	0.979887	1	0.5457	0.22778	0.333157	0.509442
0.704	0.197006	0.0947782	0.0355628	0.0568523	1	0.849367	0.920988	0.959768	0.751987	0.327345	0.503115	0.6398
0.746	0.302101	0.165853	0.0742584	0.103895	0.991162	0.682016	0.807766	0.828377	0.935343	0.452122	0.694754	0.767832
0.787	0.451982	0.27262	0.150974	0.184983	0.888039	0.515757	0.661155	0.638352	1	0.59223	0.873685	0.880526
0.829	0.648654	0.405882	0.285611	0.308175	0.739145	0.374762	0.495449	0.444609	0.999907	0.731083	0.973879	0.961624
0.87	0.839905	0.550965	0.476355	0.47491	0.561284	0.26361	0.334181	0.288781	0.907884	0.853298	1	1
0.912	0.990723	0.699615	0.69045	0.67024	0.396537	0.177708	0.209851	0.183871	0.729842	0.946407	0.995045	0.983076
0.953	1	0.84262	0.883278	0.851772	0.252879	0.114177	0.124846	0.121337	0.503623	1	0.961978	0.906087
0.994	0.901274	0.95427	0.99015	0.972627	0.150118	0.0710385	0.0748733	0.0877693	0.316144	0.997014	0.885903	0.778519
1.036	0.692634	1	1	1	0.0810482	0.0444945	0.0483181	0.0732169	0.178243	0.928718	0.758012	0.621732
1.077	0.476994	0.958157	0.892745	0.929601	0.0417563	0.0294335	0.0347048	0.0707509	0.0934296	0.785933	0.559645	0.46201
1.119	0.288094	0.828902	0.674569	0.780574	0.0200636	0.021351	0.0272912	0.0758845	0.0442879	0.597083	0.369251	0.322238
1.16	0.159365	0.631471	0.426995	0.583847	0.00965643	0.0175449	0.0217154	0.0853509	0.0188104	0.410859	0.220968	0.212873
1.202	0.0796306	0.41149	0.222944	0.377734	0.00486734	0.0171312	0.0164904	0.0957152	0.0059142	0.264646	0.120647	0.134233
1.243	0.0364757	0.225127	0.101882	0.210467	0.00349481	0.0199246	0.0116548	0.103692	0.000768626	0.167495	0.0649093	0.0822382
1.284	0.015558	0.105141	0.0438437	0.100538	0.00388622	0.0249427	0.00806566	0.108253	8.00312e-06	0.109369	0.0367169	0.0492911
1.326	0.00851603	0.0433338	0.0198041	0.0407139	0.00553428	0.0297248	0.00601597	0.109782	0.00208061	0.0757913	0.0243568	0.0295538
1.367	0.0100086	0.0157407	0.0119031	0.0130767	0.00781735	0.031258	0.00506048	0.109897	0.00585015	0.0550163	0.020718	0.0185658
1.409	0.0167404	0.00445182	0.00947441	0.00237173	0.0104905	0.0282196	0.00450942	0.108281	0.010617	0.0401157	0.0209699	0.0127666
1.45	0.0261467	0.000477984	0.0075575	0	0.0130227	0.0220548	0.00400671	0.102286	0.0162161	0.0282166	0.0220037	0.00964901
1.492	0.0357304	0	0.00470839	0.00128315	0.0153249	0.0154905	0.00336128	0.0891819	0.022415	0.0189295	0.0216649	0.00748044

## Sheet: B4 Noco BFA cell2
X	1_green	2_green	3_green	4_green	1_red	2_red	3_red	4_red	1_blue	2_blue	3_blue	4_blue
0	387.163	374.013	440.769	321.022	670.145	497.992	388.978	452.41	554.899	482.965	635.264	594.319
0.041	386.421	385.037	440.284	335.575	658.617	463.233	431.76	452.84	565.82	458.771	634.048	667.888
0.083	391.003	380.512	436.893	349.335	654.144	423.789	542.074	457.427	576.264	430.304	638.685	767.848
0.124	407.136	358.507	430.788	360.617	654.492	394.658	762.039	472.657	585.694	400.034	660.527	903.95
0.166	436.324	322.923	425.031	369.784	656.025	397.686	1157.05	509.581	594.609	371.47	721.289	1081.59
0.207	473.499	282.081	425.228	376.642	656.832	465.742	1805.52	589.417	604.79	350.747	851.586	1309.31
0.249	503.445	245.736	436.759	385.35	661.303	649.703	2820.93	745.009	614.094	347.89	1095.68	1586.12
0.29	511.388	222.489	469.444	397.824	684.956	1032.41	4297.84	1032.96	617.27	381.326	1512.68	1915.88
0.331	485.61	218.511	540.28	419.219	754.936	1746.97	6271	1535.86	608.04	483.172	2179.35	2295.09
0.373	430.557	238.317	669.24	446.878	914.671	2952.29	8507.72	2356.03	590.187	708.646	3150.25	2741.55
0.414	366.211	287.102	878.929	479.957	1222.86	4769.21	10720	3679.72	583.093	1161.56	4446.49	3284.62
0.456	323.264	375.99	1179.03	519.644	1760.26	7123.51	12505.6	5566.78	629.515	2041.71	5996.05	4009.41
0.497	350.909	526.344	1559.09	572.335	2612.82	9606.86	13566.3	8016.79	798.156	3672.51	7633.08	5052.25
0.539	520.618	776.516	1995.27	682.786	3840.35	11729.1	13712.6	10680.8	1189.94	6561.76	9103.59	6624.33
0.58	965.2	1179.25	2523.27	941.856	5436.94	13193.8	13178.7	13014	1972.66	11325	10271.5	9159.62
0.621	1909.05	1784.06	3250.51	1535.41	7232.86	14065.4	12291.5	14417.4	3371.37	18223.7	11176.7	12942.9
0.663	3683.54	2616.06	4389.4	2873.85	8960.23	14543.5	11362.5	14580.9	5657.44	26544.4	11961.7	18320.7
0.704	6567.87	3658.81	6283.58	5812.8	10233.3	14723.9	10561.4	13555.5	8922.1	34382.8	12801.5	24877.5
0.746	10434.2	4840.29	9358.6	12271.3	10716.9	14540.9	9999.33	11657.2	12867.5	39233.5	13778.6	31524.9
0.787	14820.9	6014.36	14197.3	24261	10272.8	13818.7	9674.03	9368.66	16677	39588	14972.1	36456.1
0.829	19190	7053.42	21228.3	41284.2	9044.06	12421.5	9453.83	7174.38	19319.1	36013.3	16279.8	38208.3
0.87	22905.2	7859.5	30250.6	51533.4	7359.74	10420.6	9134.2	5269.67	20066.9	30492.2	17504.4	36930.9
0.912	24848.4	8374.23	39601.4	55425	5626.86	8101.44	8523.27	3856.02	18966.1	25063	18197.3	33465.2
0.953	23584.5	8703.23	46521.1	56183.6	4101.2	5864.41	7642.52	2840.24	16597.1	20924.7	18184.5	29480.6
0.994	18911.5	9018.08	48053.2	53195.6	2917.38	4003.38	6538.35	2162.27	13670.9	18322.6	17296.2	25228.2
1.036	12868.9	9385.09	45572.9	44182.2	2080.87	2628.25	5342.67	1727.29	10763.3	16979.8	15492.5	20752.1
1.077	7664.4	9742.2	38638.2	29931.4	1546.09	1707.87	4158.71	1449.54	8139.91	16397.8	12838.6	16037.7
1.119	4184.34	9865.81	27890	19011.4	1244.38	1135.32	3157.98	1274.32	5960.01	15927.3	9858.82	11448.7
1.16	2240.17	9480.9	17497.9	11643.6	1107.48	801.919	2361.63	1175.14	4271.33	14946.1	7021.67	7496.39
1.202	1247.95	8414.38	9740.73	7057.85	1070.74	625.791	1764.27	1135.93	3034	13132	4671.66	4590.87
1.243	783.3	6648.81	4900.04	4115.88	1076.41	546.503	1333.26	1154.28	2180.16	10609.1	2931.66	2690.71
1.284	597.824	4609.14	2329.66	2313.23	1079.77	517.258	1041.3	1214.57	1623.15	7829.94	1782.37	1559.14
1.326	553.457	2825.35	1069.37	1266.77	1055.88	504.594	851.416	1304.11	1274.06	5324.83	1082.87	958.534
1.367	572.964	1586.95	481.805	706.859	1006.13	487.964	729.863	1399.28	1063.14	3398.66	680.635	671.459
1.409	609.929	870.896	224.779	416.555	948.8	459.889	648.615	1472.63	937.629	2087.45	465.666	560.598
1.45	641.414	502.772	136.312	285.816	909.557	424.086	589.669	1510.2	861.6	1271.55	365.675	555.02
1.492	658.336	340.709	134.563	242.537	909.695	388.517	542.64	1502.72	812.943	797.79	334.299	607.318
正規化	(X-Xmin)/(Xmax-Xmin)
Max	24848.4	9865.81	48053.2	56183.6	10716.9	14723.9	13712.6	14580.9	20066.9	39588	18197.3	38208.3
Min	323.264	218.511	134.563	242.537	654.144	388.517	388.978	452.41	554.899	347.89	334.299	555.02
0	0.00260545	0.0161187	0.00639012	0.00140299	0.00159012	0.00763671	0	0	0	0.00344227	0.0168485	0.00104371
0.041	0.0025752	0.0172614	0.00638	0.00166314	0.00044451	0.00521201	0.00321099	3.0435e-05	0.000559708	0.00282571	0.0167805	0.00299756
0.083	0.00276203	0.0167924	0.00630923	0.00190912	0	0.00246049	0.0114906	0.000355099	0.00109497	0.00210025	0.01704	0.00565231
0.124	0.00341984	0.0145114	0.00618183	0.00211079	3.45829e-05	0.000428381	0.028	0.00143307	0.00157826	0.00132885	0.0182628	0.00926692
0.166	0.00460997	0.0108229	0.00606169	0.00227466	0.000186927	0.000639607	0.0576476	0.00404651	0.00203516	0.000600916	0.0216644	0.0139846
0.207	0.00612576	0.00658941	0.0060658	0.00239725	0.000267123	0.00538703	0.106318	0.00969724	0.00255694	7.28082e-05	0.0289586	0.0200325
0.249	0.0073468	0.00282203	0.00630644	0.00255292	0.000711434	0.0182197	0.18253	0.0207099	0.00303378	0	0.0426237	0.0273841
0.29	0.00767067	0.000412343	0.00698853	0.0027759	0.00306198	0.0449164	0.293379	0.0410912	0.00319655	0.000852088	0.0659675	0.036142
0.331	0.00661958	0	0.00846679	0.00315836	0.0100163	0.0947627	0.441474	0.0766853	0.00272351	0.00344755	0.103289	0.0462129
0.373	0.00437482	0.00205301	0.011158	0.00365279	0.0258902	0.178842	0.60935	0.134737	0.00180853	0.00919356	0.157642	0.0580701
0.414	0.00175114	0.00710986	0.0155339	0.00424411	0.0565172	0.305586	0.775392	0.228427	0.00144496	0.0207356	0.230208	0.072493
0.456	0	0.0163236	0.0217966	0.00495355	0.109921	0.469817	0.909409	0.361991	0.00382411	0.0431655	0.316954	0.0917421
0.497	0.00112721	0.0319087	0.029728	0.00589545	0.194645	0.643049	0.989024	0.535401	0.0124671	0.0847252	0.408598	0.119438
0.539	0.00804702	0.0578405	0.0388306	0.00786987	0.316633	0.791093	1	0.723956	0.032546	0.158355	0.490919	0.161189
0.58	0.0261746	0.0995864	0.0498491	0.012501	0.475296	0.893262	0.959932	0.889098	0.0726609	0.279743	0.5563	0.228522
0.621	0.0646596	0.162279	0.0650259	0.0231114	0.653768	0.954064	0.893344	0.988432	0.144346	0.45555	0.606979	0.328998
0.663	0.137014	0.248521	0.088793	0.0470373	0.825427	0.987416	0.823615	1	0.261508	0.667596	0.650919	0.471824
0.704	0.254621	0.356608	0.128322	0.0995737	0.951941	1	0.76349	0.927429	0.428824	0.867351	0.697937	0.64596
0.746	0.41227	0.479075	0.192494	0.215026	1	0.987236	0.721303	0.793064	0.631029	0.990966	0.752635	0.8225
0.787	0.591134	0.600774	0.293471	0.429353	0.955867	0.936859	0.696888	0.631084	0.826268	1	0.819449	0.953465
0.829	0.769282	0.708479	0.440199	0.73366	0.833758	0.839393	0.680361	0.475775	0.961678	0.908902	0.892653	1
0.87	0.920768	0.792034	0.628483	0.916873	0.666377	0.699811	0.656371	0.340961	1	0.768203	0.961211	0.966074
0.912	1	0.845389	0.823621	0.986439	0.49417	0.538035	0.610518	0.240905	0.943587	0.629842	1	0.874034
0.953	0.948466	0.879492	0.968027	1	0.342555	0.381985	0.544413	0.169009	0.822173	0.524382	0.999286	0.76821
0.994	0.757926	0.912128	1	0.946586	0.224912	0.252164	0.46154	0.121023	0.672202	0.45807	0.949557	0.655273
1.036	0.511544	0.950171	0.948239	0.785463	0.141783	0.156238	0.371798	0.0902346	0.523186	0.423851	0.848579	0.536396
1.077	0.299332	0.987187	0.803521	0.530717	0.0886386	0.092035	0.282937	0.0705757	0.388737	0.409018	0.70001	0.411191
1.119	0.157433	1	0.579221	0.335511	0.0586555	0.052095	0.207827	0.058174	0.277015	0.397028	0.533199	0.289315
1.16	0.078161	0.960101	0.36235	0.203805	0.0450507	0.0288379	0.148057	0.0511545	0.190469	0.372024	0.37437	0.18435
1.202	0.0377036	0.849551	0.200468	0.12183	0.0414	0.0165517	0.103222	0.0483793	0.127055	0.325792	0.242813	0.107184
1.243	0.0187578	0.666538	0.0994492	0.0692396	0.0419634	0.0110207	0.0708728	0.0496778	0.0832957	0.261499	0.145404	0.0567199
1.284	0.0111951	0.455115	0.0458088	0.0370157	0.0422971	0.00898066	0.0489602	0.0539449	0.0547488	0.190674	0.0810652	0.0266676
1.326	0.00938601	0.270214	0.0195081	0.0183091	0.0399226	0.00809725	0.0347082	0.0602829	0.0368574	0.126833	0.0419063	0.0107166
1.367	0.0101814	0.141847	0.00724649	0.0083002	0.0349795	0.00693718	0.0255851	0.0670188	0.0260479	0.0777463	0.0193885	0.0030924
1.409	0.0116886	0.0676236	0.00188269	0.00311074	0.0292818	0.00497874	0.019487	0.0722106	0.0196151	0.0443313	0.00735415	0.000148141
1.45	0.0129724	0.0294653	3.64994e-05	0.000773653	0.025382	0.00248121	0.0150628	0.0748696	0.0157186	0.0235386	0.00175648	0
1.492	0.0136624	0.0126665	0	0	0.0253957	0	0.0115331	0.0743401	0.0132249	0.0114653	0	0.00138894

## Sheet: B4 Noco BFA cell3
X	1_green	2_green	3_green	4_green	1_red	2_red	3_red	4_red	1_blue	2_blue	3_blue	4_blue
0	764.286	717.121	563.336	954.32	599.757	1771.07	586.121	627.044	1424.79	1367.9	576.462	562.658
0.041	732.158	644.637	522.438	889.853	649.492	1468.16	528.651	623.116	1413.8	1184.98	565.172	555.704
0.083	713.069	585.363	482.672	805.13	725.07	1222.98	482.727	614.822	1409.13	1063.3	558.505	550.508
0.124	714.94	534.716	445.822	707.12	834.106	1037.47	453.129	605.422	1428.73	979.605	555.613	548.965
0.166	736.657	493.421	412.098	609.631	990.475	913.757	443.991	600.653	1490.14	920.202	558.081	551.095
0.207	770.774	461.722	381.545	526.639	1217.19	854.352	460.163	609.382	1607.24	883.782	570.696	553.931
0.249	809.875	438.865	354.392	466.513	1546.86	869.314	512.178	645.003	1789.59	878.456	602.8	553.497
0.29	851.48	421.707	330.447	430.163	2016.97	975.819	617.072	726.567	2044.55	920.432	665.72	549.631
0.331	900.932	411.879	310.191	414.704	2654.22	1200.71	810.834	879.744	2380.49	1036.06	779.18	550.818
0.373	969.994	423.382	293.844	418.433	3451.47	1583.34	1151.82	1136.57	2810.89	1265.16	966.444	579.46
0.414	1072.52	493.459	282.398	443.291	4351.17	2169.54	1730.74	1528.9	3358.42	1676.92	1261.89	675.943
0.456	1217.86	686.078	279.089	495.658	5248.9	2970.83	2674.05	2069.63	4057.84	2359.23	1712.14	911.284
0.497	1402.15	1121.76	291.889	588.815	6022.3	3946.92	4145.16	2721.8	4956.67	3424.54	2386.93	1421.57
0.539	1601.76	2031.81	342.471	751.771	6561.66	4975.16	6184.3	3372.19	6113.04	4994.26	3345.02	2468.63
0.58	1787.23	3749.29	475.84	1049.69	6783.92	5847.06	8678.44	3845.3	7589.23	7137.91	4633.6	4507.74
0.621	1973.87	6474.38	811.377	1629.33	6643.51	6342.4	11155.9	3978.72	9440.65	9804.25	6222.32	8170.28
0.663	2279.45	10121.3	1634.03	2816.05	6151.94	6316.85	12876.9	3721.79	11695.7	12899.2	7930.35	14007.4
0.704	2950.7	14200.4	3542.39	5261.52	5389.2	5793.9	13275.1	3173.31	14328	16326.8	9461.53	21947.3
0.746	4364.85	18185.2	7483.3	10001	4484.53	4940.79	12209	2515.97	17228.8	20036.2	10470.7	30799.5
0.787	6933.7	21876.2	14078.4	17978.6	3571.78	3993.91	10095.1	1910.5	20183.7	23932	10704.9	38397
0.829	10759.5	25405.7	21811.7	28751	2752.71	3139.63	7626.52	1436.95	22847.1	27714.6	10122.8	42455.8
0.87	15234.6	29166.9	27759.8	37818.5	2084.43	2466.11	5386.38	1103.68	24724.3	30743.9	8953.81	42290.4
0.912	19161.6	32885.8	29032.7	41485.5	1583.68	1981.43	3609.74	883.808	25211.6	31793.7	7407.69	38335.3
0.953	21368.7	36751.8	26027.3	41199.3	1237.44	1641.24	2386.95	743.73	23797.2	30176.9	5867.37	32114.8
0.994	21146.1	39507.9	20660.7	37395	1015.48	1397.74	1573.28	656.35	20416.7	25911.1	4488.07	25376.4
1.036	18411.1	38131.8	14823.9	28880.4	882.962	1214.59	1072.9	603.815	15699	19975.9	3405.29	19237.9
1.077	13917.4	30678.5	9711.33	19136.6	807.758	1069.79	774.168	575.664	10765.2	13970.8	2627.9	14167.6
1.119	9118.52	19875.8	5878.47	11544.3	762.52	953.644	598.967	564.757	6637.07	9016.9	2108.66	10203
1.16	5307.74	10402.3	3302	6715.68	727.626	862.005	497.847	566.439	3761.84	5566.42	1760.12	7202.32
1.202	2921.56	4620.43	1812.06	4028.1	691.895	788.876	440.346	576.94	2041.22	3397.91	1515.72	4990.54
1.243	1653.69	1968.74	1021.92	2626.09	653.326	727.558	407.976	593.669	1115.06	2127.2	1317.79	3406.81
1.284	1035.8	932.107	624.768	1881.89	615.733	673.305	390.675	614.711	648.16	1405.64	1134.94	2308.56
1.326	740.627	549.195	440.965	1446.65	583.634	624.362	385.926	637.876	422.832	990.829	977.228	1570.03
1.367	597.817	419.903	362.145	1159.94	558.716	582.538	392.102	659.828	321.673	749.81	839.751	1087.72
1.409	527.395	387.157	337.228	959.827	539.337	550.688	407.888	677.114	285.841	615.177	739.801	782.147
1.45	489.871	380.499	340.629	821.777	522.57	529.957	430.626	688.172	286.716	544.181	668.278	596.998
1.492	463.004	374.898	362.386	728.807	507.254	519.292	456.676	694.695	309.366	514.003	623.517	493.555
正規化	(X-Xmin)/(Xmax-Xmin)
Max	21368.7	39507.9	29032.7	41485.5	6783.92	6342.4	13275.1	3978.72	25211.6	31793.7	10704.9	42455.8
Min	463.004	374.898	279.089	414.704	507.254	519.292	385.926	564.757	285.841	514.003	555.613	493.555
0	0.0144115	0.00874514	0.0098856	0.0131387	0.0147376	0.214967	0.015532	0.0182448	0.0456936	0.0272988	0.00205423	0.00164679
0.041	0.0128747	0.00689289	0.00846324	0.011569	0.0226614	0.162948	0.0110733	0.0170942	0.0452528	0.0214509	0.00094184	0.00148107
0.083	0.0119616	0.0053782	0.00708025	0.00950617	0.0347025	0.120844	0.00751026	0.0146648	0.0450653	0.0175607	0.000284946	0.00135724
0.124	0.0120511	0.00408397	0.00579868	0.00711981	0.0520741	0.0889868	0.00521391	0.0119114	0.0458516	0.0148851	0	0.00132047
0.166	0.0130899	0.00302873	0.00462582	0.00474612	0.0769868	0.0677413	0.00450495	0.0105145	0.0483155	0.012986	0.00024317	0.00137123
0.207	0.0147218	0.00221869	0.00356324	0.00272542	0.113108	0.0575397	0.00575964	0.0130713	0.0530132	0.0118217	0.00148612	0.00143882
0.249	0.0165922	0.00163461	0.0026189	0.00126146	0.165631	0.0601091	0.0097952	0.0235053	0.0603291	0.0116514	0.0046493	0.00142847
0.29	0.0185823	0.00119615	0.00178614	0.000376399	0.240528	0.0783992	0.0179334	0.0473966	0.0705578	0.0129934	0.0108487	0.00133634
0.331	0.0209478	0.000945009	0.00108167	0	0.342056	0.117019	0.0329663	0.0922644	0.0840353	0.0166899	0.0220279	0.00136463
0.373	0.0242513	0.00123896	0.000513153	9.07945e-05	0.469073	0.182729	0.0594215	0.167492	0.101303	0.0240143	0.0404788	0.0020472
0.414	0.0291554	0.0030297	0.000115081	0.000696042	0.612413	0.283397	0.104337	0.282411	0.123269	0.0371781	0.0695892	0.00434648
0.456	0.0361077	0.00795187	0	0.00197109	0.75544	0.421002	0.177523	0.440801	0.151329	0.0589913	0.113952	0.00995488
0.497	0.0449232	0.0190853	0.000445161	0.00423929	0.878657	0.588625	0.291659	0.631832	0.187389	0.0930487	0.180438	0.0221154
0.539	0.0544713	0.0423406	0.00220431	0.00820698	0.964589	0.765204	0.449864	0.82234	0.233782	0.143232	0.274838	0.0470678
0.58	0.0633429	0.0862288	0.00684265	0.0154608	1	0.914935	0.643371	0.960919	0.293005	0.211764	0.4018	0.095662
0.621	0.0722706	0.155866	0.018512	0.0295741	0.977629	1	0.835583	1	0.367282	0.297005	0.558336	0.182944
0.663	0.0868878	0.249059	0.0471225	0.0584684	0.899313	0.995613	0.969107	0.924744	0.457753	0.395951	0.726627	0.322048
0.704	0.118996	0.353296	0.113492	0.118011	0.777792	0.905807	1	0.764084	0.56336	0.505528	0.877492	0.511264
0.746	0.186641	0.455122	0.25055	0.23341	0.63366	0.759302	0.917286	0.571541	0.679737	0.624117	0.976929	0.722219
0.787	0.309519	0.549443	0.479917	0.42765	0.48824	0.596694	0.753282	0.394188	0.798282	0.748665	1	0.903276
0.829	0.492521	0.639634	0.748866	0.689939	0.357746	0.449989	0.561758	0.255479	0.905135	0.869592	0.94265	1
0.87	0.706585	0.735749	0.95573	0.910716	0.251276	0.334326	0.387958	0.157859	0.980448	0.966437	0.827467	0.996059
0.912	0.894425	0.83078	1	1	0.171496	0.251093	0.250118	0.0934548	1	1	0.675129	0.901806
0.953	1	0.929573	0.895476	0.993031	0.116333	0.192673	0.155248	0.0524239	0.943255	0.948312	0.523363	0.753565
0.994	0.989351	1	0.708837	0.900404	0.0809705	0.150856	0.0921205	0.026829	0.807629	0.811936	0.387462	0.592983
1.036	0.858526	0.964837	0.505843	0.693088	0.0598579	0.119403	0.0532989	0.0114407	0.618362	0.62219	0.280776	0.446696
1.077	0.643577	0.774376	0.328037	0.455845	0.0478763	0.0945366	0.0301216	0.00319482	0.420421	0.43021	0.204181	0.325866
1.119	0.414027	0.498325	0.194737	0.270986	0.040669	0.0745911	0.0165287	0	0.254805	0.271834	0.15302	0.231386
1.16	0.231743	0.25624	0.105132	0.153417	0.0351097	0.058854	0.00868334	0.000492683	0.139454	0.161524	0.118679	0.159876
1.202	0.117602	0.10849	0.053314	0.0879797	0.029417	0.0462955	0.00422215	0.00356858	0.070424	0.0921973	0.0945983	0.107167
1.243	0.0569554	0.0407289	0.0258345	0.0538433	0.0232722	0.0357654	0.00171074	0.00846876	0.0332675	0.0515731	0.0750963	0.0694256
1.284	0.0273989	0.0142389	0.0120221	0.0357233	0.0172829	0.0264486	0.000368449	0.0146323	0.0145359	0.0285052	0.0570807	0.0432533
1.326	0.0132798	0.00445397	0.00562976	0.025126	0.0121689	0.0180436	0	0.0214177	0.00549595	0.0152439	0.0415414	0.0256535
1.367	0.00644863	0.00115005	0.00288854	0.0181453	0.00819893	0.0108612	0.000479162	0.0278477	0.00143755	0.00753866	0.0279959	0.0141595
1.409	0.00308007	0.000313265	0.00202197	0.0132728	0.00511147	0.00539162	0.00170391	0.0329111	0	0.00323449	0.0181479	0.00687742
1.45	0.00128515	0.000143127	0.00214025	0.0099115	0.00244015	0.0018315	0.00346803	0.0361501	3.51042e-05	0.000964779	0.0111008	0.00246515
1.492	0	0	0.00289692	0.00764785	0	0	0.00548911	0.0380608	0.000943801	0	0.00669052	0

## Sheet: B4 Noco BFA cell4
X	1_green	2_green	3_green	1_red	2_red	3_red	1_blue	2_blue	3_blue
0	296.196	302.011	274.988	258.252	292.872	215.561	254.947	514.562	205.883
0.041	273.242	298.904	260.417	244.402	279.326	209.228	254.177	516.358	207.763
0.083	253.802	296.557	249.429	235.874	267.783	206.132	264.47	514.419	204.123
0.124	239.335	295.55	238.636	235.923	263.072	207.719	285.22	508.209	196.849
0.166	229.723	296.302	225.898	248.316	272.828	216.83	314.342	501.084	189.313
0.207	224.013	297.938	211.072	276.165	305.34	237.178	348.359	500.816	184.095
0.249	221.101	299.599	195.822	326.055	374.669	276.587	388.023	519.38	183.068
0.29	219.433	301.303	181.517	411.902	502.435	347.141	438.264	575.502	187.41
0.331	216.465	306.21	169.075	563.066	734.043	475.638	511.052	696.984	199.779
0.373	211.698	321.858	158.997	831.687	1147.36	705.294	624.334	925.586	224.97
0.414	207.851	359.204	152.674	1304.37	1866.18	1127.43	805.577	1327.09	274.48
0.456	212.666	434.496	151.282	2094.78	3060.23	1843.23	1098.09	1997.31	371.562
0.497	238.82	574.375	159.165	3287.01	4897.83	2988.52	1581.39	3079.95	568.729
0.539	303.748	827.081	181.072	4800.98	7325.37	4469.48	2396.04	4683.42	965.03
0.58	435.041	1283.78	233.825	6313.47	10114.2	6055.59	3780.49	6950.37	1795.55
0.621	684.685	2139.49	349.008	7317.99	12644.3	7051	6096.7	9881.77	3405.96
0.663	1153.59	3700.43	616.535	7385.85	14316.6	7148.99	9735.42	13325.6	6389.11
0.704	2013.02	6451.89	1215.71	6441.61	14700.7	6204.58	14719.1	16960.5	10957.6
0.746	3479.3	10935.2	2573.41	4862.67	13651.1	4793.52	20077.5	20191.3	17034.1
0.787	5703.93	17462.8	5324.81	3228.31	11500	3318.8	23835.7	22249	23189.6
0.829	8416	25067	10404.8	1950.65	8766.86	2179.09	23923.3	22403.5	28148.3
0.87	10687.9	31870.1	18336.1	1137.21	6095.7	1382.23	19937	20426.4	30525.8
0.912	11393.8	33972.5	29229.2	684.207	3902	906.586	13881.5	16474.1	30610.8
0.953	10114.6	29831.8	41017.1	452.782	2380.37	635.26	8223.65	11881.8	28867.2
0.994	7573.97	21017.1	48769.9	342.066	1422.1	502.86	4294.72	7530.56	26225.2
1.036	4921.5	11740.2	51393.6	293.591	881.117	451.868	2103.5	4355.02	22959.8
1.077	2890.1	5462.33	50587	274.259	589.099	454.464	1021.85	2366.99	19252.3
1.119	1604.73	2205.47	44091.2	267.768	436.494	485.718	525.6	1273.95	15052.7
1.16	889.513	887.804	29726.7	267.113	361.579	526.985	307.868	742.419	10804.3
1.202	515.623	405.766	16142.1	269.904	326.722	559.126	216.39	499.554	7010.83
1.243	326.431	237.687	7296.95	275.647	312.613	570.474	185.849	405.973	4176.84
1.284	238.263	186.17	2834.84	283.715	307.443	558.656	190.539	389.96	2353.35
1.326	203.877	180.97	1033.83	293.709	306.999	530.232	217.976	413.25	1336.21
1.367	197.432	190.593	394.108	304.756	308.313	496.328	259.328	450.85	820.329
1.409	204.479	203.001	173.146	316.355	310.391	465.076	306.133	486.553	578.384
1.45	215.732	214.175	98.664	327.239	311.171	441.444	348.605	512.486	481.42
1.492	225.681	224.73	78.932	336.298	309.907	425.734	379.755	528.329	459.016
正規化	(X-Xmin)/(Xmax-Xmin)
Max	11393.8	33972.5	51393.6	7385.85	14700.7	7148.99	23923.3	22403.5	30610.8
Min	197.432	180.97	78.932	235.874	263.072	206.132	185.849	389.96	183.068
0	0.00882106	0.00358199	0.00382066	0.0031298	0.00206405	0.00135809	0.00291093	0.00566025	0.00074981
0.041	0.00677093	0.00349005	0.00353671	0.00119273	0.00112581	0.000445926	0.00287849	0.00574184	0.000811596
0.083	0.00503466	0.00342059	0.00332258	0	0.0003263	0	0.00331211	0.00565376	0.000691968
0.124	0.00374254	0.00339079	0.00311225	6.85317e-06	0	0.00022858	0.00418625	0.00537166	0.00045291
0.166	0.00288405	0.00341304	0.00286402	0.00174014	0.000675735	0.00154086	0.00541309	0.00504799	0.000205241
0.207	0.00237407	0.00346146	0.00257509	0.00563512	0.00292763	0.00447164	0.00684614	0.00503582	3.37521e-05
0.249	0.00211398	0.00351061	0.00227791	0.0126128	0.0077296	0.0101478	0.00851708	0.00587912	0
0.29	0.00196501	0.00356104	0.00199914	0.0246194	0.0165791	0.0203099	0.0106336	0.00842855	0.000142699
0.331	0.00169992	0.00370625	0.00175667	0.0457613	0.0326211	0.0388177	0.0137	0.0139471	0.000549203
0.373	0.00127416	0.00416933	0.00156028	0.0833307	0.0612488	0.0718957	0.0184723	0.0243317	0.0013771
0.414	0.000930568	0.00527452	0.00143705	0.14944	0.111037	0.132697	0.0261076	0.0425705	0.00300424
0.456	0.00136062	0.00750265	0.00140993	0.259988	0.193741	0.235796	0.0384303	0.0730165	0.00619481
0.497	0.00369655	0.0116421	0.00156355	0.426733	0.32102	0.400755	0.0587905	0.122197	0.0126747
0.539	0.00949556	0.0191205	0.00199046	0.638479	0.489159	0.614062	0.0931096	0.195038	0.025699
0.58	0.0212219	0.0326357	0.00301849	0.850015	0.682321	0.842514	0.151433	0.298017	0.0529939
0.621	0.0435187	0.0579588	0.00526313	0.990508	0.857566	0.985886	0.24901	0.431181	0.10592
0.663	0.0853988	0.104152	0.0104766	1	0.973394	1	0.4023	0.587621	0.20396
0.704	0.162159	0.185577	0.022153	0.867938	1	0.863973	0.612249	0.752745	0.354104
0.746	0.293118	0.318251	0.0486114	0.647107	0.927299	0.660735	0.837985	0.899508	0.553805
0.787	0.49181	0.511424	0.10223	0.418524	0.778306	0.448326	0.996307	0.992984	0.756105
0.829	0.734037	0.736457	0.201226	0.23983	0.589002	0.284171	1	1	0.919071
0.87	0.936955	0.937784	0.355789	0.126061	0.403989	0.169397	0.832066	0.910189	0.997207
0.912	1	1	0.568069	0.0627041	0.252045	0.100888	0.576965	0.730649	1
0.953	0.885748	0.877464	0.797787	0.0303369	0.146652	0.0618085	0.338612	0.522038	0.942697
0.994	0.658831	0.616608	0.948871	0.0148521	0.0802783	0.0427386	0.173096	0.324373	0.855869
1.036	0.421928	0.342074	1	0.00807233	0.042808	0.0353941	0.0807858	0.180119	0.748552
1.077	0.240494	0.156292	0.984282	0.00536855	0.0225818	0.035768	0.0352184	0.0898097	0.626707
1.119	0.125692	0.0599114	0.857694	0.00446071	0.0120118	0.0402696	0.0143129	0.0401567	0.488689
1.16	0.0618129	0.0209175	0.577764	0.0043691	0.00682294	0.0462134	0.00514036	0.016011	0.349063
1.202	0.0284191	0.00665244	0.313033	0.00475945	0.00440862	0.0508427	0.00128662	0.00497849	0.224393
1.243	0.0115215	0.00167844	0.140662	0.00556267	0.00343138	0.0524772	0	0.000727417	0.131254
1.284	0.0036468	0.000153885	0.053706	0.00669107	0.00307329	0.050775	0.000197578	0	0.0713258
1.326	0.000575632	0	0.0186088	0.00808883	0.00304254	0.046681	0.00135343	0.00105799	0.0378977
1.367	0	0.000284776	0.00614203	0.00963387	0.00313355	0.0417978	0.00309549	0.00276603	0.0209434
1.409	0.000629399	0.000651968	0.00183601	0.0112561	0.00327748	0.0372964	0.00506726	0.0043879	0.012992
1.45	0.00163445	0.000982643	0.000384529	0.0127784	0.0033315	0.0338927	0.0068565	0.00556595	0.00980527
1.492	0.00252304	0.001295	0	0.0140454	0.00324396	0.0316299	0.00816877	0.00628564	0.00906897
