# Supplementary material for: Reversible control of post-Golgi transport by brefeldin A reveals recycling endosome maturation during glycosylphosphatidylinositol-anchored protein transport
Source: Nat Commun. 2026 Jul 27;17:7262. doi: 10.1038/s41467-026-75784-1 (PMC13408501; doi:10.1038/s41467-026-75784-1)
Supplement: Supplementary file 25 — Source data [file 41467_2026_75784_MOESM25_ESM.zip › source data 260620/Figure S2c.xlsx]

## Sheet: pre graph 
																																																	ARF5
X	C1_G1_green	C1_G1_red	C1_G1_blue	C1_G2_green	C1_G2_red	C1_G2_blue	C1_G3_green	C1_G3_red	C1_G3_blue	C1_G4_green	C1_G4_red	C1_G4_blue	C1_G5_green	C1_G5_red	C1_G5_blue	C2_G1_green	C2_G1_red	C2_G1_blue	C2_G2_green	C2_G2_red	C2_G2_blue	C2_G3_green	C2_G3_red	C2_G3_blue	C2_G4_green	C2_G4_red	C2_G4_blue	C2_G5_green	C2_G5_red	C2_G5_blue	C3_G1_green	C3_G1_red	C3_G1_blue	C3_G2_green	C3_G2_red	C3_G2_blue	C3_G3_green	C3_G3_red	C3_G3_blue	C3_G4_green	C3_G4_red	C3_G4_blue	C3_G5_green	C3_G5_red	C3_G5_blue				mean
0	3137.47	1049.05	744.259	1960.22	1118.29	831.727	3813.12	1238.38	1266.64	5344.28	987.365	738.685	2353.59	1070.05	946.091	4087.66	964.048	1666.73	2227.33	809.398	1019.41	3149.09	811.069	1192.95	4535.42	1970.17	3411.66	4063.6	1187.62	2198.23	2972.66	816.102	759.946	5682.47	1866.17	1531.94	4826.56	854.024	1085.33	5262.81	780.922	1269.46	5065.01	1029.66	1245.7			0	0.0282644
0.041	3046.91	1049.38	754.761	1976.12	1116.18	867.621	4382.31	1304.45	1270.78	5102.59	1031.17	733.907	2376.05	1066.99	926.003	4007.51	936.032	1696.87	2237.47	830.349	1055.27	3175.13	815.413	1225.72	4013.89	1355.5	2295.79	3990	1223.91	2254.23	3077.47	779.213	743.661	5898.35	1745.56	1526.06	5241.8	812.178	1154.98	5305.91	773.74	1205.45	5237.36	991.487	1262.18			1	0.029254
0.083	3036.86	1053.04	773.023	2043.79	1089.17	908.361	5323.84	1359.56	1277.67	4823.9	1045.93	728.339	2394.03	1082.91	907.915	3926.02	912.756	1706.75	2255.79	855.213	1111.06	3209.3	811.794	1259.26	3651.15	974.663	1602.97	3946.66	1268.71	2379.38	3229.72	739.106	754.452	6092.65	1667.18	1530.94	5921.2	737.543	1273.27	5377.91	769.73	1155.81	5384.5	932.921	1256.16			2	0.0327761
0.124	3176.36	1071.3	799.813	2193.96	1035.95	951.849	6769.26	1382.95	1291.85	4547.44	1006.47	717.965	2402.49	1101.12	897.154	3877.9	898.841	1684.16	2283.24	877.884	1179.81	3244.93	801.067	1289.27	3369.38	779.758	1194.65	3954.35	1314.68	2556.94	3460.81	693.18	788.354	6265.84	1641.38	1546.48	6927.86	638.413	1441.09	5485.45	769.775	1122.75	5495.31	867.089	1205.36			3	0.0393737
0.166	3549.37	1114.29	835.897	2460.25	967.128	992.047	8813.28	1363.71	1309.67	4324.38	907.832	699.498	2407.53	1095.55	897.795	3914.56	896.481	1621.02	2321.83	886.427	1246.87	3284.32	786.179	1308.1	3133.97	710.225	969.672	4029.01	1353.99	2753.24	3833.79	639.04	834.511	6431.78	1653.17	1575.78	8299.44	533.519	1638.7	5631.51	777.55	1105	5564.87	812.33	1110.91			4	0.0498773
0.207	4263.82	1181.39	877.933	2879.02	904.215	1021.07	11495.2	1314.27	1321.48	4222.18	784.877	669.134	2432.7	1048.48	911.112	4071.01	908.825	1509.87	2372.72	876.256	1286.98	3339.27	776.003	1303.49	2950.93	711.82	858.461	4174.25	1376.13	2910.25	4401.85	583.438	868.903	6609.39	1675.77	1625.58	10009.4	454.138	1818.33	5815.42	801.91	1099.09	5616.67	789.479	998.02			5	0.0651806
0.249	5438.11	1268.33	913.995	3491.01	876.05	1029.01	14796.8	1262.26	1311.32	4314.94	703.795	627.897	2519.2	969.091	934.702	4390.48	944.742	1357.83	2435.64	848.109	1272.13	3427.11	789.968	1262.34	2848.4	746.444	816.898	4385.18	1377.55	2969.94	5272.16	548.81	867.472	6809.35	1689.88	1703.83	11939	443.369	1911.26	6036.63	857.607	1100.33	5689.56	821.515	911.735			6	0.0861621
0.29	7184.5	1368.78	923.214	4342.72	920.573	1010.34	18464.3	1253.2	1264.39	4696	756.362	585.097	2721.99	909.842	961.119	4936.8	1026.56	1181.09	2515.06	824.089	1189.08	3576.19	859.739	1180.5	2860.29	799.205	817.794	4653.04	1369.88	2898.47	6489.48	581.895	815.648	7041.66	1700.01	1817.66	13878.1	559.366	1857.35	6301.16	968.474	1105.5	5834.57	948.038	895.195			7	0.113124
0.331	9567.25	1511.8	875.893	5490.96	1098.27	972.637	21899.8	1379.97	1187.12	5488.84	1060.52	561.733	3104.84	970.955	981.706	5763.06	1193.81	1012.21	2625.86	837.879	1045.75	3824.96	1032.68	1073.47	3029	887.836	849.195	4977.06	1387.02	2708.69	8178.11	756.527	724.916	7324	1737.6	1968.2	15588.6	888.459	1648.48	6619.93	1169.3	1120.21	6107.5	1222.7	977.425			8	0.146016
0.373	12494.9	1789.7	753.348	7009.96	1516.82	942.84	24542.9	1781.24	1108.94	6854.77	1786.13	592.965	3736	1305.36	991.351	7001.91	1514.39	893.316	2800.79	939.45	895.879	4212.77	1380.32	978.444	3407.25	1061.54	916.193	5374.75	1487.7	2463.81	10314.7	1192.07	637.17	7703.78	1857.92	2159.7	16921	1568.64	1350.76	7044.36	1509.89	1171	6565.81	1723.77	1165.28			9	0.18522
0.414	15714	2395.54	563.576	9006.28	2365.47	973.163	25855.6	2670.8	1082.94	8990.06	3188.44	733.207	4680.36	2166.27	1001.18	8827.41	2102.39	878.484	3108.13	1195.55	802.296	4784.41	1998.22	953.723	4073.55	1383.78	1044.23	5891.55	1760.42	2258.13	13005.9	2092.27	630.242	8259.85	2139.63	2416.47	17911.5	2823.97	1087.07	7642.94	2058.99	1310.18	7295.24	2547.89	1447.3			10	0.232487
0.456	18883.4	3665.32	354.323	11590.6	3930.58	1143.11	25663.8	4386.85	1187.84	12089.7	5592.15	1058.38	5999.06	3989.2	1048.62	11454.5	3103.63	1041.7	3651.84	1684.83	855.308	5587.8	3006.18	1078.17	5155.94	1925.6	1284.03	6596.99	2335.36	2194.65	16080.3	3734.9	802.717	9096.09	2691.36	2802.92	18795.9	4978.26	998.985	8498.44	2903.36	1627.01	8353.08	3715.53	1798.57			11	0.290545
0.497	21710.5	6095.91	220.802	14943.4	6563.28	1576.7	24842.8	7312.7	1523.76	16288.7	9211.13	1689	7745.78	7475.46	1202.47	15226	4707.9	1491.78	4617.1	2508.08	1171.64	6667.47	4493.36	1475.67	6801.01	2735.66	1712.69	7564.12	3380.52	2387.38	19573.5	6458.27	1308.67	10348.9	3688.51	3459.96	19922.6	8369.15	1246.84	9683.96	4131.71	2264.61	9826.53	5193.6	2229.57			12	0.365734
0.539	24137.1	10164.1	256.308	19176	10437	2469.84	24327.4	11553.8	2228.43	21520.6	13788.6	2816.46	9968.7	13451.9	1582.9	20515.5	7060.82	2455.51	6264.21	3730.74	1972.53	8051.14	6399.97	2370.08	9143.79	3810.9	2454.3	8841.83	5066.9	2973.66	23179.5	10379.6	2402.12	12111.3	5328.37	4606.65	21614.8	13050.7	2073.81	11217.6	5785.77	3445.75	11690.1	6654.34	2793.25			13	0.462712
0.58	26375.7	15793	629.148	24144.3	15101.3	4139.62	24825.3	16328.8	3521.9	27407.8	18314.8	4733.53	12694.9	21813.5	2364.92	27327.8	9984.69	4298.01	8923.2	5302.51	3648.55	9754.91	8411.47	4144.01	12096.9	5003.49	3691.13	10387.6	7392.26	4149.27	26793.1	15102.8	4564.89	14431.2	7759.69	6588.57	24074	18373.1	3933.47	13002.7	7770.8	5499.01	13822.7	7781.19	3631.48			14	0.582183
0.621	28760.4	21457	1671.55	29207	19227.5	7049.15	26836.5	19740.6	5698.86	33252.9	21299	7839.01	15927.2	30558.9	3808.98	35228.3	12920.2	7510.49	12852.5	6896.61	6866.02	11712	9992.06	7337.74	15260.6	6057.94	5656.32	11999.5	9910.06	6151.9	29896.3	19202.5	8437.88	17222	10790.1	9890.44	27166.4	22792.9	7596.2	14779.1	9761.46	8836.22	16045.9	8272.45	4952.95			15	0.716266
0.663	31535.4	24317.5	4022.38	33161.2	21169	11701.4	30218.4	19894.8	9132.67	38099.1	21605.3	12504.7	19563.3	36058.8	6265.64	42584.8	14794.5	12606.2	17731.1	8035.62	12198	13803.5	10610.5	12560.7	17840.9	6634.55	8584.59	13297	11666.3	9124.74	32119.7	21258.5	14605.6	20191.5	13610.7	14948.5	30306.2	24501.2	14015.4	16144.3	11188.7	13806.8	17975.5	8109.44	6959.73			16	0.844263
0.704	34570.3	22432.4	8865.59	34653.8	20141.3	18247.7	34110.5	16641.6	14145.7	41354.2	19446.9	18895.8	23296.7	35369.8	10035.6	46476.1	14788.3	19181.4	22561.3	8180.39	19660.9	15822.4	10075.2	20110.4	18932.7	6540.83	12501	13835.6	11729.4	12827.3	32882.4	20277.6	22933	22914.6	15000.1	21934.9	32485.1	22667.7	23617.1	16693.4	11525.6	20264.2	19460	7518.86	9845.64			17	0.937037
0.746	37212.8	17074.7	17419.5	32893.9	16745.5	25803.6	36864.9	11741.7	20509.2	42734.5	15907.5	26578.5	26562.9	29480.6	14945.5	45392.5	12922.2	25853.2	25461.4	7328.51	27458.5	17459	8681.77	29322.6	18112	5830.91	16927.2	13333.7	9988.13	16377.4	31959.8	16891.6	31859.7	24851.5	14234.7	30012.1	32662	18130.5	35131.9	16249	10590.3	27188.1	20240.4	6660.73	13428.1			18	0.967246
0.787	38455.8	11117.1	29442.8	28456.7	12524.7	32173.8	37006.8	7282.96	27137.6	42304.8	12170.6	34281.2	28615.4	21687.5	20046.1	39057.4	9845.33	30182.5	25191	5766.73	32684.4	18482.9	6889.53	38607.2	15749.6	4771.36	20683.7	11863.6	7275.2	18392.6	29387	12470.1	38304	25616.5	11772.3	36980.5	30399.4	12738.3	45170.6	14930.1	8693.87	32651.9	20315.9	5711.08	17017.4			19	0.924897
0.829	37312	6606.83	41213.4	22792.8	8720.14	34833.8	34201.8	4201.86	32131	40339.4	8981.21	40128.6	28833.1	14843.2	23663.5	30099.7	6740.72	29938.7	21895.7	4115.61	32843.2	18720.4	5201.94	45321.8	12766.5	3666.34	22351.1	9893.68	4713.55	17976.6	25783.9	8413.3	39984.9	25123.3	8736.81	40145.2	26227.3	8072.64	49843.2	13092.3	6451.09	34634.2	19742.6	4713.53	19497.2			20	0.824249
0.87	33704.8	3920.05	46401.2	17281.3	5841.8	32540.9	29149.1	2413.39	33144.1	37145.8	6572.89	42425.5	27032.4	10052.3	24258.9	21507	4258.5	25540.3	17124	2732.49	28233.3	18170.4	3847.05	47139.1	9954.4	2709.55	21067.6	7916.21	2866.96	15291.5	21748.7	5320.2	36216	23625.9	6113.04	37991.4	21330.9	4776.12	47498.9	11143	4415.65	32296.1	18550.7	3712.72	19619.9			21	0.692077
0.912	28514.3	2582.68	41627.9	12722.6	3876.95	26382.6	23246.8	1519.93	29444.2	32935.3	4862.24	40300.2	23765.6	7028.02	21725.6	14838.8	2569.84	18695	12450.5	1770.65	21095	17012.4	2881.78	43194.2	7782.24	1987.62	17256.2	6263.52	1763.97	11475.8	17973.9	3263.36	29308.5	21576.3	4255.43	31572.2	16847.3	2747.96	39783	9385.92	2865.49	26606.4	17003.4	2800.42	17413.9			22	0.556362
0.953	23053.7	2037.99	30037.9	9321.97	2611.03	18893.1	17840.3	1141.75	22693.4	28197	3650.88	34753.7	19837.2	5161.41	17271.1	10634.4	1562.42	12209.1	8870.81	1183.47	14291	15549.4	2264.61	34952	6287.31	1487.89	12438.4	5049.99	1210.58	7802.12	14783.7	2014.85	21587.3	19381.7	3106.3	23480	13390.6	1621.53	30034.3	7967.3	1825.63	19652.6	15201.4	2043.43	13592.3			23	0.436087
0.994	18360.1	1896.24	17922.6	6945.9	1823.21	12281.5	13453.8	1034.47	15314.6	23288.6	2774.19	27465.1	15993.7	3943.91	12470.1	8216.22	1001.71	7398.34	6458.3	870.782	9086.45	13992.1	1917.6	25090	5331.24	1168.04	8052.93	4241.64	1015.09	4991.57	12333	1301.98	15187.1	17300.2	2460.74	16197.2	11067.2	1057.39	21037.8	6906.67	1195.54	13327.1	13381.5	1484.39	9631.52			24	0.338295
1.036	14881.8	1882.27	9286.39	5351.8	1348.01	7488.62	10118.8	1048.2	9281.38	18567.1	2124.71	20126.1	12744.1	3062.39	8440.41	6939.69	724.728	4346.28	5021.89	746.831	5751.41	12526.1	1768.65	16398.6	4746.14	981.624	4840.48	3743.2	1044.27	3153.26	10560.9	938.087	10456.8	15391.5	2120.72	10747.7	9676.84	827.003	14013.1	6158.34	856.44	8542.65	11656.3	1126.37	6375.29			25	0.263062
1.077	12521.7	1840.06	4412.85	4309.64	1078.22	4422.59	7769.2	1089.03	5297.18	14351.1	1647.3	13858.4	10214	2368.62	5508	6289.59	620.079	2708.8	4222.75	732.716	3769.11	11135.4	1757.68	10077.5	4383.18	885.355	2805.9	3451.43	1201.59	2084.85	9349.51	791.969	7380.79	13658.8	1936.75	7147.75	8925.25	785.794	9045.05	5656.13	705.871	5386.89	10102.1	931.436	4108.67			26	0.206382
1.119	10962.2	1726.58	2046.54	3642.95	944.895	2628.7	6157.2	1117.54	2958.64	10841.3	1312.68	9080.72	8362.52	1830.27	3545.97	5858.74	614.162	1929.54	3821.8	781.796	2683.92	9778.6	1833.75	6115.52	4133.61	846.667	1650.07	3279.97	1401.77	1535.55	8544.79	780.743	5442.75	12085.5	1806.45	4909.19	8523.38	836.43	5749.32	5328.92	667.24	3476.04	8777.93	854.612	2709.2			27	0.163343
1.16	9868.68	1585.94	1043.61	3213.9	901.42	1631.22	5053.4	1133.18	1699.56	8120.08	1094.63	5722.76	7081.9	1452.38	2303.86	5484.76	662.022	1672.19	3639.09	847.431	2115.75	8443.9	1957.83	3883.65	3945.58	841.215	1038.3	3160.05	1568.39	1316.13	7989.61	840.469	4262.75	10680.6	1676.45	3534.53	8231.94	909.85	3668.34	5120.5	683.803	2390.66	7659.6	849.34	1902.2			28	0.129697
1.202	8958.77	1470.57	726.987	2930.29	916.727	1101.01	4311.14	1143.4	1095.15	6120.52	976.643	3525.11	6233.02	1225.81	1550.44	5082.03	732.575	1749.17	3559.85	903.097	1849.44	7219.57	2097.09	2756.44	3790.78	851.207	748.348	3049.69	1652.02	1303.26	7559.27	929.405	3530.31	9477.53	1526.98	2681.68	7893.33	963.956	2418.25	4991.47	716.539	1813.28	6771.58	875.846	1483.1			29	0.102865
1.243	8084.98	1401.09	754.543	2736.8	967.729	837.907	3813.38	1152.8	841.713	4701.96	935.082	2147.64	5676.32	1118.21	1114.48	4678.24	803.05	2024.39	3513.15	933.084	1743.34	6226.67	2235.47	2290.53	3667.03	865.766	645.931	2932.55	1643.3	1408.87	7166.87	1019	3064.18	8484.85	1367.82	2131.95	7447.46	984.569	1711.86	4917.51	744.065	1530.92	6063.15	909.725	1275.3			30	0.0812325
1.284	7224.78	1366.15	921.761	2603.75	1037.02	724.903	3489.89	1160.11	773.816	3718.75	946.678	1318.86	5296.97	1086.81	882.709	4341.9	858.979	2383.48	3470.18	937.366	1709.03	5554.31	2370.73	2221.95	3577.44	877.007	646.647	2810.76	1565.02	1557.03	6746.23	1094.14	2727.1	7679.3	1217.51	1769.4	6915.83	977.83	1345.09	4886.53	760.538	1401.12	5539.2	939.538	1192.1			31	0.0642397
1.326	6411.24	1339.72	1089.02	2514.92	1110.12	695.153	3307.7	1158.29	796.607	3052.01	987.122	848.1	5008.51	1089.2	780.422	4074.18	898.503	2707.45	3418.55	924.722	1707.08	5251.22	2503.21	2403.93	3519.14	880.292	699.722	2695.66	1450.87	1680.61	6295.4	1150.94	2453.54	7024.34	1094.82	1527.87	6359.34	958.856	1178.07	4893	769.987	1328.43	5174.71	962.006	1160.05			32	0.0515495
1.367	5689.6	1301.25	1181.01	2460.31	1174.89	710.815	3245.31	1143.59	846.898	2615.45	1035.11	609.589	4757.48	1097.49	757.263	3886.73	919.886	2913.98	3357.24	904.506	1706.93	5304.77	2634.55	2742.13	3481.83	873.755	768.117	2597.7	1326.92	1732.36	5817.14	1194.13	2200.65	6481.52	1011.06	1367.49	5838.05	941.922	1117.46	4939.54	780.303	1252.47	4941.98	976.418	1145.32			33	0.0428063
1.409	5089.48	1244.29	1190.84	2432.8	1222.22	749.232	3287.04	1119.07	894.791	2349.31	1074.22	522.641	4520.34	1103.51	774.71	3781.8	923.935	2943.38	3290.34	884.56	1712.48	5660.91	2781.92	3188.33	3455.42	859.053	831.468	2520.81	1212.01	1698.34	5354.94	1231.13	1973.89	6028.85	968.216	1255.77	5388.99	934.088	1106.47	5024.18	796.963	1154.77	4822.73	983.011	1126.85			34	0.0376512
1.45	4603.3	1177.15	1158.37	2431.06	1247.08	796.055	3423.97	1094.4	930.544	2212.6	1095.79	527.453	4297.52	1112.15	803.59	3718.62	918.005	2825.03	3213.59	868.296	1718.72	6233.04	2956.75	3728.14	3429.82	839.962	882.32	2462.38	1112.32	1594.63	4932.37	1268.49	1770.3	5659.43	956.829	1167.66	5033.31	938.123	1114.83	5147	822.061	1042.19	4772.82	980.745	1098.1			35	0.0353713
1.492	4212.09	1113.62	1125.98	2459.48	1249.41	841.542	3624.04	1074.66	953.281	2173.53	1099.4	581.249	4098.69	1131.42	826.401	3693.93	905.198	2607.73	3131.43	856.551	1728.85	6918.08	3178.53	4390.29	3403.21	825.328	919.771	2413.59	1029.17	1451.73	4581.12	1311.88	1614.54	5378.89	963.063	1088.46	4773.08	951.216	1126.22	5304.94	854.376	935.937	4775.8	971.658	1061.58			36	0.0353622
正規化	(X-Xmin)/(Xmax-Xmin)
Max	38455.8	24317.5	46401.2	34653.8	21169	34833.8	37006.8	19894.8	33144.1	42734.5	21605.3	42425.5	28833.1	36058.8	24258.9	46476.1	14794.5	30182.5	25461.4	8180.39	32843.2	18720.4	10610.5	47139.1	18932.7	6634.55	22351.1	13835.6	11729.4	18392.6	32882.4	21258.5	39984.9	25616.5	15000.1	40145.2	32662	24501.2	49843.2	16693.4	11525.6	34634.2	20315.9	8272.45	19619.9
Min	3036.86	1049.05	220.802	1960.22	876.05	695.153	3245.31	1034.47	773.816	2173.53	703.795	522.641	2353.59	909.842	757.263	3693.93	614.162	878.484	2227.33	732.716	802.296	3149.09	776.003	953.723	2848.4	710.225	645.931	2413.59	1015.09	1303.26	2972.66	548.81	630.242	5378.89	956.829	1088.46	4773.08	443.369	998.985	4886.53	667.24	935.937	4772.82	789.479	895.195
0	0.00284057	0	0.0113351	0	0.0119373	0.00400057	0.0168182	0.0108117	0.0152246	0.0781724	0.013567	0.00515583	0	0.00455809	0.00803468	0.00920306	0.0246739	0.0268991	0	0.0102961	0.00677621	0	0.00356561	0.00517967	0.104886	0.212673	0.127423	0.144459	0.0161029	0.0523696	0	0.0129066	0.00329577	0.0150006	0.0647531	0.0113548	0.00191779	0.0170695	0.00176778	0.0318694	0.0104695	0.00989721	0.0187987	0.0320965	0.0187187
0.041	0.000283887	1.43542e-05	0.0115625	0.000486242	0.0118332	0.00505198	0.0336774	0.0143146	0.0153524	0.0722138	0.0156629	0.00504181	0.000848128	0.00447106	0.00717993	0.0073296	0.0226983	0.0279273	0.000436686	0.0131092	0.0078954	0.0016723	0.00400732	0.00588922	0.072462	0.10892	0.0760122	0.138015	0.0194893	0.0556468	0.00350397	0.0111254	0.00288197	0.025668	0.0561643	0.0112042	0.0168069	0.0153301	0.00319373	0.0355194	0.00980807	0.0079977	0.0298872	0.0269957	0.0195992
0.083	0	0.000171477	0.0119579	0.00255603	0.010502	0.00624535	0.061565	0.0172367	0.0155653	0.0653428	0.016369	0.00490893	0.00152722	0.0049239	0.00641028	0.00542499	0.0210568	0.0282647	0.0012251	0.0164477	0.00963658	0.00386672	0.00363933	0.00661536	0.0499092	0.044636	0.0440929	0.13422	0.0236705	0.0629701	0.00859428	0.00918875	0.00315617	0.0352692	0.0505833	0.0113292	0.0411676	0.0122278	0.00561555	0.0416183	0.00943877	0.00652484	0.039354	0.0191691	0.0192777
0.124	0.00393865	0.000956275	0.012538	0.0071495	0.00787937	0.00751921	0.104378	0.0184769	0.0160033	0.0585269	0.0144808	0.00466136	0.00184641	0.00544198	0.00595239	0.00430023	0.0200756	0.0274938	0.00240629	0.0194917	0.0117821	0.00615516	0.00254858	0.00726516	0.0323906	0.0117369	0.0252806	0.134893	0.0279617	0.0733601	0.0163208	0.00697114	0.00401762	0.0438269	0.0487457	0.011727	0.077263	0.00810729	0.00905127	0.0507265	0.00944292	0.00554378	0.0464833	0.0103715	0.0165644
0.166	0.0144699	0.0028038	0.0133194	0.0152944	0.00448815	0.00869671	0.164921	0.0174566	0.0165538	0.0530276	0.00976183	0.00422065	0.00203712	0.00528343	0.00597967	0.00515715	0.0199091	0.0253391	0.00406743	0.0206388	0.013875	0.00868442	0.00103472	0.00767282	0.0177549	0	0.0149154	0.14143	0.0316307	0.0848466	0.028791	0.0043569	0.00519047	0.0520263	0.0495855	0.0124772	0.126443	0.00374722	0.013097	0.0630967	0.010159	0.0050169	0.0509581	0.00305373	0.0115203
0.207	0.0346414	0.00568754	0.0142297	0.0281033	0.00138792	0.00954692	0.244358	0.014835	0.0169187	0.0505079	0.00387924	0.00349602	0.00298763	0.00394421	0.00654631	0.00881391	0.0207796	0.0215459	0.00625775	0.0192731	0.0151269	0.0122137	0	0.00757303	0.00637492	0.000269229	0.00979169	0.154146	0.0336964	0.0940342	0.0477833	0.00167207	0.00606437	0.0608029	0.0511952	0.0137523	0.187755	0.000447629	0.0167746	0.0786732	0.0124024	0.0048417	0.0542907	0	0.0054914
0.249	0.0677955	0.00942372	0.0150106	0.0468223	0	0.00977938	0.342149	0.0120776	0.0166048	0.0527947	0	0.00251191	0.00625428	0.00168566	0.00755007	0.0162813	0.0233125	0.0163577	0.00896575	0.0154938	0.0146635	0.0178545	0.00142	0.00668207	0	0.00611361	0.0078768	0.172613	0.0338291	0.0975269	0.0768811	0	0.006028	0.0706834	0.0521999	0.0157557	0.256946	0	0.0186772	0.0974094	0.0175318	0.00487823	0.0589806	0.00428119	0.000883324
0.29	0.117102	0.0137411	0.0152102	0.0728735	0.00219401	0.00923252	0.450778	0.011597	0.0151552	0.0621895	0.00251498	0.0014905	0.0139126	0	0.00867412	0.029051	0.0290819	0.0103266	0.0123841	0.0122687	0.0120715	0.0274288	0.00851451	0.00491021	0.000739542	0.0150194	0.00791808	0.196064	0.0331132	0.0933448	0.117581	0.00159756	0.00471116	0.0821625	0.0529207	0.0186704	0.326473	0.00482159	0.0175735	0.119814	0.027742	0.00503189	0.0683102	0.0211893	0
0.331	0.184376	0.0198876	0.0141855	0.107995	0.0109507	0.00812814	0.552539	0.018319	0.0127682	0.0817364	0.0170668	0.00093292	0.0283709	0.00173869	0.0095501	0.0483643	0.0408769	0.00456344	0.0171529	0.0141202	0.00759816	0.043405	0.0261	0.00259277	0.0112284	0.02998	0.00936479	0.224432	0.0347127	0.0822397	0.174038	0.0100299	0.00240566	0.0961137	0.0555979	0.0225246	0.387806	0.0185008	0.0132973	0.146813	0.0462372	0.00546826	0.0858698	0.0578949	0.00439152
0.373	0.267033	0.0318307	0.0115319	0.154456	0.0315759	0.00725532	0.630827	0.0395946	0.0103528	0.115412	0.0517826	0.00167826	0.0522068	0.0112525	0.0099605	0.0773214	0.0634838	0.000506143	0.0246818	0.0277582	0.00292073	0.0683099	0.061449	0.000535256	0.0347454	0.0593008	0.0124515	0.25925	0.0441095	0.0679102	0.245474	0.0310607	0.00017604	0.11488	0.0641658	0.0274277	0.435581	0.0467734	0.00720192	0.182761	0.0776039	0.00697543	0.115356	0.124856	0.014424
0.414	0.357919	0.0578676	0.0074225	0.215518	0.0733957	0.00814355	0.669708	0.0867605	0.00954976	0.168056	0.118874	0.0050251	0.0878704	0.0357458	0.0103789	0.119991	0.10495	0	0.0379099	0.0621443	0	0.105021	0.124279	0	0.0761707	0.113693	0.0183506	0.304496	0.0695637	0.0558748	0.335449	0.0745285	0	0.142357	0.0842255	0.0340021	0.4711	0.0989533	0.00180341	0.233459	0.128173	0.0111058	0.162286	0.234988	0.0294854
0.456	0.447401	0.112439	0.00289129	0.294564	0.150521	0.0131216	0.664027	0.177747	0.0127903	0.244475	0.233876	0.0127853	0.137671	0.087609	0.0123972	0.181397	0.175557	0.00556965	0.0613111	0.127841	0.00165451	0.156616	0.226771	0.00269453	0.143466	0.205149	0.0293985	0.366257	0.123225	0.0521602	0.438241	0.153845	0.00438258	0.183678	0.123514	0.0438966	0.502811	0.188499	0	0.305917	0.205935	0.0205077	0.230344	0.391029	0.0482449
0.497	0.52722	0.216897	0	0.397118	0.280256	0.0258226	0.639708	0.33288	0.0231676	0.347999	0.40702	0.0278349	0.203637	0.186794	0.0189438	0.269552	0.28869	0.0209289	0.102856	0.238378	0.0115272	0.225953	0.377991	0.0113011	0.245744	0.341885	0.0491479	0.45093	0.220772	0.0634378	0.555032	0.285348	0.017239	0.245582	0.194519	0.0607194	0.54321	0.329447	0.00507442	0.406326	0.319059	0.0394286	0.325143	0.588552	0.0712628
0.539	0.595732	0.391734	0.000768855	0.52658	0.471146	0.0519847	0.624441	0.557747	0.0449367	0.476987	0.626024	0.0547413	0.287585	0.356825	0.0351311	0.393191	0.454618	0.0538162	0.173748	0.402545	0.0365231	0.314813	0.57186	0.0306668	0.3914	0.523381	0.0833152	0.562794	0.378167	0.0977447	0.675595	0.474697	0.0450233	0.332668	0.311292	0.0900789	0.603885	0.524042	0.0220052	0.536224	0.471389	0.074479	0.445043	0.783761	0.101366
0.58	0.658936	0.633648	0.00884241	0.678546	0.700995	0.100896	0.639189	0.810923	0.0848955	0.622131	0.842572	0.100492	0.390541	0.594717	0.0684063	0.552424	0.66081	0.116691	0.288192	0.613587	0.0888318	0.42423	0.776395	0.0690757	0.575	0.724685	0.140298	0.698123	0.5952	0.166537	0.796411	0.702761	0.0999791	0.447304	0.484423	0.140823	0.692064	0.745275	0.0600784	0.687411	0.654199	0.13541	0.582246	0.934349	0.146132
0.621	0.726264	0.877065	0.0314148	0.833396	0.904325	0.186123	0.69876	0.991823	0.152147	0.766237	0.985343	0.174603	0.51261	0.843527	0.129851	0.737091	0.867821	0.226317	0.457311	0.827627	0.189249	0.549915	0.937114	0.138226	0.771695	0.902671	0.230839	0.839246	0.830194	0.283722	0.900161	0.900722	0.198392	0.585203	0.700218	0.225364	0.802947	0.928992	0.135066	0.837872	0.837528	0.234442	0.725282	1	0.216706
0.663	0.804613	1	0.0823203	0.954346	1	0.322397	0.798931	1	0.258227	0.885718	1	0.285948	0.649926	1	0.234383	0.909045	1	0.400207	0.667286	0.980561	0.355662	0.684233	1	0.251312	0.932124	1	0.365751	0.952845	0.99411	0.457681	0.974497	1	0.355114	0.731934	0.901069	0.354868	0.915528	1	0.266489	0.953495	0.968974	0.381943	0.849426	0.978216	0.323878
0.704	0.890298	0.918986	0.187196	1	0.949355	0.514156	0.914213	0.82751	0.413091	0.96597	0.896735	0.43847	0.790919	0.980399	0.394796	1	0.999557	0.624587	0.87518	1	0.588579	0.813884	0.945567	0.414777	1	0.984181	0.546189	1	1	0.67434	1	0.952636	0.566713	0.866492	1	0.533748	0.993658	0.923786	0.463066	1	1	0.573568	0.944938	0.899292	0.478002
0.746	0.964904	0.688729	0.372425	0.946168	0.782016	0.735483	0.995798	0.567711	0.609676	1	0.727399	0.621817	0.914266	0.812849	0.603711	0.974671	0.867962	0.852264	1	0.885618	0.831942	0.918993	0.80388	0.614239	0.948973	0.86435	0.75011	0.956059	0.83748	0.882078	0.969153	0.789136	0.793539	0.962202	0.945499	0.740553	1	0.735193	0.698812	0.962363	0.913857	0.779037	0.995145	0.784615	0.669325
0.787	1	0.43269	0.632779	0.810448	0.574023	0.922081	1	0.331303	0.814445	0.989405	0.54861	0.805638	0.99178	0.591132	0.820745	0.826593	0.650982	1	0.988362	0.675917	0.995044	0.984746	0.62164	0.815269	0.802101	0.685503	0.923182	0.827351	0.584274	1	0.883135	0.575638	0.957289	1	0.770157	0.918972	0.918871	0.511057	0.904336	0.850657	0.739209	0.941173	1	0.657707	0.861012
0.829	0.967707	0.238855	0.887662	0.637205	0.386542	1	0.916919	0.167939	0.968703	0.94095	0.39602	0.945185	1	0.396409	0.974664	0.617215	0.432045	0.991681	0.846531	0.454221	1	1	0.450041	0.960652	0.616634	0.498979	1	0.654884	0.345188	0.975655	0.762669	0.379749	1	0.975632	0.554003	1	0.769274	0.317122	1	0.694999	0.532661	1	0.963117	0.524398	0.993447
0.87	0.865861	0.123386	1	0.468627	0.244703	0.932836	0.767259	0.073112	1	0.862216	0.280798	1	0.931998	0.260107	1	0.416368	0.256999	0.841587	0.641154	0.268509	0.856125	0.964678	0.312272	1	0.441798	0.337477	0.94087	0.481756	0.17284	0.818536	0.627757	0.230394	0.904233	0.901638	0.367167	0.944854	0.593706	0.180097	0.952005	0.529905	0.345209	0.930615	0.886435	0.390653	1
0.912	0.719316	0.0659105	0.896638	0.32919	0.147878	0.752445	0.592437	0.0257394	0.885701	0.758407	0.198954	0.949281	0.808625	0.174064	0.892207	0.260503	0.137914	0.607989	0.440007	0.139364	0.633338	0.890311	0.214121	0.914585	0.30675	0.21562	0.765271	0.337063	0.0698953	0.595253	0.501549	0.131077	0.728714	0.800361	0.234889	0.780497	0.43294	0.0957938	0.794036	0.381083	0.202447	0.761774	0.786884	0.268736	0.882185
0.953	0.565144	0.0425014	0.645666	0.225174	0.0854965	0.533059	0.432297	0.00568797	0.677152	0.641589	0.140999	0.816916	0.660271	0.120959	0.702666	0.162227	0.0668714	0.386657	0.285937	0.0605228	0.420985	0.796355	0.151366	0.736126	0.213806	0.131267	0.543304	0.230818	0.0182454	0.380287	0.39489	0.0707903	0.532517	0.691923	0.153061	0.573308	0.308994	0.048972	0.594447	0.260931	0.106681	0.555418	0.670946	0.167575	0.678095
0.994	0.432629	0.0364095	0.383318	0.152497	0.0466741	0.33939	0.302371	0	0.449204	0.520577	0.0990546	0.642974	0.515119	0.0863203	0.498383	0.105705	0.0273297	0.22249	0.182102	0.0185381	0.258549	0.696347	0.116081	0.522595	0.154365	0.0772774	0.341256	0.160046	0	0.215825	0.312952	0.036368	0.36989	0.589065	0.107091	0.386842	0.225686	0.0255225	0.410259	0.171099	0.0486539	0.367709	0.553863	0.0928651	0.466566
1.036	0.334424	0.0358092	0.196308	0.103738	0.0232572	0.198996	0.20359	0.000727929	0.262821	0.404171	0.0679814	0.467832	0.3924	0.0612407	0.32692	0.0758671	0.00779711	0.118339	0.120278	0.00189522	0.154462	0.602195	0.100935	0.334411	0.117987	0.045811	0.193251	0.116407	0.00272336	0.108254	0.253705	0.0187969	0.249691	0.494755	0.0828791	0.247312	0.175832	0.0159463	0.266441	0.107718	0.0174243	0.22573	0.442865	0.0450216	0.292666
1.077	0.267789	0.0339951	0.0907756	0.0718617	0.0099628	0.109185	0.133996	0.00289258	0.139738	0.300228	0.0451405	0.318255	0.296848	0.0415028	0.202145	0.0606716	0.000417267	0.0624596	0.0858835	0	0.0925944	0.512888	0.0998194	0.197547	0.0954214	0.0295612	0.099514	0.0908632	0.0174058	0.045735	0.213203	0.0117413	0.171531	0.409137	0.0697786	0.155141	0.148883	0.0142334	0.164729	0.0651826	0.00355771	0.132082	0.342873	0.0189707	0.171617
1.119	0.22376	0.0291181	0.0395348	0.0514697	0.00339255	0.0566381	0.086249	0.00440448	0.0674947	0.213697	0.0291312	0.204236	0.226928	0.0261864	0.11866	0.0506007	0	0.0358672	0.0686265	0.00658997	0.0587257	0.425751	0.107554	0.111763	0.0799051	0.0230308	0.0462628	0.0758516	0.0360897	0.0135922	0.186298	0.0111993	0.122286	0.331392	0.0605002	0.0978251	0.134473	0.0163382	0.0972548	0.037469	0	0.0753777	0.257678	0.00870416	0.0968775
1.16	0.192886	0.0230738	0.0178173	0.0383463	0.00125019	0.0274197	0.0535548	0.00523347	0.0285985	0.146608	0.0186988	0.124099	0.178565	0.0154354	0.065808	0.0418592	0.00337509	0.0270853	0.0607625	0.0154028	0.040993	0.340036	0.120171	0.0634384	0.0682145	0.0221106	0.018077	0.0653524	0.0516408	0.000752983	0.167736	0.0140832	0.0923018	0.261973	0.0512432	0.0626285	0.124023	0.01939	0.0546504	0.0198158	0.00152536	0.0431689	0.185728	0.00799963	0.0537794
1.202	0.167196	0.0181155	0.010961	0.0296714	0.00200449	0.0118886	0.0315693	0.00577545	0.00992671	0.09731	0.013054	0.0716532	0.146507	0.00898926	0.0337497	0.0324457	0.00835048	0.0297121	0.0573522	0.0228771	0.0326815	0.261409	0.134332	0.0390321	0.0585906	0.0237972	0.00471856	0.0556905	0.0594463	0	0.153348	0.0183776	0.0736907	0.202526	0.0405996	0.0407925	0.111882	0.021639	0.0290569	0.00888765	0.00454017	0.0260352	0.128595	0.0115418	0.0313975
1.243	0.142526	0.0151294	0.0115577	0.0237533	0.00451777	0.00418159	0.0168261	0.00627385	0.00209751	0.0623366	0.0110656	0.0387803	0.125483	0.00592812	0.0151997	0.0230075	0.0133204	0.0391042	0.0553419	0.0269034	0.02937	0.197644	0.148403	0.0289445	0.0508968	0.0262547	0	0.0454352	0.058632	0.00617957	0.140229	0.0227039	0.0618463	0.153475	0.0292659	0.0267172	0.0958942	0.0224958	0.0145949	0.00262323	0.00707517	0.0176561	0.0830165	0.0160693	0.0202997
1.284	0.11824	0.013628	0.0151787	0.0196837	0.0079323	0.000871446	0.00724432	0.00666149	0	0.0380962	0.0116204	0.0190015	0.111157	0.00503466	0.00533776	0.0151458	0.0172645	0.0513581	0.0534925	0.0274784	0.0282994	0.154465	0.162156	0.0274594	0.0453262	0.0281521	3.29876e-05	0.034772	0.0513259	0.0148496	0.126165	0.0263321	0.053281	0.11367	0.0185625	0.0174345	0.0768315	0.0222157	0.00708588	0	0.00859224	0.0138042	0.0493066	0.0200534	0.0158563
1.326	0.0952704	0.0124923	0.0188006	0.0169666	0.0115346	0	0.00184811	0.00656504	0.000704072	0.0216583	0.0135553	0.00776699	0.100263	0.00510283	0.000985421	0.00888807	0.0200517	0.0624135	0.0512705	0.0257807	0.0282385	0.135	0.175627	0.0313997	0.0417015	0.0287066	0.00247826	0.0246948	0.0406727	0.022081	0.111092	0.0290748	0.0463299	0.0813064	0.00982616	0.0112507	0.056878	0.021427	0.00366643	0.000547903	0.00946244	0.0116473	0.0258564	0.0230559	0.0141447
1.367	0.074896	0.0108387	0.0207925	0.0152964	0.0147262	0.000458776	0	0.00578558	0.00225769	0.0108953	0.0158513	0.00207499	0.0907828	0.00533879	0	0.0045066	0.0215596	0.0694615	0.0486315	0.0230663	0.0282338	0.138439	0.188982	0.0387223	0.0393822	0.0276032	0.00562936	0.0161188	0.0291042	0.0251087	0.0951018	0.0311604	0.0399039	0.0544845	0.00386193	0.00714434	0.0381861	0.0207231	0.00242559	0.00448977	0.0104125	0.00939303	0.0108829	0.0249819	0.0133578
1.409	0.0579526	0.00839069	0.0210054	0.0144547	0.0170585	0.0015841	0.00123594	0.00448523	0.00373723	0.00433375	0.0177223	0	0.0818276	0.00550995	0.000742374	0.00205399	0.0218452	0.0704646	0.0457522	0.0203881	0.0284068	0.161311	0.203967	0.0483835	0.0377402	0.0251215	0.00854807	0.0093874	0.0183784	0.0231184	0.0796489	0.032947	0.034142	0.0321163	0.000810854	0.00428374	0.0220845	0.0203975	0.00220055	0.0116582	0.0119468	0.00649389	0.00321108	0.025863	0.0123714
1.45	0.044226	0.00550523	0.0203023	0.0144017	0.0182838	0.00295565	0.00529201	0.00317725	0.00484173	0.00096334	0.0187542	0.000114837	0.0734128	0.00575573	0.00197122	0.000577133	0.021427	0.066426	0.0424491	0.0182043	0.0286017	0.198053	0.221744	0.0600713	0.0361488	0.0218991	0.0108909	0.00427114	0.0090742	0.0170497	0.0655207	0.0347508	0.0289688	0.0138621	0	0.00202794	0.00933094	0.0205652	0.00237174	0.0220604	0.0142582	0.00315316	0	0.0255602	0.0108359
1.492	0.0331808	0.00277492	0.0196009	0.0152709	0.0183984	0.00428807	0.0112178	0.00213056	0.00554413	0	0.0189269	0.00139866	0.0659039	0.00630397	0.00294184	0	0.0205238	0.0590106	0.0389125	0.0166273	0.0289178	0.242047	0.244296	0.0744082	0.034494	0.0194289	0.0126164	0	0.00131394	0.00868774	0.0537769	0.0368461	0.0250109	0	0.000443915	0	0	0.0211094	0.002605	0.0354377	0.0172342	0	0.000191597	0.0243458	0.00888574
[truncated: 5 more columns]

## Sheet: pre data
X	C1_G1_green	C1_G1_red	C1_G1_blue	C1_G2_green	C1_G2_red	C1_G2_blue	C1_G3_green	C1_G3_red	C1_G3_blue	C1_G4_green	C1_G4_red	C1_G4_blue	C1_G5_green	C1_G5_red	C1_G5_blue	C2_G1_green	C2_G1_red	C2_G1_blue	C2_G2_green	C2_G2_red	C2_G2_blue	C2_G3_green	C2_G3_red	C2_G3_blue	C2_G4_green	C2_G4_red	C2_G4_blue	C2_G5_green	C2_G5_red	C2_G5_blue	C3_G1_green	C3_G1_red	C3_G1_blue	C3_G2_green	C3_G2_red	C3_G2_blue	C3_G3_green	C3_G3_red	C3_G3_blue	C3_G4_green	C3_G4_red	C3_G4_blue	C3_G5_green	C3_G5_red	C3_G5_blue
0	3137.47	1049.05	744.259	1960.22	1118.29	831.727	3813.12	1238.38	1266.64	5344.28	987.365	738.685	2353.59	1070.05	946.091	4087.66	964.048	1666.73	2227.33	809.398	1019.41	3149.09	811.069	1192.95	4535.42	1970.17	3411.66	4063.6	1187.62	2198.23	2972.66	816.102	759.946	5682.47	1866.17	1531.94	4826.56	854.024	1085.33	5262.81	780.922	1269.46	5065.01	1029.66	1245.7
0.041	3046.91	1049.38	754.761	1976.12	1116.18	867.621	4382.31	1304.45	1270.78	5102.59	1031.17	733.907	2376.05	1066.99	926.003	4007.51	936.032	1696.87	2237.47	830.349	1055.27	3175.13	815.413	1225.72	4013.89	1355.5	2295.79	3990	1223.91	2254.23	3077.47	779.213	743.661	5898.35	1745.56	1526.06	5241.8	812.178	1154.98	5305.91	773.74	1205.45	5237.36	991.487	1262.18
0.083	3036.86	1053.04	773.023	2043.79	1089.17	908.361	5323.84	1359.56	1277.67	4823.9	1045.93	728.339	2394.03	1082.91	907.915	3926.02	912.756	1706.75	2255.79	855.213	1111.06	3209.3	811.794	1259.26	3651.15	974.663	1602.97	3946.66	1268.71	2379.38	3229.72	739.106	754.452	6092.65	1667.18	1530.94	5921.2	737.543	1273.27	5377.91	769.73	1155.81	5384.5	932.921	1256.16
0.124	3176.36	1071.3	799.813	2193.96	1035.95	951.849	6769.26	1382.95	1291.85	4547.44	1006.47	717.965	2402.49	1101.12	897.154	3877.9	898.841	1684.16	2283.24	877.884	1179.81	3244.93	801.067	1289.27	3369.38	779.758	1194.65	3954.35	1314.68	2556.94	3460.81	693.18	788.354	6265.84	1641.38	1546.48	6927.86	638.413	1441.09	5485.45	769.775	1122.75	5495.31	867.089	1205.36
0.166	3549.37	1114.29	835.897	2460.25	967.128	992.047	8813.28	1363.71	1309.67	4324.38	907.832	699.498	2407.53	1095.55	897.795	3914.56	896.481	1621.02	2321.83	886.427	1246.87	3284.32	786.179	1308.1	3133.97	710.225	969.672	4029.01	1353.99	2753.24	3833.79	639.04	834.511	6431.78	1653.17	1575.78	8299.44	533.519	1638.7	5631.51	777.55	1105	5564.87	812.33	1110.91
0.207	4263.82	1181.39	877.933	2879.02	904.215	1021.07	11495.2	1314.27	1321.48	4222.18	784.877	669.134	2432.7	1048.48	911.112	4071.01	908.825	1509.87	2372.72	876.256	1286.98	3339.27	776.003	1303.49	2950.93	711.82	858.461	4174.25	1376.13	2910.25	4401.85	583.438	868.903	6609.39	1675.77	1625.58	10009.4	454.138	1818.33	5815.42	801.91	1099.09	5616.67	789.479	998.02
0.249	5438.11	1268.33	913.995	3491.01	876.05	1029.01	14796.8	1262.26	1311.32	4314.94	703.795	627.897	2519.2	969.091	934.702	4390.48	944.742	1357.83	2435.64	848.109	1272.13	3427.11	789.968	1262.34	2848.4	746.444	816.898	4385.18	1377.55	2969.94	5272.16	548.81	867.472	6809.35	1689.88	1703.83	11939	443.369	1911.26	6036.63	857.607	1100.33	5689.56	821.515	911.735
0.29	7184.5	1368.78	923.214	4342.72	920.573	1010.34	18464.3	1253.2	1264.39	4696	756.362	585.097	2721.99	909.842	961.119	4936.8	1026.56	1181.09	2515.06	824.089	1189.08	3576.19	859.739	1180.5	2860.29	799.205	817.794	4653.04	1369.88	2898.47	6489.48	581.895	815.648	7041.66	1700.01	1817.66	13878.1	559.366	1857.35	6301.16	968.474	1105.5	5834.57	948.038	895.195
0.331	9567.25	1511.8	875.893	5490.96	1098.27	972.637	21899.8	1379.97	1187.12	5488.84	1060.52	561.733	3104.84	970.955	981.706	5763.06	1193.81	1012.21	2625.86	837.879	1045.75	3824.96	1032.68	1073.47	3029	887.836	849.195	4977.06	1387.02	2708.69	8178.11	756.527	724.916	7324	1737.6	1968.2	15588.6	888.459	1648.48	6619.93	1169.3	1120.21	6107.5	1222.7	977.425
0.373	12494.9	1789.7	753.348	7009.96	1516.82	942.84	24542.9	1781.24	1108.94	6854.77	1786.13	592.965	3736	1305.36	991.351	7001.91	1514.39	893.316	2800.79	939.45	895.879	4212.77	1380.32	978.444	3407.25	1061.54	916.193	5374.75	1487.7	2463.81	10314.7	1192.07	637.17	7703.78	1857.92	2159.7	16921	1568.64	1350.76	7044.36	1509.89	1171	6565.81	1723.77	1165.28
0.414	15714	2395.54	563.576	9006.28	2365.47	973.163	25855.6	2670.8	1082.94	8990.06	3188.44	733.207	4680.36	2166.27	1001.18	8827.41	2102.39	878.484	3108.13	1195.55	802.296	4784.41	1998.22	953.723	4073.55	1383.78	1044.23	5891.55	1760.42	2258.13	13005.9	2092.27	630.242	8259.85	2139.63	2416.47	17911.5	2823.97	1087.07	7642.94	2058.99	1310.18	7295.24	2547.89	1447.3
0.456	18883.4	3665.32	354.323	11590.6	3930.58	1143.11	25663.8	4386.85	1187.84	12089.7	5592.15	1058.38	5999.06	3989.2	1048.62	11454.5	3103.63	1041.7	3651.84	1684.83	855.308	5587.8	3006.18	1078.17	5155.94	1925.6	1284.03	6596.99	2335.36	2194.65	16080.3	3734.9	802.717	9096.09	2691.36	2802.92	18795.9	4978.26	998.985	8498.44	2903.36	1627.01	8353.08	3715.53	1798.57
0.497	21710.5	6095.91	220.802	14943.4	6563.28	1576.7	24842.8	7312.7	1523.76	16288.7	9211.13	1689	7745.78	7475.46	1202.47	15226	4707.9	1491.78	4617.1	2508.08	1171.64	6667.47	4493.36	1475.67	6801.01	2735.66	1712.69	7564.12	3380.52	2387.38	19573.5	6458.27	1308.67	10348.9	3688.51	3459.96	19922.6	8369.15	1246.84	9683.96	4131.71	2264.61	9826.53	5193.6	2229.57
0.539	24137.1	10164.1	256.308	19176	10437	2469.84	24327.4	11553.8	2228.43	21520.6	13788.6	2816.46	9968.7	13451.9	1582.9	20515.5	7060.82	2455.51	6264.21	3730.74	1972.53	8051.14	6399.97	2370.08	9143.79	3810.9	2454.3	8841.83	5066.9	2973.66	23179.5	10379.6	2402.12	12111.3	5328.37	4606.65	21614.8	13050.7	2073.81	11217.6	5785.77	3445.75	11690.1	6654.34	2793.25
0.58	26375.7	15793	629.148	24144.3	15101.3	4139.62	24825.3	16328.8	3521.9	27407.8	18314.8	4733.53	12694.9	21813.5	2364.92	27327.8	9984.69	4298.01	8923.2	5302.51	3648.55	9754.91	8411.47	4144.01	12096.9	5003.49	3691.13	10387.6	7392.26	4149.27	26793.1	15102.8	4564.89	14431.2	7759.69	6588.57	24074	18373.1	3933.47	13002.7	7770.8	5499.01	13822.7	7781.19	3631.48
0.621	28760.4	21457	1671.55	29207	19227.5	7049.15	26836.5	19740.6	5698.86	33252.9	21299	7839.01	15927.2	30558.9	3808.98	35228.3	12920.2	7510.49	12852.5	6896.61	6866.02	11712	9992.06	7337.74	15260.6	6057.94	5656.32	11999.5	9910.06	6151.9	29896.3	19202.5	8437.88	17222	10790.1	9890.44	27166.4	22792.9	7596.2	14779.1	9761.46	8836.22	16045.9	8272.45	4952.95
0.663	31535.4	24317.5	4022.38	33161.2	21169	11701.4	30218.4	19894.8	9132.67	38099.1	21605.3	12504.7	19563.3	36058.8	6265.64	42584.8	14794.5	12606.2	17731.1	8035.62	12198	13803.5	10610.5	12560.7	17840.9	6634.55	8584.59	13297	11666.3	9124.74	32119.7	21258.5	14605.6	20191.5	13610.7	14948.5	30306.2	24501.2	14015.4	16144.3	11188.7	13806.8	17975.5	8109.44	6959.73
0.704	34570.3	22432.4	8865.59	34653.8	20141.3	18247.7	34110.5	16641.6	14145.7	41354.2	19446.9	18895.8	23296.7	35369.8	10035.6	46476.1	14788.3	19181.4	22561.3	8180.39	19660.9	15822.4	10075.2	20110.4	18932.7	6540.83	12501	13835.6	11729.4	12827.3	32882.4	20277.6	22933	22914.6	15000.1	21934.9	32485.1	22667.7	23617.1	16693.4	11525.6	20264.2	19460	7518.86	9845.64
0.746	37212.8	17074.7	17419.5	32893.9	16745.5	25803.6	36864.9	11741.7	20509.2	42734.5	15907.5	26578.5	26562.9	29480.6	14945.5	45392.5	12922.2	25853.2	25461.4	7328.51	27458.5	17459	8681.77	29322.6	18112	5830.91	16927.2	13333.7	9988.13	16377.4	31959.8	16891.6	31859.7	24851.5	14234.7	30012.1	32662	18130.5	35131.9	16249	10590.3	27188.1	20240.4	6660.73	13428.1
0.787	38455.8	11117.1	29442.8	28456.7	12524.7	32173.8	37006.8	7282.96	27137.6	42304.8	12170.6	34281.2	28615.4	21687.5	20046.1	39057.4	9845.33	30182.5	25191	5766.73	32684.4	18482.9	6889.53	38607.2	15749.6	4771.36	20683.7	11863.6	7275.2	18392.6	29387	12470.1	38304	25616.5	11772.3	36980.5	30399.4	12738.3	45170.6	14930.1	8693.87	32651.9	20315.9	5711.08	17017.4
0.829	37312	6606.83	41213.4	22792.8	8720.14	34833.8	34201.8	4201.86	32131	40339.4	8981.21	40128.6	28833.1	14843.2	23663.5	30099.7	6740.72	29938.7	21895.7	4115.61	32843.2	18720.4	5201.94	45321.8	12766.5	3666.34	22351.1	9893.68	4713.55	17976.6	25783.9	8413.3	39984.9	25123.3	8736.81	40145.2	26227.3	8072.64	49843.2	13092.3	6451.09	34634.2	19742.6	4713.53	19497.2
0.87	33704.8	3920.05	46401.2	17281.3	5841.8	32540.9	29149.1	2413.39	33144.1	37145.8	6572.89	42425.5	27032.4	10052.3	24258.9	21507	4258.5	25540.3	17124	2732.49	28233.3	18170.4	3847.05	47139.1	9954.4	2709.55	21067.6	7916.21	2866.96	15291.5	21748.7	5320.2	36216	23625.9	6113.04	37991.4	21330.9	4776.12	47498.9	11143	4415.65	32296.1	18550.7	3712.72	19619.9
0.912	28514.3	2582.68	41627.9	12722.6	3876.95	26382.6	23246.8	1519.93	29444.2	32935.3	4862.24	40300.2	23765.6	7028.02	21725.6	14838.8	2569.84	18695	12450.5	1770.65	21095	17012.4	2881.78	43194.2	7782.24	1987.62	17256.2	6263.52	1763.97	11475.8	17973.9	3263.36	29308.5	21576.3	4255.43	31572.2	16847.3	2747.96	39783	9385.92	2865.49	26606.4	17003.4	2800.42	17413.9
0.953	23053.7	2037.99	30037.9	9321.97	2611.03	18893.1	17840.3	1141.75	22693.4	28197	3650.88	34753.7	19837.2	5161.41	17271.1	10634.4	1562.42	12209.1	8870.81	1183.47	14291	15549.4	2264.61	34952	6287.31	1487.89	12438.4	5049.99	1210.58	7802.12	14783.7	2014.85	21587.3	19381.7	3106.3	23480	13390.6	1621.53	30034.3	7967.3	1825.63	19652.6	15201.4	2043.43	13592.3
0.994	18360.1	1896.24	17922.6	6945.9	1823.21	12281.5	13453.8	1034.47	15314.6	23288.6	2774.19	27465.1	15993.7	3943.91	12470.1	8216.22	1001.71	7398.34	6458.3	870.782	9086.45	13992.1	1917.6	25090	5331.24	1168.04	8052.93	4241.64	1015.09	4991.57	12333	1301.98	15187.1	17300.2	2460.74	16197.2	11067.2	1057.39	21037.8	6906.67	1195.54	13327.1	13381.5	1484.39	9631.52
1.036	14881.8	1882.27	9286.39	5351.8	1348.01	7488.62	10118.8	1048.2	9281.38	18567.1	2124.71	20126.1	12744.1	3062.39	8440.41	6939.69	724.728	4346.28	5021.89	746.831	5751.41	12526.1	1768.65	16398.6	4746.14	981.624	4840.48	3743.2	1044.27	3153.26	10560.9	938.087	10456.8	15391.5	2120.72	10747.7	9676.84	827.003	14013.1	6158.34	856.44	8542.65	11656.3	1126.37	6375.29
1.077	12521.7	1840.06	4412.85	4309.64	1078.22	4422.59	7769.2	1089.03	5297.18	14351.1	1647.3	13858.4	10214	2368.62	5508	6289.59	620.079	2708.8	4222.75	732.716	3769.11	11135.4	1757.68	10077.5	4383.18	885.355	2805.9	3451.43	1201.59	2084.85	9349.51	791.969	7380.79	13658.8	1936.75	7147.75	8925.25	785.794	9045.05	5656.13	705.871	5386.89	10102.1	931.436	4108.67
1.119	10962.2	1726.58	2046.54	3642.95	944.895	2628.7	6157.2	1117.54	2958.64	10841.3	1312.68	9080.72	8362.52	1830.27	3545.97	5858.74	614.162	1929.54	3821.8	781.796	2683.92	9778.6	1833.75	6115.52	4133.61	846.667	1650.07	3279.97	1401.77	1535.55	8544.79	780.743	5442.75	12085.5	1806.45	4909.19	8523.38	836.43	5749.32	5328.92	667.24	3476.04	8777.93	854.612	2709.2
1.16	9868.68	1585.94	1043.61	3213.9	901.42	1631.22	5053.4	1133.18	1699.56	8120.08	1094.63	5722.76	7081.9	1452.38	2303.86	5484.76	662.022	1672.19	3639.09	847.431	2115.75	8443.9	1957.83	3883.65	3945.58	841.215	1038.3	3160.05	1568.39	1316.13	7989.61	840.469	4262.75	10680.6	1676.45	3534.53	8231.94	909.85	3668.34	5120.5	683.803	2390.66	7659.6	849.34	1902.2
1.202	8958.77	1470.57	726.987	2930.29	916.727	1101.01	4311.14	1143.4	1095.15	6120.52	976.643	3525.11	6233.02	1225.81	1550.44	5082.03	732.575	1749.17	3559.85	903.097	1849.44	7219.57	2097.09	2756.44	3790.78	851.207	748.348	3049.69	1652.02	1303.26	7559.27	929.405	3530.31	9477.53	1526.98	2681.68	7893.33	963.956	2418.25	4991.47	716.539	1813.28	6771.58	875.846	1483.1
1.243	8084.98	1401.09	754.543	2736.8	967.729	837.907	3813.38	1152.8	841.713	4701.96	935.082	2147.64	5676.32	1118.21	1114.48	4678.24	803.05	2024.39	3513.15	933.084	1743.34	6226.67	2235.47	2290.53	3667.03	865.766	645.931	2932.55	1643.3	1408.87	7166.87	1019	3064.18	8484.85	1367.82	2131.95	7447.46	984.569	1711.86	4917.51	744.065	1530.92	6063.15	909.725	1275.3
1.284	7224.78	1366.15	921.761	2603.75	1037.02	724.903	3489.89	1160.11	773.816	3718.75	946.678	1318.86	5296.97	1086.81	882.709	4341.9	858.979	2383.48	3470.18	937.366	1709.03	5554.31	2370.73	2221.95	3577.44	877.007	646.647	2810.76	1565.02	1557.03	6746.23	1094.14	2727.1	7679.3	1217.51	1769.4	6915.83	977.83	1345.09	4886.53	760.538	1401.12	5539.2	939.538	1192.1
1.326	6411.24	1339.72	1089.02	2514.92	1110.12	695.153	3307.7	1158.29	796.607	3052.01	987.122	848.1	5008.51	1089.2	780.422	4074.18	898.503	2707.45	3418.55	924.722	1707.08	5251.22	2503.21	2403.93	3519.14	880.292	699.722	2695.66	1450.87	1680.61	6295.4	1150.94	2453.54	7024.34	1094.82	1527.87	6359.34	958.856	1178.07	4893	769.987	1328.43	5174.71	962.006	1160.05
1.367	5689.6	1301.25	1181.01	2460.31	1174.89	710.815	3245.31	1143.59	846.898	2615.45	1035.11	609.589	4757.48	1097.49	757.263	3886.73	919.886	2913.98	3357.24	904.506	1706.93	5304.77	2634.55	2742.13	3481.83	873.755	768.117	2597.7	1326.92	1732.36	5817.14	1194.13	2200.65	6481.52	1011.06	1367.49	5838.05	941.922	1117.46	4939.54	780.303	1252.47	4941.98	976.418	1145.32
1.409	5089.48	1244.29	1190.84	2432.8	1222.22	749.232	3287.04	1119.07	894.791	2349.31	1074.22	522.641	4520.34	1103.51	774.71	3781.8	923.935	2943.38	3290.34	884.56	1712.48	5660.91	2781.92	3188.33	3455.42	859.053	831.468	2520.81	1212.01	1698.34	5354.94	1231.13	1973.89	6028.85	968.216	1255.77	5388.99	934.088	1106.47	5024.18	796.963	1154.77	4822.73	983.011	1126.85
1.45	4603.3	1177.15	1158.37	2431.06	1247.08	796.055	3423.97	1094.4	930.544	2212.6	1095.79	527.453	4297.52	1112.15	803.59	3718.62	918.005	2825.03	3213.59	868.296	1718.72	6233.04	2956.75	3728.14	3429.82	839.962	882.32	2462.38	1112.32	1594.63	4932.37	1268.49	1770.3	5659.43	956.829	1167.66	5033.31	938.123	1114.83	5147	822.061	1042.19	4772.82	980.745	1098.1
1.492	4212.09	1113.62	1125.98	2459.48	1249.41	841.542	3624.04	1074.66	953.281	2173.53	1099.4	581.249	4098.69	1131.42	826.401	3693.93	905.198	2607.73	3131.43	856.551	1728.85	6918.08	3178.53	4390.29	3403.21	825.328	919.771	2413.59	1029.17	1451.73	4581.12	1311.88	1614.54	5378.89	963.063	1088.46	4773.08	951.216	1126.22	5304.94	854.376	935.937	4775.8	971.658	1061.58

## Sheet: BFA graph
																																																平均	ARF5
X	C1_G1_green	C1_G1_red	C1_G1_blue	C1_G2_green	C1_G2_red	C1_G2_blue	C1_G3_green	C1_G3_red	C1_G3_blue	C1_G4_green	C1_G4_red	C1_G4_blue	C1_G5_green	C1_G5_red	C1_G5_blue	C2_G1_green	C2_G1_red	C2_G1_blue	C2_G2_green	C2_G2_red	C2_G2_blue	C2_G3_green	C2_G3_red	C2_G3_blue	C2_G4_green	C2_G4_red	C2_G4_blue	C2_G5_green	C2_G5_red	C2_G5_blue	C3_G1_green	C3_G1_red	C3_G1_blue	C3_G2_green	C3_G2_red	C3_G2_blue	C3_G3_green	C3_G3_red	C3_G3_blue	C3_G4_green	C3_G4_red	C3_G4_blue	C3_G5_green	C3_G5_red	C3_G5_blue				平均
0	6245.72	1605.84	780.157	5959.6	863.026	626.743	4749.39	954.259	721.852	8322.75	1949.07	4079.01	5909.4	1340.91	996.303	4590.95	1272.85	1188.17	5436.19	1621.43	1009	4028.04	746.285	827.273	4042.99	984.957	1123.35	2973.81	620.363	824.015	8884.94	516.997	829.858	7663.1	537.505	1041.05	5650.75	544.776	983.031	3850.82	479.506	880.235	7888.57	455.236	829.486			0	0.0421102
0.041	6871.07	1565.03	677.97	6017.25	852.812	665.587	5085.06	975.042	715.121	8673.25	2037.53	4723.95	5898.27	1285.36	982.159	4369.01	1184.16	968.865	5651.08	1466.25	953.069	4419.64	756.298	843.963	4083.49	939.757	1127.44	2999.43	640.223	826.904	9034.26	526.449	801.628	7732.62	571.922	1009.42	6001.93	546.389	962.471	3989.11	490.285	948.611	8035	454.354	840.729			1	0.0532211
0.083	7741.17	1496.14	617.267	6153.97	833.713	701.25	5652.51	989.969	714.858	9165.88	2099.19	5290.69	5911.14	1180.57	973.353	4167.08	1083.42	825.589	5946.41	1281.83	917.808	4879.91	750.19	864.465	4099.93	866.013	1117.22	3071.76	675.447	834.401	9283.14	529.583	780.531	7854.29	593.452	984.378	6400.6	552.019	950.841	4139.92	501.276	1022.31	8352.28	461.283	851.912			2	0.0692783
0.124	8816.72	1397.2	588.217	6400.35	806.98	721.668	6476.98	1001.35	723.571	9778.62	2112.35	5656.39	5952.23	1054.18	969.358	4047.42	984.562	788.263	6277.21	1089.69	910.877	5377.86	722.632	887.206	4119.89	776.271	1095.44	3196.93	733.971	849.9	9683.52	519.974	767.295	8040.83	590.143	965.554	6829.55	558.557	946.699	4324.53	508.265	1097.36	8803.34	477.801	863.183			3	0.0904673
0.166	10013.4	1276.44	575.847	6787.83	781.419	720.119	7547.52	1024.14	738.798	10455.5	2059.98	5728.07	6015.15	952.562	973.504	4058.58	920.392	877.702	6588.8	906.316	930.711	5858.32	686.984	909.462	4169.9	695.501	1069.28	3380.12	826.401	874.183	10311.5	496.37	761.627	8290.69	559.433	948.854	7270.59	563.108	950.324	4572.87	509.313	1167.92	9351.81	502.49	878.707			4	0.116382
0.207	11183	1163.34	562.305	7343.77	775.176	705.006	8819.72	1090.73	751.153	11116.1	1956.23	5442.76	6082.76	944.759	968.13	4273.85	926.394	1113.68	6841.16	755.766	967.378	6250.96	679.619	928.401	4270.14	654.828	1044.56	3627.33	964.545	906.864	11246.3	466.892	763.799	8602.8	516.244	925.483	7742.47	564.095	950.789	4906.33	507.964	1229.95	9982.05	529.612	903.056			5	0.146287
0.249	12148.4	1112.52	534.805	8085.9	819.267	691.661	10197.5	1245.32	745.617	11702.7	1845.96	4827.74	6165.11	1113.76	944.942	4756.2	1048.78	1519.95	7027.2	645.282	998.428	6494.4	760.159	943.326	4433.98	691.124	1025.85	3944.24	1157.84	946.384	12539.4	453.377	775.756	8978.72	497.347	890.738	8241.4	570.71	936.803	5330.58	519.551	1288.61	10706.1	549.012	930.873			6	0.17927
0.29	12754.6	1197.4	487.68	9035.71	967.775	697.111	11610.9	1544.95	711.012	12234.7	1798.57	4014.03	6285.37	1560.68	893.892	5589.59	1352.89	2108.37	7170.55	591.206	994.941	6564.73	1011.44	959.958	4668.92	849.122	1016.38	4333.61	1417.17	990.811	14177.2	489.623	799.323	9437.75	557.466	847.052	8824.2	602.225	896.626	5829.61	577.386	1366.09	11555.3	555.505	941.528			7	0.215172
0.331	12930.3	1517.83	425.445	10172.3	1300.53	736.291	13008.8	2051.09	652.352	12850.2	1901.4	3195.88	6502.23	2390.3	825.97	6826.95	1912.19	2857.2	7315.27	627.898	930.855	6497.68	1538.86	993.206	4989.51	1189.13	1020.36	4791.45	1760.18	1040.43	16029.3	621.507	837.016	10040.9	772.411	809.761	9588.23	700.328	833.334	6390.67	730.848	1501.22	12560.4	564.614	903.828			8	0.254582
0.373	12755.3	2201.82	365.846	11482.1	1927.13	816.62	14375.2	2834.25	602.148	13793.6	2260.46	2566.13	6908.95	3726.15	775.956	8545.07	2840.43	3739.97	7490.13	832.062	801.967	6382.95	2481.48	1069.56	5420.23	1799.44	1051.63	5304.27	2212.92	1097.43	17879.2	911.853	895.919	10885.9	1248.06	809.83	10588	928.485	768.099	7022.06	1073.95	1757.08	13765.4	628.349	804.412			9	0.299337
0.414	12433	3399.94	343.242	12888.2	2994.11	958.274	15722.7	3964.62	622.531	15432.5	3010.03	2291.07	7606.61	5573.1	802.647	10658.6	4220.38	4656.61	7723.13	1341.31	637.156	6335.04	3999.68	1229.83	5995.95	2796.8	1141.73	5854.01	2806.73	1167.87	19496.4	1443.24	991.426	12138.5	2127.16	891.731	11970	1372.57	749.474	7779.84	1737.3	2200.83	15217	848.455	679.739			10	0.352034
0.456	12224.1	5250.49	414.189	14310.9	4683.79	1195.13	17023.6	5520.64	809.051	18167.9	4321.91	2518.56	8696.65	7745.83	989.87	13199.1	6127.34	5605	8043.71	2397.12	504.036	6465.34	6192.61	1530.07	6764.21	4304.99	1347.53	6430.4	3560.59	1265.67	20735.5	2322.75	1153	13998.9	3579.66	1121.8	13838.2	2158.35	860.242	8781.02	2974.45	2928.05	16961.4	1395.48	628.852			11	0.416449
0.497	12367.8	7747.27	664.251	15630.4	7059.38	1607.55	18250.6	7525.36	1295.45	22336.3	6386.31	3448.68	10250.2	9854.63	1459.15	15873.1	8433.44	6556.06	8517.9	4287.89	492.745	6844.2	8952.88	2042.03	7781.34	6410.95	1766.88	7027.01	4435.86	1413.27	21611.9	3654.03	1429.02	16649.8	5692.18	1594.97	16220.1	3450.7	1201.49	10117.4	5065.88	4045.41	19033.5	2539.2	813.258			12	0.494877
0.539	13039.5	10552.2	1226.98	16780	9895.84	2315.9	19362.5	9898.63	2271.98	27991	9315.01	5411.91	12231	11332.8	2358.93	18625.4	10868.3	7667.74	9281.44	7246.15	729.626	7482.88	11878.5	2851.62	9112.59	9012.4	2551.06	7661.55	5331.92	1647.45	22281.2	5439.65	1890.32	20164.9	8274.88	2453.51	19187.5	5360.68	1968.12	11854.2	8222.89	5714.74	21409.2	4620.65	1512.75			13	0.589401
0.58	14342.9	12937.3	2317.96	17677.4	12661.2	3518.97	20369	12347.6	3998.02	34549.1	12945.3	8883.65	14490	11910.5	3938.96	21050.6	12880.1	9096.34	10507.6	11111.8	1435.1	8317.93	14348.2	4051.65	10813.2	11718	3929.55	8345.9	6089.05	2018.02	22874.1	7469.61	2634.24	24262.8	10647	3882.95	22537.5	7875.95	3485.33	13859.1	12058	8153.74	23931.1	7772.25	3296.26			14	0.695382
0.621	16310.9	14084.2	4275.57	18260.4	14416.3	5474.69	21320.8	14350.6	6780.85	40546.5	16629.7	14315.6	16706.8	11589.9	6498.99	22859.1	14019.3	11085.8	12382.6	15001	3026.08	9199.85	15773.7	5715.62	12897.5	13863.1	6223.68	9042.32	6541.13	2583.97	23346.9	9238.61	3770.01	28337	11968.8	6094.98	25971.6	10674.8	6159.98	15874.2	15367.8	11487.1	26248.3	11340.2	7247.73			15	0.801737
0.663	18856	13577.4	7547.27	18488.3	14641.2	8402.83	22297.7	15294.4	10786.7	43852.9	19278.8	21595	18512	10655.6	10303.8	23642.2	13850.8	13801.5	15031.9	17467.6	6291.3	9917.06	15871.2	7809.88	15301.1	14705.7	9802.23	9655.45	6610.96	3404.29	23432.8	10108.8	5397.15	31449.5	11722.4	9227.28	28931.1	13016.2	10617.5	17505.6	16549	15937.1	27852.3	13694.7	14752.3			16	0.890098
0.704	21695	11725.7	12517	18246.9	13328.4	12372.1	23245.6	14850.3	15777.2	43010.8	19852.6	29552.8	19658.4	9369.99	15639.9	22979	12552.2	17184.6	18303.4	17376.8	12174.1	10278	14757	10179.2	17774	13916.8	14786.2	10060.9	6346.48	4514.83	22741.7	9679.16	7505.94	32662.2	10078.9	13141.7	30626.4	14145.1	16770.5	18376.7	15002.5	20995.9	28213.4	13327	25866.9			17	0.939581
0.746	24323.1	9308.27	19101.6	17518.9	10995.7	16981.7	23961.3	13168.8	20938.8	38161.6	18074.9	35946.4	20028.8	7960.03	22094.1	21077.5	10356.7	20842.6	21689.2	14917	21120.9	10187.8	12800.2	12544.5	19854.9	11796.4	20673.5	10139.1	5859.31	5871.27	21071.3	8104.01	9850.7	31570.3	7741.76	17273.7	30521	13623.4	23852.6	18415.5	11689.9	26316.3	27187.5	10503.7	37018.6			18	0.938634
0.787	26044.7	6999.62	26290.8	16341.9	8433.84	21146.8	24054.4	10779.5	24964.5	30958.3	14624	38391.6	19859	6519.64	29079.5	18056.7	7875.06	23697.5	24207.3	11227.3	31642.5	9673.57	10414.1	14494.5	20994.9	9062.46	26030.4	9909.89	5299.47	7324.29	18604.9	5979.82	11920.6	28455.2	5413.11	20576	28414.2	11544.8	30088	17685.2	8274.77	30180.3	25032.5	6914.98	41814.4			19	0.885633
0.829	26200.5	5159.58	32053.4	14864.1	6104.39	23535.8	23151.7	8264.4	26693.4	23514.1	10665.1	35940	19284.4	5174.48	34921.6	14881.9	5533.8	24807.3	24848.7	7685.63	39821.4	8868.59	7961.76	15586.4	20736.9	6430.24	28826.8	9461.16	4751.68	8630.67	15857.3	3958.26	13048.3	24405.2	3592.18	22134.9	24780.6	8778.02	32797.1	16550.9	5695.73	31616.3	22264.7	3991.85	36858.7			20	0.792304
0.87	24607.8	3833.8	34354	13210.7	4239.65	23135.2	21112.6	6043.83	25567.6	17303.6	7158.42	29736.7	18500.4	3995	37922.2	11805.8	3613.34	23082.1	23175.5	4968.12	41553.2	7926.91	5729.56	15509.4	19062.2	4338.83	27785.1	8886.17	4233.26	9498.85	13365.6	2401.17	12771	20389.6	2326.63	21562	20574.7	5974.3	31554.9	15262.2	4172.63	29049.5	19412.4	2138.47	25710.1			21	0.673722
0.912	21637.4	2929.99	32366.2	11555.7	2876.92	20033.6	18239.7	4286.37	22012.9	12833	4532.45	22105.7	17491.6	3053.29	36531.1	9415.9	2230.33	19323.3	19720.5	3180.26	35991.6	6978.83	3886.86	14207.5	16412.1	2866.36	23249.6	8238.95	3726.85	9704.65	11438.6	1371.22	11153.9	17017.1	1516.42	19129	16619.3	3755.07	26716.5	14089.4	3429.1	23410.8	16832.9	1130.58	14770.4			22	0.548393
0.953	18019.5	2334.49	26959.2	9991.31	1926.69	15445.1	15067.3	2992.77	17112.3	9961.25	2784.45	15108.9	16212.2	2368.31	30888.6	7582.25	1312.79	14292.2	15577	2117.32	26279.1	6113.51	2510.29	11933.6	13434.7	1916.16	17019.1	7529.9	3211.86	9185.52	10110.3	760.422	8735.04	14502.2	1026.49	15610.6	13437.8	2210.18	20533	13101.9	3193.37	16274.4	14690	643.328	7440.75			23	0.429953
0.994	14521.5	1952.3	20085.7	8575.38	1305.73	10702.6	12149.6	2104.35	12130.3	8310.57	1715.69	9822.74	14675.4	1908.27	22860.6	6318.15	766.477	9723.71	11729.6	1552.6	16561.9	5378.63	1577.66	9231.64	10707.3	1352.55	11141.2	6744.92	2679.54	8039.19	9254.24	441.903	6228.62	12795.8	742.926	11825.8	11166.9	1248.03	14671.2	12307.3	3205.96	10023.8	13023.9	446.45	3548.85			24	0.327984
1.036	11616.4	1710.2	13618.9	7345.38	945.159	6813.93	9777.92	1531.26	7893.25	7482.3	1115.64	6258.68	12921.8	1628.07	14865.6	5434.18	474.215	6154.82	8724.19	1297.68	9375.81	4783.75	990.531	6647.61	8512.67	1045.35	6723.37	5932.44	2162.57	6585.02	8709.88	312.755	4131.31	11739.1	588.763	8443.49	9696.66	717.561	10037.3	11611.5	3233.24	5587.7	11823.7	403.534	1756.57			25	0.24549
1.077	9425.33	1563.98	8558.19	6316.56	769.323	4072.68	8048.97	1206.12	4810.25	7151.69	818.597	4014.48	11204.4	1464.59	8766.23	4801.47	351.087	3781.38	6606.21	1211.17	4923.87	4322.92	655.723	4517.46	6891.75	895.039	3879.07	5143.78	1700.15	5116.47	8348.33	302.159	2613.69	11129.6	505.519	5791.96	8828.37	451.593	6832.3	10951.6	3121.71	3003.3	11054	433.334	1031.68			26	0.182023
1.119	7880.22	1476.94	5055.8	5498.6	723.188	2324.43	6875.13	1062.96	2788.98	7074.03	707.277	2650.72	9620.85	1366.73	4843.85	4336.02	330.32	2339.22	5232.73	1192.59	2508.64	3990.86	497.153	2979.95	5764.71	832.386	2240.38	4436.31	1322.13	3834.86	8101.58	360.393	1632.6	10783.3	457.517	3892.63	8355.27	372.533	4734.14	10281.7	2786.43	1636	10651.5	486.27	826.622			27	0.134768
1.16	6857.76	1418.34	2856.53	4908.24	764.577	1305.95	6117.34	1047.97	1576.61	7082.13	700.398	1833.77	8336.19	1292.99	2716.84	3958.47	363.613	1506.53	4413.55	1173.88	1310.82	3767.03	450.58	1957.43	5003.37	809.81	1369.13	3852.6	1042.24	2824.22	7948.38	448.606	1057.27	10558.6	423.118	2629.26	8094.61	395.096	3441.92	9660.73	2315.73	1027.55	10498.4	535.255	863.102			28	0.101095
1.202	6214.73	1362.01	1568.19	4571.7	861.24	774.475	5645.58	1112.77	923.641	7087.39	743.342	1345.94	7335.33	1225.26	1737.46	3654.96	412.533	1063.01	3971.1	1132.59	768.457	3633.41	468.317	1316.61	4500.32	797.963	950.406	3410.49	854.327	2081.81	7876.12	537.192	760.032	10369.7	391.895	1845.61	7915.69	479.695	2657.3	9144.33	1798.95	822.318	10439.4	571.826	978.254			29	0.0780758
1.243	5839.88	1292.82	860.683	4501.73	1001.55	533.366	5352.35	1213.56	620.854	7074.73	803.508	1046.13	6566.01	1159.17	1457.55	3400.25	456.621	830.163	3777.93	1072.97	592.683	3572.14	513.622	944.706	4175.03	785.242	784.345	3103.41	738.777	1561.1	7877.64	605.164	640.025	10183.4	363.465	1402.44	7734.54	585.06	2191.57	8799.64	1367.88	841.791	10333.8	599.877	1075.67			30	0.0632665
1.284	5644.97	1207.85	517.94	4739.09	1195.89	475.285	5170.57	1311.74	528.45	7058.45	861.176	855.277	5984.53	1104.58	1562.23	3199.59	485.627	718.518	3732.83	1013.14	628.802	3561.08	558.834	750.314	3973.84	771.548	754.192	2909.47	672.116	1213.51	7953.44	640.284	625.904	10013.1	339.476	1196.08	7525.57	677.862	1911.45	8623.53	1055.01	956.362	10119.1	626.561	1119.17			31	0.0550132
1.326	5552.06	1116.15	405.069	5329.37	1464.7	545.762	5062.64	1378.75	539.96	7060.65	909.177	724.98	5504.81	1069.45	1786.49	3044.6	502.76	661.852	3766.24	964.913	791.644	3575.2	589.628	665.808	3866.31	762.761	790.708	2798.75	631.766	991.033	8092.08	644.43	666.738	9889.22	324.245	1137.63	7291.61	743.82	1733.36	8591.4	879.042	1081.47	9832.82	655.044	1117.24			32	0.0519956
1.367	5486.77	1029.97	417.53	6308.73	1832.75	729.992	5015.57	1400.52	584.045	7086.03	944.983	631.333	5122.78	1056.9	1921.56	2936.53	513.409	628.322	3826.79	929.772	1013.61	3592.57	603.025	647.464	3833.37	763.74	848.073	2743.49	602.356	854.454	8293.72	625.756	729.065	9835.72	320.371	1155.39	7056.48	781.821	1608.99	8649.7	809.948	1164.26	9566.23	681.271	1091.91			33	0.0535806
1.409	5395.86	958.705	483.192	7671.51	2316.22	1059.44	5027.97	1376.93	622.998	7116.7	968.42	566.983	4825.31	1059.05	1880.7	2866.66	522.177	603.247	3883.6	902.63	1241.29	3598.56	603.855	666.113	3854.72	775.071	901.802	2724.63	578.12	773.535	8554.22	595.243	793.256	9847.81	329.022	1185.01	6846.94	802.899	1514.11	8769.69	815.435	1189.14	9398.07	697.02	1058.75			34	0.0591266
1.45	5254.67	905.705	551.438	9356.05	2894.72	1602.04	5095.71	1317.44	651.014	7122.3	980.785	532.238	4609.4	1059.45	1682.61	2830.06	532.157	584.473	3924.11	875.448	1429.51	3585.96	599.317	702.487	3910.57	792.085	943.938	2732.95	559.205	727.02	8846.05	562.293	852.702	9910.89	347.242	1189.18	6675.8	825.708	1443.12	8929.84	853.639	1172.42	9351.1	696.884	1022.25			35	0.0677464
1.492	5075.08	867.986	590.233	11140.4	3515.45	2396.27	5209.93	1238.69	674.188	7080.17	982.905	529.806	4492.94	1046.04	1450.68	2818.29	542.787	574.234	3947.78	846.193	1554.98	3557.56	594.358	745.549	3981.43	808.569	974.103	2768.29	547.63	701.557	9120.6	531.905	905.539	9997.22	370.981	1150.04	6557.68	859.002	1398.28	9114.86	894.211	1137.66	9403.08	684.737	984.868			36	0.0779602
正規化	(X-Xmin)/(Xmax-Xmin)
Max	26200.5	14084.2	34354	18488.3	14641.2	23535.8	24054.4	15294.4	26693.4	43852.9	19852.6	38391.6	20028.8	11910.5	37922.2	23642.2	14019.3	24807.3	24848.7	17467.6	41553.2	10278	15871.2	15586.4	20994.9	14705.7	28826.8	10139.1	6610.96	9704.65	23432.8	10108.8	13048.3	32662.2	11968.8	22134.9	30626.4	14145.1	32797.1	18415.5	16549	31616.3	28213.4	13694.7	41814.4
Min	5075.08	867.986	343.242	4501.73	723.188	475.285	4749.39	954.259	528.45	7058.45	700.398	529.806	4492.94	944.759	775.956	2818.29	330.32	574.234	3732.83	591.206	492.745	3557.56	450.58	647.464	3833.37	654.828	754.192	2724.63	547.63	701.557	7876.12	302.159	625.904	7663.1	320.371	809.761	5650.75	372.533	749.474	3850.82	479.506	822.318	7888.57	403.534	628.852
0	0.0554141	0.0558289	0.0128464	0.104234	0.0100473	0.00656784	0	0	0.00739165	0.0343612	0.0651976	0.093741	0.0911733	0.0361264	0.00593188	0.0851264	0.0688534	0.0253345	0.0806673	0.0610451	0.0125731	0.0700073	0.0191759	0.0120362	0.0122143	0.0234952	0.0131501	0.0336071	0.0119955	0.0136018	0.0648481	0.0219074	0.0164183	0	0.0186406	0.0108456	0	0.0125062	0.0072878	0	0	0.00188079	0	0.00388994	0.00487146
0.041	0.085016	0.0527413	0.00984182	0.108355	0.0093134	0.00825228	0.0173877	0.00144928	0.00713439	0.0438871	0.0698165	0.110775	0.0904572	0.0310604	0.00555111	0.074468	0.0623747	0.0162848	0.0908441	0.0518505	0.0112109	0.128277	0.0198252	0.0131534	0.0145744	0.0202783	0.0132958	0.0370624	0.015271	0.0139227	0.0744465	0.0228712	0.0141458	0.0027809	0.0215952	0.00936249	0.014061	0.0126233	0.00664626	0.00949463	0.000670775	0.00410122	0.00720483	0.00382358	0.00514445
0.083	0.126203	0.0475293	0.008057	0.11813	0.00794115	0.00979877	0.0467818	0.00249021	0.00712434	0.0572759	0.0730359	0.125744	0.0912851	0.0215044	0.00531405	0.0647714	0.0550152	0.0103724	0.10483	0.0409228	0.0103521	0.196766	0.0194291	0.0145258	0.0155323	0.01503	0.0129317	0.0468179	0.0210803	0.0147554	0.0904448	0.0231908	0.0124475	0.00764785	0.0234435	0.00818833	0.0300233	0.0130321	0.00628336	0.0198491	0.00135474	0.00649464	0.0228152	0.00434491	0.00541598
0.124	0.177116	0.0400428	0.00720286	0.135746	0.0060204	0.0106842	0.0894893	0.0032835	0.00745735	0.0739291	0.0737231	0.135402	0.0939303	0.00997854	0.0052065	0.0590248	0.0477934	0.0088321	0.120496	0.0295375	0.0101833	0.270861	0.017642	0.0160481	0.0166953	0.00864307	0.012156	0.0637005	0.0307324	0.0164769	0.116182	0.022211	0.011382	0.0151095	0.0231595	0.00730562	0.0471978	0.0135068	0.00615411	0.0325245	0.00178967	0.00893176	0.0450076	0.00558768	0.00568964
0.166	0.23376	0.0309054	0.00683915	0.163449	0.00418386	0.010617	0.144944	0.00487344	0.00803931	0.0923259	0.0709885	0.137296	0.0979805	0.00071158	0.00531811	0.059561	0.0431057	0.0125229	0.135252	0.0186717	0.0106664	0.342354	0.0153303	0.0175379	0.0196096	0.00289469	0.0112238	0.0884067	0.0459765	0.0191741	0.156549	0.019804	0.0109257	0.0251043	0.0205231	0.0065225	0.0648569	0.0138373	0.00626723	0.0495758	0.00185488	0.0112232	0.071993	0.00744523	0.00606657
0.207	0.289128	0.0223476	0.00644099	0.203197	0.0037353	0.00996165	0.210844	0.00951703	0.0085115	0.110279	0.0655712	0.12976	0.102332	0	0.00517344	0.0698985	0.0435441	0.0222606	0.147204	0.00975091	0.0115594	0.400778	0.0148527	0.0188056	0.0254505	0	0.0103435	0.121749	0.06876	0.0228041	0.216638	0.0167981	0.0111005	0.0375892	0.0168154	0.00542656	0.0837502	0.0139089	0.00628174	0.0724708	0.00177093	0.0132373	0.103001	0.00948583	0.00665777
0.249	0.334827	0.0185028	0.00563242	0.256257	0.00690321	0.00938295	0.282211	0.0202967	0.00829992	0.126221	0.0598137	0.113516	0.107633	0.0154121	0.00454921	0.0930619	0.0524844	0.039026	0.156014	0.00320424	0.0123156	0.437003	0.0200756	0.0198047	0.0349969	0.00258318	0.00967711	0.164491	0.100639	0.0271937	0.29976	0.01542	0.0120631	0.0526267	0.0151931	0.00379726	0.103727	0.0143892	0.00584532	0.101599	0.00249199	0.0151421	0.138627	0.0109454	0.00733318
0.29	0.363519	0.0249248	0.00424683	0.324166	0.0175734	0.00961929	0.355429	0.0411912	0.00697735	0.140679	0.0573393	0.0920247	0.115373	0.0561681	0.00317491	0.133083	0.0747	0.0633076	0.162803	0	0.0122307	0.447467	0.0363709	0.020918	0.0486869	0.0138279	0.00933977	0.217006	0.143409	0.0321283	0.405043	0.019116	0.0139602	0.0709885	0.0203542	0.00174869	0.127062	0.0166775	0.00459166	0.135863	0.00609105	0.0176585	0.180405	0.011434	0.00759188
0.331	0.371837	0.0491701	0.00241697	0.405432	0.0414817	0.0113183	0.427837	0.0764869	0.00473542	0.15741	0.0627084	0.070416	0.129332	0.131823	0.00134641	0.192502	0.115558	0.0942088	0.169656	0.00217416	0.0106699	0.43749	0.0705728	0.0231436	0.067368	0.0380259	0.0094813	0.278756	0.19998	0.0376394	0.524094	0.0325645	0.0169945	0.0951149	0.0388069	0	0.157653	0.0238006	0.00261673	0.174385	0.015641	0.0220465	0.22986	0.0121193	0.00667652
0.373	0.363553	0.100924	0.000664613	0.499076	0.0865026	0.0148017	0.498618	0.1311	0.00281667	0.183048	0.0814562	0.0537831	0.155512	0.253644	0	0.275009	0.183368	0.130637	0.177937	0.0142718	0.0075309	0.420419	0.1317	0.0282547	0.0924658	0.0814619	0.0105954	0.347921	0.274649	0.0439706	0.64301	0.0621716	0.0217362	0.128916	0.0796408	3.23562e-06	0.197683	0.0403666	0.000581166	0.217736	0.0369924	0.0303553	0.289144	0.0169146	0.00426266
0.414	0.348297	0.191579	0	0.59961	0.163164	0.0209444	0.568416	0.209925	0.00359569	0.227591	0.120594	0.0465183	0.200418	0.422073	0.000718538	0.376506	0.284175	0.168463	0.188972	0.0444468	0.00351704	0.41329	0.230152	0.0389827	0.126013	0.152444	0.0138047	0.422065	0.372584	0.0517943	0.746965	0.116358	0.0294245	0.179021	0.155109	0.00384383	0.253018	0.0726104	0	0.269764	0.0782725	0.0447654	0.360564	0.0334749	0.00123555
0.456	0.338409	0.331599	0.00208601	0.701325	0.284567	0.0312153	0.635804	0.318432	0.0107243	0.301934	0.189092	0.0525267	0.270581	0.620211	0.0057587	0.498505	0.423481	0.207599	0.204154	0.107008	0.000274985	0.432678	0.372359	0.0590804	0.170779	0.259781	0.0211357	0.499803	0.496915	0.0626583	0.826612	0.206043	0.0424313	0.253442	0.279804	0.0146326	0.327819	0.129664	0.00345635	0.338504	0.155259	0.0683811	0.446391	0.0746316	0
0.497	0.34521	0.520517	0.00943845	0.79567	0.455251	0.0490997	0.699366	0.45823	0.0293142	0.415223	0.296881	0.077093	0.370576	0.812519	0.018392	0.626911	0.591945	0.246846	0.22661	0.219045	0	0.489053	0.551357	0.0933505	0.230047	0.409662	0.0360737	0.58027	0.64127	0.0790517	0.88295	0.341796	0.0646507	0.35948	0.461161	0.0368207	0.423188	0.223499	0.0141046	0.430261	0.285409	0.104666	0.548342	0.160683	0.00447744
0.539	0.377005	0.732748	0.0259841	0.877858	0.659049	0.0798168	0.756961	0.623728	0.0666361	0.568905	0.449799	0.128945	0.498077	0.947317	0.0426147	0.759082	0.769814	0.29272	0.26277	0.394335	0.00576908	0.584088	0.741077	0.147544	0.307618	0.594806	0.0640077	0.665852	0.789052	0.105063	0.925978	0.523879	0.101785	0.500091	0.682881	0.0770806	0.541998	0.36218	0.038026	0.549507	0.481869	0.158876	0.665229	0.317286	0.0214613
0.58	0.438704	0.913216	0.0580616	0.942023	0.85774	0.131987	0.809096	0.794507	0.132604	0.747142	0.639347	0.22064	0.643481	1	0.0851499	0.875544	0.916781	0.351672	0.320838	0.623392	0.0229504	0.708345	0.901234	0.227873	0.406713	0.787361	0.113112	0.758151	0.913924	0.146223	0.964089	0.730878	0.161671	0.664014	0.886524	0.144112	0.676128	0.544808	0.0853685	0.687161	0.720525	0.238079	0.789305	0.554405	0.0647655
0.621	0.531866	1	0.11562	0.983702	0.983845	0.216795	0.858403	0.934185	0.238961	0.91014	0.831724	0.364109	0.786173	0.970765	0.154068	0.962391	1	0.433771	0.409635	0.853843	0.0616978	0.839574	0.993671	0.339258	0.528165	0.940027	0.194833	0.852078	0.988483	0.209085	0.994478	0.911266	0.253101	0.826987	1	0.24784	0.813627	0.748026	0.168827	0.825515	0.926493	0.346327	0.903317	0.82285	0.160709
0.663	0.652338	0.961652	0.211816	1	1	0.343771	0.909004	1	0.392063	1	0.970041	0.556371	0.902371	0.885564	0.256495	1	0.98769	0.545834	0.5351	1	0.14122	0.946295	1	0.479445	0.668219	1	0.322308	0.934772	1	0.300201	1	1	0.384085	0.951491	0.978846	0.394723	0.932123	0.918035	0.307918	0.937529	1	0.490834	0.982232	1	0.342922
0.704	0.786728	0.821541	0.357938	0.982736	0.905676	0.515896	0.958104	0.969027	0.582794	0.977113	1	0.76655	0.976161	0.768323	0.400147	0.968151	0.892823	0.685442	0.690031	0.994624	0.284493	1	0.927745	0.638048	0.812319	0.94385	0.499847	0.989462	0.95638	0.423551	0.955574	0.956189	0.553843	1	0.83775	0.578282	1	1	0.499911	0.99734	0.90376	0.655113	1	0.972334	0.61279
0.746	0.911133	0.638629	0.551542	0.930687	0.738075	0.715785	0.995178	0.851771	0.780064	0.845322	0.907185	0.935417	1	0.639744	0.573898	0.876836	0.732442	0.836394	0.850373	0.848868	0.502386	0.986576	0.800849	0.796378	0.93357	0.792942	0.709564	1	0.876033	0.574216	0.848203	0.795568	0.742596	0.956325	0.637113	0.772047	0.995781	0.962123	0.720898	1	0.697618	0.827887	0.949523	0.759911	0.883555
0.787	0.992627	0.463947	0.762922	0.84654	0.554005	0.8964	1	0.685153	0.933924	0.649552	0.726998	1	0.989069	0.508391	0.76195	0.731772	0.551155	0.954203	0.969625	0.630235	0.758633	0.910065	0.646115	0.926909	1	0.598369	0.900387	0.969089	0.783701	0.735607	0.689658	0.578961	0.909222	0.831717	0.437203	0.926899	0.911427	0.811197	0.915465	0.949858	0.485098	0.953366	0.843499	0.489907	1
0.829	1	0.324721	0.932357	0.740882	0.386636	1	0.953241	0.509766	1	0.447232	0.52029	0.935249	0.952084	0.385721	0.919221	0.579316	0.380122	1	1	0.420376	0.957824	0.790282	0.487085	1	0.984965	0.411035	1	0.908568	0.693357	0.880711	0.513041	0.372819	1	0.66971	0.280879	1	0.76594	0.610306	1	0.87198	0.324604	1	0.707316	0.269977	0.879673
0.87	0.924608	0.224406	1	0.622666	0.252656	0.982629	0.847614	0.354917	0.956972	0.278442	0.337195	0.771408	0.901619	0.278161	1	0.431596	0.239829	0.928807	0.920762	0.259352	1	0.650161	0.342331	0.994843	0.887382	0.262189	0.962892	0.831019	0.607855	0.977142	0.352871	0.214039	0.977684	0.509077	0.172234	0.973138	0.597538	0.406733	0.961237	0.783499	0.229822	0.916645	0.566984	0.130533	0.608983
0.912	0.783999	0.156021	0.941552	0.504341	0.154744	0.848131	0.698798	0.232362	0.821117	0.156942	0.200085	0.56986	0.836688	0.192283	0.962551	0.316828	0.138798	0.773697	0.757142	0.153413	0.864551	0.509086	0.222836	0.907696	0.73296	0.157394	0.80133	0.743727	0.524335	1	0.229	0.109014	0.847499	0.374173	0.102679	0.859047	0.43917	0.2456	0.810261	0.702973	0.183553	0.733535	0.440072	0.0547015	0.343361
0.953	0.612744	0.110962	0.782574	0.392489	0.0864709	0.649154	0.534467	0.142154	0.63382	0.0788925	0.108816	0.385062	0.754334	0.129818	0.81065	0.228773	0.0717707	0.566083	0.560912	0.0904289	0.62801	0.380326	0.133568	0.755483	0.559467	0.0897685	0.579388	0.648096	0.439401	0.94234	0.143618	0.0467299	0.652785	0.273575	0.0606194	0.694057	0.311786	0.133428	0.617315	0.635172	0.168883	0.501788	0.334638	0.0180416	0.165395
0.994	0.447159	0.0820438	0.580477	0.291254	0.0418556	0.443497	0.383332	0.0802004	0.443414	0.0340302	0.0530119	0.245444	0.655419	0.0878652	0.594533	0.168069	0.0318619	0.377561	0.378711	0.0569669	0.391354	0.270976	0.0730889	0.574616	0.400545	0.0496565	0.370004	0.542224	0.351607	0.815013	0.0885871	0.0142499	0.451019	0.205316	0.0362756	0.516577	0.220863	0.0635681	0.434407	0.580618	0.169667	0.298808	0.252662	0.0032289	0.0708986
1.036	0.309641	0.0637257	0.390335	0.203313	0.0159485	0.274869	0.260478	0.0402365	0.281476	0.0115194	0.0216811	0.15131	0.542543	0.0623134	0.379302	0.125619	0.0105117	0.230288	0.236379	0.0418615	0.216341	0.182457	0.0350148	0.401644	0.272661	0.0277933	0.212633	0.432644	0.266346	0.653494	0.0535947	0.00108049	0.282185	0.163047	0.023041	0.357969	0.161994	0.0250518	0.289813	0.532841	0.171364	0.15475	0.193612	0	0.0273814
1.077	0.205925	0.0526621	0.24154	0.129755	0.00331477	0.155998	0.170919	0.0175637	0.163646	0.00253413	0.00617158	0.0920368	0.431998	0.0474049	0.215103	0.0952354	0.00151706	0.132346	0.136077	0.0367359	0.107917	0.113886	0.0133031	0.259054	0.178211	0.0170958	0.111314	0.326276	0.19008	0.490378	0.030354	0	0.160017	0.138665	0.0158946	0.233631	0.127229	0.00574039	0.189806	0.487534	0.164424	0.0708247	0.155743	0.00224209	0.00978093
1.119	0.132786	0.0460764	0.138561	0.0712731	0	0.0801865	0.110114	0.00758031	0.0863953	0.000423407	0.000359176	0.0560172	0.330069	0.0384808	0.10951	0.0728838	0	0.0728336	0.071032	0.0356344	0.0490959	0.0644745	0.00302017	0.156135	0.112538	0.0126368	0.0529408	0.230857	0.127735	0.348025	0.0144926	0.00593822	0.0810392	0.124812	0.0117737	0.144565	0.108286	0	0.124336	0.44154	0.143559	0.0264235	0.135939	0.00622487	0.00480193
1.16	0.0843858	0.0416419	0.0738967	0.0290643	0.00297377	0.036021	0.0708599	0.0065352	0.0400596	0.000643739	0	0.03444	0.247379	0.0317565	0.0522497	0.0547533	0.0024321	0.038472	0.0322373	0.0345258	0.0199237	0.0311691	0	0.087688	0.0681753	0.01103	0.0219051	0.152131	0.0815748	0.235771	0.00464489	0.0149335	0.0347245	0.115824	0.00882065	0.0853218	0.0978498	0.00163826	0.0840138	0.398905	0.114268	0.00666454	0.128406	0.00991039	0.00568767
1.202	0.0539468	0.0373797	0.0360163	0.00500286	0.00991895	0.0129741	0.0464226	0.0110533	0.0151038	0.000786559	0.00224225	0.0215557	0.182957	0.0255801	0.0258843	0.0401783	0.00600578	0.0201697	0.0112842	0.0320796	0.00671479	0.0112862	0.00115021	0.044792	0.0388628	0.0101869	0.00698951	0.0925039	0.0505822	0.153308	0	0.0239667	0.0107973	0.108268	0.00614021	0.048574	0.0906859	0.00778082	0.0595309	0.363449	0.0821086	0	0.125504	0.0126619	0.0084836
1.243	0.0362027	0.0321449	0.015214	0	0.0199999	0.00251863	0.0312336	0.018082	0.0035316	0.000442513	0.00538373	0.013637	0.133438	0.0195525	0.0183488	0.0279466	0.00922648	0.0105611	0.00213607	0.0285464	0.00243393	0.00216877	0.00408815	0.0198971	0.019908	0.00928154	0.00107411	0.0510873	0.0315251	0.095472	9.75145e-05	0.0308979	0.00113674	0.100815	0.00369955	0.0277927	0.0834329	0.0154312	0.0449983	0.339783	0.0552836	0.000632363	0.120306	0.0147724	0.010849
1.284	0.0269766	0.0257153	0.00513655	0.0169707	0.0339635	0	0.0218173	0.024929	0	0	0.00839477	0.00859629	0.0960092	0.0145744	0.0211669	0.018311	0.0113454	0.00595401	0	0.0250013	0.00331358	0.00052348	0.00702006	0.00688467	0.00818504	0.00830694	0	0.0249303	0.020531	0.0568639	0.00497016	0.0344792	0	0.0940024	0.00164013	0.0181158	0.075066	0.0221693	0.0362579	0.327691	0.0358136	0.00435292	0.109745	0.0167801	0.0119052
1.326	0.0225785	0.0187776	0.00181786	0.0591736	0.0532769	0.00305617	0.0162265	0.0296013	0.000439902	5.99276e-05	0.0109011	0.00515491	0.065131	0.011371	0.0272042	0.0108681	0.012597	0.00361564	0.00158236	0.0221438	0.00727949	0.00262469	0.00901699	0.00122793	0.00191941	0.00768157	0.00130077	0.00999684	0.0138762	0.032153	0.013882	0.034902	0.00328713	0.089048	0.000332576	0.015375	0.0656985	0.0269584	0.0307008	0.325485	0.024863	0.00841566	0.0956591	0.018923	0.0118581
1.367	0.0194879	0.0122564	0.00218425	0.129195	0.0797215	0.0110451	0.0137883	0.0311199	0.00212479	0.000749624	0.0127706	0.00268152	0.0405409	0.0102266	0.0308404	0.00567798	0.0133749	0.00223199	0.00444983	0.0200615	0.0126852	0.00520935	0.00988576	0	0	0.00775124	0.00334422	0.00254382	0.00902573	0.0169827	0.0268436	0.0329977	0.00830446	0.0869079	0	0.0162076	0.0562839	0.0297176	0.02682	0.329488	0.0205633	0.011104	0.0825423	0.0208963	0.0112432
1.409	0.0151847	0.0068642	0.00411487	0.22663	0.114458	0.0253315	0.0144306	0.0294745	0.00361354	0.00158312	0.0139943	0.000981913	0.0213937	0.0104228	0.0297404	0.00232314	0.0140154	0.00119725	0.00714003	0.0184533	0.0182304	0.00610022	0.00993958	0.00124835	0.00124377	0.00855767	0.00525815	0	0.00502859	0.00799481	0.0435886	0.0298863	0.0134718	0.0873913	0.000742673	0.0175964	0.047894	0.031248	0.0238592	0.337726	0.0209048	0.0119123	0.0742689	0.0220812	0.0104381
1.45	0.00850119	0.00285399	0.00612147	0.34707	0.156023	0.0488607	0.0179395	0.025326	0.00468428	0.00173548	0.01464	6.42336e-05	0.00749595	0.010459	0.0244078	0.000565214	0.0147445	0.000422522	0.00905873	0.0168426	0.0228143	0.00422504	0.0096453	0.00368318	0.00449813	0.00976855	0.00675911	0.00112186	0.00190902	0.00282825	0.062348	0.0265263	0.0182572	0.0899149	0.00230683	0.017792	0.0410418	0.0329042	0.0216442	0.348723	0.0232822	0.0113691	0.0719582	0.022071	0.00955189
1.492	0	0	0.00726214	0.474644	0.200622	0.0833018	0.0238559	0.0198343	0.00556997	0.00059028	0.0147507	0	0	0.00923577	0.018164	0	0.015521	0	0.0101794	0.0151091	0.02587	0	0.00932372	0.00656571	0.00862742	0.0109417	0.00783364	0.0058881	0	0	0.0799966	0.0234276	0.0225106	0.0933683	0.00434478	0.0159565	0.0363124	0.0353216	0.0202451	0.361426	0.025807	0.0102405	0.0745154	0.0211571	0.0086442
[truncated: 5 more columns]

## Sheet: BFA data
X	C1_G1_green	C1_G1_red	C1_G1_blue	C1_G2_green	C1_G2_red	C1_G2_blue	C1_G3_green	C1_G3_red	C1_G3_blue	C1_G4_green	C1_G4_red	C1_G4_blue	C1_G5_green	C1_G5_red	C1_G5_blue	C2_G1_green	C2_G1_red	C2_G1_blue	C2_G2_green	C2_G2_red	C2_G2_blue	C2_G3_green	C2_G3_red	C2_G3_blue	C2_G4_green	C2_G4_red	C2_G4_blue	C2_G5_green	C2_G5_red	C2_G5_blue	C3_G1_green	C3_G1_red	C3_G1_blue	C3_G2_green	C3_G2_red	C3_G2_blue	C3_G3_green	C3_G3_red	C3_G3_blue	C3_G4_green	C3_G4_red	C3_G4_blue	C3_G5_green	C3_G5_red	C3_G5_blue
0	6245.72	1605.84	780.157	5959.6	863.026	626.743	4749.39	954.259	721.852	8322.75	1949.07	4079.01	5909.4	1340.91	996.303	4590.95	1272.85	1188.17	5436.19	1621.43	1009	4028.04	746.285	827.273	4042.99	984.957	1123.35	2973.81	620.363	824.015	8884.94	516.997	829.858	7663.1	537.505	1041.05	5650.75	544.776	983.031	3850.82	479.506	880.235	7888.57	455.236	829.486
0.041	6871.07	1565.03	677.97	6017.25	852.812	665.587	5085.06	975.042	715.121	8673.25	2037.53	4723.95	5898.27	1285.36	982.159	4369.01	1184.16	968.865	5651.08	1466.25	953.069	4419.64	756.298	843.963	4083.49	939.757	1127.44	2999.43	640.223	826.904	9034.26	526.449	801.628	7732.62	571.922	1009.42	6001.93	546.389	962.471	3989.11	490.285	948.611	8035	454.354	840.729
0.083	7741.17	1496.14	617.267	6153.97	833.713	701.25	5652.51	989.969	714.858	9165.88	2099.19	5290.69	5911.14	1180.57	973.353	4167.08	1083.42	825.589	5946.41	1281.83	917.808	4879.91	750.19	864.465	4099.93	866.013	1117.22	3071.76	675.447	834.401	9283.14	529.583	780.531	7854.29	593.452	984.378	6400.6	552.019	950.841	4139.92	501.276	1022.31	8352.28	461.283	851.912
0.124	8816.72	1397.2	588.217	6400.35	806.98	721.668	6476.98	1001.35	723.571	9778.62	2112.35	5656.39	5952.23	1054.18	969.358	4047.42	984.562	788.263	6277.21	1089.69	910.877	5377.86	722.632	887.206	4119.89	776.271	1095.44	3196.93	733.971	849.9	9683.52	519.974	767.295	8040.83	590.143	965.554	6829.55	558.557	946.699	4324.53	508.265	1097.36	8803.34	477.801	863.183
0.166	10013.4	1276.44	575.847	6787.83	781.419	720.119	7547.52	1024.14	738.798	10455.5	2059.98	5728.07	6015.15	952.562	973.504	4058.58	920.392	877.702	6588.8	906.316	930.711	5858.32	686.984	909.462	4169.9	695.501	1069.28	3380.12	826.401	874.183	10311.5	496.37	761.627	8290.69	559.433	948.854	7270.59	563.108	950.324	4572.87	509.313	1167.92	9351.81	502.49	878.707
0.207	11183	1163.34	562.305	7343.77	775.176	705.006	8819.72	1090.73	751.153	11116.1	1956.23	5442.76	6082.76	944.759	968.13	4273.85	926.394	1113.68	6841.16	755.766	967.378	6250.96	679.619	928.401	4270.14	654.828	1044.56	3627.33	964.545	906.864	11246.3	466.892	763.799	8602.8	516.244	925.483	7742.47	564.095	950.789	4906.33	507.964	1229.95	9982.05	529.612	903.056
0.249	12148.4	1112.52	534.805	8085.9	819.267	691.661	10197.5	1245.32	745.617	11702.7	1845.96	4827.74	6165.11	1113.76	944.942	4756.2	1048.78	1519.95	7027.2	645.282	998.428	6494.4	760.159	943.326	4433.98	691.124	1025.85	3944.24	1157.84	946.384	12539.4	453.377	775.756	8978.72	497.347	890.738	8241.4	570.71	936.803	5330.58	519.551	1288.61	10706.1	549.012	930.873
0.29	12754.6	1197.4	487.68	9035.71	967.775	697.111	11610.9	1544.95	711.012	12234.7	1798.57	4014.03	6285.37	1560.68	893.892	5589.59	1352.89	2108.37	7170.55	591.206	994.941	6564.73	1011.44	959.958	4668.92	849.122	1016.38	4333.61	1417.17	990.811	14177.2	489.623	799.323	9437.75	557.466	847.052	8824.2	602.225	896.626	5829.61	577.386	1366.09	11555.3	555.505	941.528
0.331	12930.3	1517.83	425.445	10172.3	1300.53	736.291	13008.8	2051.09	652.352	12850.2	1901.4	3195.88	6502.23	2390.3	825.97	6826.95	1912.19	2857.2	7315.27	627.898	930.855	6497.68	1538.86	993.206	4989.51	1189.13	1020.36	4791.45	1760.18	1040.43	16029.3	621.507	837.016	10040.9	772.411	809.761	9588.23	700.328	833.334	6390.67	730.848	1501.22	12560.4	564.614	903.828
0.373	12755.3	2201.82	365.846	11482.1	1927.13	816.62	14375.2	2834.25	602.148	13793.6	2260.46	2566.13	6908.95	3726.15	775.956	8545.07	2840.43	3739.97	7490.13	832.062	801.967	6382.95	2481.48	1069.56	5420.23	1799.44	1051.63	5304.27	2212.92	1097.43	17879.2	911.853	895.919	10885.9	1248.06	809.83	10588	928.485	768.099	7022.06	1073.95	1757.08	13765.4	628.349	804.412
0.414	12433	3399.94	343.242	12888.2	2994.11	958.274	15722.7	3964.62	622.531	15432.5	3010.03	2291.07	7606.61	5573.1	802.647	10658.6	4220.38	4656.61	7723.13	1341.31	637.156	6335.04	3999.68	1229.83	5995.95	2796.8	1141.73	5854.01	2806.73	1167.87	19496.4	1443.24	991.426	12138.5	2127.16	891.731	11970	1372.57	749.474	7779.84	1737.3	2200.83	15217	848.455	679.739
0.456	12224.1	5250.49	414.189	14310.9	4683.79	1195.13	17023.6	5520.64	809.051	18167.9	4321.91	2518.56	8696.65	7745.83	989.87	13199.1	6127.34	5605	8043.71	2397.12	504.036	6465.34	6192.61	1530.07	6764.21	4304.99	1347.53	6430.4	3560.59	1265.67	20735.5	2322.75	1153	13998.9	3579.66	1121.8	13838.2	2158.35	860.242	8781.02	2974.45	2928.05	16961.4	1395.48	628.852
0.497	12367.8	7747.27	664.251	15630.4	7059.38	1607.55	18250.6	7525.36	1295.45	22336.3	6386.31	3448.68	10250.2	9854.63	1459.15	15873.1	8433.44	6556.06	8517.9	4287.89	492.745	6844.2	8952.88	2042.03	7781.34	6410.95	1766.88	7027.01	4435.86	1413.27	21611.9	3654.03	1429.02	16649.8	5692.18	1594.97	16220.1	3450.7	1201.49	10117.4	5065.88	4045.41	19033.5	2539.2	813.258
0.539	13039.5	10552.2	1226.98	16780	9895.84	2315.9	19362.5	9898.63	2271.98	27991	9315.01	5411.91	12231	11332.8	2358.93	18625.4	10868.3	7667.74	9281.44	7246.15	729.626	7482.88	11878.5	2851.62	9112.59	9012.4	2551.06	7661.55	5331.92	1647.45	22281.2	5439.65	1890.32	20164.9	8274.88	2453.51	19187.5	5360.68	1968.12	11854.2	8222.89	5714.74	21409.2	4620.65	1512.75
0.58	14342.9	12937.3	2317.96	17677.4	12661.2	3518.97	20369	12347.6	3998.02	34549.1	12945.3	8883.65	14490	11910.5	3938.96	21050.6	12880.1	9096.34	10507.6	11111.8	1435.1	8317.93	14348.2	4051.65	10813.2	11718	3929.55	8345.9	6089.05	2018.02	22874.1	7469.61	2634.24	24262.8	10647	3882.95	22537.5	7875.95	3485.33	13859.1	12058	8153.74	23931.1	7772.25	3296.26
0.621	16310.9	14084.2	4275.57	18260.4	14416.3	5474.69	21320.8	14350.6	6780.85	40546.5	16629.7	14315.6	16706.8	11589.9	6498.99	22859.1	14019.3	11085.8	12382.6	15001	3026.08	9199.85	15773.7	5715.62	12897.5	13863.1	6223.68	9042.32	6541.13	2583.97	23346.9	9238.61	3770.01	28337	11968.8	6094.98	25971.6	10674.8	6159.98	15874.2	15367.8	11487.1	26248.3	11340.2	7247.73
0.663	18856	13577.4	7547.27	18488.3	14641.2	8402.83	22297.7	15294.4	10786.7	43852.9	19278.8	21595	18512	10655.6	10303.8	23642.2	13850.8	13801.5	15031.9	17467.6	6291.3	9917.06	15871.2	7809.88	15301.1	14705.7	9802.23	9655.45	6610.96	3404.29	23432.8	10108.8	5397.15	31449.5	11722.4	9227.28	28931.1	13016.2	10617.5	17505.6	16549	15937.1	27852.3	13694.7	14752.3
0.704	21695	11725.7	12517	18246.9	13328.4	12372.1	23245.6	14850.3	15777.2	43010.8	19852.6	29552.8	19658.4	9369.99	15639.9	22979	12552.2	17184.6	18303.4	17376.8	12174.1	10278	14757	10179.2	17774	13916.8	14786.2	10060.9	6346.48	4514.83	22741.7	9679.16	7505.94	32662.2	10078.9	13141.7	30626.4	14145.1	16770.5	18376.7	15002.5	20995.9	28213.4	13327	25866.9
0.746	24323.1	9308.27	19101.6	17518.9	10995.7	16981.7	23961.3	13168.8	20938.8	38161.6	18074.9	35946.4	20028.8	7960.03	22094.1	21077.5	10356.7	20842.6	21689.2	14917	21120.9	10187.8	12800.2	12544.5	19854.9	11796.4	20673.5	10139.1	5859.31	5871.27	21071.3	8104.01	9850.7	31570.3	7741.76	17273.7	30521	13623.4	23852.6	18415.5	11689.9	26316.3	27187.5	10503.7	37018.6
0.787	26044.7	6999.62	26290.8	16341.9	8433.84	21146.8	24054.4	10779.5	24964.5	30958.3	14624	38391.6	19859	6519.64	29079.5	18056.7	7875.06	23697.5	24207.3	11227.3	31642.5	9673.57	10414.1	14494.5	20994.9	9062.46	26030.4	9909.89	5299.47	7324.29	18604.9	5979.82	11920.6	28455.2	5413.11	20576	28414.2	11544.8	30088	17685.2	8274.77	30180.3	25032.5	6914.98	41814.4
0.829	26200.5	5159.58	32053.4	14864.1	6104.39	23535.8	23151.7	8264.4	26693.4	23514.1	10665.1	35940	19284.4	5174.48	34921.6	14881.9	5533.8	24807.3	24848.7	7685.63	39821.4	8868.59	7961.76	15586.4	20736.9	6430.24	28826.8	9461.16	4751.68	8630.67	15857.3	3958.26	13048.3	24405.2	3592.18	22134.9	24780.6	8778.02	32797.1	16550.9	5695.73	31616.3	22264.7	3991.85	36858.7
0.87	24607.8	3833.8	34354	13210.7	4239.65	23135.2	21112.6	6043.83	25567.6	17303.6	7158.42	29736.7	18500.4	3995	37922.2	11805.8	3613.34	23082.1	23175.5	4968.12	41553.2	7926.91	5729.56	15509.4	19062.2	4338.83	27785.1	8886.17	4233.26	9498.85	13365.6	2401.17	12771	20389.6	2326.63	21562	20574.7	5974.3	31554.9	15262.2	4172.63	29049.5	19412.4	2138.47	25710.1
0.912	21637.4	2929.99	32366.2	11555.7	2876.92	20033.6	18239.7	4286.37	22012.9	12833	4532.45	22105.7	17491.6	3053.29	36531.1	9415.9	2230.33	19323.3	19720.5	3180.26	35991.6	6978.83	3886.86	14207.5	16412.1	2866.36	23249.6	8238.95	3726.85	9704.65	11438.6	1371.22	11153.9	17017.1	1516.42	19129	16619.3	3755.07	26716.5	14089.4	3429.1	23410.8	16832.9	1130.58	14770.4
0.953	18019.5	2334.49	26959.2	9991.31	1926.69	15445.1	15067.3	2992.77	17112.3	9961.25	2784.45	15108.9	16212.2	2368.31	30888.6	7582.25	1312.79	14292.2	15577	2117.32	26279.1	6113.51	2510.29	11933.6	13434.7	1916.16	17019.1	7529.9	3211.86	9185.52	10110.3	760.422	8735.04	14502.2	1026.49	15610.6	13437.8	2210.18	20533	13101.9	3193.37	16274.4	14690	643.328	7440.75
0.994	14521.5	1952.3	20085.7	8575.38	1305.73	10702.6	12149.6	2104.35	12130.3	8310.57	1715.69	9822.74	14675.4	1908.27	22860.6	6318.15	766.477	9723.71	11729.6	1552.6	16561.9	5378.63	1577.66	9231.64	10707.3	1352.55	11141.2	6744.92	2679.54	8039.19	9254.24	441.903	6228.62	12795.8	742.926	11825.8	11166.9	1248.03	14671.2	12307.3	3205.96	10023.8	13023.9	446.45	3548.85
1.036	11616.4	1710.2	13618.9	7345.38	945.159	6813.93	9777.92	1531.26	7893.25	7482.3	1115.64	6258.68	12921.8	1628.07	14865.6	5434.18	474.215	6154.82	8724.19	1297.68	9375.81	4783.75	990.531	6647.61	8512.67	1045.35	6723.37	5932.44	2162.57	6585.02	8709.88	312.755	4131.31	11739.1	588.763	8443.49	9696.66	717.561	10037.3	11611.5	3233.24	5587.7	11823.7	403.534	1756.57
1.077	9425.33	1563.98	8558.19	6316.56	769.323	4072.68	8048.97	1206.12	4810.25	7151.69	818.597	4014.48	11204.4	1464.59	8766.23	4801.47	351.087	3781.38	6606.21	1211.17	4923.87	4322.92	655.723	4517.46	6891.75	895.039	3879.07	5143.78	1700.15	5116.47	8348.33	302.159	2613.69	11129.6	505.519	5791.96	8828.37	451.593	6832.3	10951.6	3121.71	3003.3	11054	433.334	1031.68
1.119	7880.22	1476.94	5055.8	5498.6	723.188	2324.43	6875.13	1062.96	2788.98	7074.03	707.277	2650.72	9620.85	1366.73	4843.85	4336.02	330.32	2339.22	5232.73	1192.59	2508.64	3990.86	497.153	2979.95	5764.71	832.386	2240.38	4436.31	1322.13	3834.86	8101.58	360.393	1632.6	10783.3	457.517	3892.63	8355.27	372.533	4734.14	10281.7	2786.43	1636	10651.5	486.27	826.622
1.16	6857.76	1418.34	2856.53	4908.24	764.577	1305.95	6117.34	1047.97	1576.61	7082.13	700.398	1833.77	8336.19	1292.99	2716.84	3958.47	363.613	1506.53	4413.55	1173.88	1310.82	3767.03	450.58	1957.43	5003.37	809.81	1369.13	3852.6	1042.24	2824.22	7948.38	448.606	1057.27	10558.6	423.118	2629.26	8094.61	395.096	3441.92	9660.73	2315.73	1027.55	10498.4	535.255	863.102
1.202	6214.73	1362.01	1568.19	4571.7	861.24	774.475	5645.58	1112.77	923.641	7087.39	743.342	1345.94	7335.33	1225.26	1737.46	3654.96	412.533	1063.01	3971.1	1132.59	768.457	3633.41	468.317	1316.61	4500.32	797.963	950.406	3410.49	854.327	2081.81	7876.12	537.192	760.032	10369.7	391.895	1845.61	7915.69	479.695	2657.3	9144.33	1798.95	822.318	10439.4	571.826	978.254
1.243	5839.88	1292.82	860.683	4501.73	1001.55	533.366	5352.35	1213.56	620.854	7074.73	803.508	1046.13	6566.01	1159.17	1457.55	3400.25	456.621	830.163	3777.93	1072.97	592.683	3572.14	513.622	944.706	4175.03	785.242	784.345	3103.41	738.777	1561.1	7877.64	605.164	640.025	10183.4	363.465	1402.44	7734.54	585.06	2191.57	8799.64	1367.88	841.791	10333.8	599.877	1075.67
1.284	5644.97	1207.85	517.94	4739.09	1195.89	475.285	5170.57	1311.74	528.45	7058.45	861.176	855.277	5984.53	1104.58	1562.23	3199.59	485.627	718.518	3732.83	1013.14	628.802	3561.08	558.834	750.314	3973.84	771.548	754.192	2909.47	672.116	1213.51	7953.44	640.284	625.904	10013.1	339.476	1196.08	7525.57	677.862	1911.45	8623.53	1055.01	956.362	10119.1	626.561	1119.17
1.326	5552.06	1116.15	405.069	5329.37	1464.7	545.762	5062.64	1378.75	539.96	7060.65	909.177	724.98	5504.81	1069.45	1786.49	3044.6	502.76	661.852	3766.24	964.913	791.644	3575.2	589.628	665.808	3866.31	762.761	790.708	2798.75	631.766	991.033	8092.08	644.43	666.738	9889.22	324.245	1137.63	7291.61	743.82	1733.36	8591.4	879.042	1081.47	9832.82	655.044	1117.24
1.367	5486.77	1029.97	417.53	6308.73	1832.75	729.992	5015.57	1400.52	584.045	7086.03	944.983	631.333	5122.78	1056.9	1921.56	2936.53	513.409	628.322	3826.79	929.772	1013.61	3592.57	603.025	647.464	3833.37	763.74	848.073	2743.49	602.356	854.454	8293.72	625.756	729.065	9835.72	320.371	1155.39	7056.48	781.821	1608.99	8649.7	809.948	1164.26	9566.23	681.271	1091.91
1.409	5395.86	958.705	483.192	7671.51	2316.22	1059.44	5027.97	1376.93	622.998	7116.7	968.42	566.983	4825.31	1059.05	1880.7	2866.66	522.177	603.247	3883.6	902.63	1241.29	3598.56	603.855	666.113	3854.72	775.071	901.802	2724.63	578.12	773.535	8554.22	595.243	793.256	9847.81	329.022	1185.01	6846.94	802.899	1514.11	8769.69	815.435	1189.14	9398.07	697.02	1058.75
1.45	5254.67	905.705	551.438	9356.05	2894.72	1602.04	5095.71	1317.44	651.014	7122.3	980.785	532.238	4609.4	1059.45	1682.61	2830.06	532.157	584.473	3924.11	875.448	1429.51	3585.96	599.317	702.487	3910.57	792.085	943.938	2732.95	559.205	727.02	8846.05	562.293	852.702	9910.89	347.242	1189.18	6675.8	825.708	1443.12	8929.84	853.639	1172.42	9351.1	696.884	1022.25
1.492	5075.08	867.986	590.233	11140.4	3515.45	2396.27	5209.93	1238.69	674.188	7080.17	982.905	529.806	4492.94	1046.04	1450.68	2818.29	542.787	574.234	3947.78	846.193	1554.98	3557.56	594.358	745.549	3981.43	808.569	974.103	2768.29	547.63	701.557	9120.6	531.905	905.539	9997.22	370.981	1150.04	6557.68	859.002	1398.28	9114.86	894.211	1137.66	9403.08	684.737	984.868
