# Supplementary material for: Reversible control of post-Golgi transport by brefeldin A reveals recycling endosome maturation during glycosylphosphatidylinositol-anchored protein transport
Source: Nat Commun. 2026 Jul 27;17:7262. doi: 10.1038/s41467-026-75784-1 (PMC13408501; doi:10.1038/s41467-026-75784-1)
Supplement: Supplementary file 25 — Source data [file 41467_2026_75784_MOESM25_ESM.zip › source data 260620/Figure 1p.xlsx]

## Sheet: Ctrl graph
																																																	Ctrl
																																																	ARF3
X	Golgi1_green	Golgi1_red	Golgi1_blue	Golgi2_green	Golgi2_red	Golgi2_blue	Golgi3_green	Golgi3_red	Golgi3_blue	Golgi1_green	Golgi1_red	Golgi1_blue	Golgi2_green	Golgi2_red	Golgi2_blue	Golgi3_green	Golgi3_red	Golgi3_blue	Golgi4_green	Golgi4_red	Golgi4_blue	Golgi1_green	Golgi1_red	Golgi1_blue	Golgi2_green	Golgi2_red	Golgi2_blue	Golgi3_green	Golgi3_red	Golgi3_blue	Golgi1_green	Golgi1_red	Golgi1_blue	Golgi2_green	Golgi2_red	Golgi2_blue	Golgi3_green	Golgi3_red	Golgi3_blue	Golgi1_green	Golgi1_red	Golgi1_blue	Golgi2_green	Golgi2_red	Golgi2_blue				mean
0	4420.41	4767.95	4597.13	4726.28	5531.74	4511.17	3784.32	4769.71	4397.32	8199.92	5200.27	4156.77	8750.72	5757.95	3874.59	9884.72	4832.04	4014.43	10085.9	4024.45	4166.58	14983.7	1272.72	1234.8	12145.7	1626.87	635.574	11725.3	2173.99	3213.46	11547	4265.72	5809.28	9312.31	4628.28	5709.75	10820.6	4273.47	5420.21	5303.55	2676.43	7186.38	8110.03	2527.59	7572.59			0	0.0741195
0.041	5000.61	4834.64	4533.66	4629.69	5524.15	4603.35	3775.01	4757.68	4416.47	8465.85	5442.87	4231.48	8897.55	6184.56	3902.92	9832.03	4736.58	4024.29	10209.9	4022.89	4200.83	14320.3	1226.84	1182.17	12406.5	1652.13	679.878	11657.2	2281.22	3275.72	11360	4260.19	5724.93	9125.51	4560.23	5624.47	10765	4403.22	5381.31	5912.67	2719.48	7229.31	8212.24	2462.81	7552.31			1	0.0814809
0.083	5717.34	5096.61	4522.76	4562.59	5554.91	4750.66	3751.17	4764.67	4465.52	8700.32	5766.1	4292.19	9022.03	6564.46	3936.41	9609.08	4600.1	4032.49	10228.1	3996.68	4241.89	13596.5	1173.18	1141.33	12640.3	1781.8	763.369	11510.6	2392.57	3274.41	11177.9	4320.58	5652.57	9026.88	4485.71	5560.28	10682	4633.36	5357.51	6676.46	2749.04	7267.4	8424.26	2416.45	7525.95			2	0.087574
0.124	6527.48	5655.33	4582.97	4542.4	5667.19	4957.23	3721.67	4826.12	4551.02	8894.03	6206.34	4335.53	9128.15	6853.33	3965.18	9208.77	4458.06	4037.79	10144.3	3941.84	4285.01	12875.3	1151.28	1132.49	12821.6	2082.49	898.528	11291.9	2505.49	3210.23	11050.8	4438.78	5610.63	9032.84	4471.15	5532.16	10605.8	5009.24	5358.99	7453.61	2758.35	7303.91	8746.62	2425.18	7506.22			3	0.0918827
0.166	7342.89	6623.5	4736.4	4578.98	5889.56	5217.81	3700.5	4991.18	4683.43	9054.86	6799.65	4361.12	9224.02	7030.93	3991.73	8702.81	4343.67	4041.04	9977.69	3878.99	4326.48	12255.4	1237.51	1173.71	12938.2	2644.57	1101.77	11039.2	2615.68	3088.09	11040.9	4606.77	5613.65	9149.73	4614.58	5547.71	10555.6	5606.28	5405.33	8057.3	2757.24	7347.98	9165.66	2543.97	7513.81			4	0.0945653
0.207	8043.72	8148.94	5011.05	4674.1	6255.39	5518.52	3708.71	5323.07	4876.4	9191.93	7532.97	4371.7	9321.03	7136.61	4041.12	8205.13	4317.9	4043.67	9758.34	3859.61	4363.16	11791.4	1519.75	1294.6	13007.4	3557.21	1377.73	10789.5	2717.94	2920.73	11178.6	4816.13	5672.99	9374.2	5045.71	5609.28	10552.4	6536.06	5526.32	8348.47	2777.03	7414.21	9649.96	2832.06	7575.13			5	0.096506
0.249	8522.9	10426.4	5436.09	4802.44	6781.38	5820.77	3773.92	5884.36	5153.92	9320.94	8373.75	4380.2	9433.35	7296.31	4165.48	7832.04	4452.86	4053.54	9510.57	3980.69	4394.53	11514.9	2113.81	1537.08	13053.4	4899.33	1713.43	10588.4	2824.63	2724.08	11485.2	5078.67	5787.57	9700.19	5926	5713.65	10657.2	7884.72	5753	8339.41	2867.78	7527.27	10188.3	3373.01	7722.32			6	0.0992064
0.29	8743.48	13629.6	6031.98	4931.74	7467.56	6104.7	3926.05	6738.12	5554.11	9464.6	9263.41	4413.51	9569.15	7719.96	4434.26	7681.69	4862.24	4082.56	9260.46	4383.97	4427.95	11410.8	3144.48	1951.98	13106	6724.53	2084.48	10468.8	2974.17	2524.79	11951.1	5455.18	5941	10144.1	7464.84	5861.23	10907.9	9792.67	6121.63	8180.48	3083.41	7722.65	10789.5	4281.33	7995.13			7	0.104413
0.331	8748.75	17850.3	6807.73	5047.1	8336.92	6373.08	4198.68	7962.11	6129.74	9648.36	10204.6	4511.85	9720.31	8674.4	4915.36	7763.48	5683.48	4150.55	9060.5	5265.96	4476.26	11438.6	4710.36	2596.32	13190.1	8987.11	2459.37	10460.4	3237.26	2359.33	12570.9	6070.94	6109.09	10744.7	9904.85	6065.08	11326.4	12413.6	6679.72	8078.35	3468.23	8043.3	11469.8	5679.08	8428.48			8	0.113762
0.373	8632.61	22992.9	7755.48	5172.87	9512.01	6635.81	4623.05	9629.1	6945.22	9933.48	11327.5	4746.38	9862.12	10445.9	5648.98	8067.44	7158.81	4279.68	8967.79	6867.94	4560.73	11567.6	6946.61	3558.83	13298.8	11522.4	2803.86	10578.8	3709.73	2268.49	13364	7142.04	6274.92	11574.7	13458.9	6361.2	11921.2	15685.1	7473.18	8213.07	4050.68	8535.83	12256.5	7717.06	9061.37			9	0.128199
0.414	8497.77	28594.8	8849.15	5399.35	11149.9	6971.26	5221.28	11828.1	8081.76	10360	12818.6	5194.23	9973.95	13284.2	6622.97	8555.89	9595	4502.9	9058.61	9466.36	4710.42	11788.3	9856.94	4874.12	13414	14124.6	3134.72	10826.6	4470.87	2292.82	14400.2	8937.05	6458.75	12741.6	18167.3	6811.11	12678.2	19602	8552.52	8703.15	4854.65	9253.37	13204.9	10526.8	9943.72			10	0.14844
0.456	8433.32	33802	10034	5875.45	13399.1	7523.28	6013.41	14597.3	9617.52	11044.1	15025.3	5972.28	10072.8	17288.2	7760.28	9235.21	13396.1	4852.97	9401.04	13294.3	4959.97	12120.9	13403.2	6575.85	13493.3	16491.5	3495.03	11202.2	5546.11	2472.28	15807	11719	6731.78	14380.7	23730.9	7503.86	13558.1	24047.6	9993.29	9607.76	5923.48	10259.1	14418.1	14103.9	11139.7			11	0.175122
0.497	8509.61	37575.6	11231.2	6772.25	16253.5	8475.54	7010.97	17770.6	11608.3	12038.7	18129	7191.63	10227.9	22190.3	8933.36	10130.4	18687.8	5372.87	10049.1	18284.9	5349.63	12622.5	17315.5	8702.32	13499.7	18550.5	3974.39	11702.9	6908.11	2839.95	17770	15503.8	7229.73	16639.9	29452.3	8551.22	14476.3	28630.3	11858.2	10917.5	7325.42	11628	15891.9	18113.7	12660			12	0.208695
0.539	8802.89	39166.4	12388.5	8248.51	19229.7	10107.5	8233.21	20911.2	14076.2	13519.2	22239.8	8992.59	10542.9	27141.5	10009.8	11343.6	25455.4	6117.01	11046.2	23915.1	5920.65	13319.9	21200.3	11063.5	13409.6	20220.1	4700.51	12321.2	8362.57	3434.89	20498.7	19895.2	8142.29	19655.4	34402.6	10075.6	15337.9	33136.1	14223.2	12557.8	9137.69	13478.5	17698	22049.4	14553.9			13	0.250441
0.58	9408.62	38481.9	13503.8	10421.1	21466.3	12838.1	9698.44	23217.1	16897.7	15543.1	27020.2	11467.2	11136.6	30848.7	10911.2	12938.5	32649.2	7169.09	12431.2	29012	6705.29	14252	24581.8	13616.3	13221.5	21507.4	5805.25	13064.5	9648.37	4251.72	24196.7	23852.3	9711.35	23507.2	37723.4	12180.1	16104.2	37409.3	17228.8	14411.2	11329	15959.6	19840.1	25117.5	16816.9			14	0.301835
0.621	10451.9	36115.7	14630.6	13265.1	22209.6	17129.3	11420	23865.9	19836.5	18290.1	31727.4	14650.6	12145.5	32262	11641.9	14965.2	38747.9	8599.5	14257.6	32292.9	7729.04	15426.5	26858.4	16123.6	12961.8	22356.6	7406.25	13929.8	10440.4	5270.05	28921.3	26366.3	12195.5	28172.2	39000.2	14883	16732.8	41016.1	20912.6	16377.1	13607.9	19231.5	22261.7	26398.2	19332.9			15	0.364422
0.663	12090.8	32964	15937.5	16668.3	21347	23425.1	13377.9	22565.7	22576	21716.5	35287.8	18384	13729.4	31275.9	12272.4	17366.7	42032.9	10476	16579.4	33033.1	8982.1	16799.8	27949.5	18274.5	12658.5	22621.5	9643.64	14964.3	10578.3	6404.71	34493.9	27022.4	15800.3	33440.1	38294.5	18057.9	17189.4	43427.3	25164	18472.3	15367	23381.7	24723.8	25534.8	21789.5			16	0.43806
0.704	14515.9	29677.5	17653	20497.3	19536.3	32032.5	15452.9	19770.7	24671.6	25806.9	36664.7	22303	16023.9	28684.5	12887	20127.1	41652.8	12798.7	19424.9	31385.7	10394.6	18397.8	27678.9	20049.8	12342.8	22204.5	12546.6	16162	10025.4	7511.3	40279.9	26157.4	20494.4	38807.4	36029.4	21344.7	17599.7	44295.1	29857.7	20908.5	15914	28255.6	27223.3	22873.3	23892.5			17	0.522419
0.746	17908.6	26550	19959.6	24534.8	17657.7	42260.5	17417.9	16381.3	25797.2	30211.7	35429.3	25779.7	19039.6	25523	13533.9	23154.4	37986.9	15469.7	22790.2	28217.4	11849.1	20206.3	26394.5	21042.7	12048.7	21091.4	16027.5	17525.1	9029.3	8389.81	45328.1	24400.7	25885.4	43468.9	32828.3	24174.2	18085.2	43045.9	34488.8	24058.4	14920.6	33237.7	29680.3	19134.1	25218.1			18	0.61424
0.787	22341.4	23600.3	22919.6	28546.9	16098.6	51960.5	18948.5	13214.5	25737.1	34509.8	31744.9	28087.1	22570.7	22497.2	14196.2	26399.4	32370.2	18184.5	26481.3	24572.2	13131.3	22267.2	24441.3	21302.6	11801.9	19455.4	19720.3	18938.9	7828.28	8878.37	48596.4	22201.9	31015.8	46488.2	29313.8	25937.7	18733.8	39362.1	38043.6	28238.5	12693.9	37104.8	31755.2	15097.9	25280.3			19	0.706471
0.829	27548.1	20768	26298.4	32091.9	14933.7	56024.3	19681.7	10717	24464.5	38048.6	26576.4	28675.4	26193.1	19845.6	14786.6	29685.6	26260.5	20508.2	30160.9	21005.1	14032.5	24675	21991.3	20833.3	11638.5	17478.6	22960.8	20266.9	6642.14	8850	49499.1	19785.4	34581.7	47152.9	25960.7	26246.3	19686.5	33921.1	40028.8	33373.7	10015.6	38601.1	33219.7	11520.1	24085.6			20	0.790291
0.87	32831	18013.4	29483.7	34108.2	13972.4	56753.1	19379.7	8938.15	22131.4	40259.8	20897.1	27428.2	29375.1	17514.1	15165	32693.2	20541.5	21986.3	33206.4	17826.3	14366.7	27423.9	19384.5	19492.2	11578.4	15381.4	24850	21299.2	5587.66	8334.29	48354.1	17333.2	35523.7	45323.1	23032.4	25114.7	21026	27671.6	39936.7	38669.2	7580.22	36924.9	33717.7	8681.42	21895.6			21	0.85362
0.912	37170	15401.3	31619.2	33951	12885.6	55556.2	18037.9	7744.17	19123.6	40739	15708	24677.6	31627.9	15402.8	15172.9	34797	15748.9	22167	34972.1	15038.3	14042.4	30422.8	16637.8	17678.8	11602.4	13311.9	24726.2	21906.8	4709.78	7458.45	45910.1	14972.7	33490	41499.6	20596.3	22930	22665.5	21463.3	37446.8	42667.4	5737.81	32408.8	32792.7	6580.83	19122.3			22	0.884361
0.953	39501.7	13089.1	31884.1	31603.1	11632.6	50752.3	15891.4	6948.91	15900.1	39365.9	11467.2	21066.6	32651.6	13507.8	14684.9	35346.7	12043.3	21138.6	35035.3	12651.1	13126.1	33369.2	13895.7	15436.9	11673	11362.2	22440.6	22068.8	3992.15	6439.03	43042	12912.3	29201.8	36543.4	18571.5	20242.1	24210.5	16180.3	33372	43895	4518.4	26398.7	30095.3	5084.7	16194.6			23	0.873913
0.994	39320.8	11187.6	30052.3	27852.3	10270.1	40464.8	13315.8	6390.92	12853.8	36421.8	8398.96	17259.9	32437.2	11905.7	13672.5	34055.7	9281.29	19089.7	33365	10637.8	11795.5	35683.8	11250.9	13055.9	11715.9	9598.43	18585.1	21835.4	3408.48	5423.1	40269.6	11201.3	23910.2	31318.4	16812	17533.8	25317	12131	28541.4	41740.8	3792.16	20453.4	26236.4	4052.76	13591.6			24	0.822861
1.036	36793.6	9737.28	26582.6	24147.3	8943.15	29732.1	10756.6	5973.83	10290.7	32362.3	6343.67	13759.5	31221.6	10646.8	12241	30963	7393.68	16517.4	30417.8	8973.23	10270.3	36850.3	8883.68	10777.8	11677.2	8053.26	14130.7	21342.4	2936.86	4543.85	37673.8	9824.75	18805	26484.2	15140.7	15120.4	25506.1	9229.01	23641.2	36800.8	3397.17	15598.1	21886.7	3368.1	11480			25	0.739776
1.077	32572.1	8702.21	22351.9	21202.7	7834.69	20992.6	8533.46	5643.73	8296.03	27811	5114.37	10815.9	29303.6	9681.84	10609.9	26847.1	6156.39	13825.5	26801.8	7657.73	8766.01	36497.4	6907.75	8634.26	11553.9	6754.11	9957.19	20693.1	2550.35	3831.09	35201	8667.82	14657.4	22356.2	13463.5	13114.4	24273.3	7274.45	19190.6	30404.7	3202.86	12156	17744.7	2934.53	9894.76			26	0.636633
1.119	27499.8	7996.47	18188.8	19113.6	7019.46	14677.4	6810.76	5381.15	6843.93	23331.8	4443.64	8498.25	26899.9	8876.88	9032	22527.6	5385.85	11381.5	23086.5	6640.11	7426.3	34532.5	5378.11	6818.08	11375.3	5673.78	6598.5	19971.5	2241.66	3276.81	32582.1	7669.54	11637	19021	11784.2	11507.1	21934.7	6024.1	15579	23931.4	3108.62	9978.28	14276.4	2675.76	8794.35			27	0.526546
1.16	22322.5	7497.32	14624.4	17462.6	6483.74	10586.7	5610.38	5181.92	5846.91	19294.3	4146.51	6755.99	24180.5	8101.55	7701.27	18675.7	4940.25	9323.02	19660.2	5869.27	6327.63	31506.9	4288.79	5288.1	11200.4	4808.53	4146.09	19187.1	2002.94	2847.42	29763.9	6791.85	9618.55	16429.9	10181.9	10231.8	18929	5238.49	12757.9	18256.7	3055.98	8739.03	11701.4	2542.82	8101.4			28	0.420486
1.202	17604.8	7097.89	11810.4	15840.1	6156.19	8084.12	4859.69	5038.94	5194.31	15944	4046.25	5505.71	21355.7	7314.91	6706.37	15524.1	4701.14	7715.34	16789.9	5298.02	5497.36	27909.1	3580.81	4032.6	11076.7	4114.07	2526.12	18349.2	1835.03	2502.65	26810.1	6070.6	8356.13	14471.4	8757.08	9211.05	15747.9	4750.27	10575.1	13792.1	3015.46	8121.85	9926.79	2493.65	7718.09			29	0.325402
1.243	13656.4	6728.3	9691.96	13956.9	5929.76	6606.44	4462.28	4945.72	4801.97	13305.7	4050.77	4643.72	18658.8	6570.35	6037.68	13183.8	4599.5	6531.41	14491.2	4864.03	4906.4	24365.4	3157.34	3050.4	11028.5	3555.61	1537.61	17469.8	1727.97	2207.74	23787.3	5510.67	7577.45	13012.9	7580.27	8381	12978.8	4447.28	8992.42	10619	2973.35	7869.69	8797.06	2492.76	7561.4			30	0.245943
1.284	10581.8	6357.37	8130.36	11728.5	5713.7	5753.27	4305.3	4894.73	4594.93	11343.6	4088.45	4086.2	16250.9	5947.45	5629.7	11463.7	4556.29	5693.07	12781	4539.21	4518.2	21197.1	2931.83	2282.8	11055.1	3096.66	989.162	16583.3	1668.79	1943.79	20848.6	5113.02	7094	11927.9	6670.81	7698.35	10806.8	4256.15	7845.35	8606.83	2924.28	7791.49	8108.68	2515	7556.81			31	0.182584
1.326	8322.63	5992.9	6969.66	9581.67	5480.16	5246.82	4290.56	4882.09	4527.17	9942.89	4131.71	3754.97	14184.2	5484.07	5401.58	10273.8	4549.1	5127.72	11549	4299.02	4281.67	18528.1	2813.17	1704.96	11139.2	2701.78	713.249	15712.6	1642.34	1703.8	18064.7	4844.36	6759.92	11109.2	6002.69	7135.26	9244.83	4141.54	7014.48	7518.09	2867.17	7758.91	7742.94	2541.01	7641.13			32	0.134435
1.367	6751.55	5657.49	6106.99	7786.08	5243	4924.59	4333.37	4906.19	4568.12	8999.77	4161.51	3588.1	12445.7	5162.19	5287.3	9468.11	4555	4771.56	10682.1	4129.45	4148.69	16411.1	2745.51	1284.92	11252.1	2354.97	584.452	14889.9	1631.56	1491.99	15566.2	4671.19	6501.32	10477.5	5528.21	6680.33	8216.74	4079.08	6433.69	7098.05	2805.22	7701.05	7599.48	2563.02	7763.76			33	0.0992874
1.409	5726.9	5372.53	5485.8	6447.16	5041.53	4711.77	4367.39	4964.7	4696.54	8398	4166.81	3527.76	11012.9	4939.7	5244.8	8923.32	4569.71	4557.32	10105.4	4021.88	4078.12	14762.7	2695.39	990.291	11356.3	2063.6	517.985	14100.3	1625.03	1313.2	13395.7	4560.99	6281.82	9979.03	5191.62	6327.61	7578.9	4054.38	6037.39	7102.03	2740.72	7593.78	7642.82	2582.68	7883.01			34	0.0736743
1.45	5099.51	5151.15	5072.03	5590.32	4899.95	4570.25	4354.99	5053.3	4892.87	8052.01	4142.64	3528.4	9866.82	4780.44	5247.73	8507.38	4585.19	4427.09	9738.86	3966.47	4036.04	13537.3	2636.91	798.207	11432.2	1835.53	470.867	13362.2	1617.15	1175.17	11633.1	4495.19	6098.83	9582.09	4944.51	6067.19	7206.52	4055.49	5771.76	7305.07	2679.36	7445.92	7824.27	2609.66	7978.85			35	0.05504
1.492	4738.46	4994.28	4837.6	5077.97	4817.14	4479.5	4282.34	5164	5132.91	7866.23	4091.73	3554.59	8980.1	4662.09	5271.6	8111.14	4588.24	4341.72	9544.75	3950.24	4003.68	12658.3	2574.77	683.529	11469.7	1687.79	424.553	12648.2	1606.86	1078.35	10280.2	4457.06	5951.41	9273.56	4754	5885.72	6990.88	4069.22	5598.98	7546.65	2628.17	7285.57	8188.59	2648.46	8051.31			36	0.0409354
正規化	(X-Xmin)/(Xmax-Xmin)
Max	39501.7	39166.4	31884.1	34108.2	22209.6	56753.1	19681.7	23865.9	25797.2	40739	36664.7	28675.4	32651.6	32262	15172.9	35346.7	42032.9	22167	35035.3	33033.1	14366.7	36850.3	27949.5	21302.6	13499.7	22621.5	24850	22068.8	10578.3	8878.37	49499.1	27022.4	35523.7	47152.9	39000.2	26246.3	25506.1	44295.1	40028.8	43895	15914	38601.1	33717.7	26398.2	25280.3
Min	4420.41	4767.95	4522.76	4542.4	4817.14	4479.5	3700.5	4757.68	4397.32	7866.23	4046.25	3527.76	8750.72	4662.09	3874.59	7681.69	4317.9	4014.43	8967.79	3859.61	4003.68	11410.8	1151.28	683.529	11028.5	1626.87	424.553	10460.4	1606.86	1078.35	10280.2	4260.19	5610.63	9026.88	4471.15	5532.16	6990.88	4054.38	5357.51	5303.55	2628.17	7186.38	7599.48	2416.45	7506.22
0	0	0	0.0027181	0.00621932	0.0410869	0.000605889	0.00524472	0.000629887	0	0.0101511	0.0353794	0.0250129	0	0.0397049	0	0.0796325	0.0136322	0	0.0428944	0.00565033	0.0157195	0.140447	0.00453179	0.0267358	0.45207	0	0.00863939	0.10896	0.0632152	0.273731	0.0322989	0.000243079	0.00664095	0.00748666	0.00455058	0.00857337	0.206841	0.00544459	0.00180841	0	0.00363221	0	0.0195477	0.00463418	0.0037341
0.041	0.0165389	0.00193872	0.000398554	0.0029522	0.0406504	0.00236938	0.00466204	0	0.000895191	0.0182406	0.0428167	0.0279836	0.00614328	0.055162	0.00250719	0.0777282	0.011101	0.000543284	0.0476491	0.00559706	0.0190249	0.114368	0.00281978	0.0241834	0.557631	0.00120317	0.0104532	0.1031	0.0751684	0.281714	0.0275315	0	0.00382118	0.00258702	0.0025796	0.00445618	0.203837	0.00866904	0.000686446	0.0157837	0.00687258	0.00136678	0.0234612	0.00193297	0.00259322
0.083	0.0369694	0.00955444	0	0.000682715	0.042419	0.00518738	0.00317029	0.000365916	0.00318726	0.0253733	0.0527262	0.0303976	0.0113515	0.0689267	0.00547109	0.0696692	0.00748244	0.000994679	0.048348	0.00469844	0.0229866	0.0859157	0.00081733	0.0222027	0.652259	0.00737937	0.0138714	0.0904704	0.0875798	0.281545	0.0228889	0.00265335	0.00140207	0	0.000421645	0.00135743	0.199357	0.0143881	0	0.0355755	0.00909728	0.00257917	0.0315789	0	0.0011101
0.124	0.0600625	0.0257969	0.00220069	0	0.0488744	0.00913904	0.00132437	0.00358213	0.00718269	0.031266	0.066223	0.0321214	0.0157915	0.0793929	0.00801811	0.0551993	0.0037163	0.00128703	0.0451316	0.00281852	0.0271478	0.057565	0	0.021774	0.72559	0.0217015	0.019405	0.0716301	0.100167	0.273318	0.0196485	0.00784626	0	0.000156428	0	0	0.19524	0.0237287	4.28308e-05	0.0557133	0.00979833	0.00374133	0.0439211	0.00036411	0
0.166	0.083306	0.0539427	0.00780838	0.00123728	0.06166	0.0141241	0	0.0122201	0.0133698	0.0361587	0.0844123	0.0331388	0.0198027	0.0858276	0.010368	0.0369103	0.000683204	0.00146596	0.0387419	0.000664267	0.0311496	0.0331984	0.00321794	0.0237733	0.772795	0.0484744	0.0277259	0.0498611	0.112448	0.257659	0.0193946	0.0152264	0.000100792	0.00322239	0.00415387	0.000750888	0.19253	0.0385656	0.0013793	0.0713564	0.0097147	0.00514412	0.0599653	0.00531745	0.000427084
0.207	0.103283	0.0982888	0.017846	0.00445427	0.082694	0.0198766	0.000513916	0.0295891	0.0223871	0.0403282	0.106894	0.0335596	0.0238615	0.0896568	0.0147396	0.0189208	0	0.00161068	0.030327	0	0.0346889	0.0149601	0.0137498	0.0296364	0.800806	0.0919444	0.0390239	0.028352	0.123848	0.236202	0.0229064	0.0244239	0.00208461	0.00911001	0.0166399	0.00372325	0.192358	0.061671	0.0048691	0.0789013	0.011204	0.00725246	0.0785078	0.0173302	0.00387717
0.249	0.116942	0.164498	0.0333804	0.00879531	0.112936	0.0256587	0.00459402	0.0589636	0.0353556	0.0442529	0.132671	0.0338975	0.0285609	0.0954431	0.0257466	0.0054346	0.00357829	0.00215446	0.0208221	0.00415051	0.037716	0.00409167	0.0359176	0.0413961	0.819392	0.155871	0.052768	0.0110224	0.13574	0.21099	0.0307243	0.0359581	0.00591525	0.0176603	0.042134	0.00876184	0.198018	0.0951858	0.011407	0.0786666	0.0180352	0.0108512	0.0991188	0.039887	0.0121585
0.29	0.12323	0.257617	0.055159	0.0131684	0.152389	0.0310904	0.0141135	0.103644	0.0540561	0.0486229	0.159945	0.0352222	0.034243	0.110793	0.0495356	0	0.0144329	0.0037534	0.0112275	0.017974	0.0409413	0	0.0743781	0.0615182	0.840718	0.242808	0.0679591	0.000720256	0.152408	0.185441	0.0426031	0.0524993	0.0110443	0.029303	0.0867005	0.0158864	0.211558	0.142599	0.0220391	0.0745483	0.0342649	0.0170708	0.122137	0.0777622	0.0275074
0.331	0.12338	0.380318	0.0835109	0.0170701	0.202373	0.0362244	0.0311729	0.167699	0.0809546	0.0542131	0.188799	0.0391327	0.0405671	0.145374	0.0921176	0.00295663	0.0362078	0.00749849	0.00355673	0.0482063	0.0456032	0.00108996	0.13281	0.0927681	0.874722	0.350577	0.0833074	0	0.181733	0.164228	0.0584061	0.0795512	0.0166634	0.0450563	0.157366	0.0257274	0.234159	0.207731	0.0381356	0.071902	0.0632297	0.0272778	0.148184	0.136046	0.0518885
0.373	0.12007	0.529817	0.118149	0.0213243	0.269937	0.0412505	0.0577269	0.254939	0.119062	0.0628865	0.223224	0.0484587	0.0465006	0.20956	0.157049	0.0139437	0.0753258	0.0146123	0	0.103119	0.0537538	0.00616038	0.216258	0.139448	0.918734	0.471336	0.097411	0.0102	0.234398	0.152582	0.0786287	0.126607	0.0222073	0.0668261	0.260294	0.0400229	0.266284	0.289028	0.0610208	0.0753928	0.107069	0.0429561	0.178306	0.221026	0.0874957
0.414	0.116226	0.692672	0.15812	0.0289843	0.364111	0.0476676	0.0951605	0.370019	0.172171	0.0758605	0.26894	0.0662677	0.0511796	0.312395	0.243256	0.0315996	0.139921	0.0269092	0.00348411	0.192187	0.0681986	0.0148394	0.32486	0.203238	0.965351	0.595283	0.110957	0.0315478	0.319238	0.155701	0.10505	0.205467	0.0283529	0.0974317	0.396657	0.061743	0.307172	0.386365	0.0921515	0.0880921	0.167583	0.0657968	0.214617	0.338189	0.137138
0.456	0.114389	0.844051	0.201424	0.0450875	0.493431	0.0582279	0.144727	0.514944	0.243936	0.0966712	0.33659	0.0972068	0.0553145	0.457469	0.343918	0.0561549	0.240706	0.0461939	0.0166203	0.3234	0.0922798	0.0279132	0.457193	0.28577	0.997411	0.708019	0.125708	0.0639019	0.439089	0.178708	0.140922	0.327684	0.0374803	0.140423	0.557785	0.095186	0.354692	0.496842	0.133707	0.111533	0.248031	0.0978117	0.261067	0.487345	0.204428
0.497	0.116564	0.953752	0.245181	0.0754198	0.657547	0.0764447	0.207148	0.681014	0.336962	0.126928	0.431743	0.145694	0.0618034	0.635082	0.447746	0.0885137	0.381012	0.0748345	0.0414797	0.494465	0.129881	0.0476297	0.603182	0.388901	1	0.806095	0.145333	0.107031	0.590905	0.225846	0.190974	0.493958	0.0541269	0.199679	0.723481	0.145749	0.404284	0.610722	0.187495	0.14547	0.353553	0.141386	0.317495	0.654551	0.289961
0.539	0.124924	1	0.287475	0.125351	0.828666	0.107664	0.283628	0.845374	0.452286	0.171966	0.557771	0.21731	0.0749859	0.814473	0.543023	0.132368	0.560453	0.115828	0.0797333	0.687457	0.184983	0.0750432	0.748149	0.503418	0.963557	0.885619	0.175062	0.160293	0.753026	0.302119	0.260549	0.686886	0.084634	0.278774	0.866848	0.219339	0.450817	0.722695	0.255706	0.187975	0.489959	0.200293	0.386645	0.81866	0.396516
0.58	0.14219	0.980101	0.328238	0.198836	0.957261	0.159901	0.375312	0.966046	0.584131	0.233534	0.704324	0.315715	0.0998236	0.948794	0.622799	0.190018	0.751194	0.173786	0.132865	0.862165	0.260699	0.111682	0.87433	0.627221	0.887424	0.946933	0.220291	0.224329	0.896348	0.406841	0.354842	0.860733	0.137088	0.379802	0.963024	0.320938	0.492207	0.828885	0.342394	0.236003	0.654898	0.279272	0.468662	0.946597	0.523837
0.621	0.171928	0.911312	0.369419	0.295028	1	0.241993	0.483037	1	0.721458	0.317096	0.848635	0.442303	0.142037	1	0.687476	0.263274	0.912901	0.252585	0.202926	0.974628	0.359488	0.15785	0.959284	0.748822	0.782346	0.987383	0.285837	0.298865	0.984632	0.537395	0.475308	0.971177	0.220135	0.502158	1	0.451422	0.526156	0.918517	0.448643	0.286944	0.826426	0.383424	0.561379	1	0.665392
0.663	0.218647	0.819689	0.417184	0.410134	0.950402	0.362431	0.605546	0.931956	0.849475	0.421328	0.95779	0.590761	0.208307	0.964271	0.743281	0.350082	1	0.355959	0.291995	1	0.480405	0.211833	1	0.853138	0.659617	1	0.377438	0.387981	1	0.682864	0.617397	1	0.340645	0.640329	0.979563	0.604695	0.550815	0.978437	0.571266	0.341235	0.95883	0.515534	0.655646	0.963995	0.803606
0.704	0.287774	0.724148	0.479883	0.53964	0.846294	0.527092	0.735386	0.785686	0.947402	0.545761	1	0.746602	0.304304	0.87038	0.797675	0.44986	0.989923	0.483912	0.401155	0.943531	0.616707	0.274648	0.989901	0.939238	0.531867	0.980141	0.496286	0.491163	0.938369	0.824735	0.76493	0.962001	0.497568	0.781106	0.913963	0.76337	0.57298	1	0.706641	0.404362	1	0.670681	0.751345	0.853016	0.921924
0.746	0.384484	0.633229	0.564184	0.6762	0.738281	0.722754	0.858346	0.608305	1	0.679755	0.962128	0.884851	0.430482	0.755834	0.854936	0.559289	0.892723	0.631054	0.530253	0.834928	0.757058	0.345742	0.941973	0.987392	0.41284	0.927121	0.638797	0.608588	0.827344	0.937364	0.893647	0.884825	0.677792	0.903373	0.821255	0.899965	0.599202	0.968957	0.840214	0.485986	0.925228	0.829272	0.845417	0.697097	0.996505
0.787	0.510843	0.547475	0.672364	0.811901	0.648638	0.908316	0.954121	0.442578	0.997189	0.810505	0.849172	0.976605	0.578218	0.646201	0.913554	0.676586	0.743799	0.78061	0.671852	0.70998	0.880792	0.426751	0.869087	1	0.312974	0.849197	0.789986	0.730375	0.693471	1	0.976984	0.788225	0.849301	0.982565	0.719472	0.985099	0.634227	0.877414	0.942742	0.594301	0.757628	0.95237	0.924861	0.528793	1
0.829	0.65926	0.465138	0.795852	0.931803	0.581661	0.986056	1	0.311871	0.937722	0.918157	0.69072	1	0.729778	0.55013	0.965807	0.795371	0.5818	0.908617	0.813007	0.587708	0.967754	0.521399	0.777665	0.977238	0.246825	0.755037	0.922653	0.844779	0.561258	0.996362	1	0.682064	0.968512	1	0.622362	1	0.685683	0.742202	1	0.727367	0.556036	1	0.980933	0.379605	0.932785
0.87	0.809851	0.385058	0.912269	1	0.526394	1	0.981102	0.218779	0.828698	0.985423	0.516605	0.950405	0.862911	0.465656	0.999298	0.904085	0.430163	0.990042	0.929839	0.478747	1	0.629456	0.680389	0.912195	0.222507	0.655145	1	0.933702	0.44372	0.930247	0.970805	0.574331	1	0.952005	0.537556	0.94537	0.758028	0.5869	0.997342	0.864586	0.372732	0.946644	1	0.261239	0.809575
0.912	0.933535	0.309121	0.990319	0.994683	0.463903	0.977103	0.897144	0.156294	0.688147	1	0.357521	0.841026	0.957169	0.389158	1	0.980133	0.30309	1	0.997576	0.383179	0.968708	0.74734	0.577893	0.824247	0.232234	0.556571	0.994933	0.986041	0.345867	0.81796	0.908488	0.470628	0.932014	0.85172	0.467003	0.839902	0.846578	0.432619	0.925528	0.968189	0.234057	0.802886	0.964583	0.173647	0.653544
0.953	1	0.241904	1	0.915272	0.391865	0.885202	0.762829	0.114675	0.537515	0.95823	0.227507	0.697436	1	0.3205	0.956811	1	0.204836	0.943346	1	0.301351	0.880294	0.863159	0.475571	0.715522	0.260794	0.463707	0.901358	1	0.265877	0.687265	0.835358	0.380111	0.788659	0.721726	0.408362	0.710138	0.930022	0.301335	0.808001	1	0.142274	0.61157	0.861307	0.111261	0.488824
0.994	0.994844	0.186626	0.933049	0.788408	0.313526	0.688402	0.601661	0.0854734	0.395166	0.868669	0.133443	0.546063	0.991027	0.26245	0.867198	0.953336	0.131603	0.830474	0.935925	0.232339	0.751889	0.954143	0.376877	0.600045	0.278145	0.379696	0.743508	0.979891	0.200818	0.557019	0.764667	0.304939	0.61176	0.584679	0.357406	0.579395	0.989785	0.200709	0.668677	0.944178	0.0876114	0.42232	0.713559	0.0682315	0.342374
1.036	0.922804	0.144464	0.806241	0.663095	0.237229	0.483085	0.441522	0.0636456	0.275391	0.745179	0.0704332	0.406868	0.940168	0.216836	0.740498	0.841546	0.0815532	0.68877	0.822862	0.175283	0.604711	1	0.288542	0.489558	0.262494	0.306097	0.561143	0.937422	0.148249	0.444293	0.698478	0.244465	0.441092	0.457884	0.309001	0.462883	1	0.128592	0.527344	0.816171	0.0578809	0.267765	0.547019	0.0396823	0.223572
1.077	0.802469	0.114373	0.651617	0.563498	0.173497	0.315898	0.302415	0.0463705	0.182184	0.606725	0.0327457	0.289815	0.859918	0.181875	0.596138	0.692769	0.0487468	0.54048	0.684147	0.130191	0.459552	0.986128	0.214808	0.3856	0.212605	0.244217	0.390275	0.881488	0.105167	0.352915	0.635427	0.193639	0.302437	0.349612	0.260427	0.36604	0.933418	0.0800203	0.398979	0.650433	0.0432561	0.158193	0.388436	0.0216031	0.134384
1.119	0.657882	0.0938564	0.499464	0.492841	0.126625	0.195087	0.19462	0.0326288	0.114328	0.470467	0.0121829	0.197653	0.75935	0.15271	0.456477	0.536632	0.0283164	0.40584	0.541621	0.0953092	0.330274	0.908887	0.157728	0.297518	0.140332	0.192759	0.252767	0.819326	0.0707587	0.281854	0.568652	0.149782	0.201463	0.262133	0.211793	0.288445	0.807108	0.0489487	0.294811	0.482693	0.0361623	0.0888724	0.255642	0.0108129	0.0724727
1.16	0.510305	0.0793455	0.369194	0.436999	0.0958233	0.116831	0.119508	0.0222022	0.0677382	0.347645	0.00307363	0.128371	0.645572	0.124618	0.338695	0.397397	0.0165013	0.292443	0.410181	0.0688864	0.224256	0.789954	0.117079	0.223316	0.06953	0.151546	0.152363	0.751757	0.0441497	0.226803	0.496792	0.111222	0.133986	0.194172	0.16539	0.226881	0.64477	0.0294258	0.213445	0.335648	0.0322005	0.0494243	0.157053	0.00526925	0.0334863
1.202	0.375824	0.0677337	0.266347	0.38212	0.0769901	0.0689568	0.0725345	0.0147194	0.0372429	0.24573	0	0.0786537	0.527385	0.0961168	0.250638	0.283478	0.0101614	0.203878	0.300072	0.0493053	0.144136	0.648527	0.0906601	0.162426	0.0194798	0.118468	0.0860403	0.679572	0.0254336	0.182602	0.421478	0.0795362	0.0917829	0.142804	0.124125	0.177603	0.472961	0.0172933	0.150488	0.21996	0.0291506	0.029778	0.0891067	0.00321919	0.0119202
1.243	0.263274	0.0569894	0.188923	0.318425	0.0639714	0.0406887	0.0476672	0.00984075	0.018909	0.165469	0.000138603	0.0443763	0.414548	0.0691399	0.191452	0.198883	0.00746638	0.138657	0.211889	0.0344294	0.0871108	0.509231	0.074858	0.11479	0	0.091868	0.0455694	0.603817	0.0135	0.144794	0.344404	0.0549369	0.0657513	0.104549	0.0900436	0.137531	0.323405	0.0097638	0.104839	0.137736	0.0259806	0.0217514	0.0458525	0.00318183	0.0031047
1.284	0.175633	0.046206	0.13185	0.243054	0.0515487	0.0243673	0.0378445	0.00717242	0.00923434	0.105783	0.00129359	0.0222067	0.313801	0.046571	0.155343	0.136709	0.00632065	0.0924742	0.146283	0.023295	0.0496502	0.384686	0.066443	0.0775623	0.0107583	0.0700078	0.0231156	0.527451	0.00690314	0.110954	0.269471	0.0374672	0.0495895	0.0760893	0.0637044	0.104575	0.206098	0.00501428	0.0717552	0.0855962	0.0222874	0.0192621	0.019496	0.00410928	0.00284646
1.326	0.111234	0.0356103	0.089429	0.170442	0.038121	0.014679	0.036922	0.00651077	0.00606787	0.0631727	0.00261981	0.00903513	0.227334	0.0297819	0.135152	0.0936958	0.00613004	0.0613297	0.0990185	0.0150622	0.0268257	0.279773	0.062015	0.049538	0.0447708	0.0511991	0.0118195	0.452451	0.00395578	0.0801858	0.198488	0.0256644	0.038421	0.0546173	0.0443551	0.0773915	0.121735	0.00216602	0.0477908	0.0573841	0.017989	0.0182249	0.00549294	0.00519402	0.00759057
1.367	0.0664498	0.0258599	0.0579002	0.10971	0.0244852	0.00851469	0.0396006	0.00777248	0.00798176	0.0344826	0.00353337	0.00239939	0.154597	0.0181194	0.125037	0.0645733	0.00628658	0.0417094	0.0657661	0.00924942	0.0139932	0.196556	0.0594901	0.0291666	0.0904675	0.0346804	0.00654641	0.381572	0.00275374	0.0530305	0.13478	0.0180564	0.0297759	0.038047	0.0306135	0.0554292	0.0662083	0.000613931	0.0310397	0.0465	0.0133258	0.016383	0	0.00611159	0.0144899
1.409	0.0372418	0.0175756	0.0351971	0.0644244	0.0129016	0.00444333	0.0417298	0.0108342	0.0139824	0.0161768	0.00369586	0	0.0946463	0.0100583	0.121275	0.0448808	0.00667653	0.029907	0.0436396	0.00556241	0.00718326	0.13176	0.05762	0.0148776	0.132627	0.0208017	0.00382519	0.313554	0.00202565	0.030109	0.0794391	0.0132149	0.0224381	0.0249738	0.0208655	0.0384016	0.0317589	0	0.0196094	0.0466031	0.0084715	0.0129684	0.00165957	0.0069313	0.0211993
1.45	0.019358	0.01114	0.0200746	0.0354435	0.00476142	0.00173613	0.040954	0.015471	0.0231567	0.00565142	0.00295487	2.5569e-05	0.0466972	0.00428781	0.121535	0.0298459	0.00708711	0.0227327	0.02958	0.00366291	0.00312342	0.0835893	0.0554377	0.00556174	0.163335	0.00993846	0.00189614	0.24997	0.00114798	0.0124136	0.0344943	0.0103243	0.0163208	0.0145627	0.013709	0.0258293	0.011647	2.76337e-05	0.011948	0.0518642	0.00385297	0.0082617	0.00860689	0.00805665	0.0265914
1.492	0.00906618	0.00657966	0.011507	0.0181143	0	0	0.0364075	0.0212643	0.0343735	0	0.00139421	0.00106694	0.00959724	0	0.123648	0.0155234	0.00716782	0.01803	0.0221336	0.00310665	0	0.0490355	0.053119	0	0.178538	0.00290132	0	0.188465	0	0	0	0.00864908	0.0113922	0.00647019	0.00819163	0.0170684	0	0.000368756	0.00696481	0.0581243	0	0.00315747	0.0225555	0.00967438	0.0306679
																																																	BFA
																																																	ARF3
	Golgi4_green	Golgi4_red	Golgi4_blue	Golgi5_green	Golgi5_red	Golgi5_blue	Golgi6_green	Golgi6_red	Golgi6_blue	Golgi5_green	Golgi5_red	Golgi5_blue	Golgi6_green	Golgi6_red	Golgi6_blue	Golgi7_green	Golgi7_red	Golgi7_blue	Golgi8_green	Golgi8_red	Golgi8_blue	Golgi4_green	Golgi4_red	Golgi4_blue	Golgi5_green	Golgi5_red	Golgi5_blue	Golgi6_green	Golgi6_red	Golgi6_blue	Golgi4_green	Golgi4_red	Golgi4_blue	Golgi5_green	Golgi5_red	Golgi5_blue	Golgi6_green	Golgi6_red	Golgi6_blue	Golgi3_green	Golgi3_red	Golgi3_blue	Golgi4_green	Golgi4_red	Golgi4_blue				平均
	4840.79	7068.06	4392.63	5535.86	4865.86	4335.85	4339.81	7607.14	4357.02	7719.4	4315.37	4856.25	7900.67	4296.7	4983.88	6016.03	3906.01	5040.27	10786.5	4401.82	4936.73	9622.62	1298.76	1147.32	4204.18	1845.97	1564.94	5446.58	2582.45	983.392	10276.2	4001.26	6395.21	11188.7	3859.16	5697.15	11320.3	4428.74	5846.21	7524.64	2577.61	7786.37	7108.61	2394.64	7672.91				-0.191969
	5115.09	8460.98	4509.62	5518.84	4882.39	4285.98	4329.41	9068.27	4425.03	7938.51	4591.81	4968.58	7871.73	4409.6	5059.83	5611.95	3827.71	5009.86	10776.2	4453.86	4958.14	9587.52	1294.44	1256.92	4326.08	2112.91	1671.79	5540.42	2491.14	972.228	10104.9	4020.97	6563.03	11000.2	3862.53	5717.64	11477.3	4991.63	6003.97	7780.2	2585.32	7810.94	6502.51	2371.06	7655.21				-0.189592
	5375.21	10179.3	4684.66	5472.68	4844.6	4224.02	4333.29	11082.1	4518.5	8172.86	5090.07	5119.12	7861.97	4601.34	5143.63	5285.65	3762.4	4979.68	10724	4522.2	4998.47	9520.12	1310.2	1329.52	4494.84	2417.62	1755.2	5607.01	2407.49	977.481	9975.48	4041.24	6783.86	10860.7	3909.74	5760.57	11638	5934.54	6226.18	8068.65	2633.8	7830.67	5938.92	2398.86	7644.8				-0.185725
	5595.49	12271.8	4948.8	5406.28	4755.86	4183.52	4353.82	13707	4645.83	8396.9	5850.75	5296.81	7885.31	4888.19	5221.3	5063.33	3726.62	4956.76	10651.1	4619.66	5041.89	9439.11	1362.9	1359.77	4694.05	2738.15	1815.38	5655.4	2395.15	1000.06	9921.79	4097.83	7018.55	10769.2	4008.59	5813.8	11791.5	7410.38	6521.88	8357.43	2750.39	7839.79	5474.02	2487.12	7627.96				-0.180519
	5763.26	14836.9	5348.26	5342.75	4663.96	4196.68	4392.42	16865.6	4816.05	8596.74	6937.29	5487.69	7954.21	5278.35	5287.9	4983.45	3747.87	4946.05	10568.2	4755.44	5068.34	9364.27	1473.14	1353.61	4905.91	3064.94	1865.54	5698.3	2494.09	1044.21	9958.49	4241.45	7217.07	10728.5	4158.76	5860.09	11923.3	9588.32	6898.72	8638.04	2970.65	7839.27	5165.95	2646.47	7587.5				-0.174059
	5881.72	17982.4	5939	5305.58	4652.37	4279.81	4444.18	20288.4	5036.27	8768.42	8317.23	5670.53	8077.88	5775.96	5359.53	5068.62	3854.6	4947.71	10496.8	4957.94	5063.96	9315.11	1664.58	1326.36	5114.95	3406.01	1929.79	5751.19	2705.55	1109.24	10080.6	4535.58	7344.89	10743	4355.92	5880.84	12016.4	12607	7362.06	8932.76	3332.09	7839.6	5060.78	2894.8	7516.68				-0.166363
	5972.71	21695.3	6772.17	5299.48	4815.28	4421.73	4500.78	23526.1	5311.89	8927.14	9994.17	5818.98	8259.1	6389.76	5479.62	5315.23	4098.78	4959.65	10436.5	5265.34	5023.79	9309.02	1961.35	1299.81	5310.48	3804.15	2037.64	5822.63	3011.36	1196.22	10271.2	5063.15	7391.58	10818.6	4604.39	5863.88	12057.1	16487.6	7914.92	9272.7	3873.34	7867.91	5191.83	3249.42	7433.82				-0.157506
	6054.65	25774.3	7891.26	5304.3	5230.43	4584.28	4557.78	26263.1	5643.04	9089.42	11896.8	5918.66	8493.45	7146.12	5717.96	5715.91	4550.62	4982.24	10385.3	5730.95	4953.62	9359.66	2384.33	1299.29	5489.51	4338.53	2213.64	5912.28	3433.66	1301.15	10511.6	5938.83	7390.42	10963.3	4933.58	5813.24	12039.1	21029.9	8556.58	9691.55	4642.05	7969.58	5605.48	3749.55	7388.08				-0.147431
	6128.89	29708.5	9292.33	5288.8	5933.18	4717.26	4613.44	28375.4	6026.76	9261.09	13902.2	5979.99	8769.35	8097.23	6160.82	6248.81	5295.76	5014.11	10334.6	6416.26	4882.95	9475.57	2944.16	1349.83	5658.39	5122.17	2479.27	6016.41	4053.31	1434.37	10788.4	7310.88	7402.62	11187.8	5415.25	5754.48	11965.7	25757.2	9284.28	10213.5	5669.82	8203.85	6298.84	4460.26	7469.77				-0.136093
	6180.46	32853.4	10916.4	5247.83	6904.72	4778.77	4668.65	29918.7	6453.97	9470.84	15976.8	6053.48	9069.25	9317.74	6897.27	6874.47	6475.42	5077.69	10276.8	7389.67	4855.35	9657.81	3634.17	1474.22	5831.19	6242.39	2840.17	6137.48	5014.06	1632.68	11085.3	9347.07	7511.18	11504.1	6170.85	5738.55	11847.6	29992.5	10094.7	10845.3	6995.74	8639.34	7238.54	5489.66	7812.74				-0.123277
	6192.51	34706.2	12616.6	5214.07	8081.2	4759.04	4723.43	31034.8	6905.46	9730.17	18056.3	6268.11	9374	10882.3	8005.89	7569.39	8282.66	5218.2	10222.7	8695.04	4946.09	9899.7	4422.51	1690.61	6037.57	7745.19	3310.05	6281.43	6460.47	1991.5	11386.2	12120.4	7806.07	11921.9	7366.52	5841.22	11698.6	33080.1	10987.1	11574.7	8620.15	9343.38	8336.84	7022.55	8592.89				-0.108393
	6164.61	35085.4	14163.6	5242.21	9383.09	4694.87	4776.41	31652.5	7355.01	10067.6	20207.7	6792.6	9665.28	12823.7	9539.46	8326.57	10926.7	5500.73	10195.3	10349.6	5251.09	10186.4	5248.38	2008.36	6320.07	9587.18	3920.52	6454.23	8419.53	2657.74	11686.5	15452.2	8389.43	12442.9	9192.48	6161.46	11530.6	34655.4	11969.1	12382.3	10504	10388.9	9438.65	9321.55	10063.5				-0.0905205
	6123.28	34396.4	15354.2	5372.78	10751.7	4669.76	4826.45	31597.6	7774.51	10516.4	22552.4	7894.27	9928.07	15073	11509.8	9137.51	14671.6	6029.88	10213.6	12224	5875.83	10496.2	6023.92	2425.64	6729.04	11624.3	4742.8	6652.92	10777.3	3841.18	11985.8	18762.8	9381.24	13056.2	11807.6	6823.24	11353.6	34783.7	13062.5	13234.3	12583.3	11851.3	10371.4	12599.7	12498.2				-0.0686691
	6101.48	33114.9	16098.6	5601.53	12144.4	4809.13	4874.11	30711.8	8129.23	11067.4	25148.1	9874.99	10149.3	17408.9	13876.6	10014.5	19684	6954.74	10297.2	14173.3	6954.93	10802.9	6650.05	2926.76	7315.38	13607.8	5885.38	6867.6	13245.1	5755.17	12280.8	21200.7	10913.2	13737.3	15228.8	7978.87	11176.4	33878.5	14306.8	14085.4	14752.1	13798.7	10994.6	16820.5	16229.3				-0.0419635
	6123.33	31754.8	16500	5883.51	13476.8	5285.13	4920.85	29062.2	8419.05	11702.3	27910.1	13108.2	10314.1	19453.8	16538	10965.1	25728.7	8489.04	10454	15836.2	8628.15	11080.3	7038.28	3481.91	8130.45	15280	7507.37	7080.38	15416.8	8586.1	12569	22084.1	13141	14448	19177.9	9804.83	11008	32461.7	15758.4	14850.9	16893.2	16268.2	11252.4	21521	21478.9				-0.00960759
	6191.4	30366.8	16863	6173.69	14550	6338.1	4961.47	26835.2	8665.07	12354.7	30531	17945.4	10404.2	20762.7	19325	11944.9	32213.5	10846.9	10673.7	16915.1	10944.5	11308.1	7133.02	4049.83	9203.52	16468.4	9795.36	7274.64	17065.8	12175.9	12818.6	21378.4	16155.3	15138.6	22991.7	12468.4	10855.6	30926.3	17477.9	15431.8	18792.8	19202.2	11216	25242.5	28012.5				0.0284991
	6289	28583.1	17584.1	6484.16	15115.4	8314.74	4987.16	24193.3	8915.74	12935	32417	24464.7	10401.2	20994.9	21995.7	12934.9	38082.2	14316.4	10957.9	17225.1	13909.3	11477.8	6926.35	4583.85	10543.7	17034.3	12916.6	7431.53	18058.1	16088.7	13007.6	19615	19964.8	15752.3	25756.3	16039.3	10720.9	29414.5	19510.3	15724.4	20046.8	22384.3	11026.2	26714.5	34984.1				0.0722057
	6389.68	26023.4	19013.6	6902.66	14977.2	11674.5	4994.82	21321.1	9230.67	13358.6	32949.3	32228.3	10294.9	20076.3	24238.4	13895.5	41866.4	19241.4	11281.9	16676.5	17264	11593.6	6457.57	5038.18	12088.4	16946.9	16878.3	7542.39	18473.4	19465.2	13114	17509.2	24323.3	16234.4	26690.3	20343.2	10598.3	27831.8	21849.8	15681.4	20156	25388.9	10811.2	24955.5	40751.6				0.119649
	6468.34	22614.3	21363.9	7544.63	14135.8	16859.7	4991.83	18306.7	9654.39	13550.7	31663.8	39824.9	10090.7	18238	25704.9	14740.9	43001.6	25456.4	11629.8	15509.9	20529.6	11669.9	5800.85	5373.21	13712.5	16218.7	21405.5	7608.59	18148.4	21479.1	13125.9	15624.1	28606.8	16542.1	25552.8	24822.5	10475.3	25964.4	24403.9	15308	18744.6	27573.5	10628.3	20663.3	43461.6				0.167382
	6500.45	18755.9	24630.9	8460.63	12811.5	23875.7	5000.26	15319.9	10184.8	13493.9	28635.8	45426.8	9813.95	15904	26094.8	15452.1	41535.8	32546	11948.4	13986.5	23028.2	11722.1	5045.92	5559.01	15227.9	14900.2	25835.9	7651.97	17060.7	21750.7	13046.9	14187.3	31951.8	16656	22764.2	28552.1	10337.6	23647.8	26959.2	14639.7	15937.6	28286.8	10452.8	15482.6	42241.6				0.210421
	6471.54	15070.6	28320.2	9544.73	11318.2	31660.2	5041.45	12580.2	10758.2	13192.9	24416.7	47094.6	9504.02	13510	25273	15999	37975.8	39618.3	12198.3	12357.9	24179.9	11760.5	4279.81	5575.66	16392.2	13122	29086.9	7696.09	15092	20542.4	12882.9	13205.6	33487.6	16585.4	19122.4	30542.2	10172.8	20896.3	29177.1	13730.9	12418	27180.4	10223.2	10841.3	37411.9				0.242076
	6373.59	12053.6	31680.7	10506.6	9909.15	37884.6	5126.47	10272.7	11262.4	12704.5	19750.1	44470.3	9203.19	11370.1	23350.4	16294.9	33595.9	43958.2	12326.5	10821.7	23650.2	11787.3	3572.68	5415.58	17033.2	11141.6	30156.5	7761.47	12525.5	18382.9	12639.5	12528.7	32846	16360.3	15424	30199.5	9975.06	17918.6	30636.6	12623.1	9019.62	24403.2	9919.89	7487.43	30665.8				0.257155
	6213.07	9881.38	33720.1	10979.9	8704.48	39961.3	5252.01	8486.37	11563.9	12091.4	15373.4	38565.5	8945.82	9637.56	20667.5	16325.3	29095.7	45125.2	12304.1	9464.36	21679.6	11798.1	2970.27	5085.68	17066.2	9181.77	28634.4	7849.19	9756.89	15859.8	12329.4	11945.4	30351.1	16019.5	12190.9	27654.1	9747.58	15019.4	30937.1	11398.3	6326.11	20625.3	9560.91	5345.64	23840.9				0.252945
	6007.49	8513.69	33736	10751	7718.6	36900.7	5393.38	7203.31	11556.1	11423	11708.4	31140.6	8750.57	8332.98	17676	16078.1	24866.2	44102.4	12156.8	8310.6	18809.7	11785.7	2493.29	4611.15	16521.3	7413.22	24910.3	7940.93	7280.06	13342.2	11952.4	11247.6	26771.7	15599.5	9628.81	23675.7	9503.75	12457.7	29840.6	10166.4	4508.02	16661.7	9204.43	4084.81	18100.8				0.23026
	5779.16	7780.78	31661.2	9913.59	6921.87	30350.9	5519.61	6344.79	11205.3	10772.9	8846.37	24004.2	8621.71	7397.16	14793.6	15552.1	21251	39561	11899.7	7378.97	15615.3	11743.2	2140.66	4036.07	15535.5	5927.82	20018.5	8004.81	5341.94	11018.4	11541.9	10394.3	23012.2	15130.8	7726.06	19257.7	9265.37	10366.9	27380.5	9047.39	3429.63	13214.8	8909.6	3393.85	13924.1				0.193459
	5550.46	7479.24	28042.1	8769.23	6279.73	22966.6	5595.74	5806.52	10562.7	10183.8	6797.84	18067.5	8553.73	6737.67	12305.7	14866.4	18197.5	33032.5	11610.3	6639.95	12647.9	11664	1896.14	3417.67	14316.1	4733.67	15131.9	8013.19	3990.36	8962.75	11116.9	9413.45	19624.8	14637.7	6374.4	15196.7	9058.97	8758.97	23920.7	8140.06	2854.54	10587	8720.96	3005.74	11143.2				0.149551
	5333.05	7395	23685.5	7625.51	5771.13	16737.3	5596.83	5487.99	9719.64	9701.65	5399.53	13584.9	8536.25	6262.48	10343.8	14136.6	15643.8	26515.8	11330.9	6071.96	10164.5	11543.5	1734.17	2815.42	13034.5	3801.7	10985.6	7940.04	3138.91	7234.43	10697.1	8448.85	16795.4	14141.2	5447.69	11908.7	8906.75	7560.43	20013.1	7493	2581.03	8799.89	8662.31	2780.85	9445.59				0.104356
	5132.93	7332.2	19344.2	6671.02	5381.06	12348	5515.96	5311.64	8796.26	9335.2	4517.1	10411.9	8558.23	5898.87	8917.03	13460.6	13559.3	20816.5	11118.2	5641.81	8235.48	11378.6	1627.8	2280.21	11816.9	3085.56	7839.94	7778.58	2618.24	5857.27	10303	7630.57	14452.1	13659.8	4835.34	9479.61	8820.78	6664.49	16217.4	7104.95	2458.93	7709.81	8745.83	2644.73	8498.96				0.0621438
	4950.69	7160.83	15497.5	5969.78	5091.41	9595.49	5364.92	5220.04	7892.92	9088.58	4019.36	8263.31	8609.39	5600.48	7959.62	12921.6	11790.6	16307.9	10993.9	5320.67	6871.78	11169.6	1555.19	1845.4	10739.2	2551.36	5677.17	7536.4	2286.56	4828.47	9937.68	6982.37	12512.6	13205.4	4448.65	7809.29	8800.32	5968.82	12940.5	6945.56	2401.02	7136.24	8918.49	2574.33	8023.69				0.0252741
	4785.79	6857.61	12347.1	5502.74	4880.05	7977.59	5160.68	5183.97	7075.48	8946.51	3784.79	6832.9	8677.52	5346.16	7370.06	12533.6	10269.1	12997.6	10972.3	5078.97	5938.63	10921.5	1503.1	1523.95	9831.08	2162.56	4288.18	7224.75	2047.58	4099.79	9595.94	6464.22	10887.9	12780.2	4217.73	6734.32	8834.01	5398.03	10372.7	6961.06	2363.16	6897.09	9097.02	2564.26	7804.33				-0.00569148
	4643.48	6476.09	9937.02	5203.07	4726.6	7022.92	4926.36	5196.72	6396.6	8871.38	3724.46	5910.19	8749.05	5130.5	7037.99	12268.8	8949.94	10627.2	11041.5	4894.55	5353.91	10644.6	1467.9	1309.79	9084.41	1891.73	3444.28	6866.19	1860.33	3603.26	9259.98	6012.86	9569.62	12375.9	4087.92	6094.94	8905.8	4910	8522.81	7094.43	2331.69	6842.64	9208.04	2613.57	7708.19				-0.0314638
	4521.04	6105.76	8185.06	4997.72	4624.85	6415.98	4681.37	5252.9	5872.91	8837.05	3765.61	5321.89	8809.9	4954.59	6860.87	12060.7	7779.38	8899.6	11171.2	4753.83	5020.83	10352.2	1452.85	1183.84	8472.94	1719.78	2966.08	6481.36	1716.3	3244.91	8905.88	5585.01	8562.03	11975.5	4017.55	5757.89	9000.12	4494.83	7295.06	7290.7	2305.4	6871.05	9224.81	2709.95	7655.39				-0.0533046
	4416.1	5820.69	6973.3	4832.7	4573.07	5965.56	4445.47	5345.52	5504.33	8795.81	3851.99	4964.91	8849.55	4817.41	6756.2	11858.4	6778.85	7648.55	11319.2	4642.49	4854.59	10059	1462.59	1118.98	7958.03	1634.25	2719.88	6101.29	1624.49	2961.75	8517.41	5180.35	7842.74	11561	3977.18	5618.32	9108.83	4163.42	6557.73	7505.99	2287.05	6914.6	9204.56	2835.32	7618				-0.0724582
	4323.57	5640.11	6182.73	4694.7	4568.43	5595.77	4233.43	5458.2	5280.24	8736.31	3958.68	4771.62	8865.5	4713.15	6668.4	11619.4	5954.58	6723.06	11436.2	4550.39	4793.06	9780.93	1498.1	1087.43	7502.54	1621.05	2602.05	5746.9	1583.34	2722.37	8096.99	4825.31	7366.71	11122.9	3948.33	5596.28	9227.07	3936.77	6180.57	7707.22	2279.64	6940.78	9218.25	2967.93	7595.47				-0.0899072
	4239.89	5540.93	5693.75	4596.04	4598.85	5295.65	4053.28	5569.41	5172.94	8652.03	4062.62	4690.92	8864.7	4632.12	6569.04	11309.9	5310.34	6010.06	11486.7	4473.66	4794.43	9534.1	1553.55	1065.38	7081.71	1665.66	2554.44	5446.07	1579.65	2536.88	7670.53	4541.78	7068.12	10668	3922.13	5632.78	9354.98	3836.41	6050.38	7872.75	2284.58	6942.27	9302.88	3085.79	7604.24				-0.106116
	4167.89	5483.26	5407.12	4540.11	4642.03	5071.85	3909.65	5661.56	5141.97	8552.53	4157.19	4682.91	8862.51	4562.85	6451.13	10928.2	4842.13	5475.03	11480.7	4407.35	4824.21	9332.27	1617.19	1037.33	6687.8	1747.62	2540.91	5219.7	1587.59	2424.24	7271.67	4330.01	6874.74	10219	3897.35	5686.9	9492.33	3881.27	6074.92	8000.78	2299.42	6923.35	9445.9	3171.76	7652.11				-0.120959
	4109.19	5426.76	5239.23	4503.2	4671.55	4921.06	3801.91	5728.51	5148.8	8453.87	4253.48	4721.43	8876.08	4496.71	6320.19	10472.9	4520.43	5091.8	11448.9	4351.04	4864.2	9186.61	1673.16	997.065	6327.59	1837.82	2538.88	5084.01	1583.81	2391.74	6928.14	4173.19	6725.97	9807.91	3877.68	5734.43	9639.14	4086.13	6184.83	8104.18	2319.32	6894.42	9618.58	3214.28	7743.79				-0.133978
正規化	(X-Xmin)/(Xmax-Xmin)			green(ARF)のみ、BFA投与前の最大値と最小値を使用
Max	6500.45	35085.4	33736	10979.9	15115.4	39961.3	5596.83	31652.5	11563.9	13550.7	32949.3	47094.6	10404.2	20994.9	26094.8	16325.3	43001.6	45125.2	12326.5	17225.1	24179.9	11798.1	7133.02	5575.66	17066.2	17034.3	30156.5	8013.19	18473.4	21750.7	13125.9	22084.1	33487.6	16656	26690.3	30542.2	12057.1	34783.7	30937.1	15724.4	20156	28286.8	11252.4	26714.5	43461.6
Min	4109.19	5426.76	4392.63	4503.2	4568.43	4183.52	3801.91	5183.97	4357.02	7719.4	3724.46	4682.91	7861.97	4296.7	4983.88	4983.45	3726.62	4946.05	10195.3	4351.04	4793.06	9186.61	1294.44	997.065	4204.18	1621.05	1564.94	5084.01	1579.65	972.228	6928.14	4001.26	6395.21	9807.91	3859.16	5596.28	8800.32	3836.41	5846.21	6945.56	2279.64	6842.64	5060.78	2371.06	7388.08
0	0.0119832	0.05534	0	0.0336017	0.0282006	0.00425758	0.0400037	0.0915489	0	-0.00446652	0.0202196	0.00408708	-0.0355654	0	0	-0.0602083	0.00456762	0.0023452	0.069771	0.00394466	0.00741068	-0.0702927	0.00074042	0.0328166	-2.76164	0.0145931	0	-0.431916	0.0593596	0.000537288	-0.000102527	0	0	0.0567017	0	0.00404347	0.233833	0.0191402	0	0.057554	0.0166687	0.0440084	-0.0187941	0.000968473	0.00789584
0.041	0.0198021	0.102305	0.00398687	0.033026	0.0297674	0.00286356	0.039353	0.146752	0.00943662	0.00219884	0.0296784	0.00673559	-0.0367763	0.00676126	0.00359776	-0.0748146	0.00257388	0.00158831	0.0693727	0.00798688	0.00851493	-0.0716725	0	0.0567542	-2.71231	0.0319115	0.00373697	-0.423832	0.0539545	0	-0.00446966	0.00108988	0.00619441	0.0517591	0.000147649	0.00486496	0.242311	0.0373288	0.00628786	0.0641762	0.0171002	0.0451546	-0.042	0	0.00740495				BFA
0.083	0.0272168	0.160243	0.00995204	0.0314646	0.0261847	0.0011319	0.0395958	0.222834	0.0224057	0.00932784	0.0467277	0.010285	-0.0371847	0.0182439	0.00756752	-0.086609	0.000911064	0.000837026	0.0673698	0.0132954	0.0105953	-0.0743221	0.00270015	0.0726115	-2.64402	0.0516812	0.00665461	-0.418095	0.0490027	0.00025281	-0.00777054	0.002211	0.0143452	0.0480981	0.00221552	0.00658589	0.250986	0.0677971	0.015144	0.0716506	0.0198121	0.0460744	-0.0635785	0.00114215	0.00711635				ARF3
0.124	0.033496	0.230793	0.0189539	0.0292187	0.0177715	0	0.0408807	0.322005	0.0400736	0.0161433	0.0727565	0.0144749	-0.0362078	0.0354226	0.0112464	-0.0946454	0	0.000266606	0.0645766	0.0208651	0.0128348	-0.0775064	0.0117256	0.0792166	-2.5634	0.0724769	0.00875932	-0.413927	0.0482727	0.00133947	-0.00913937	0.00534038	0.023008	0.0456989	0.00654487	0.00871982	0.259279	0.115486	0.0269289	0.0791336	0.0263341	0.0464999	-0.0813781	0.0047676	0.00664977				平均
0.166	0.0382783	0.317281	0.0325671	0.0270702	0.00905796	0.000367602	0.0432955	0.441342	0.0636916	0.0222225	0.109935	0.0189754	-0.0333252	0.0587875	0.0144015	-0.0975326	0.000541159	0	0.0613958	0.0314119	0.014199	-0.0804483	0.0306063	0.0778725	-2.47767	0.0936785	0.0105137	-0.410231	0.0541293	0.00346432	-0.00820365	0.0132826	0.0303355	0.044632	0.0131223	0.0105752	0.266399	0.185862	0.0419479	0.0864049	0.038655	0.0464757	-0.0931732	0.0113135	0.00552809				0.035967
0.207	0.0416551	0.423339	0.0526993	0.0258129	0.00795907	0.00269119	0.0465343	0.570654	0.0942484	0.0274448	0.157153	0.0232865	-0.028151	0.0885876	0.0177946	-0.0944541	0.00325851	4.14394e-05	0.058655	0.0471414	0.0139732	-0.0823806	0.0633951	0.0719196	-2.39308	0.115807	0.0127609	-0.405675	0.066646	0.00659415	-0.00509115	0.0295485	0.0350533	0.0450122	0.021758	0.0114071	0.271425	0.283403	0.0604145	0.0940419	0.058874	0.0464909	-0.0971999	0.0215148	0.00356483				0.036082
0.249	0.0442487	0.548528	0.081093	0.0256067	0.0234046	0.00665784	0.0500763	0.692978	0.132492	0.0322734	0.214534	0.0267866	-0.0205688	0.125346	0.0234829	-0.0855398	0.00947576	0.000338509	0.0563436	0.0710187	0.0119014	-0.0826203	0.114224	0.0661215	-2.31395	0.141638	0.016533	-0.399521	0.0847483	0.0107801	-0.000229711	0.0587233	0.0367768	0.0469956	0.0326409	0.0107274	0.273626	0.408797	0.0824489	0.10285	0.0891517	0.0478111	-0.0921824	0.036082	0.00126783				0.0367824
0.29	0.0465844	0.686059	0.119231	0.0257695	0.0627671	0.0112013	0.053643	0.796383	0.178442	0.0372099	0.279638	0.0291371	-0.0107636	0.170642	0.034773	-0.0710565	0.0209804	0.000900865	0.0543779	0.107185	0.00828199	-0.0806295	0.186671	0.0660084	-2.2415	0.176308	0.0226884	-0.391798	0.109746	0.0158301	0.00590073	0.10715	0.036734	0.0507909	0.0470593	0.00869721	0.272653	0.555574	0.108022	0.113704	0.132153	0.0525522	-0.0763449	0.0566266	0				0.0381939
0.331	0.0487006	0.818709	0.166978	0.0252454	0.129398	0.0149181	0.057126	0.87619	0.231686	0.0424323	0.348257	0.030583	0.000779844	0.227601	0.0557508	-0.0517939	0.0399527	0.00169406	0.0524323	0.160417	0.00463654	-0.0760733	0.282556	0.0770467	-2.17316	0.22715	0.031979	-0.382828	0.146425	0.0222413	0.012957	0.183025	0.0371843	0.0566773	0.0681563	0.00634184	0.268687	0.708327	0.137025	0.127228	0.189647	0.0634768	-0.049798	0.0858219	0.00226454				0.0405278
0.373	0.0501708	0.924743	0.222327	0.0238596	0.221513	0.0166373	0.0605803	0.934495	0.290962	0.0488129	0.419246	0.0323158	0.0133273	0.300693	0.0906355	-0.0291783	0.0699885	0.00327635	0.0502177	0.236026	0.00321295	-0.0689095	0.400737	0.104214	-2.10323	0.299829	0.0446017	-0.372399	0.203295	0.0317855	0.0205279	0.29563	0.0411914	0.0649737	0.101252	0.00570318	0.262312	0.845183	0.169323	0.143601	0.263818	0.0837851	-0.0138194	0.128108	0.011772				0.0440228
0.414	0.0505141	0.987217	0.280266	0.0227176	0.33306	0.0160857	0.064008	0.976661	0.353609	0.0567018	0.4904	0.0373765	0.0260781	0.394387	0.14315	-0.00405911	0.116004	0.00677346	0.0481415	0.337422	0.00789322	-0.0594012	0.535759	0.151475	-2.01972	0.397329	0.0610358	-0.359998	0.288914	0.0490545	0.0282006	0.449	0.052076	0.075933	0.153622	0.00981872	0.25426	0.944951	0.20489	0.1625	0.354688	0.116616	0.0282317	0.191078	0.0333985				0.0487881
0.456	0.0497191	1	0.332988	0.0236694	0.456498	0.0142921	0.0673236	1	0.415987	0.0669664	0.564017	0.049743	0.0382647	0.51065	0.215793	0.0233105	0.183325	0.0138052	0.0470901	0.465944	0.0236257	-0.0481303	0.677209	0.220874	-1.9054	0.516836	0.0823871	-0.345112	0.404877	0.0811186	0.0358564	0.633251	0.0736083	0.0895977	0.233598	0.0226564	0.245188	0.995855	0.24403	0.183428	0.46007	0.165372	0.0704173	0.285518	0.0741642				0.0549316
0.497	0.0485407	0.97677	0.373563	0.0280859	0.586265	0.0135903	0.0704548	0.997926	0.474195	0.0806203	0.644246	0.0757186	0.0492599	0.645354	0.309125	0.0526235	0.278676	0.026975	0.0477925	0.611537	0.0558504	-0.035954	0.810041	0.31201	-1.7399	0.649005	0.111147	-0.327996	0.544444	0.138074	0.0434873	0.816328	0.110217	0.105683	0.34814	0.0491849	0.235629	1	0.287606	0.205506	0.576388	0.233568	0.106128	0.420178	0.14166				0.0623876
0.539	0.0479192	0.933563	0.39893	0.0358226	0.718309	0.017486	0.0734367	0.964458	0.523414	0.0973814	0.733065	0.122421	0.0585167	0.785246	0.421238	0.0843222	0.406298	0.0499935	0.0509996	0.76295	0.111512	-0.0238981	0.917281	0.42146	-1.50262	0.777688	0.151109	-0.309502	0.690518	0.230188	0.0510111	0.951146	0.166762	0.123549	0.497988	0.0955103	0.226058	0.97075	0.337199	0.22756	0.697709	0.324382	0.129991	0.593564	0.245088				0.0711114
0.58	0.0485423	0.887703	0.41261	0.0453602	0.844642	0.0307902	0.0763613	0.902136	0.563628	0.116694	0.827574	0.198655	0.06541	0.90771	0.547308	0.118684	0.560206	0.08818	0.0570152	0.892116	0.197819	-0.0129945	0.983775	0.54271	-1.17278	0.88618	0.207838	-0.291173	0.81907	0.366432	0.0583601	1	0.248991	0.14219	0.670955	0.168707	0.216964	0.924971	0.39505	0.247395	0.817479	0.43954	0.13986	0.786655	0.390614				0.081133
0.621	0.0504824	0.840905	0.424982	0.0551748	0.946394	0.060221	0.0789029	0.817998	0.597764	0.136542	0.917254	0.312708	0.0691811	0.986095	0.679324	0.154102	0.725318	0.146864	0.0654435	0.975917	0.317299	-0.00403852	1	0.666747	-0.738535	0.963284	0.287861	-0.274439	0.916681	0.539197	0.0647231	0.960975	0.360252	0.160302	0.837999	0.27548	0.208732	0.875355	0.463582	0.262448	0.923743	0.576362	0.138465	0.939533	0.571733				0.0925656
0.663	0.0532646	0.780764	0.449554	0.0656758	1	0.115469	0.080511	0.718188	0.632547	0.154193	0.981789	0.466424	0.069056	1	0.805831	0.189888	0.874744	0.233214	0.0763444	1	0.470226	0.00263236	0.964604	0.78338	-0.196189	1	0.397029	-0.260923	0.975422	0.72751	0.0695418	0.863458	0.500863	0.1764	0.959091	0.418627	0.201459	0.826507	0.544582	0.270031	0.993895	0.724749	0.131202	1	0.764992				0.105458
0.704	0.0561344	0.694456	0.498271	0.0798309	0.986895	0.209375	0.0809898	0.60967	0.676245	0.167079	1	0.649476	0.0646059	0.944985	0.912068	0.224609	0.971096	0.355791	0.0887751	0.957382	0.643269	0.00718567	0.884314	0.882608	0.428881	0.994328	0.535591	-0.251373	1	0.89001	0.0722558	0.747002	0.66174	0.189043	1	0.591156	0.194835	0.775364	0.637825	0.268916	1	0.864865	0.122968	0.927739	0.924874				0.119733
0.746	0.0583768	0.579511	0.57837	0.101544	0.907124	0.354304	0.0808029	0.495787	0.735039	0.172924	0.956016	0.828592	0.0560649	0.834897	0.981531	0.255168	1	0.510473	0.10212	0.86677	0.811709	0.0101829	0.771834	0.955781	1.08614	0.947084	0.693931	-0.245671	0.980766	0.98693	0.0725596	0.642755	0.819846	0.197114	0.950177	0.770717	0.188192	0.715022	0.73962	0.259241	0.921047	0.966737	0.115966	0.751424	1				0.135216
0.787	0.0592922	0.449419	0.689705	0.132526	0.781562	0.550403	0.0813302	0.382941	0.808638	0.171196	0.852404	0.960676	0.0444849	0.695119	1	0.280874	0.96268	0.686922	0.114342	0.748437	0.940591	0.0122357	0.642533	0.996362	1.69939	0.861539	0.848885	-0.241933	0.916378	1	0.0705437	0.563297	0.943314	0.200102	0.828037	0.920224	0.180756	0.640166	0.841458	0.241922	0.764027	1	0.109248	0.538605	0.966178				0.151455
0.829	0.058468	0.325163	0.815434	0.169193	0.63997	0.767981	0.0839078	0.279436	0.888195	0.16204	0.708036	1	0.0315177	0.551751	0.961073	0.300644	0.872035	0.862942	0.12393	0.621938	1	0.0137448	0.511319	1	2.17053	0.746171	0.96259	-0.238133	0.799846	0.941853	0.0663627	0.509012	1	0.198251	0.668526	1	0.171855	0.551257	0.929853	0.218372	0.567138	0.948405	0.100455	0.347946	0.832294				0.168124
0.87	0.0556759	0.223439	0.929958	0.201727	0.506375	0.941955	0.0892281	0.192257	0.958165	0.147182	0.548359	0.938122	0.0189312	0.423601	0.870003	0.311338	0.760517	0.970956	0.128846	0.502613	0.972676	0.0147996	0.390205	0.965036	2.42992	0.617685	1	-0.2325	0.647922	0.837923	0.0601555	0.471576	0.97632	0.192347	0.506536	0.986261	0.161174	0.455039	0.988022	0.189667	0.377034	0.818899	0.0888425	0.210174	0.645284				0.184588
0.912	0.0511002	0.150197	0.999459	0.217735	0.392155	1	0.0970832	0.124767	1	0.128531	0.398596	0.798898	0.00816299	0.319846	0.742917	0.312438	0.645936	1	0.127986	0.397179	0.871027	0.0152231	0.287028	0.892984	2.44329	0.490534	0.946764	-0.224944	0.484041	0.71649	0.0522499	0.439322	0.884232	0.183407	0.364927	0.884224	0.148888	0.361356	1	0.157931	0.22636	0.642724	0.0750983	0.122192	0.456091				0.199868
0.953	0.0452401	0.104082	1	0.209992	0.29868	0.914455	0.10593	0.076292	0.998913	0.108199	0.273191	0.62383	-6.06671e-06	0.241719	0.601212	0.303504	0.538247	0.974544	0.122338	0.30756	0.722994	0.0147373	0.205333	0.789342	2.2228	0.375792	0.816512	-0.217041	0.337428	0.595327	0.0426378	0.400732	0.752111	0.172392	0.252709	0.724744	0.135719	0.27858	0.9563	0.126009	0.124656	0.457892	0.0614495	0.0703987	0.296969				0.212665
0.994	0.0387317	0.0793706	0.929294	0.181669	0.223139	0.731384	0.113828	0.0438565	0.950241	0.0884204	0.175259	0.455564	-0.00539745	0.185676	0.464675	0.284492	0.446198	0.861516	0.112473	0.235196	0.558226	0.0130654	0.144936	0.663741	1.82386	0.27942	0.645419	-0.211538	0.222704	0.483489	0.0321701	0.353545	0.613347	0.160097	0.169369	0.547641	0.122844	0.211021	0.85825	0.0970122	0.0643305	0.297151	0.0501612	0.0420149	0.181185				0.221056
1.036	0.0322123	0.0692037	0.805956	0.142963	0.162256	0.524993	0.118592	0.0235204	0.861065	0.0705004	0.105163	0.315588	-0.00824194	0.146181	0.346827	0.259706	0.368451	0.69903	0.101373	0.177792	0.40516	0.00994976	0.103055	0.528678	1.3304	0.201944	0.474509	-0.210816	0.142699	0.384559	0.0213328	0.2993	0.488313	0.147164	0.110167	0.38485	0.111697	0.159063	0.72036	0.0735008	0.0321603	0.174611	0.0429388	0.0260719	0.104096				0.223235
1.077	0.0260152	0.0663633	0.657489	0.10428	0.114033	0.350882	0.11866	0.0114859	0.744092	0.055834	0.0573167	0.209894	-0.00897287	0.117724	0.253893	0.233323	0.303429	0.53684	0.0906529	0.133673	0.277066	0.00521484	0.0753141	0.397141	0.81177	0.141479	0.329489	-0.217118	0.0922983	0.30138	0.01063	0.245957	0.383879	0.134143	0.0695774	0.253043	0.103475	0.120335	0.564623	0.056734	0.01686	0.0912717	0.0406931	0.0168339	0.0570364				0.218162
1.119	0.0203105	0.064246	0.509538	0.0719959	0.0770485	0.228199	0.1136	0.00482316	0.615969	0.0446865	0.0271222	0.135081	-0.00805333	0.0959483	0.186309	0.208888	0.250355	0.394993	0.0824954	0.100261	0.177564	-0.00126838	0.0570965	0.280248	0.319031	0.0950165	0.21947	-0.231026	0.0614783	0.235102	0.000580639	0.200705	0.297385	0.121516	0.0427565	0.15567	0.0988322	0.0913841	0.413346	0.0466788	0.0100296	0.0404383	0.043891	0.0112421	0.0307949				0.206098
1.16	0.015116	0.0584677	0.378447	0.0482781	0.0495858	0.151266	0.104148	0.00136249	0.490625	0.0371844	0.0100908	0.0844202	-0.00591283	0.0780789	0.140958	0.189405	0.205322	0.282779	0.0777255	0.0753165	0.107223	-0.00948265	0.0446592	0.185283	-0.117102	0.0603576	0.143827	-0.251889	0.0418449	0.185589	-0.00873431	0.164859	0.225797	0.109598	0.0258197	0.0887124	0.0977271	0.0689046	0.282742	0.0425486	0.00679004	0.0136914	0.0505014	0.00835008	0.0176197				0.18875
1.202	0.0104154	0.048244	0.271083	0.0324814	0.0295456	0.106045	0.0913683	0	0.377201	0.0328627	0.00206434	0.0506934	-0.00306227	0.0628487	0.113031	0.175383	0.166582	0.200391	0.0768968	0.0565426	0.0590901	-0.0192339	0.0357378	0.115076	-0.484579	0.0351331	0.095246	-0.278736	0.0276984	0.15052	-0.0174481	0.136204	0.16583	0.0984457	0.0157055	0.0456204	0.0995469	0.0504607	0.180406	0.0429502	0.00467205	0.00253887	0.0573372	0.00793638	0.0115389				0.169059
1.243	0.00635886	0.0353805	0.188949	0.0223458	0.0149964	0.0793618	0.0767063	0.000481666	0.283003	0.0305769	0	0.0289373	-6.97044e-05	0.0499335	0.097301	0.165809	0.132994	0.141397	0.0795521	0.0422173	0.0289291	-0.0301193	0.0297098	0.0683012	-0.786737	0.017562	0.0657306	-0.309624	0.0166148	0.126623	-0.0260143	0.111243	0.11717	0.0878399	0.0100196	0.0199899	0.103424	0.0346909	0.106676	0.0464061	0.00291167	0	0.0615878	0.00996201	0.00887367				0.149482
1.284	0.00286862	0.022894	0.129243	0.0154001	0.00534922	0.0623976	0.0613765	0.00260426	0.210338	0.0295329	0.00140791	0.0150661	0.0024761	0.039399	0.0889113	0.158288	0.103189	0.098398	0.0845262	0.0312872	0.0117484	-0.0416135	0.0271314	0.0407939	-1.03418	0.00640565	0.0490054	-0.342775	0.00808858	0.109377	-0.035043	0.087583	0.079979	0.077338	0.00693727	0.00647837	0.108519	0.0212757	0.057744	0.0514919	0.00144146	0.00132465	0.0622297	0.013921	0.00740991				0.131791
1.326	-0.000122715	0.0132824	0.0879473	0.00981855	0.000439937	0.0498083	0.0466156	0.0061034	0.159194	0.0282782	0.00436366	0.0066492	0.00413507	0.0311834	0.0839532	0.150976	0.0777143	0.0672613	0.0902049	0.0226385	0.00317369	-0.0531393	0.0288	0.0266274	-1.24255	0.00085673	0.0403945	-0.375516	0.0026543	0.0957494	-0.0449483	0.0652046	0.0534293	0.0664657	0.00516907	0.000883792	0.11439	0.0105669	0.0283578	0.0570708	0.000414739	0.00335555	0.0614544	0.0190713	0.00637367				0.116822
1.367	-0.00276048	0.00719363	0.0610051	0.00515119	0	0.0394727	0.033347	0.0103606	0.128102	0.0264682	0.00801436	0.00209171	0.00480241	0.0249397	0.079794	0.142337	0.0567273	0.0442273	0.0946925	0.0154846	0	-0.0640698	0.0348816	0.0197375	-1.42688	0	0.0362733	-0.406044	0.000218188	0.0842289	-0.0556682	0.0455705	0.0358587	0.0549763	0.0039058	0	0.120776	0.003243	0.0133261	0.062285	0	0.0045764	0.0619788	0.0245189	0.00574895				0.104539
1.409	-0.00514565	0.00384947	0.0443413	0.00181412	0.00288415	0.0310843	0.0220747	0.0145621	0.113213	0.0239045	0.011571	0.000188934	0.00476889	0.0200869	0.0750875	0.131148	0.0403238	0.0264817	0.0966292	0.0095247	7.07179e-05	-0.0737725	0.0443795	0.0149212	-1.59718	0.00289458	0.0346082	-0.43196	0	0.0753017	-0.0665419	0.0298914	0.0248375	0.043044	0.00275794	0.00146308	0.127684	0	0.00813717	0.0665743	0.000276455	0.00464565	0.0652191	0.0293604	0.00599203				0.0943648
1.45	-0.007198	0.00190525	0.034573	-7.76574e-05	0.00697822	0.0248288	0.0130874	0.0180435	0.108916	0.0208777	0.0148069	0	0.00467764	0.015939	0.0695024	0.11735	0.0284025	0.0131657	0.0964014	0.00437374	0.0016067	-0.0817062	0.0552789	0.00879483	-1.75659	0.00821195	0.034135	-0.45146	0.000470175	0.0698808	-0.076712	0.0181803	0.0176999	0.0312693	0.00167284	0.0036327	0.135102	0.00144956	0.00911549	0.0698919	0.00110655	0.00376345	0.0706946	0.032892	0.00731918				0.0855283
1.492	-0.00887137	0	0.0288515	-0.00132613	0.00977675	0.0206142	0.0063452	0.020573	0.109863	0.0178764	0.0181018	0.000908334	0.0052454	0.011978	0.0632997	0.100895	0.0202116	0.0036275	0.0951806	0	0.00366923	-0.087432	0.0648645	0	-1.90235	0.0140638	0.0340639	-0.463149	0.000246186	0.0683168	-0.0854714	0.00950793	0.0122086	0.0204856	0.000811171	0.00553822	0.143032	0.00806934	0.0134959	0.0725713	0.00221992	0.00241455	0.0773062	0.0346385	0.0098606				0.0774807
																																																	0.069916
																																																	0.0627957
																																																	0.056356
																																																	0.0508976
正規化	(X-Xmin)/(Xmax-Xmin)			green(ARF)のみ、BFA投与前の最大値を使用。最小値はBFA+
0	0.0206712	0.05534	0	0.0348815	0.0282006	0.00425758	0.0338735	0.0915489	0	0	0.0202196	0.00408708	0.0015613	0	0	0.0340075	0.00456762	0.0023452	0.0238018	0.00394466	0.00741068	0.0157612	0.00074042	0.0328166	0	0.0145931	0	0.0213468	0.0593596	0.000537288	0.0786468	0	0	0.0369735	0	0.00404347	0.150847	0.0191402	0	0.0156722	0.0166687	0.0440084	0.0714599	0.000968473	0.00789584
0.041	0.0284213	0.102305	0.00398687	0.0343066	0.0297674	0.00286356	0.0332186	0.146752	0.00943662	0.00663572	0.0296784	0.00673559	0.000393793	0.00676126	0.00359776	0.0206992	0.00257388	0.00158831	0.0233837	0.00798688	0.00851493	0.0144924	0	0.0567542	0.0131139	0.0319115	0.00373697	0.0268716	0.0539545	0	0.0746235	0.00108988	0.00619441	0.0319275	0.000147649	0.00486496	0.160244	0.0373288	0.00628786	0.0225887	0.0171002	0.0451546	0.0503098	0	0.00740495
0.083	0.0357708	0.160243	0.00995204	0.0327473	0.0261847	0.0011319	0.0334629	0.222834	0.0224057	0.013733	0.0467277	0.010285	0	0.0182439	0.00756752	0.0099529	0.000911064	0.000837026	0.0212819	0.0132954	0.0105953	0.0120558	0.00270015	0.0726115	0.0312692	0.0516812	0.00665461	0.0307923	0.0490027	0.00025281	0.0715826	0.002211	0.0143452	0.0281899	0.00221552	0.00658589	0.169859	0.0677971	0.015144	0.0303953	0.0198121	0.0460744	0.0306429	0.00114215	0.00711635
0.124	0.0419949	0.230793	0.0189539	0.0305044	0.0177715	0	0.034756	0.322005	0.0400736	0.0205182	0.0727565	0.0144749	0.000941884	0.0354226	0.0112464	0.00263065	0	0.000266606	0.0183506	0.0208651	0.0128348	0.00912758	0.0117256	0.0792166	0.0527001	0.0724769	0.00875932	0.0336409	0.0482727	0.00133947	0.0703215	0.00534038	0.023008	0.0257405	0.00654487	0.00871982	0.17905	0.115486	0.0269289	0.0382108	0.0263341	0.0464999	0.0144202	0.0047676	0.00664977
0.166	0.0467351	0.317281	0.0325671	0.0283587	0.00905796	0.000367602	0.0371863	0.441342	0.0636916	0.0265703	0.109935	0.0189754	0.00372119	0.0587875	0.0144015	0	0.000541159	0	0.0150127	0.0314119	0.014199	0.00642223	0.0306063	0.0778725	0.0754912	0.0936785	0.0105137	0.0361671	0.0541293	0.00346432	0.0711836	0.0132826	0.0303355	0.0246513	0.0131223	0.0105752	0.186942	0.185862	0.0419479	0.0458053	0.038655	0.0464757	0.00367	0.0113135	0.00552809
0.207	0.0500822	0.423339	0.0526993	0.0271031	0.00795907	0.00269119	0.0404457	0.570654	0.0942484	0.0317695	0.157153	0.0232865	0.00870988	0.0885876	0.0177946	0.00280497	0.00325851	4.14394e-05	0.0121365	0.0471414	0.0139732	0.00464521	0.0633951	0.0719196	0.0979804	0.115807	0.0127609	0.0392809	0.066646	0.00659415	0.074051	0.0295485	0.0350533	0.0250395	0.021758	0.0114071	0.192512	0.283403	0.0604145	0.0537816	0.058874	0.0464909	0	0.0215148	0.00356483
0.249	0.052653	0.548528	0.081093	0.0268971	0.0234046	0.00665784	0.0440103	0.692978	0.132492	0.0365765	0.214534	0.0267866	0.0160202	0.125346	0.0234829	0.0109271	0.00947576	0.000338509	0.00971083	0.0710187	0.0119014	0.00442485	0.114224	0.0661215	0.119015	0.141638	0.016533	0.043487	0.0847483	0.0107801	0.0785296	0.0587233	0.0367768	0.0270643	0.0326409	0.0107274	0.194951	0.408797	0.0824489	0.0629816	0.0891517	0.0478111	0.00457296	0.036082	0.00126783
0.29	0.0549681	0.686059	0.119231	0.0270597	0.0627671	0.0112013	0.0475998	0.796383	0.178442	0.0414911	0.279638	0.0291371	0.0254739	0.170642	0.034773	0.0241233	0.0209804	0.000900865	0.00764795	0.107185	0.00828199	0.00625555	0.186671	0.0660084	0.138275	0.176308	0.0226884	0.0487651	0.109746	0.0158301	0.0841773	0.10715	0.036734	0.030939	0.0470593	0.00869721	0.193873	0.555574	0.108022	0.0743173	0.132153	0.0525522	0.0190075	0.0566266	0
0.331	0.0570657	0.818709	0.166978	0.0265363	0.129398	0.0149181	0.0511051	0.87619	0.231686	0.0466903	0.348257	0.030583	0.0366035	0.227601	0.0557508	0.0416741	0.0399527	0.00169406	0.00560628	0.160417	0.00463654	0.0104454	0.282556	0.0770467	0.156442	0.22715	0.031979	0.0548958	0.146425	0.0222413	0.090678	0.183025	0.0371843	0.0369486	0.0681563	0.00634184	0.189477	0.708327	0.137025	0.0884426	0.189647	0.0634768	0.0432026	0.0858219	0.00226454
0.373	0.058523	0.924743	0.222327	0.0251524	0.221513	0.0166373	0.0545814	0.934495	0.290962	0.0530425	0.419246	0.0323158	0.0487011	0.300693	0.0906355	0.06228	0.0699885	0.00327635	0.00328221	0.236026	0.00321295	0.0170333	0.400737	0.104214	0.175032	0.299829	0.0446017	0.0620239	0.203295	0.0317855	0.0976528	0.29563	0.0411914	0.0454185	0.101252	0.00570318	0.182411	0.845183	0.169323	0.105543	0.263818	0.0837851	0.0759939	0.128108	0.011772
0.414	0.0588633	0.987217	0.280266	0.0240118	0.33306	0.0160857	0.058031	0.976661	0.353609	0.0608964	0.4904	0.0373765	0.0609947	0.394387	0.14315	0.085167	0.116004	0.00677346	0.00110338	0.337422	0.00789322	0.025777	0.535759	0.151475	0.197235	0.397329	0.0610358	0.0704993	0.288914	0.0490545	0.104721	0.449	0.052076	0.056607	0.153622	0.00981872	0.173487	0.944951	0.20489	0.125282	0.354688	0.116616	0.11432	0.191078	0.0333985
0.456	0.0580752	1	0.332988	0.0249624	0.456498	0.0142921	0.0613678	1	0.415987	0.0711153	0.564017	0.049743	0.0727444	0.51065	0.215793	0.110104	0.183325	0.0138052	0	0.465944	0.0236257	0.0361418	0.677209	0.220874	0.227626	0.516836	0.0823871	0.0806733	0.404877	0.0811186	0.111774	0.633251	0.0736083	0.0705575	0.233598	0.0226564	0.163433	0.995855	0.24403	0.14714	0.46007	0.165372	0.152768	0.285518	0.0741642
0.497	0.0569072	0.97677	0.373563	0.029373	0.586265	0.0135903	0.0645189	0.997926	0.474195	0.0847085	0.644246	0.0757186	0.0833455	0.645354	0.309125	0.136812	0.278676	0.026975	0.000737118	0.611537	0.0558504	0.0473391	0.810041	0.31201	0.271622	0.649005	0.111147	0.0923711	0.544444	0.138074	0.118804	0.816328	0.110217	0.0869794	0.34814	0.0491849	0.152839	1	0.287606	0.170199	0.576388	0.233568	0.185315	0.420178	0.14166
0.539	0.0562912	0.933563	0.39893	0.0370996	0.718309	0.017486	0.0675199	0.964458	0.523414	0.101395	0.733065	0.122421	0.0922704	0.785246	0.421238	0.165694	0.406298	0.0499935	0.0041027	0.76295	0.111512	0.0584256	0.917281	0.42146	0.334701	0.777688	0.151109	0.105011	0.690518	0.230188	0.125736	0.951146	0.166762	0.105219	0.497988	0.0955103	0.14223	0.97075	0.337199	0.193233	0.697709	0.324382	0.207064	0.593564	0.245088
0.58	0.0569088	0.887703	0.41261	0.0466245	0.844642	0.0307902	0.0704632	0.902136	0.563628	0.120622	0.827574	0.198655	0.0989165	0.90771	0.547308	0.197002	0.560206	0.08818	0.0104157	0.892116	0.197819	0.0684525	0.983775	0.54271	0.422385	0.88618	0.207838	0.117539	0.81907	0.366432	0.132506	1	0.248991	0.124249	0.670955	0.168707	0.132152	0.924971	0.39505	0.213949	0.817479	0.43954	0.216059	0.786655	0.390614
0.621	0.0588319	0.840905	0.424982	0.0564261	0.946394	0.060221	0.0730211	0.817998	0.597764	0.140381	0.917254	0.312708	0.102552	0.986095	0.679324	0.229273	0.725318	0.146864	0.0192604	0.975917	0.317299	0.0766884	1	0.666747	0.537826	0.963284	0.287861	0.128976	0.916681	0.539197	0.138368	0.960975	0.360252	0.142741	0.837999	0.27548	0.123028	0.875355	0.463582	0.229672	0.923743	0.576362	0.214788	0.939533	0.571733
0.663	0.0615896	0.780764	0.449554	0.0669132	1	0.115469	0.0746394	0.718188	0.632547	0.157954	0.981789	0.466424	0.102432	1	0.805831	0.261879	0.874744	0.233214	0.0307	1	0.470226	0.082823	0.964604	0.78338	0.682004	1	0.397029	0.138213	0.975422	0.72751	0.142807	0.863458	0.500863	0.159176	0.959091	0.418627	0.114967	0.826507	0.544582	0.237591	0.993895	0.724749	0.208168	1	0.764992
0.704	0.0644342	0.694456	0.498271	0.0810495	0.986895	0.209375	0.0751213	0.60967	0.676245	0.170783	1	0.649476	0.0981412	0.944985	0.912068	0.293515	0.971096	0.355791	0.043745	0.957382	0.643269	0.0870102	0.884314	0.882608	0.848173	0.994328	0.535591	0.14474	1	0.89001	0.145308	0.747002	0.66174	0.172083	1	0.591156	0.107626	0.775364	0.637825	0.236427	1	0.864865	0.200664	0.927739	0.924874
0.746	0.0666569	0.579511	0.57837	0.102734	0.907124	0.354304	0.0749331	0.495787	0.735039	0.176602	0.956016	0.828592	0.0899065	0.834897	0.981531	0.321357	1	0.510473	0.0577497	0.86677	0.811709	0.0897664	0.771834	0.955781	1.0229	0.947084	0.693931	0.148637	0.980766	0.98693	0.145587	0.642755	0.819846	0.180323	0.950177	0.770717	0.100263	0.715022	0.73962	0.226322	0.921047	0.966737	0.194282	0.751424	1
0.787	0.0675642	0.449419	0.689705	0.133675	0.781562	0.550403	0.0754639	0.382941	0.808638	0.174881	0.852404	0.960676	0.0787417	0.695119	1	0.34478	0.96268	0.686922	0.0705749	0.748437	0.940591	0.0916541	0.642533	0.996362	1.18593	0.861539	0.848885	0.151191	0.916378	1	0.14373	0.563297	0.943314	0.183373	0.828037	0.920224	0.0920224	0.640166	0.841458	0.208233	0.764027	1	0.188159	0.538605	0.966178
0.829	0.0667473	0.325163	0.815434	0.170293	0.63997	0.767981	0.0780579	0.279436	0.888195	0.165766	0.708036	1	0.0662393	0.551751	0.961073	0.362792	0.872035	0.862942	0.0806368	0.621938	1	0.093042	0.511319	1	1.31118	0.746171	0.96259	0.153789	0.799846	0.941853	0.139878	0.509012	1	0.181483	0.668526	1	0.0821566	0.551257	0.929853	0.183637	0.567138	0.948405	0.180145	0.347946	0.832294
0.87	0.0639797	0.223439	0.929958	0.202784	0.506375	0.941955	0.0834121	0.192257	0.958165	0.150974	0.548359	0.938122	0.0541041	0.423601	0.870003	0.372536	0.760517	0.970956	0.0857959	0.502613	0.972676	0.0940119	0.390205	0.965036	1.38013	0.617685	1	0.157639	0.647922	0.837923	0.13416	0.471576	0.97632	0.175455	0.506536	0.986261	0.0703191	0.455039	0.988022	0.153656	0.377034	0.818899	0.169561	0.210174	0.645284
0.912	0.0594442	0.150197	0.999459	0.218771	0.392155	1	0.0913174	0.124767	1	0.132406	0.398596	0.798898	0.0437219	0.319846	0.742917	0.373539	0.645936	1	0.0848938	0.397179	0.871027	0.0944014	0.287028	0.892984	1.38369	0.490534	0.946764	0.162803	0.484041	0.71649	0.126877	0.439322	0.884232	0.166328	0.364927	0.884224	0.0567024	0.361356	1	0.12051	0.22636	0.642724	0.157034	0.122192	0.456091
0.953	0.0536357	0.104082	1	0.211039	0.29868	0.914455	0.10022	0.076292	0.998913	0.112165	0.273191	0.62383	0.0358457	0.241719	0.601212	0.365398	0.538247	0.974544	0.0789668	0.30756	0.722994	0.0939546	0.205333	0.789342	1.32507	0.375792	0.816512	0.168204	0.337428	0.595327	0.118022	0.400732	0.752111	0.155084	0.252709	0.724744	0.0421071	0.27858	0.9563	0.0871698	0.124656	0.457892	0.144595	0.0703987	0.296969
0.994	0.0471845	0.0793706	0.929294	0.182753	0.223139	0.731384	0.108169	0.0438565	0.950241	0.0924739	0.175259	0.455564	0.0306476	0.185676	0.464675	0.348076	0.446198	0.861516	0.0686142	0.235196	0.558226	0.0924172	0.144936	0.663741	1.21901	0.27942	0.645419	0.171966	0.222704	0.483489	0.108378	0.353545	0.613347	0.142531	0.169369	0.547641	0.0278374	0.211021	0.85825	0.056884	0.0643305	0.297151	0.134307	0.0420149	0.181185
1.036	0.0407224	0.0692037	0.805956	0.144098	0.162256	0.524993	0.112963	0.0235204	0.861065	0.0746336	0.105163	0.315588	0.0279051	0.146181	0.346827	0.325492	0.368451	0.69903	0.0569652	0.177792	0.40516	0.089552	0.103055	0.528678	1.08783	0.201944	0.474509	0.172459	0.142699	0.384559	0.0983943	0.2993	0.488313	0.129328	0.110167	0.38485	0.0154829	0.159063	0.72036	0.0323277	0.0321603	0.174611	0.127724	0.0260719	0.104096
1.077	0.0345798	0.0663633	0.657489	0.105466	0.114033	0.350882	0.113032	0.0114859	0.744092	0.0600324	0.0573167	0.209894	0.0272004	0.117724	0.253893	0.301454	0.303429	0.53684	0.0457156	0.133673	0.277066	0.0851978	0.0753141	0.397141	0.949961	0.141479	0.329489	0.168152	0.0922983	0.30138	0.0885342	0.245957	0.383879	0.116034	0.0695774	0.253043	0.00637096	0.120335	0.564623	0.0148158	0.01686	0.0912717	0.125677	0.0168339	0.0570364
1.119	0.0289253	0.064246	0.509538	0.0732249	0.0770485	0.228199	0.107939	0.00482316	0.615969	0.0489344	0.0271222	0.135081	0.028087	0.0959483	0.186309	0.279191	0.250355	0.394993	0.037155	0.100261	0.177564	0.0792359	0.0570965	0.280248	0.81897	0.0950165	0.21947	0.158646	0.0614783	0.235102	0.0792762	0.200705	0.297385	0.103144	0.0427565	0.15567	0.00122472	0.0913841	0.413346	0.00431376	0.0100296	0.0404383	0.128592	0.0112421	0.0307949
1.16	0.0237764	0.0584677	0.378447	0.0495386	0.0495858	0.151266	0.0984276	0.00136249	0.490625	0.0414657	0.0100908	0.0844202	0.0301507	0.0780789	0.140958	0.261438	0.205322	0.282779	0.0321493	0.0753165	0.107223	0.071682	0.0446592	0.185283	0.703028	0.0603576	0.143827	0.144387	0.0418449	0.185589	0.0706947	0.164859	0.225797	0.0909763	0.0258197	0.0887124	0	0.0689046	0.282742	0	0.00679004	0.0136914	0.134617	0.00835008	0.0176197
1.202	0.0191172	0.048244	0.271083	0.0337627	0.0295456	0.106045	0.0855661	0	0.377201	0.0371632	0.00206434	0.0506934	0.0328991	0.0628487	0.113031	0.248663	0.166582	0.200391	0.0312797	0.0565426	0.0590901	0.0627148	0.0357378	0.115076	0.605338	0.0351331	0.095246	0.126039	0.0276984	0.15052	0.0626671	0.136204	0.16583	0.0795905	0.0157055	0.0456204	0.0020169	0.0504607	0.180406	0.000419411	0.00467205	0.00253887	0.140847	0.00793638	0.0115389
1.243	0.0150963	0.0353805	0.188949	0.0236406	0.0149964	0.0793618	0.0708104	0.000481666	0.283003	0.0348876	0	0.0289373	0.0357844	0.0499335	0.097301	0.239939	0.132994	0.141397	0.0340663	0.0422173	0.0289291	0.0527046	0.0297098	0.0683012	0.525012	0.017562	0.0657306	0.104928	0.0166148	0.126623	0.0547754	0.111243	0.11717	0.068763	0.0100196	0.0199899	0.00631385	0.0346909	0.106676	0.00402896	0.00291167	0	0.144721	0.00996201	0.00887367
1.284	0.0116368	0.022894	0.129243	0.016704	0.00534922	0.0623976	0.0553827	0.00260426	0.210338	0.0338482	0.00140791	0.0150661	0.0382389	0.039399	0.0889113	0.233087	0.103189	0.098398	0.0392861	0.0312872	0.0117484	0.0421345	0.0271314	0.0407939	0.45923	0.00640565	0.0490054	0.0822707	0.00808858	0.109377	0.0464576	0.087583	0.079979	0.0580413	0.00693727	0.00647837	0.0119603	0.0212757	0.057744	0.00934073	0.00144146	0.00132465	0.145306	0.013921	0.00740991
1.326	0.00867173	0.0132824	0.0879473	0.0111299	0.000439937	0.0498083	0.0405275	0.0061034	0.159194	0.0325991	0.00436366	0.0066492	0.0398384	0.0311834	0.0839532	0.226424	0.0777143	0.0672613	0.0452455	0.0226385	0.00317369	0.0315355	0.0288	0.0266274	0.403836	0.00085673	0.0403945	0.0598935	0.0026543	0.0957494	0.0373322	0.0652046	0.0534293	0.0469417	0.00516907	0.000883792	0.0184672	0.0105669	0.0283578	0.0151675	0.000414739	0.00335555	0.144599	0.0190713	0.00637367
1.367	0.00605716	0.00719363	0.0610051	0.00646874	0	0.0394727	0.0271742	0.0103606	0.128102	0.0307972	0.00801436	0.00209171	0.0404818	0.0249397	0.079794	0.218554	0.0567273	0.0442273	0.0499548	0.0154846	0	0.0214839	0.0348816	0.0197375	0.354836	0	0.0362733	0.0390286	0.000218188	0.0842289	0.0274565	0.0455705	0.0358587	0.035212	0.0039058	0	0.0255451	0.003243	0.0133261	0.0206134	0	0.0045764	0.145077	0.0245189	0.00574895
1.409	0.00369296	0.00384947	0.0443413	0.00313609	0.00288415	0.0310843	0.0158299	0.0145621	0.113213	0.0282449	0.011571	0.000188934	0.0404495	0.0200869	0.0750875	0.208359	0.0403238	0.0264817	0.0519872	0.0095247	7.07179e-05	0.0125612	0.0443795	0.0149212	0.309563	0.00289458	0.0346082	0.0213166	0	0.0753017	0.0174389	0.0298914	0.0248375	0.0230302	0.00275794	0.00146308	0.0332019	0	0.00813717	0.0250934	0.000276455	0.00464565	0.14803	0.0293604	0.00599203
1.45	0.00165866	0.00190525	0.034573	0.00124682	0.00697822	0.0248288	0.00678522	0.0180435	0.108916	0.0252315	0.0148069	0	0.0403615	0.015939	0.0695024	0.195787	0.0284025	0.0131657	0.0517482	0.00437374	0.0016067	0.00526545	0.0552789	0.00879483	0.267185	0.00821195	0.034135	0.0079888	0.000470175	0.0698808	0.00806965	0.0181803	0.0176999	0.0110092	0.00167284	0.0036327	0.0414234	0.00144956	0.00911549	0.0285585	0.00110655	0.00376345	0.153021	0.032892	0.00731918
1.492	0	0	0.0288515	0	0.00977675	0.0206142	0	0.020573	0.109863	0.0222436	0.0181018	0.000908334	0.0409089	0.011978	0.0632997	0.180794	0.0202116	0.0036275	0.050467	0	0.00366923	0	0.0648645	0	0.228435	0.0140638	0.0340639	0	0.000246186	0.0683168	0	0.00950793	0.0122086	0	0.000811171	0.00553822	0.0502116	0.00806934	0.0134959	0.0313569	0.00221992	0.00241455	0.159047	0.0346385	0.0098606
[truncated: 5 more columns]

## Sheet: BFA graph
																																																	ARF3
X	Golgi4_green	Golgi4_red	Golgi4_blue	Golgi5_green	Golgi5_red	Golgi5_blue	Golgi6_green	Golgi6_red	Golgi6_blue	Golgi5_green	Golgi5_red	Golgi5_blue	Golgi6_green	Golgi6_red	Golgi6_blue	Golgi7_green	Golgi7_red	Golgi7_blue	Golgi8_green	Golgi8_red	Golgi8_blue	Golgi4_green	Golgi4_red	Golgi4_blue	Golgi5_green	Golgi5_red	Golgi5_blue	Golgi6_green	Golgi6_red	Golgi6_blue	Golgi4_green	Golgi4_red	Golgi4_blue	Golgi5_green	Golgi5_red	Golgi5_blue	Golgi6_green	Golgi6_red	Golgi6_blue	Golgi3_green	Golgi3_red	Golgi3_blue	Golgi4_green	Golgi4_red	Golgi4_blue				mean
0	4840.79	7068.06	4392.63	5535.86	4865.86	4335.85	4339.81	7607.14	4357.02	7719.4	4315.37	4856.25	7900.67	4296.7	4983.88	6016.03	3906.01	5040.27	10786.5	4401.82	4936.73	9622.62	1298.76	1147.32	4204.18	1845.97	1564.94	5446.58	2582.45	983.392	10276.2	4001.26	6395.21	11188.7	3859.16	5697.15	11320.3	4428.74	5846.21	7524.64	2577.61	7786.37	7108.61	2394.64	7672.91			0	0.223454
0.041	5115.09	8460.98	4509.62	5518.84	4882.39	4285.98	4329.41	9068.27	4425.03	7938.51	4591.81	4968.58	7871.73	4409.6	5059.83	5611.95	3827.71	5009.86	10776.2	4453.86	4958.14	9587.52	1294.44	1256.92	4326.08	2112.91	1671.79	5540.42	2491.14	972.228	10104.9	4020.97	6563.03	11000.2	3862.53	5717.64	11477.3	4991.63	6003.97	7780.2	2585.32	7810.94	6502.51	2371.06	7655.21			1	0.226409
0.083	5375.21	10179.3	4684.66	5472.68	4844.6	4224.02	4333.29	11082.1	4518.5	8172.86	5090.07	5119.12	7861.97	4601.34	5143.63	5285.65	3762.4	4979.68	10724	4522.2	4998.47	9520.12	1310.2	1329.52	4494.84	2417.62	1755.2	5607.01	2407.49	977.481	9975.48	4041.24	6783.86	10860.7	3909.74	5760.57	11638	5934.54	6226.18	8068.65	2633.8	7830.67	5938.92	2398.86	7644.8			2	0.22953
0.124	5595.49	12271.8	4948.8	5406.28	4755.86	4183.52	4353.82	13707	4645.83	8396.9	5850.75	5296.81	7885.31	4888.19	5221.3	5063.33	3726.62	4956.76	10651.1	4619.66	5041.89	9439.11	1362.9	1359.77	4694.05	2738.15	1815.38	5655.4	2395.15	1000.06	9921.79	4097.83	7018.55	10769.2	4008.59	5813.8	11791.5	7410.38	6521.88	8357.43	2750.39	7839.79	5474.02	2487.12	7627.96			3	0.234268
0.166	5763.26	14836.9	5348.26	5342.75	4663.96	4196.68	4392.42	16865.6	4816.05	8596.74	6937.29	5487.69	7954.21	5278.35	5287.9	4983.45	3747.87	4946.05	10568.2	4755.44	5068.34	9364.27	1473.14	1353.61	4905.91	3064.94	1865.54	5698.3	2494.09	1044.21	9958.49	4241.45	7217.07	10728.5	4158.76	5860.09	11923.3	9588.32	6898.72	8638.04	2970.65	7839.27	5165.95	2646.47	7587.5			4	0.242428
0.207	5881.72	17982.4	5939	5305.58	4652.37	4279.81	4444.18	20288.4	5036.27	8768.42	8317.23	5670.53	8077.88	5775.96	5359.53	5068.62	3854.6	4947.71	10496.8	4957.94	5063.96	9315.11	1664.58	1326.36	5114.95	3406.01	1929.79	5751.19	2705.55	1109.24	10080.6	4535.58	7344.89	10743	4355.92	5880.84	12016.4	12607	7362.06	8932.76	3332.09	7839.6	5060.78	2894.8	7516.68			5	0.256239
0.249	5972.71	21695.3	6772.17	5299.48	4815.28	4421.73	4500.78	23526.1	5311.89	8927.14	9994.17	5818.98	8259.1	6389.76	5479.62	5315.23	4098.78	4959.65	10436.5	5265.34	5023.79	9309.02	1961.35	1299.81	5310.48	3804.15	2037.64	5822.63	3011.36	1196.22	10271.2	5063.15	7391.58	10818.6	4604.39	5863.88	12057.1	16487.6	7914.92	9272.7	3873.34	7867.91	5191.83	3249.42	7433.82			6	0.277044
0.29	6054.65	25774.3	7891.26	5304.3	5230.43	4584.28	4557.78	26263.1	5643.04	9089.42	11896.8	5918.66	8493.45	7146.12	5717.96	5715.91	4550.62	4982.24	10385.3	5730.95	4953.62	9359.66	2384.33	1299.29	5489.51	4338.53	2213.64	5912.28	3433.66	1301.15	10511.6	5938.83	7390.42	10963.3	4933.58	5813.24	12039.1	21029.9	8556.58	9691.55	4642.05	7969.58	5605.48	3749.55	7388.08			7	0.30577
0.331	6128.89	29708.5	9292.33	5288.8	5933.18	4717.26	4613.44	28375.4	6026.76	9261.09	13902.2	5979.99	8769.35	8097.23	6160.82	6248.81	5295.76	5014.11	10334.6	6416.26	4882.95	9475.57	2944.16	1349.83	5658.39	5122.17	2479.27	6016.41	4053.31	1434.37	10788.4	7310.88	7402.62	11187.8	5415.25	5754.48	11965.7	25757.2	9284.28	10213.5	5669.82	8203.85	6298.84	4460.26	7469.77			8	0.341783
0.373	6180.46	32853.4	10916.4	5247.83	6904.72	4778.77	4668.65	29918.7	6453.97	9470.84	15976.8	6053.48	9069.25	9317.74	6897.27	6874.47	6475.42	5077.69	10276.8	7389.67	4855.35	9657.81	3634.17	1474.22	5831.19	6242.39	2840.17	6137.48	5014.06	1632.68	11085.3	9347.07	7511.18	11504.1	6170.85	5738.55	11847.6	29992.5	10094.7	10845.3	6995.74	8639.34	7238.54	5489.66	7812.74			9	0.38406
0.414	6192.51	34706.2	12616.6	5214.07	8081.2	4759.04	4723.43	31034.8	6905.46	9730.17	18056.3	6268.11	9374	10882.3	8005.89	7569.39	8282.66	5218.2	10222.7	8695.04	4946.09	9899.7	4422.51	1690.61	6037.57	7745.19	3310.05	6281.43	6460.47	1991.5	11386.2	12120.4	7806.07	11921.9	7366.52	5841.22	11698.6	33080.1	10987.1	11574.7	8620.15	9343.38	8336.84	7022.55	8592.89			10	0.431569
0.456	6164.61	35085.4	14163.6	5242.21	9383.09	4694.87	4776.41	31652.5	7355.01	10067.6	20207.7	6792.6	9665.28	12823.7	9539.46	8326.57	10926.7	5500.73	10195.3	10349.6	5251.09	10186.4	5248.38	2008.36	6320.07	9587.18	3920.52	6454.23	8419.53	2657.74	11686.5	15452.2	8389.43	12442.9	9192.48	6161.46	11530.6	34655.4	11969.1	12382.3	10504	10388.9	9438.65	9321.55	10063.5			11	0.483715
0.497	6123.28	34396.4	15354.2	5372.78	10751.7	4669.76	4826.45	31597.6	7774.51	10516.4	22552.4	7894.27	9928.07	15073	11509.8	9137.51	14671.6	6029.88	10213.6	12224	5875.83	10496.2	6023.92	2425.64	6729.04	11624.3	4742.8	6652.92	10777.3	3841.18	11985.8	18762.8	9381.24	13056.2	11807.6	6823.24	11353.6	34783.7	13062.5	13234.3	12583.3	11851.3	10371.4	12599.7	12498.2			12	0.539757
0.539	6101.48	33114.9	16098.6	5601.53	12144.4	4809.13	4874.11	30711.8	8129.23	11067.4	25148.1	9874.99	10149.3	17408.9	13876.6	10014.5	19684	6954.74	10297.2	14173.3	6954.93	10802.9	6650.05	2926.76	7315.38	13607.8	5885.38	6867.6	13245.1	5755.17	12280.8	21200.7	10913.2	13737.3	15228.8	7978.87	11176.4	33878.5	14306.8	14085.4	14752.1	13798.7	10994.6	16820.5	16229.3			13	0.59825
0.58	6123.33	31754.8	16500	5883.51	13476.8	5285.13	4920.85	29062.2	8419.05	11702.3	27910.1	13108.2	10314.1	19453.8	16538	10965.1	25728.7	8489.04	10454	15836.2	8628.15	11080.3	7038.28	3481.91	8130.45	15280	7507.37	7080.38	15416.8	8586.1	12569	22084.1	13141	14448	19177.9	9804.83	11008	32461.7	15758.4	14850.9	16893.2	16268.2	11252.4	21521	21478.9			14	0.656879
0.621	6191.4	30366.8	16863	6173.69	14550	6338.1	4961.47	26835.2	8665.07	12354.7	30531	17945.4	10404.2	20762.7	19325	11944.9	32213.5	10846.9	10673.7	16915.1	10944.5	11308.1	7133.02	4049.83	9203.52	16468.4	9795.36	7274.64	17065.8	12175.9	12818.6	21378.4	16155.3	15138.6	22991.7	12468.4	10855.6	30926.3	17477.9	15431.8	18792.8	19202.2	11216	25242.5	28012.5			15	0.711832
0.663	6289	28583.1	17584.1	6484.16	15115.4	8314.74	4987.16	24193.3	8915.74	12935	32417	24464.7	10401.2	20994.9	21995.7	12934.9	38082.2	14316.4	10957.9	17225.1	13909.3	11477.8	6926.35	4583.85	10543.7	17034.3	12916.6	7431.53	18058.1	16088.7	13007.6	19615	19964.8	15752.3	25756.3	16039.3	10720.9	29414.5	19510.3	15724.4	20046.8	22384.3	11026.2	26714.5	34984.1			16	0.760247
0.704	6389.68	26023.4	19013.6	6902.66	14977.2	11674.5	4994.82	21321.1	9230.67	13358.6	32949.3	32228.3	10294.9	20076.3	24238.4	13895.5	41866.4	19241.4	11281.9	16676.5	17264	11593.6	6457.57	5038.18	12088.4	16946.9	16878.3	7542.39	18473.4	19465.2	13114	17509.2	24323.3	16234.4	26690.3	20343.2	10598.3	27831.8	21849.8	15681.4	20156	25388.9	10811.2	24955.5	40751.6			17	0.799654
0.746	6468.34	22614.3	21363.9	7544.63	14135.8	16859.7	4991.83	18306.7	9654.39	13550.7	31663.8	39824.9	10090.7	18238	25704.9	14740.9	43001.6	25456.4	11629.8	15509.9	20529.6	11669.9	5800.85	5373.21	13712.5	16218.7	21405.5	7608.59	18148.4	21479.1	13125.9	15624.1	28606.8	16542.1	25552.8	24822.5	10475.3	25964.4	24403.9	15308	18744.6	27573.5	10628.3	20663.3	43461.6			18	0.828712
0.787	6500.45	18755.9	24630.9	8460.63	12811.5	23875.7	5000.26	15319.9	10184.8	13493.9	28635.8	45426.8	9813.95	15904	26094.8	15452.1	41535.8	32546	11948.4	13986.5	23028.2	11722.1	5045.92	5559.01	15227.9	14900.2	25835.9	7651.97	17060.7	21750.7	13046.9	14187.3	31951.8	16656	22764.2	28552.1	10337.6	23647.8	26959.2	14639.7	15937.6	28286.8	10452.8	15482.6	42241.6			19	0.846238
0.829	6471.54	15070.6	28320.2	9544.73	11318.2	31660.2	5041.45	12580.2	10758.2	13192.9	24416.7	47094.6	9504.02	13510	25273	15999	37975.8	39618.3	12198.3	12357.9	24179.9	11760.5	4279.81	5575.66	16392.2	13122	29086.9	7696.09	15092	20542.4	12882.9	13205.6	33487.6	16585.4	19122.4	30542.2	10172.8	20896.3	29177.1	13730.9	12418	27180.4	10223.2	10841.3	37411.9			20	0.850406
0.87	6373.59	12053.6	31680.7	10506.6	9909.15	37884.6	5126.47	10272.7	11262.4	12704.5	19750.1	44470.3	9203.19	11370.1	23350.4	16294.9	33595.9	43958.2	12326.5	10821.7	23650.2	11787.3	3572.68	5415.58	17033.2	11141.6	30156.5	7761.47	12525.5	18382.9	12639.5	12528.7	32846	16360.3	15424	30199.5	9975.06	17918.6	30636.6	12623.1	9019.62	24403.2	9919.89	7487.43	30665.8			21	0.837968
0.912	6213.07	9881.38	33720.1	10979.9	8704.48	39961.3	5252.01	8486.37	11563.9	12091.4	15373.4	38565.5	8945.82	9637.56	20667.5	16325.3	29095.7	45125.2	12304.1	9464.36	21679.6	11798.1	2970.27	5085.68	17066.2	9181.77	28634.4	7849.19	9756.89	15859.8	12329.4	11945.4	30351.1	16019.5	12190.9	27654.1	9747.58	15019.4	30937.1	11398.3	6326.11	20625.3	9560.91	5345.64	23840.9			22	0.806714
0.953	6007.49	8513.69	33736	10751	7718.6	36900.7	5393.38	7203.31	11556.1	11423	11708.4	31140.6	8750.57	8332.98	17676	16078.1	24866.2	44102.4	12156.8	8310.6	18809.7	11785.7	2493.29	4611.15	16521.3	7413.22	24910.3	7940.93	7280.06	13342.2	11952.4	11247.6	26771.7	15599.5	9628.81	23675.7	9503.75	12457.7	29840.6	10166.4	4508.02	16661.7	9204.43	4084.81	18100.8			23	0.757678
0.994	5779.16	7780.78	31661.2	9913.59	6921.87	30350.9	5519.61	6344.79	11205.3	10772.9	8846.37	24004.2	8621.71	7397.16	14793.6	15552.1	21251	39561	11899.7	7378.97	15615.3	11743.2	2140.66	4036.07	15535.5	5927.82	20018.5	8004.81	5341.94	11018.4	11541.9	10394.3	23012.2	15130.8	7726.06	19257.7	9265.37	10366.9	27380.5	9047.39	3429.63	13214.8	8909.6	3393.85	13924.1			24	0.69516
1.036	5550.46	7479.24	28042.1	8769.23	6279.73	22966.6	5595.74	5806.52	10562.7	10183.8	6797.84	18067.5	8553.73	6737.67	12305.7	14866.4	18197.5	33032.5	11610.3	6639.95	12647.9	11664	1896.14	3417.67	14316.1	4733.67	15131.9	8013.19	3990.36	8962.75	11116.9	9413.45	19624.8	14637.7	6374.4	15196.7	9058.97	8758.97	23920.7	8140.06	2854.54	10587	8720.96	3005.74	11143.2			25	0.62756
1.077	5333.05	7395	23685.5	7625.51	5771.13	16737.3	5596.83	5487.99	9719.64	9701.65	5399.53	13584.9	8536.25	6262.48	10343.8	14136.6	15643.8	26515.8	11330.9	6071.96	10164.5	11543.5	1734.17	2815.42	13034.5	3801.7	10985.6	7940.04	3138.91	7234.43	10697.1	8448.85	16795.4	14141.2	5447.69	11908.7	8906.75	7560.43	20013.1	7493	2581.03	8799.89	8662.31	2780.85	9445.59			26	0.561374
1.119	5132.93	7332.2	19344.2	6671.02	5381.06	12348	5515.96	5311.64	8796.26	9335.2	4517.1	10411.9	8558.23	5898.87	8917.03	13460.6	13559.3	20816.5	11118.2	5641.81	8235.48	11378.6	1627.8	2280.21	11816.9	3085.56	7839.94	7778.58	2618.24	5857.27	10303	7630.57	14452.1	13659.8	4835.34	9479.61	8820.78	6664.49	16217.4	7104.95	2458.93	7709.81	8745.83	2644.73	8498.96			27	0.501798
1.16	4950.69	7160.83	15497.5	5969.78	5091.41	9595.49	5364.92	5220.04	7892.92	9088.58	4019.36	8263.31	8609.39	5600.48	7959.62	12921.6	11790.6	16307.9	10993.9	5320.67	6871.78	11169.6	1555.19	1845.4	10739.2	2551.36	5677.17	7536.4	2286.56	4828.47	9937.68	6982.37	12512.6	13205.4	4448.65	7809.29	8800.32	5968.82	12940.5	6945.56	2401.02	7136.24	8918.49	2574.33	8023.69			28	0.450798
1.202	4785.79	6857.61	12347.1	5502.74	4880.05	7977.59	5160.68	5183.97	7075.48	8946.51	3784.79	6832.9	8677.52	5346.16	7370.06	12533.6	10269.1	12997.6	10972.3	5078.97	5938.63	10921.5	1503.1	1523.95	9831.08	2162.56	4288.18	7224.75	2047.58	4099.79	9595.94	6464.22	10887.9	12780.2	4217.73	6734.32	8834.01	5398.03	10372.7	6961.06	2363.16	6897.09	9097.02	2564.26	7804.33			29	0.407796
1.243	4643.48	6476.09	9937.02	5203.07	4726.6	7022.92	4926.36	5196.72	6396.6	8871.38	3724.46	5910.19	8749.05	5130.5	7037.99	12268.8	8949.94	10627.2	11041.5	4894.55	5353.91	10644.6	1467.9	1309.79	9084.41	1891.73	3444.28	6866.19	1860.33	3603.26	9259.98	6012.86	9569.62	12375.9	4087.92	6094.94	8905.8	4910	8522.81	7094.43	2331.69	6842.64	9208.04	2613.57	7708.19			30	0.370693
1.284	4521.04	6105.76	8185.06	4997.72	4624.85	6415.98	4681.37	5252.9	5872.91	8837.05	3765.61	5321.89	8809.9	4954.59	6860.87	12060.7	7779.38	8899.6	11171.2	4753.83	5020.83	10352.2	1452.85	1183.84	8472.94	1719.78	2966.08	6481.36	1716.3	3244.91	8905.88	5585.01	8562.03	11975.5	4017.55	5757.89	9000.12	4494.83	7295.06	7290.7	2305.4	6871.05	9224.81	2709.95	7655.39			31	0.336606
1.326	4416.1	5820.69	6973.3	4832.7	4573.07	5965.56	4445.47	5345.52	5504.33	8795.81	3851.99	4964.91	8849.55	4817.41	6756.2	11858.4	6778.85	7648.55	11319.2	4642.49	4854.59	10059	1462.59	1118.98	7958.03	1634.25	2719.88	6101.29	1624.49	2961.75	8517.41	5180.35	7842.74	11561	3977.18	5618.32	9108.83	4163.42	6557.73	7505.99	2287.05	6914.6	9204.56	2835.32	7618			32	0.303853
1.367	4323.57	5640.11	6182.73	4694.7	4568.43	5595.77	4233.43	5458.2	5280.24	8736.31	3958.68	4771.62	8865.5	4713.15	6668.4	11619.4	5954.58	6723.06	11436.2	4550.39	4793.06	9780.93	1498.1	1087.43	7502.54	1621.05	2602.05	5746.9	1583.34	2722.37	8096.99	4825.31	7366.71	11122.9	3948.33	5596.28	9227.07	3936.77	6180.57	7707.22	2279.64	6940.78	9218.25	2967.93	7595.47			33	0.271754
1.409	4239.89	5540.93	5693.75	4596.04	4598.85	5295.65	4053.28	5569.41	5172.94	8652.03	4062.62	4690.92	8864.7	4632.12	6569.04	11309.9	5310.34	6010.06	11486.7	4473.66	4794.43	9534.1	1553.55	1065.38	7081.71	1665.66	2554.44	5446.07	1579.65	2536.88	7670.53	4541.78	7068.12	10668	3922.13	5632.78	9354.98	3836.41	6050.38	7872.75	2284.58	6942.27	9302.88	3085.79	7604.24			34	0.240932
1.45	4167.89	5483.26	5407.12	4540.11	4642.03	5071.85	3909.65	5661.56	5141.97	8552.53	4157.19	4682.91	8862.51	4562.85	6451.13	10928.2	4842.13	5475.03	11480.7	4407.35	4824.21	9332.27	1617.19	1037.33	6687.8	1747.62	2540.91	5219.7	1587.59	2424.24	7271.67	4330.01	6874.74	10219	3897.35	5686.9	9492.33	3881.27	6074.92	8000.78	2299.42	6923.35	9445.9	3171.76	7652.11			35	0.213707
1.492	4109.19	5426.76	5239.23	4503.2	4671.55	4921.06	3801.91	5728.51	5148.8	8453.87	4253.48	4721.43	8876.08	4496.71	6320.19	10472.9	4520.43	5091.8	11448.9	4351.04	4864.2	9186.61	1673.16	997.065	6327.59	1837.82	2538.88	5084.01	1583.81	2391.74	6928.14	4173.19	6725.97	9807.91	3877.68	5734.43	9639.14	4086.13	6184.83	8104.18	2319.32	6894.42	9618.58	3214.28	7743.79			36	0.192523
正規化	(X-Xmin)/(Xmax-Xmin)
Max	6500.45	35085.4	33736	10979.9	15115.4	39961.3	5596.83	31652.5	11563.9	13550.7	32949.3	47094.6	10404.2	20994.9	26094.8	16325.3	43001.6	45125.2	12326.5	17225.1	24179.9	11798.1	7133.02	5575.66	17066.2	17034.3	30156.5	8013.19	18473.4	21750.7	13125.9	22084.1	33487.6	16656	26690.3	30542.2	12057.1	34783.7	30937.1	15724.4	20156	28286.8	11252.4	26714.5	43461.6
Min	4109.19	5426.76	4392.63	4503.2	4568.43	4183.52	3801.91	5183.97	4357.02	7719.4	3724.46	4682.91	7861.97	4296.7	4983.88	4983.45	3726.62	4946.05	10195.3	4351.04	4793.06	9186.61	1294.44	997.065	4204.18	1621.05	1564.94	5084.01	1579.65	972.228	6928.14	4001.26	6395.21	9807.91	3859.16	5596.28	8800.32	3836.41	5846.21	6945.56	2279.64	6842.64	5060.78	2371.06	7388.08
0	0.305949	0.05534	0	0.159443	0.0282006	0.00425758	0.29968	0.0915489	0	0	0.0202196	0.00408708	0.0152244	0	0	0.0910414	0.00456762	0.0023452	0.277423	0.00394466	0.00741068	0.16696	0.00074042	0.0328166	0	0.0145931	0	0.123779	0.0593596	0.000537288	0.540203	0	0	0.20163	0	0.00404347	0.773772	0.0191402	0	0.0659631	0.0166687	0.0440084	0.330743	0.000968473	0.00789584
0.041	0.420656	0.102305	0.00398687	0.156815	0.0297674	0.00286356	0.293887	0.146752	0.00943662	0.0375745	0.0296784	0.00673559	0.00383992	0.00676126	0.00359776	0.0554139	0.00257388	0.00158831	0.272551	0.00798688	0.00851493	0.153519	0	0.0567542	0.00947752	0.0319115	0.00373697	0.155815	0.0539545	0	0.512569	0.00108988	0.00619441	0.174112	0.000147649	0.00486496	0.821973	0.0373288	0.00628786	0.0950738	0.0171002	0.0451546	0.232852	0	0.00740495
0.083	0.529434	0.160243	0.00995204	0.149688	0.0261847	0.0011319	0.296048	0.222834	0.0224057	0.0777627	0.0467277	0.010285	0	0.0182439	0.00756752	0.0266449	0.000911064	0.000837026	0.248053	0.0132954	0.0105953	0.127708	0.00270015	0.0726115	0.0225985	0.0516812	0.00665461	0.178549	0.0490027	0.00025281	0.491681	0.002211	0.0143452	0.15373	0.00221552	0.00658589	0.871292	0.0677971	0.015144	0.127931	0.0198121	0.0460744	0.141827	0.00114215	0.00711635
0.124	0.621555	0.230793	0.0189539	0.139435	0.0177715	0	0.307488	0.322005	0.0400736	0.116183	0.0727565	0.0144749	0.00918442	0.0354226	0.0112464	0.00704251	0	0.000266606	0.213887	0.0208651	0.0128348	0.096689	0.0117256	0.0792166	0.0380867	0.0724769	0.00875932	0.195067	0.0482727	0.00133947	0.483019	0.00534038	0.023008	0.140372	0.00654487	0.00871982	0.918436	0.115486	0.0269289	0.160826	0.0263341	0.0464999	0.0667421	0.0047676	0.00664977
0.166	0.691714	0.317281	0.0325671	0.129627	0.00905796	0.000367602	0.328989	0.441342	0.0636916	0.150453	0.109935	0.0189754	0.0362857	0.0587875	0.0144015	0	0.000541159	0	0.174981	0.0314119	0.014199	0.0680311	0.0306063	0.0778725	0.054558	0.0936785	0.0105137	0.209715	0.0541293	0.00346432	0.48894	0.0132826	0.0303355	0.134433	0.0131223	0.0105752	0.958917	0.185862	0.0419479	0.19279	0.038655	0.0464757	0.0169861	0.0113135	0.00552809
0.207	0.741253	0.423339	0.0526993	0.123888	0.00795907	0.00269119	0.357825	0.570654	0.0942484	0.179893	0.157153	0.0232865	0.084931	0.0885876	0.0177946	0.00750919	0.00325851	4.14394e-05	0.141458	0.0471414	0.0139732	0.049207	0.0633951	0.0719196	0.0708112	0.115807	0.0127609	0.22777	0.066646	0.00659415	0.508636	0.0295485	0.0350533	0.136549	0.021758	0.0114071	0.987489	0.283403	0.0604145	0.226362	0.058874	0.0464909	0	0.0215148	0.00356483
0.249	0.779303	0.548528	0.081093	0.122947	0.0234046	0.00665784	0.389361	0.692978	0.132492	0.207113	0.214534	0.0267866	0.156215	0.125346	0.0234829	0.0292529	0.00947576	0.000338509	0.113185	0.0710187	0.0119014	0.0468728	0.114224	0.0661215	0.0860129	0.141638	0.016533	0.252159	0.0847483	0.0107801	0.539399	0.0587233	0.0367768	0.147592	0.0326409	0.0107274	1	0.408797	0.0824489	0.265084	0.0891517	0.0478111	0.0211654	0.036082	0.00126783
0.29	0.813569	0.686059	0.119231	0.12369	0.0627671	0.0112013	0.421118	0.796383	0.178442	0.234942	0.279638	0.0291371	0.248399	0.170642	0.034773	0.0645805	0.0209804	0.000900865	0.0891412	0.107185	0.00828199	0.0662655	0.186671	0.0660084	0.0999323	0.176308	0.0226884	0.282764	0.109746	0.0158301	0.578191	0.10715	0.036734	0.168722	0.0470593	0.00869721	0.99447	0.555574	0.108022	0.312795	0.132153	0.0525522	0.0879737	0.0566266	0
0.331	0.844615	0.818709	0.166978	0.121297	0.129398	0.0149181	0.45213	0.87619	0.231686	0.264382	0.348257	0.030583	0.356924	0.227601	0.0557508	0.111566	0.0399527	0.00169406	0.0653444	0.160417	0.00463654	0.110649	0.282556	0.0770467	0.113062	0.22715	0.031979	0.318313	0.146425	0.0222413	0.622843	0.183025	0.0371843	0.201494	0.0681563	0.00634184	0.971922	0.708327	0.137025	0.372247	0.189647	0.0634768	0.199958	0.0858219	0.00226454
0.373	0.866184	0.924743	0.222327	0.114971	0.221513	0.0166373	0.482885	0.934495	0.290962	0.300351	0.419246	0.0323158	0.47489	0.300693	0.0906355	0.16673	0.0699885	0.00327635	0.038256	0.236026	0.00321295	0.180435	0.400737	0.104214	0.126497	0.299829	0.0446017	0.359645	0.203295	0.0317855	0.67075	0.29563	0.0411914	0.247683	0.101252	0.00570318	0.935679	0.845183	0.169323	0.444221	0.263818	0.0837851	0.351728	0.128108	0.011772
0.414	0.87122	0.987217	0.280266	0.109758	0.33306	0.0160857	0.513403	0.976661	0.353609	0.344823	0.4904	0.0373765	0.594766	0.394387	0.14315	0.228	0.116004	0.00677346	0.0128605	0.337422	0.00789322	0.273058	0.535759	0.151475	0.142543	0.397329	0.0610358	0.40879	0.288914	0.0490545	0.719302	0.449	0.052076	0.308698	0.153622	0.00981872	0.889903	0.944951	0.20489	0.527299	0.354688	0.116616	0.529115	0.191078	0.0333985
0.456	0.859556	1	0.332988	0.114103	0.456498	0.0142921	0.542924	1	0.415987	0.402687	0.564017	0.049743	0.709339	0.51065	0.215793	0.29476	0.183325	0.0138052	0	0.465944	0.0236257	0.382852	0.677209	0.220874	0.164507	0.516836	0.0823871	0.467784	0.404877	0.0811186	0.767747	0.633251	0.0736083	0.384775	0.233598	0.0226564	0.83833	0.995855	0.24403	0.619298	0.46007	0.165372	0.707068	0.285518	0.0741642
0.497	0.842269	0.97677	0.373563	0.134264	0.586265	0.0135903	0.570802	0.997926	0.474195	0.479658	0.644246	0.0757186	0.812711	0.645354	0.309125	0.36626	0.278676	0.026975	0.00859153	0.611537	0.0558504	0.501466	0.810041	0.31201	0.196304	0.649005	0.111147	0.535613	0.544444	0.138074	0.816034	0.816328	0.110217	0.47433	0.34814	0.0491849	0.783986	1	0.287606	0.716353	0.576388	0.233568	0.857709	0.420178	0.14166
0.539	0.833152	0.933563	0.39893	0.169582	0.718309	0.017486	0.597352	0.964458	0.523414	0.574145	0.733065	0.122421	0.899739	0.785246	0.421238	0.44358	0.406298	0.0499935	0.0478193	0.76295	0.111512	0.618906	0.917281	0.42146	0.241891	0.777688	0.151109	0.608905	0.690518	0.230188	0.863644	0.951146	0.166762	0.573795	0.497988	0.0955103	0.729572	0.97075	0.337199	0.813299	0.697709	0.324382	0.95837	0.593564	0.245088
0.58	0.842292	0.887703	0.41261	0.21312	0.844642	0.0307902	0.623392	0.902136	0.563628	0.683018	0.827574	0.198655	0.964546	0.90771	0.547308	0.527395	0.560206	0.08818	0.121401	0.892116	0.197819	0.725122	0.983775	0.54271	0.305261	0.88618	0.207838	0.681547	0.81907	0.366432	0.910147	1	0.248991	0.677576	0.670955	0.168707	0.677874	0.924971	0.39505	0.900493	0.817479	0.43954	1	0.786655	0.390614
0.621	0.870755	0.840905	0.424982	0.257923	0.946394	0.060221	0.646021	0.817998	0.597764	0.794903	0.917254	0.312708	1	0.986095	0.679324	0.613786	0.725318	0.146864	0.224491	0.975917	0.317299	0.812365	1	0.666747	0.388691	0.963284	0.287861	0.747864	0.916681	0.539197	0.950412	0.960975	0.360252	0.778418	0.837999	0.27548	0.631071	0.875355	0.463582	0.966668	0.923743	0.576362	0.994119	0.939533	0.571733
0.663	0.911571	0.780764	0.449554	0.30586	1	0.115469	0.660339	0.718188	0.632547	0.894406	0.981789	0.466424	0.998824	1	0.805831	0.701074	0.874744	0.233214	0.357826	1	0.470226	0.877349	0.964604	0.78338	0.492889	1	0.397029	0.801425	0.975422	0.72751	0.980904	0.863458	0.500863	0.868042	0.959091	0.418627	0.589724	0.826507	0.544582	1	0.993895	0.724749	0.963478	1	0.764992
0.704	0.953674	0.694456	0.498271	0.370477	0.986895	0.209375	0.664602	0.60967	0.676245	0.96705	1	0.649476	0.956986	0.944985	0.912068	0.785767	0.971096	0.355791	0.509873	0.957382	0.643269	0.921704	0.884314	0.882608	0.612981	0.994328	0.535591	0.839272	1	0.89001	0.998078	0.747002	0.66174	0.93843	1	0.591156	0.552068	0.775364	0.637825	0.9951	1	0.864865	0.928747	0.927739	0.924874
0.746	0.986571	0.579511	0.57837	0.469596	0.907124	0.354304	0.662937	0.495787	0.735039	1	0.956016	0.828592	0.876688	0.834897	0.981531	0.860305	1	0.510473	0.673106	0.86677	0.811709	0.950901	0.771834	0.955781	0.739257	0.947084	0.693931	0.861873	0.980766	0.98693	1	0.642755	0.819846	0.983364	0.950177	0.770717	0.5143	0.715022	0.73962	0.952567	0.921047	0.966737	0.89921	0.751424	1
0.787	1	0.449419	0.689705	0.611026	0.781562	0.550403	0.667633	0.382941	0.808638	0.990258	0.852404	0.960676	0.767819	0.695119	1	0.923009	0.96268	0.686922	0.822591	0.748437	0.940591	0.970898	0.642533	0.996362	0.857078	0.861539	0.848885	0.876683	0.916378	1	0.987244	0.563297	0.943314	1	0.828037	0.920224	0.472029	0.640166	0.841458	0.876434	0.764027	1	0.87087	0.538605	0.966178
0.829	0.987909	0.325163	0.815434	0.77841	0.63997	0.767981	0.690582	0.279436	0.888195	0.938645	0.708036	1	0.645907	0.551751	0.961073	0.97123	0.872035	0.862942	0.939868	0.621938	1	0.985599	0.511319	1	0.947597	0.746171	0.96259	0.891746	0.799846	0.941853	0.960787	0.509012	1	0.989691	0.668526	1	0.421423	0.551257	0.929853	0.772912	0.567138	0.948405	0.833779	0.347946	0.832294
0.87	0.946946	0.223439	0.929958	0.926925	0.506375	0.941955	0.737951	0.192257	0.958165	0.854885	0.548359	0.938122	0.527575	0.423601	0.870003	0.997317	0.760517	0.970956	1	0.502613	0.972676	0.995874	0.390205	0.965036	0.997431	0.617685	1	0.914067	0.647922	0.837923	0.921508	0.471576	0.97632	0.95682	0.506536	0.986261	0.360702	0.455039	0.988022	0.646723	0.377034	0.818899	0.784792	0.210174	0.645284
0.912	0.879818	0.150197	0.999459	1	0.392155	1	0.80789	0.124767	1	0.749742	0.398596	0.798898	0.426337	0.319846	0.742917	1	0.645936	1	0.989486	0.397179	0.871027	1	0.287028	0.892984	1	0.490534	0.946764	0.944014	0.484041	0.71649	0.871483	0.439322	0.884232	0.907049	0.364927	0.884224	0.290855	0.361356	1	0.507215	0.22636	0.642724	0.726814	0.122192	0.456091
0.953	0.793848	0.104082	1	0.964656	0.29868	0.914455	0.886654	0.076292	0.998913	0.635127	0.273191	0.62383	0.349536	0.241719	0.601212	0.978207	0.538247	0.974544	0.920403	0.30756	0.722994	0.995267	0.205333	0.789342	0.957638	0.375792	0.816512	0.975331	0.337428	0.595327	0.810659	0.400732	0.752111	0.845727	0.252709	0.724744	0.215988	0.27858	0.9563	0.36689	0.124656	0.457892	0.669239	0.0703987	0.296969
0.994	0.698365	0.0793706	0.929294	0.835362	0.223139	0.731384	0.956978	0.0438565	0.950241	0.52363	0.175259	0.455564	0.298849	0.185676	0.464675	0.931833	0.446198	0.861516	0.799738	0.235196	0.558226	0.978981	0.144936	0.663741	0.880991	0.27942	0.645419	0.997142	0.222704	0.483489	0.74442	0.353545	0.613347	0.777275	0.169369	0.547641	0.142792	0.211021	0.85825	0.239419	0.0643305	0.297151	0.621621	0.0420149	0.181185
1.036	0.602722	0.0692037	0.805956	0.658673	0.162256	0.524993	0.999393	0.0235204	0.861065	0.42261	0.105163	0.315588	0.272106	0.146181	0.346827	0.871375	0.368451	0.69903	0.663962	0.177792	0.40516	0.94863	0.103055	0.528678	0.786185	0.201944	0.474509	1	0.142699	0.384559	0.675843	0.2993	0.488313	0.70527	0.110167	0.38485	0.0794198	0.159063	0.72036	0.136064	0.0321603	0.174611	0.591154	0.0260719	0.104096
1.077	0.511807	0.0663633	0.657489	0.482084	0.114033	0.350882	1	0.0114859	0.744092	0.339931	0.0573167	0.209894	0.265234	0.117724	0.253893	0.807022	0.303429	0.53684	0.532841	0.133673	0.277066	0.902506	0.0753141	0.397141	0.686544	0.141479	0.329489	0.975028	0.0922983	0.30138	0.608117	0.245957	0.383879	0.632778	0.0695774	0.253043	0.0326799	0.120335	0.564623	0.0623584	0.01686	0.0912717	0.581681	0.0168339	0.0570364
1.119	0.428116	0.064246	0.509538	0.334711	0.0770485	0.228199	0.954944	0.00482316	0.615969	0.277089	0.0271222	0.135081	0.273879	0.0959483	0.186309	0.74742	0.250355	0.394993	0.433062	0.100261	0.177564	0.83935	0.0570965	0.280248	0.591876	0.0950165	0.21947	0.919908	0.0614783	0.235102	0.544526	0.200705	0.297385	0.562479	0.0427565	0.15567	0.00628222	0.0913841	0.413346	0.0181562	0.0100296	0.0404383	0.595171	0.0112421	0.0307949
1.16	0.351909	0.0584677	0.378447	0.22644	0.0495858	0.151266	0.870794	0.00136249	0.490625	0.234798	0.0100908	0.0844202	0.294003	0.0780789	0.140958	0.699896	0.205322	0.282779	0.374719	0.0753165	0.107223	0.759332	0.0446592	0.185283	0.508084	0.0603576	0.143827	0.837229	0.0418449	0.185589	0.485582	0.164859	0.225797	0.496127	0.0258197	0.0887124	0	0.0689046	0.282742	0	0.00679004	0.0136914	0.623056	0.00835008	0.0176197
1.202	0.282949	0.048244	0.271083	0.154329	0.0295456	0.106045	0.757007	0	0.377201	0.210435	0.00206434	0.0506934	0.320803	0.0628487	0.113031	0.665694	0.166582	0.200391	0.364583	0.0565426	0.0590901	0.664341	0.0357378	0.115076	0.437482	0.0351331	0.095246	0.730834	0.0276984	0.15052	0.430443	0.136204	0.16583	0.434036	0.0157055	0.0456204	0.0103457	0.0504607	0.180406	0.00176526	0.00467205	0.00253887	0.651892	0.00793638	0.0115389
1.243	0.223437	0.0353805	0.188949	0.108061	0.0149964	0.0793618	0.626463	0.000481666	0.283003	0.19755	0	0.0289373	0.348937	0.0499335	0.097301	0.642341	0.132994	0.141397	0.397062	0.0422173	0.0289291	0.558303	0.0297098	0.0683012	0.37943	0.017562	0.0657306	0.608424	0.0166148	0.126623	0.376237	0.111243	0.11717	0.374989	0.0100196	0.0199899	0.0323869	0.0346909	0.106676	0.0169575	0.00291167	0	0.669823	0.00996201	0.00887367
1.284	0.172233	0.022894	0.129243	0.0763541	0.00534922	0.0623976	0.489974	0.00260426	0.210338	0.191664	0.00140791	0.0150661	0.372872	0.039399	0.0889113	0.623996	0.103189	0.098398	0.457902	0.0312872	0.0117484	0.446334	0.0271314	0.0407939	0.331889	0.00640565	0.0490054	0.477046	0.00808858	0.109377	0.319104	0.087583	0.079979	0.31652	0.00693727	0.00647837	0.0613503	0.0212757	0.057744	0.0393143	0.00144146	0.00132465	0.67253	0.013921	0.00740991
1.326	0.128348	0.0132824	0.0879473	0.0508748	0.000439937	0.0498083	0.358549	0.0061034	0.159194	0.184591	0.00436366	0.0066492	0.388469	0.0311834	0.0839532	0.60616	0.0777143	0.0672613	0.527362	0.0226385	0.00317369	0.334058	0.0288	0.0266274	0.291856	0.00085673	0.0403945	0.347292	0.0026543	0.0957494	0.256425	0.0652046	0.0534293	0.25599	0.00516907	0.000883792	0.0947277	0.0105669	0.0283578	0.0638386	0.000414739	0.00335555	0.66926	0.0190713	0.00637367
1.367	0.0896505	0.00719363	0.0610051	0.0295686	0	0.0394727	0.240412	0.0103606	0.128102	0.174388	0.00801436	0.00209171	0.394743	0.0249397	0.079794	0.585089	0.0567273	0.0442273	0.582252	0.0154846	0	0.22758	0.0348816	0.0197375	0.256442	0	0.0362733	0.226307	0.000218188	0.0842289	0.188591	0.0455705	0.0358587	0.192024	0.0039058	0	0.131034	0.003243	0.0133261	0.0867601	0	0.0045764	0.671472	0.0245189	0.00574895
1.409	0.0546585	0.00384947	0.0443413	0.0143351	0.00288415	0.0310843	0.140048	0.0145621	0.113213	0.159936	0.011571	0.000188934	0.394428	0.0200869	0.0750875	0.557798	0.0403238	0.0264817	0.605941	0.0095247	7.07179e-05	0.133062	0.0443795	0.0149212	0.223723	0.00289458	0.0346082	0.123604	0	0.0753017	0.119783	0.0298914	0.0248375	0.125592	0.00275794	0.00146308	0.170309	0	0.00813717	0.105616	0.000276455	0.00464565	0.68514	0.0293604	0.00599203
1.45	0.0245493	0.00190525	0.034573	0.00569919	0.00697822	0.0248288	0.0600292	0.0180435	0.108916	0.142872	0.0148069	0	0.39357	0.015939	0.0695024	0.524142	0.0284025	0.0131657	0.603155	0.00437374	0.0016067	0.0557772	0.0552789	0.00879483	0.193097	0.00821195	0.034135	0.046323	0.000470175	0.0698808	0.0554283	0.0181803	0.0176999	0.060037	0.00167284	0.0036327	0.212482	0.00144956	0.00911549	0.1202	0.00110655	0.00376345	0.708238	0.032892	0.00731918
1.492	0	0	0.0288515	0	0.00977675	0.0206142	0	0.020573	0.109863	0.125953	0.0181018	0.000908334	0.398907	0.011978	0.0632997	0.484003	0.0202116	0.0036275	0.588222	0	0.00366923	0	0.0648645	0	0.165092	0.0140638	0.0340639	0	0.000246186	0.0683168	0	0.00950793	0.0122086	0	0.000811171	0.00553822	0.25756	0.00806934	0.0134959	0.131978	0.00221992	0.00241455	0.736128	0.0346385	0.0098606
[truncated: 5 more columns]

## Sheet: Cell1
X	Golgi1_green	Golgi1_red	Golgi1_blue	Golgi2_green	Golgi2_red	Golgi2_blue	Golgi3_green	Golgi3_red	Golgi3_blue	Golgi4_green	Golgi4_red	Golgi4_blue	Golgi5_green	Golgi5_red	Golgi5_blue	Golgi6_green	Golgi6_red	Golgi6_blue
0	4420.41	4767.95	4597.13	4726.28	5531.74	4511.17	3784.32	4769.71	4397.32	4840.79	7068.06	4392.63	5535.86	4865.86	4335.85	4339.81	7607.14	4357.02
0.041	5000.61	4834.64	4533.66	4629.69	5524.15	4603.35	3775.01	4757.68	4416.47	5115.09	8460.98	4509.62	5518.84	4882.39	4285.98	4329.41	9068.27	4425.03
0.083	5717.34	5096.61	4522.76	4562.59	5554.91	4750.66	3751.17	4764.67	4465.52	5375.21	10179.3	4684.66	5472.68	4844.6	4224.02	4333.29	11082.1	4518.5
0.124	6527.48	5655.33	4582.97	4542.4	5667.19	4957.23	3721.67	4826.12	4551.02	5595.49	12271.8	4948.8	5406.28	4755.86	4183.52	4353.82	13707	4645.83
0.166	7342.89	6623.5	4736.4	4578.98	5889.56	5217.81	3700.5	4991.18	4683.43	5763.26	14836.9	5348.26	5342.75	4663.96	4196.68	4392.42	16865.6	4816.05
0.207	8043.72	8148.94	5011.05	4674.1	6255.39	5518.52	3708.71	5323.07	4876.4	5881.72	17982.4	5939	5305.58	4652.37	4279.81	4444.18	20288.4	5036.27
0.249	8522.9	10426.4	5436.09	4802.44	6781.38	5820.77	3773.92	5884.36	5153.92	5972.71	21695.3	6772.17	5299.48	4815.28	4421.73	4500.78	23526.1	5311.89
0.29	8743.48	13629.6	6031.98	4931.74	7467.56	6104.7	3926.05	6738.12	5554.11	6054.65	25774.3	7891.26	5304.3	5230.43	4584.28	4557.78	26263.1	5643.04
0.331	8748.75	17850.3	6807.73	5047.1	8336.92	6373.08	4198.68	7962.11	6129.74	6128.89	29708.5	9292.33	5288.8	5933.18	4717.26	4613.44	28375.4	6026.76
0.373	8632.61	22992.9	7755.48	5172.87	9512.01	6635.81	4623.05	9629.1	6945.22	6180.46	32853.4	10916.4	5247.83	6904.72	4778.77	4668.65	29918.7	6453.97
0.414	8497.77	28594.8	8849.15	5399.35	11149.9	6971.26	5221.28	11828.1	8081.76	6192.51	34706.2	12616.6	5214.07	8081.2	4759.04	4723.43	31034.8	6905.46
0.456	8433.32	33802	10034	5875.45	13399.1	7523.28	6013.41	14597.3	9617.52	6164.61	35085.4	14163.6	5242.21	9383.09	4694.87	4776.41	31652.5	7355.01
0.497	8509.61	37575.6	11231.2	6772.25	16253.5	8475.54	7010.97	17770.6	11608.3	6123.28	34396.4	15354.2	5372.78	10751.7	4669.76	4826.45	31597.6	7774.51
0.539	8802.89	39166.4	12388.5	8248.51	19229.7	10107.5	8233.21	20911.2	14076.2	6101.48	33114.9	16098.6	5601.53	12144.4	4809.13	4874.11	30711.8	8129.23
0.58	9408.62	38481.9	13503.8	10421.1	21466.3	12838.1	9698.44	23217.1	16897.7	6123.33	31754.8	16500	5883.51	13476.8	5285.13	4920.85	29062.2	8419.05
0.621	10451.9	36115.7	14630.6	13265.1	22209.6	17129.3	11420	23865.9	19836.5	6191.4	30366.8	16863	6173.69	14550	6338.1	4961.47	26835.2	8665.07
0.663	12090.8	32964	15937.5	16668.3	21347	23425.1	13377.9	22565.7	22576	6289	28583.1	17584.1	6484.16	15115.4	8314.74	4987.16	24193.3	8915.74
0.704	14515.9	29677.5	17653	20497.3	19536.3	32032.5	15452.9	19770.7	24671.6	6389.68	26023.4	19013.6	6902.66	14977.2	11674.5	4994.82	21321.1	9230.67
0.746	17908.6	26550	19959.6	24534.8	17657.7	42260.5	17417.9	16381.3	25797.2	6468.34	22614.3	21363.9	7544.63	14135.8	16859.7	4991.83	18306.7	9654.39
0.787	22341.4	23600.3	22919.6	28546.9	16098.6	51960.5	18948.5	13214.5	25737.1	6500.45	18755.9	24630.9	8460.63	12811.5	23875.7	5000.26	15319.9	10184.8
0.829	27548.1	20768	26298.4	32091.9	14933.7	56024.3	19681.7	10717	24464.5	6471.54	15070.6	28320.2	9544.73	11318.2	31660.2	5041.45	12580.2	10758.2
0.87	32831	18013.4	29483.7	34108.2	13972.4	56753.1	19379.7	8938.15	22131.4	6373.59	12053.6	31680.7	10506.6	9909.15	37884.6	5126.47	10272.7	11262.4
0.912	37170	15401.3	31619.2	33951	12885.6	55556.2	18037.9	7744.17	19123.6	6213.07	9881.38	33720.1	10979.9	8704.48	39961.3	5252.01	8486.37	11563.9
0.953	39501.7	13089.1	31884.1	31603.1	11632.6	50752.3	15891.4	6948.91	15900.1	6007.49	8513.69	33736	10751	7718.6	36900.7	5393.38	7203.31	11556.1
0.994	39320.8	11187.6	30052.3	27852.3	10270.1	40464.8	13315.8	6390.92	12853.8	5779.16	7780.78	31661.2	9913.59	6921.87	30350.9	5519.61	6344.79	11205.3
1.036	36793.6	9737.28	26582.6	24147.3	8943.15	29732.1	10756.6	5973.83	10290.7	5550.46	7479.24	28042.1	8769.23	6279.73	22966.6	5595.74	5806.52	10562.7
1.077	32572.1	8702.21	22351.9	21202.7	7834.69	20992.6	8533.46	5643.73	8296.03	5333.05	7395	23685.5	7625.51	5771.13	16737.3	5596.83	5487.99	9719.64
1.119	27499.8	7996.47	18188.8	19113.6	7019.46	14677.4	6810.76	5381.15	6843.93	5132.93	7332.2	19344.2	6671.02	5381.06	12348	5515.96	5311.64	8796.26
1.16	22322.5	7497.32	14624.4	17462.6	6483.74	10586.7	5610.38	5181.92	5846.91	4950.69	7160.83	15497.5	5969.78	5091.41	9595.49	5364.92	5220.04	7892.92
1.202	17604.8	7097.89	11810.4	15840.1	6156.19	8084.12	4859.69	5038.94	5194.31	4785.79	6857.61	12347.1	5502.74	4880.05	7977.59	5160.68	5183.97	7075.48
1.243	13656.4	6728.3	9691.96	13956.9	5929.76	6606.44	4462.28	4945.72	4801.97	4643.48	6476.09	9937.02	5203.07	4726.6	7022.92	4926.36	5196.72	6396.6
1.284	10581.8	6357.37	8130.36	11728.5	5713.7	5753.27	4305.3	4894.73	4594.93	4521.04	6105.76	8185.06	4997.72	4624.85	6415.98	4681.37	5252.9	5872.91
1.326	8322.63	5992.9	6969.66	9581.67	5480.16	5246.82	4290.56	4882.09	4527.17	4416.1	5820.69	6973.3	4832.7	4573.07	5965.56	4445.47	5345.52	5504.33
1.367	6751.55	5657.49	6106.99	7786.08	5243	4924.59	4333.37	4906.19	4568.12	4323.57	5640.11	6182.73	4694.7	4568.43	5595.77	4233.43	5458.2	5280.24
1.409	5726.9	5372.53	5485.8	6447.16	5041.53	4711.77	4367.39	4964.7	4696.54	4239.89	5540.93	5693.75	4596.04	4598.85	5295.65	4053.28	5569.41	5172.94
1.45	5099.51	5151.15	5072.03	5590.32	4899.95	4570.25	4354.99	5053.3	4892.87	4167.89	5483.26	5407.12	4540.11	4642.03	5071.85	3909.65	5661.56	5141.97
1.492	4738.46	4994.28	4837.6	5077.97	4817.14	4479.5	4282.34	5164	5132.91	4109.19	5426.76	5239.23	4503.2	4671.55	4921.06	3801.91	5728.51	5148.8

## Sheet: Cell2
X	Golgi1_green	Golgi1_red	Golgi1_blue	Golgi2_green	Golgi2_red	Golgi2_blue	Golgi3_green	Golgi3_red	Golgi3_blue	Golgi4_green	Golgi4_red	Golgi4_blue	Golgi5_green	Golgi5_red	Golgi5_blue	Golgi6_green	Golgi6_red	Golgi6_blue	Golgi7_green	Golgi7_red	Golgi7_blue	Golgi8_green	Golgi8_red	Golgi8_blue
0	8199.92	5200.27	4156.77	8750.72	5757.95	3874.59	9884.72	4832.04	4014.43	10085.9	4024.45	4166.58	7719.4	4315.37	4856.25	7900.67	4296.7	4983.88	6016.03	3906.01	5040.27	10786.5	4401.82	4936.73
0.041	8465.85	5442.87	4231.48	8897.55	6184.56	3902.92	9832.03	4736.58	4024.29	10209.9	4022.89	4200.83	7938.51	4591.81	4968.58	7871.73	4409.6	5059.83	5611.95	3827.71	5009.86	10776.2	4453.86	4958.14
0.083	8700.32	5766.1	4292.19	9022.03	6564.46	3936.41	9609.08	4600.1	4032.49	10228.1	3996.68	4241.89	8172.86	5090.07	5119.12	7861.97	4601.34	5143.63	5285.65	3762.4	4979.68	10724	4522.2	4998.47
0.124	8894.03	6206.34	4335.53	9128.15	6853.33	3965.18	9208.77	4458.06	4037.79	10144.3	3941.84	4285.01	8396.9	5850.75	5296.81	7885.31	4888.19	5221.3	5063.33	3726.62	4956.76	10651.1	4619.66	5041.89
0.166	9054.86	6799.65	4361.12	9224.02	7030.93	3991.73	8702.81	4343.67	4041.04	9977.69	3878.99	4326.48	8596.74	6937.29	5487.69	7954.21	5278.35	5287.9	4983.45	3747.87	4946.05	10568.2	4755.44	5068.34
0.207	9191.93	7532.97	4371.7	9321.03	7136.61	4041.12	8205.13	4317.9	4043.67	9758.34	3859.61	4363.16	8768.42	8317.23	5670.53	8077.88	5775.96	5359.53	5068.62	3854.6	4947.71	10496.8	4957.94	5063.96
0.249	9320.94	8373.75	4380.2	9433.35	7296.31	4165.48	7832.04	4452.86	4053.54	9510.57	3980.69	4394.53	8927.14	9994.17	5818.98	8259.1	6389.76	5479.62	5315.23	4098.78	4959.65	10436.5	5265.34	5023.79
0.29	9464.6	9263.41	4413.51	9569.15	7719.96	4434.26	7681.69	4862.24	4082.56	9260.46	4383.97	4427.95	9089.42	11896.8	5918.66	8493.45	7146.12	5717.96	5715.91	4550.62	4982.24	10385.3	5730.95	4953.62
0.331	9648.36	10204.6	4511.85	9720.31	8674.4	4915.36	7763.48	5683.48	4150.55	9060.5	5265.96	4476.26	9261.09	13902.2	5979.99	8769.35	8097.23	6160.82	6248.81	5295.76	5014.11	10334.6	6416.26	4882.95
0.373	9933.48	11327.5	4746.38	9862.12	10445.9	5648.98	8067.44	7158.81	4279.68	8967.79	6867.94	4560.73	9470.84	15976.8	6053.48	9069.25	9317.74	6897.27	6874.47	6475.42	5077.69	10276.8	7389.67	4855.35
0.414	10360	12818.6	5194.23	9973.95	13284.2	6622.97	8555.89	9595	4502.9	9058.61	9466.36	4710.42	9730.17	18056.3	6268.11	9374	10882.3	8005.89	7569.39	8282.66	5218.2	10222.7	8695.04	4946.09
0.456	11044.1	15025.3	5972.28	10072.8	17288.2	7760.28	9235.21	13396.1	4852.97	9401.04	13294.3	4959.97	10067.6	20207.7	6792.6	9665.28	12823.7	9539.46	8326.57	10926.7	5500.73	10195.3	10349.6	5251.09
0.497	12038.7	18129	7191.63	10227.9	22190.3	8933.36	10130.4	18687.8	5372.87	10049.1	18284.9	5349.63	10516.4	22552.4	7894.27	9928.07	15073	11509.8	9137.51	14671.6	6029.88	10213.6	12224	5875.83
0.539	13519.2	22239.8	8992.59	10542.9	27141.5	10009.8	11343.6	25455.4	6117.01	11046.2	23915.1	5920.65	11067.4	25148.1	9874.99	10149.3	17408.9	13876.6	10014.5	19684	6954.74	10297.2	14173.3	6954.93
0.58	15543.1	27020.2	11467.2	11136.6	30848.7	10911.2	12938.5	32649.2	7169.09	12431.2	29012	6705.29	11702.3	27910.1	13108.2	10314.1	19453.8	16538	10965.1	25728.7	8489.04	10454	15836.2	8628.15
0.621	18290.1	31727.4	14650.6	12145.5	32262	11641.9	14965.2	38747.9	8599.5	14257.6	32292.9	7729.04	12354.7	30531	17945.4	10404.2	20762.7	19325	11944.9	32213.5	10846.9	10673.7	16915.1	10944.5
0.663	21716.5	35287.8	18384	13729.4	31275.9	12272.4	17366.7	42032.9	10476	16579.4	33033.1	8982.1	12935	32417	24464.7	10401.2	20994.9	21995.7	12934.9	38082.2	14316.4	10957.9	17225.1	13909.3
0.704	25806.9	36664.7	22303	16023.9	28684.5	12887	20127.1	41652.8	12798.7	19424.9	31385.7	10394.6	13358.6	32949.3	32228.3	10294.9	20076.3	24238.4	13895.5	41866.4	19241.4	11281.9	16676.5	17264
0.746	30211.7	35429.3	25779.7	19039.6	25523	13533.9	23154.4	37986.9	15469.7	22790.2	28217.4	11849.1	13550.7	31663.8	39824.9	10090.7	18238	25704.9	14740.9	43001.6	25456.4	11629.8	15509.9	20529.6
0.787	34509.8	31744.9	28087.1	22570.7	22497.2	14196.2	26399.4	32370.2	18184.5	26481.3	24572.2	13131.3	13493.9	28635.8	45426.8	9813.95	15904	26094.8	15452.1	41535.8	32546	11948.4	13986.5	23028.2
0.829	38048.6	26576.4	28675.4	26193.1	19845.6	14786.6	29685.6	26260.5	20508.2	30160.9	21005.1	14032.5	13192.9	24416.7	47094.6	9504.02	13510	25273	15999	37975.8	39618.3	12198.3	12357.9	24179.9
0.87	40259.8	20897.1	27428.2	29375.1	17514.1	15165	32693.2	20541.5	21986.3	33206.4	17826.3	14366.7	12704.5	19750.1	44470.3	9203.19	11370.1	23350.4	16294.9	33595.9	43958.2	12326.5	10821.7	23650.2
0.912	40739	15708	24677.6	31627.9	15402.8	15172.9	34797	15748.9	22167	34972.1	15038.3	14042.4	12091.4	15373.4	38565.5	8945.82	9637.56	20667.5	16325.3	29095.7	45125.2	12304.1	9464.36	21679.6
0.953	39365.9	11467.2	21066.6	32651.6	13507.8	14684.9	35346.7	12043.3	21138.6	35035.3	12651.1	13126.1	11423	11708.4	31140.6	8750.57	8332.98	17676	16078.1	24866.2	44102.4	12156.8	8310.6	18809.7
0.994	36421.8	8398.96	17259.9	32437.2	11905.7	13672.5	34055.7	9281.29	19089.7	33365	10637.8	11795.5	10772.9	8846.37	24004.2	8621.71	7397.16	14793.6	15552.1	21251	39561	11899.7	7378.97	15615.3
1.036	32362.3	6343.67	13759.5	31221.6	10646.8	12241	30963	7393.68	16517.4	30417.8	8973.23	10270.3	10183.8	6797.84	18067.5	8553.73	6737.67	12305.7	14866.4	18197.5	33032.5	11610.3	6639.95	12647.9
1.077	27811	5114.37	10815.9	29303.6	9681.84	10609.9	26847.1	6156.39	13825.5	26801.8	7657.73	8766.01	9701.65	5399.53	13584.9	8536.25	6262.48	10343.8	14136.6	15643.8	26515.8	11330.9	6071.96	10164.5
1.119	23331.8	4443.64	8498.25	26899.9	8876.88	9032	22527.6	5385.85	11381.5	23086.5	6640.11	7426.3	9335.2	4517.1	10411.9	8558.23	5898.87	8917.03	13460.6	13559.3	20816.5	11118.2	5641.81	8235.48
1.16	19294.3	4146.51	6755.99	24180.5	8101.55	7701.27	18675.7	4940.25	9323.02	19660.2	5869.27	6327.63	9088.58	4019.36	8263.31	8609.39	5600.48	7959.62	12921.6	11790.6	16307.9	10993.9	5320.67	6871.78
1.202	15944	4046.25	5505.71	21355.7	7314.91	6706.37	15524.1	4701.14	7715.34	16789.9	5298.02	5497.36	8946.51	3784.79	6832.9	8677.52	5346.16	7370.06	12533.6	10269.1	12997.6	10972.3	5078.97	5938.63
1.243	13305.7	4050.77	4643.72	18658.8	6570.35	6037.68	13183.8	4599.5	6531.41	14491.2	4864.03	4906.4	8871.38	3724.46	5910.19	8749.05	5130.5	7037.99	12268.8	8949.94	10627.2	11041.5	4894.55	5353.91
1.284	11343.6	4088.45	4086.2	16250.9	5947.45	5629.7	11463.7	4556.29	5693.07	12781	4539.21	4518.2	8837.05	3765.61	5321.89	8809.9	4954.59	6860.87	12060.7	7779.38	8899.6	11171.2	4753.83	5020.83
1.326	9942.89	4131.71	3754.97	14184.2	5484.07	5401.58	10273.8	4549.1	5127.72	11549	4299.02	4281.67	8795.81	3851.99	4964.91	8849.55	4817.41	6756.2	11858.4	6778.85	7648.55	11319.2	4642.49	4854.59
1.367	8999.77	4161.51	3588.1	12445.7	5162.19	5287.3	9468.11	4555	4771.56	10682.1	4129.45	4148.69	8736.31	3958.68	4771.62	8865.5	4713.15	6668.4	11619.4	5954.58	6723.06	11436.2	4550.39	4793.06
1.409	8398	4166.81	3527.76	11012.9	4939.7	5244.8	8923.32	4569.71	4557.32	10105.4	4021.88	4078.12	8652.03	4062.62	4690.92	8864.7	4632.12	6569.04	11309.9	5310.34	6010.06	11486.7	4473.66	4794.43
1.45	8052.01	4142.64	3528.4	9866.82	4780.44	5247.73	8507.38	4585.19	4427.09	9738.86	3966.47	4036.04	8552.53	4157.19	4682.91	8862.51	4562.85	6451.13	10928.2	4842.13	5475.03	11480.7	4407.35	4824.21
1.492	7866.23	4091.73	3554.59	8980.1	4662.09	5271.6	8111.14	4588.24	4341.72	9544.75	3950.24	4003.68	8453.87	4253.48	4721.43	8876.08	4496.71	6320.19	10472.9	4520.43	5091.8	11448.9	4351.04	4864.2

## Sheet: Cell3
X	Golgi1_green	Golgi1_red	Golgi1_blue	Golgi2_green	Golgi2_red	Golgi2_blue	Golgi3_green	Golgi3_red	Golgi3_blue	Golgi4_green	Golgi4_red	Golgi4_blue	Golgi5_green	Golgi5_red	Golgi5_blue	Golgi6_green	Golgi6_red	Golgi6_blue
0	14983.7	1272.72	1234.8	12145.7	1626.87	635.574	11725.3	2173.99	3213.46	9622.62	1298.76	1147.32	4204.18	1845.97	1564.94	5446.58	2582.45	983.392
0.041	14320.3	1226.84	1182.17	12406.5	1652.13	679.878	11657.2	2281.22	3275.72	9587.52	1294.44	1256.92	4326.08	2112.91	1671.79	5540.42	2491.14	972.228
0.083	13596.5	1173.18	1141.33	12640.3	1781.8	763.369	11510.6	2392.57	3274.41	9520.12	1310.2	1329.52	4494.84	2417.62	1755.2	5607.01	2407.49	977.481
0.124	12875.3	1151.28	1132.49	12821.6	2082.49	898.528	11291.9	2505.49	3210.23	9439.11	1362.9	1359.77	4694.05	2738.15	1815.38	5655.4	2395.15	1000.06
0.166	12255.4	1237.51	1173.71	12938.2	2644.57	1101.77	11039.2	2615.68	3088.09	9364.27	1473.14	1353.61	4905.91	3064.94	1865.54	5698.3	2494.09	1044.21
0.207	11791.4	1519.75	1294.6	13007.4	3557.21	1377.73	10789.5	2717.94	2920.73	9315.11	1664.58	1326.36	5114.95	3406.01	1929.79	5751.19	2705.55	1109.24
0.249	11514.9	2113.81	1537.08	13053.4	4899.33	1713.43	10588.4	2824.63	2724.08	9309.02	1961.35	1299.81	5310.48	3804.15	2037.64	5822.63	3011.36	1196.22
0.29	11410.8	3144.48	1951.98	13106	6724.53	2084.48	10468.8	2974.17	2524.79	9359.66	2384.33	1299.29	5489.51	4338.53	2213.64	5912.28	3433.66	1301.15
0.331	11438.6	4710.36	2596.32	13190.1	8987.11	2459.37	10460.4	3237.26	2359.33	9475.57	2944.16	1349.83	5658.39	5122.17	2479.27	6016.41	4053.31	1434.37
0.373	11567.6	6946.61	3558.83	13298.8	11522.4	2803.86	10578.8	3709.73	2268.49	9657.81	3634.17	1474.22	5831.19	6242.39	2840.17	6137.48	5014.06	1632.68
0.414	11788.3	9856.94	4874.12	13414	14124.6	3134.72	10826.6	4470.87	2292.82	9899.7	4422.51	1690.61	6037.57	7745.19	3310.05	6281.43	6460.47	1991.5
0.456	12120.9	13403.2	6575.85	13493.3	16491.5	3495.03	11202.2	5546.11	2472.28	10186.4	5248.38	2008.36	6320.07	9587.18	3920.52	6454.23	8419.53	2657.74
0.497	12622.5	17315.5	8702.32	13499.7	18550.5	3974.39	11702.9	6908.11	2839.95	10496.2	6023.92	2425.64	6729.04	11624.3	4742.8	6652.92	10777.3	3841.18
0.539	13319.9	21200.3	11063.5	13409.6	20220.1	4700.51	12321.2	8362.57	3434.89	10802.9	6650.05	2926.76	7315.38	13607.8	5885.38	6867.6	13245.1	5755.17
0.58	14252	24581.8	13616.3	13221.5	21507.4	5805.25	13064.5	9648.37	4251.72	11080.3	7038.28	3481.91	8130.45	15280	7507.37	7080.38	15416.8	8586.1
0.621	15426.5	26858.4	16123.6	12961.8	22356.6	7406.25	13929.8	10440.4	5270.05	11308.1	7133.02	4049.83	9203.52	16468.4	9795.36	7274.64	17065.8	12175.9
0.663	16799.8	27949.5	18274.5	12658.5	22621.5	9643.64	14964.3	10578.3	6404.71	11477.8	6926.35	4583.85	10543.7	17034.3	12916.6	7431.53	18058.1	16088.7
0.704	18397.8	27678.9	20049.8	12342.8	22204.5	12546.6	16162	10025.4	7511.3	11593.6	6457.57	5038.18	12088.4	16946.9	16878.3	7542.39	18473.4	19465.2
0.746	20206.3	26394.5	21042.7	12048.7	21091.4	16027.5	17525.1	9029.3	8389.81	11669.9	5800.85	5373.21	13712.5	16218.7	21405.5	7608.59	18148.4	21479.1
0.787	22267.2	24441.3	21302.6	11801.9	19455.4	19720.3	18938.9	7828.28	8878.37	11722.1	5045.92	5559.01	15227.9	14900.2	25835.9	7651.97	17060.7	21750.7
0.829	24675	21991.3	20833.3	11638.5	17478.6	22960.8	20266.9	6642.14	8850	11760.5	4279.81	5575.66	16392.2	13122	29086.9	7696.09	15092	20542.4
0.87	27423.9	19384.5	19492.2	11578.4	15381.4	24850	21299.2	5587.66	8334.29	11787.3	3572.68	5415.58	17033.2	11141.6	30156.5	7761.47	12525.5	18382.9
0.912	30422.8	16637.8	17678.8	11602.4	13311.9	24726.2	21906.8	4709.78	7458.45	11798.1	2970.27	5085.68	17066.2	9181.77	28634.4	7849.19	9756.89	15859.8
0.953	33369.2	13895.7	15436.9	11673	11362.2	22440.6	22068.8	3992.15	6439.03	11785.7	2493.29	4611.15	16521.3	7413.22	24910.3	7940.93	7280.06	13342.2
0.994	35683.8	11250.9	13055.9	11715.9	9598.43	18585.1	21835.4	3408.48	5423.1	11743.2	2140.66	4036.07	15535.5	5927.82	20018.5	8004.81	5341.94	11018.4
1.036	36850.3	8883.68	10777.8	11677.2	8053.26	14130.7	21342.4	2936.86	4543.85	11664	1896.14	3417.67	14316.1	4733.67	15131.9	8013.19	3990.36	8962.75
1.077	36497.4	6907.75	8634.26	11553.9	6754.11	9957.19	20693.1	2550.35	3831.09	11543.5	1734.17	2815.42	13034.5	3801.7	10985.6	7940.04	3138.91	7234.43
1.119	34532.5	5378.11	6818.08	11375.3	5673.78	6598.5	19971.5	2241.66	3276.81	11378.6	1627.8	2280.21	11816.9	3085.56	7839.94	7778.58	2618.24	5857.27
1.16	31506.9	4288.79	5288.1	11200.4	4808.53	4146.09	19187.1	2002.94	2847.42	11169.6	1555.19	1845.4	10739.2	2551.36	5677.17	7536.4	2286.56	4828.47
1.202	27909.1	3580.81	4032.6	11076.7	4114.07	2526.12	18349.2	1835.03	2502.65	10921.5	1503.1	1523.95	9831.08	2162.56	4288.18	7224.75	2047.58	4099.79
1.243	24365.4	3157.34	3050.4	11028.5	3555.61	1537.61	17469.8	1727.97	2207.74	10644.6	1467.9	1309.79	9084.41	1891.73	3444.28	6866.19	1860.33	3603.26
1.284	21197.1	2931.83	2282.8	11055.1	3096.66	989.162	16583.3	1668.79	1943.79	10352.2	1452.85	1183.84	8472.94	1719.78	2966.08	6481.36	1716.3	3244.91
1.326	18528.1	2813.17	1704.96	11139.2	2701.78	713.249	15712.6	1642.34	1703.8	10059	1462.59	1118.98	7958.03	1634.25	2719.88	6101.29	1624.49	2961.75
1.367	16411.1	2745.51	1284.92	11252.1	2354.97	584.452	14889.9	1631.56	1491.99	9780.93	1498.1	1087.43	7502.54	1621.05	2602.05	5746.9	1583.34	2722.37
1.409	14762.7	2695.39	990.291	11356.3	2063.6	517.985	14100.3	1625.03	1313.2	9534.1	1553.55	1065.38	7081.71	1665.66	2554.44	5446.07	1579.65	2536.88
1.45	13537.3	2636.91	798.207	11432.2	1835.53	470.867	13362.2	1617.15	1175.17	9332.27	1617.19	1037.33	6687.8	1747.62	2540.91	5219.7	1587.59	2424.24
1.492	12658.3	2574.77	683.529	11469.7	1687.79	424.553	12648.2	1606.86	1078.35	9186.61	1673.16	997.065	6327.59	1837.82	2538.88	5084.01	1583.81	2391.74

## Sheet: Cell4
X	Golgi1_green	Golgi1_red	Golgi1_blue	Golgi2_green	Golgi2_red	Golgi2_blue	Golgi3_green	Golgi3_red	Golgi3_blue	Golgi4_green	Golgi4_red	Golgi4_blue	Golgi5_green	Golgi5_red	Golgi5_blue	Golgi6_green	Golgi6_red	Golgi6_blue
0	11547	4265.72	5809.28	9312.31	4628.28	5709.75	10820.6	4273.47	5420.21	10276.2	4001.26	6395.21	11188.7	3859.16	5697.15	11320.3	4428.74	5846.21
0.041	11360	4260.19	5724.93	9125.51	4560.23	5624.47	10765	4403.22	5381.31	10104.9	4020.97	6563.03	11000.2	3862.53	5717.64	11477.3	4991.63	6003.97
0.083	11177.9	4320.58	5652.57	9026.88	4485.71	5560.28	10682	4633.36	5357.51	9975.48	4041.24	6783.86	10860.7	3909.74	5760.57	11638	5934.54	6226.18
0.124	11050.8	4438.78	5610.63	9032.84	4471.15	5532.16	10605.8	5009.24	5358.99	9921.79	4097.83	7018.55	10769.2	4008.59	5813.8	11791.5	7410.38	6521.88
0.166	11040.9	4606.77	5613.65	9149.73	4614.58	5547.71	10555.6	5606.28	5405.33	9958.49	4241.45	7217.07	10728.5	4158.76	5860.09	11923.3	9588.32	6898.72
0.207	11178.6	4816.13	5672.99	9374.2	5045.71	5609.28	10552.4	6536.06	5526.32	10080.6	4535.58	7344.89	10743	4355.92	5880.84	12016.4	12607	7362.06
0.249	11485.2	5078.67	5787.57	9700.19	5926	5713.65	10657.2	7884.72	5753	10271.2	5063.15	7391.58	10818.6	4604.39	5863.88	12057.1	16487.6	7914.92
0.29	11951.1	5455.18	5941	10144.1	7464.84	5861.23	10907.9	9792.67	6121.63	10511.6	5938.83	7390.42	10963.3	4933.58	5813.24	12039.1	21029.9	8556.58
0.331	12570.9	6070.94	6109.09	10744.7	9904.85	6065.08	11326.4	12413.6	6679.72	10788.4	7310.88	7402.62	11187.8	5415.25	5754.48	11965.7	25757.2	9284.28
0.373	13364	7142.04	6274.92	11574.7	13458.9	6361.2	11921.2	15685.1	7473.18	11085.3	9347.07	7511.18	11504.1	6170.85	5738.55	11847.6	29992.5	10094.7
0.414	14400.2	8937.05	6458.75	12741.6	18167.3	6811.11	12678.2	19602	8552.52	11386.2	12120.4	7806.07	11921.9	7366.52	5841.22	11698.6	33080.1	10987.1
0.456	15807	11719	6731.78	14380.7	23730.9	7503.86	13558.1	24047.6	9993.29	11686.5	15452.2	8389.43	12442.9	9192.48	6161.46	11530.6	34655.4	11969.1
0.497	17770	15503.8	7229.73	16639.9	29452.3	8551.22	14476.3	28630.3	11858.2	11985.8	18762.8	9381.24	13056.2	11807.6	6823.24	11353.6	34783.7	13062.5
0.539	20498.7	19895.2	8142.29	19655.4	34402.6	10075.6	15337.9	33136.1	14223.2	12280.8	21200.7	10913.2	13737.3	15228.8	7978.87	11176.4	33878.5	14306.8
0.58	24196.7	23852.3	9711.35	23507.2	37723.4	12180.1	16104.2	37409.3	17228.8	12569	22084.1	13141	14448	19177.9	9804.83	11008	32461.7	15758.4
0.621	28921.3	26366.3	12195.5	28172.2	39000.2	14883	16732.8	41016.1	20912.6	12818.6	21378.4	16155.3	15138.6	22991.7	12468.4	10855.6	30926.3	17477.9
0.663	34493.9	27022.4	15800.3	33440.1	38294.5	18057.9	17189.4	43427.3	25164	13007.6	19615	19964.8	15752.3	25756.3	16039.3	10720.9	29414.5	19510.3
0.704	40279.9	26157.4	20494.4	38807.4	36029.4	21344.7	17599.7	44295.1	29857.7	13114	17509.2	24323.3	16234.4	26690.3	20343.2	10598.3	27831.8	21849.8
0.746	45328.1	24400.7	25885.4	43468.9	32828.3	24174.2	18085.2	43045.9	34488.8	13125.9	15624.1	28606.8	16542.1	25552.8	24822.5	10475.3	25964.4	24403.9
0.787	48596.4	22201.9	31015.8	46488.2	29313.8	25937.7	18733.8	39362.1	38043.6	13046.9	14187.3	31951.8	16656	22764.2	28552.1	10337.6	23647.8	26959.2
0.829	49499.1	19785.4	34581.7	47152.9	25960.7	26246.3	19686.5	33921.1	40028.8	12882.9	13205.6	33487.6	16585.4	19122.4	30542.2	10172.8	20896.3	29177.1
0.87	48354.1	17333.2	35523.7	45323.1	23032.4	25114.7	21026	27671.6	39936.7	12639.5	12528.7	32846	16360.3	15424	30199.5	9975.06	17918.6	30636.6
0.912	45910.1	14972.7	33490	41499.6	20596.3	22930	22665.5	21463.3	37446.8	12329.4	11945.4	30351.1	16019.5	12190.9	27654.1	9747.58	15019.4	30937.1
0.953	43042	12912.3	29201.8	36543.4	18571.5	20242.1	24210.5	16180.3	33372	11952.4	11247.6	26771.7	15599.5	9628.81	23675.7	9503.75	12457.7	29840.6
0.994	40269.6	11201.3	23910.2	31318.4	16812	17533.8	25317	12131	28541.4	11541.9	10394.3	23012.2	15130.8	7726.06	19257.7	9265.37	10366.9	27380.5
1.036	37673.8	9824.75	18805	26484.2	15140.7	15120.4	25506.1	9229.01	23641.2	11116.9	9413.45	19624.8	14637.7	6374.4	15196.7	9058.97	8758.97	23920.7
1.077	35201	8667.82	14657.4	22356.2	13463.5	13114.4	24273.3	7274.45	19190.6	10697.1	8448.85	16795.4	14141.2	5447.69	11908.7	8906.75	7560.43	20013.1
1.119	32582.1	7669.54	11637	19021	11784.2	11507.1	21934.7	6024.1	15579	10303	7630.57	14452.1	13659.8	4835.34	9479.61	8820.78	6664.49	16217.4
1.16	29763.9	6791.85	9618.55	16429.9	10181.9	10231.8	18929	5238.49	12757.9	9937.68	6982.37	12512.6	13205.4	4448.65	7809.29	8800.32	5968.82	12940.5
1.202	26810.1	6070.6	8356.13	14471.4	8757.08	9211.05	15747.9	4750.27	10575.1	9595.94	6464.22	10887.9	12780.2	4217.73	6734.32	8834.01	5398.03	10372.7
1.243	23787.3	5510.67	7577.45	13012.9	7580.27	8381	12978.8	4447.28	8992.42	9259.98	6012.86	9569.62	12375.9	4087.92	6094.94	8905.8	4910	8522.81
1.284	20848.6	5113.02	7094	11927.9	6670.81	7698.35	10806.8	4256.15	7845.35	8905.88	5585.01	8562.03	11975.5	4017.55	5757.89	9000.12	4494.83	7295.06
1.326	18064.7	4844.36	6759.92	11109.2	6002.69	7135.26	9244.83	4141.54	7014.48	8517.41	5180.35	7842.74	11561	3977.18	5618.32	9108.83	4163.42	6557.73
1.367	15566.2	4671.19	6501.32	10477.5	5528.21	6680.33	8216.74	4079.08	6433.69	8096.99	4825.31	7366.71	11122.9	3948.33	5596.28	9227.07	3936.77	6180.57
1.409	13395.7	4560.99	6281.82	9979.03	5191.62	6327.61	7578.9	4054.38	6037.39	7670.53	4541.78	7068.12	10668	3922.13	5632.78	9354.98	3836.41	6050.38
1.45	11633.1	4495.19	6098.83	9582.09	4944.51	6067.19	7206.52	4055.49	5771.76	7271.67	4330.01	6874.74	10219	3897.35	5686.9	9492.33	3881.27	6074.92
1.492	10280.2	4457.06	5951.41	9273.56	4754	5885.72	6990.88	4069.22	5598.98	6928.14	4173.19	6725.97	9807.91	3877.68	5734.43	9639.14	4086.13	6184.83

## Sheet: Cell5
X	Golgi1_green	Golgi1_red	Golgi1_blue	Golgi2_green	Golgi2_red	Golgi2_blue	Golgi3_green	Golgi3_red	Golgi3_blue	Golgi4_green	Golgi4_red	Golgi4_blue
0	5303.55	2676.43	7186.38	8110.03	2527.59	7572.59	7524.64	2577.61	7786.37	7108.61	2394.64	7672.91
0.041	5912.67	2719.48	7229.31	8212.24	2462.81	7552.31	7780.2	2585.32	7810.94	6502.51	2371.06	7655.21
0.083	6676.46	2749.04	7267.4	8424.26	2416.45	7525.95	8068.65	2633.8	7830.67	5938.92	2398.86	7644.8
0.124	7453.61	2758.35	7303.91	8746.62	2425.18	7506.22	8357.43	2750.39	7839.79	5474.02	2487.12	7627.96
0.166	8057.3	2757.24	7347.98	9165.66	2543.97	7513.81	8638.04	2970.65	7839.27	5165.95	2646.47	7587.5
0.207	8348.47	2777.03	7414.21	9649.96	2832.06	7575.13	8932.76	3332.09	7839.6	5060.78	2894.8	7516.68
0.249	8339.41	2867.78	7527.27	10188.3	3373.01	7722.32	9272.7	3873.34	7867.91	5191.83	3249.42	7433.82
0.29	8180.48	3083.41	7722.65	10789.5	4281.33	7995.13	9691.55	4642.05	7969.58	5605.48	3749.55	7388.08
0.331	8078.35	3468.23	8043.3	11469.8	5679.08	8428.48	10213.5	5669.82	8203.85	6298.84	4460.26	7469.77
0.373	8213.07	4050.68	8535.83	12256.5	7717.06	9061.37	10845.3	6995.74	8639.34	7238.54	5489.66	7812.74
0.414	8703.15	4854.65	9253.37	13204.9	10526.8	9943.72	11574.7	8620.15	9343.38	8336.84	7022.55	8592.89
0.456	9607.76	5923.48	10259.1	14418.1	14103.9	11139.7	12382.3	10504	10388.9	9438.65	9321.55	10063.5
0.497	10917.5	7325.42	11628	15891.9	18113.7	12660	13234.3	12583.3	11851.3	10371.4	12599.7	12498.2
0.539	12557.8	9137.69	13478.5	17698	22049.4	14553.9	14085.4	14752.1	13798.7	10994.6	16820.5	16229.3
0.58	14411.2	11329	15959.6	19840.1	25117.5	16816.9	14850.9	16893.2	16268.2	11252.4	21521	21478.9
0.621	16377.1	13607.9	19231.5	22261.7	26398.2	19332.9	15431.8	18792.8	19202.2	11216	25242.5	28012.5
0.663	18472.3	15367	23381.7	24723.8	25534.8	21789.5	15724.4	20046.8	22384.3	11026.2	26714.5	34984.1
0.704	20908.5	15914	28255.6	27223.3	22873.3	23892.5	15681.4	20156	25388.9	10811.2	24955.5	40751.6
0.746	24058.4	14920.6	33237.7	29680.3	19134.1	25218.1	15308	18744.6	27573.5	10628.3	20663.3	43461.6
0.787	28238.5	12693.9	37104.8	31755.2	15097.9	25280.3	14639.7	15937.6	28286.8	10452.8	15482.6	42241.6
0.829	33373.7	10015.6	38601.1	33219.7	11520.1	24085.6	13730.9	12418	27180.4	10223.2	10841.3	37411.9
0.87	38669.2	7580.22	36924.9	33717.7	8681.42	21895.6	12623.1	9019.62	24403.2	9919.89	7487.43	30665.8
0.912	42667.4	5737.81	32408.8	32792.7	6580.83	19122.3	11398.3	6326.11	20625.3	9560.91	5345.64	23840.9
0.953	43895	4518.4	26398.7	30095.3	5084.7	16194.6	10166.4	4508.02	16661.7	9204.43	4084.81	18100.8
0.994	41740.8	3792.16	20453.4	26236.4	4052.76	13591.6	9047.39	3429.63	13214.8	8909.6	3393.85	13924.1
1.036	36800.8	3397.17	15598.1	21886.7	3368.1	11480	8140.06	2854.54	10587	8720.96	3005.74	11143.2
1.077	30404.7	3202.86	12156	17744.7	2934.53	9894.76	7493	2581.03	8799.89	8662.31	2780.85	9445.59
1.119	23931.4	3108.62	9978.28	14276.4	2675.76	8794.35	7104.95	2458.93	7709.81	8745.83	2644.73	8498.96
1.16	18256.7	3055.98	8739.03	11701.4	2542.82	8101.4	6945.56	2401.02	7136.24	8918.49	2574.33	8023.69
1.202	13792.1	3015.46	8121.85	9926.79	2493.65	7718.09	6961.06	2363.16	6897.09	9097.02	2564.26	7804.33
1.243	10619	2973.35	7869.69	8797.06	2492.76	7561.4	7094.43	2331.69	6842.64	9208.04	2613.57	7708.19
1.284	8606.83	2924.28	7791.49	8108.68	2515	7556.81	7290.7	2305.4	6871.05	9224.81	2709.95	7655.39
1.326	7518.09	2867.17	7758.91	7742.94	2541.01	7641.13	7505.99	2287.05	6914.6	9204.56	2835.32	7618
1.367	7098.05	2805.22	7701.05	7599.48	2563.02	7763.76	7707.22	2279.64	6940.78	9218.25	2967.93	7595.47
1.409	7102.03	2740.72	7593.78	7642.82	2582.68	7883.01	7872.75	2284.58	6942.27	9302.88	3085.79	7604.24
1.45	7305.07	2679.36	7445.92	7824.27	2609.66	7978.85	8000.78	2299.42	6923.35	9445.9	3171.76	7652.11
1.492	7546.65	2628.17	7285.57	8188.59	2648.46	8051.31	8104.18	2319.32	6894.42	9618.58	3214.28	7743.79
