# Supplementary material for: Reversible control of post-Golgi transport by brefeldin A reveals recycling endosome maturation during glycosylphosphatidylinositol-anchored protein transport
Source: Nat Commun. 2026 Jul 27;17:7262. doi: 10.1038/s41467-026-75784-1 (PMC13408501; doi:10.1038/s41467-026-75784-1)
Supplement: Supplementary file 25 — Source data [file 41467_2026_75784_MOESM25_ESM.zip › source data 260620/Figure 7c,e.xlsx]

## Sheet: Fig7c
AP1						Integrated intensity		ARF1						Integrated intensity		ARF3						Integrated intensity
	1	0.652	1602+B18.404	14370	18819	10449.8	8014202		1	0.915	28564.2	16546	54044	26146.1	20052039		1	0.553	45969.5	40370	55619	25414.6	19491081
	2	1.263	17137.6	14368	23616	21653.2	16606339		2	2.299	27498.6	16539	48130	63213.6	48479966		2	1.205	48452.8	40362	63301	58376.6	44770400
	3	2.549	24112.1	14380	56522	61465.1	47139071		3	2.733	34315.1	16536	66037	93783.1	71924509		3	2.447	50605.5	40363	76719	123854	94986597
	4	2.856	31095.3	14368	71031	88794.7	68098728		4	3.079	35453.8	16552	77691	109146	83706500		4	2.467	54192.7	40352	89601	133693	102532571
	5	2.886	30303.6	14371	68396	87442.7	67061894		5	2.773	31870.1	16534	60447	88389	67787619		5	2.244	52956.6	40384	93799	118836	91138254
	6	2.849	25047.2	13931	50267	71360.6	54728137		6	2.903	28255.2	16563	53002	82010.7	62895963		6	1.904	48246.3	40356	61518	91846.9	70439573
						Normalization(Integrated intensity)								Normalization(Integrated intensity)								Normalization(Integrated intensity)
						0.117685								0.239552								0.190096
						0.243857								0.579166								0.436646
						0.692217								0.859246								0.926404
						1								1								1
						0.984775								0.809825								0.888871
						0.803659								0.751387								0.686997
	y = Normalization(Integrated intensity), x = Frame No.
	blue: AP1, orange: ARF1, green: ARF3

## Sheet: Fig7e Original data
Image	Cell_ID	ROI	X	Y	Width	Height	Center_X	Center_Y	AP1_area	GPI_only_area	M6PR_only_area	Shared_area	GPI_only_occ	M6PR_only_occ	Shared_occ	Inclusive_GPI_occ	Inclusive_M6PR_occ	GPI_mean_intensity	M6PR_mean_intensity	GPI_intDen	M6PR_intDen
B4 B4 BFA1h WO10m AP1m1-NG RUSH-Sca-GPI RUSH-HT650-M6PR GalT-713 260305_1-1z03x13 5x1024_Lng-1z=1	1-1z03x13	2	12	15	15	12	18.1856	19.2474	0.126236	0	0.0221238	0.00650701	0	0.175258	0.0515464	0.0515464	0.226804	7568.89	4580.34	734182	444293
B4 B4 BFA1h WO10m AP1m1-NG RUSH-Sca-GPI RUSH-HT650-M6PR GalT-713 260305_1-1z03x13 5x1024_Lng-1z=1	1-1z03x13	3	28	19	12	10	33.9783	22.8804	0.119729	0.00520561	0.00910981	0.0377407	0.0434783	0.076087	0.315217	0.358696	0.391304	13900.3	6560.57	1278824	603572
B4 B4 BFA1h WO10m AP1m1-NG RUSH-Sca-GPI RUSH-HT650-M6PR GalT-713 260305_1-1z03x13 5x1024_Lng-2z=6	1-1z03x13	2	17	10	11	14	21.7238	16.2952	0.136647	0.0715771	0	0.0494533	0.52381	0	0.361905	0.885714	0.361905	9555.3	5313.41	1003307	557908
B4 B4 BFA1h WO10m AP1m1-NG RUSH-Sca-GPI RUSH-HT650-M6PR GalT-713 260305_1-1z03x13 5x1024_Lng-2z=6	1-1z03x13	3	29	12	9	7	32.8824	14.7451	0.0663715	0.0299322	0	0.013014	0.45098	0	0.196078	0.647059	0.196078	9358.49	4308.67	477283	219742
B4 B4 BFA1h WO10m AP1m1-NG RUSH-Sca-GPI RUSH-HT650-M6PR GalT-713 260305_1-1z03x13 5x1024_Lng-3z=4	1-1z03x13	1	17	16	10	10	21.3544	21	0.102811	0.019521	0.0026028	0.0702757	0.189873	0.0253165	0.683544	0.873418	0.708861	9384.16	4794.8	741349	378789
B4 B4 BFA1h WO10m AP1m1-NG RUSH-Sca-GPI RUSH-HT650-M6PR GalT-713 260305_1-1z03x13 5x1024_Lng-3z=4	1-1z03x13	2	8	18	3	3	8.875	19.125	0.0104112	0.00780841	0	0	0.75	0	0	0.75	0	7468.5	1746.75	59748	13974
B4 B4 BFA1h WO10m AP1m1-NG RUSH-Sca-GPI RUSH-HT650-M6PR GalT-713 260305_1-1z03x13 5x1024_Lng-4z=7	1-1z03x13	4	15	33	15	9	21.8144	36.8247	0.126236	0.0754813	0	0	0.597938	0	0	0.597938	0	11880.9	674	1152443	65378
B4 B4 BFA1h WO10m AP1m1-NG RUSH-Sca-GPI RUSH-HT650-M6PR GalT-713 260305_1-1z03x13 5x1024_Lng-5z=8	1-1z03x13	2	9	8	15	8	16.0213	11.5426	0.122332	0	0.00910981	0.110619	0	0.0744681	0.904255	0.904255	0.978723	8198.71	8613.36	770679	809656
B4 B4 BFA1h WO10m AP1m1-NG RUSH-Sca-GPI RUSH-HT650-M6PR GalT-713 260305_1-1z03x13 5x1024_Lng-5z=8	1-1z03x13	3	6	16	11	16	11.3246	23.1228	0.14836	0.00910981	0.00910981	0.0364392	0.0614035	0.0614035	0.245614	0.307018	0.307018	3915.36	2756.92	446351	314289
B4 B4 BFA1h WO10m AP1m1-NG RUSH-Sca-GPI RUSH-HT650-M6PR GalT-713 260305_1-1z03x13 5x1024_Lng-5z=8	1-1z03x13	4	21	24	7	6	24	26.5	0.0468505	0	0.0208224	0	0	0.444444	0	0	0.444444	2228.67	3320.31	80232	119531
B4 B4 BFA1h WO10m AP1m1-NG RUSH-Sca-GPI RUSH-HT650-M6PR GalT-713 260305_1-1z03x13 5x1024_Lng-6z=12	1-1z03x13	1	6	4	9	6	10.2273	6.31818	0.0572617	0.00650701	0.0013014	0.0364392	0.113636	0.0227273	0.636364	0.75	0.659091	5923.64	3735.86	260640	164378
B4 B4 BFA1h WO10m AP1m1-NG RUSH-Sca-GPI RUSH-HT650-M6PR GalT-713 260305_1-1z03x13 5x1024_Lng-7z=1	1-1z03x13	2	10	18	6	6	12.5862	20.2759	0.0377407	0.0169182	0	0	0.448276	0	0	0.448276	0	9127.69	1162.79	264703	33721
B4 B4 BFA1h WO10m AP1m1-NG RUSH-Sca-GPI RUSH-HT650-M6PR GalT-713 260305_1-1z03x13 5x1024_Lng-7z=1	1-1z03x13	3	17	19	9	7	20.6939	22.0204	0.0637687	0.0416449	0.00390421	0.0156168	0.653061	0.0612245	0.244898	0.897959	0.306122	12945.1	4374	634311	214326
B4 B4 BFA1h WO10m AP1m1-NG RUSH-Sca-GPI RUSH-HT650-M6PR GalT-713 260305_1-1z03x13 5x1024_Lng-7z=1	1-1z03x13	5	33	32	12	12	38.2143	37.9429	0.0910981	0.0117126	0	0	0.128571	0	0	0.128571	0	5833.71	1967.87	408360	137751
B4 B4 BFA1h WO10m AP1m1-NG RUSH-Sca-GPI RUSH-HT650-M6PR GalT-713 260305_1-1z03x13 5x1024_Lng-8z=7	1-1z03x13	1	13	8	12	13	18.1648	14.1429	0.118428	0.0273294	0	0.0624673	0.230769	0	0.527473	0.758242	0.527473	8875.62	3867.57	807681	351949
B4 B4 BFA1h WO10m AP1m1-NG RUSH-Sca-GPI RUSH-HT650-M6PR GalT-713 260305_3-1z03x13 5x1024_Lng-1z=3	3-1z03x13	1	27	24	11	9	31.6623	27.4935	0.100208	0.0728785	0	0.0221238	0.727273	0	0.220779	0.948052	0.220779	12877.4	9539.05	991563	734507
B4 B4 BFA1h WO10m AP1m1-NG RUSH-Sca-GPI RUSH-HT650-M6PR GalT-713 260305_3-1z03x13 5x1024_Lng-2z=3	3-1z03x13	1	12	5	7	7	15.2432	7.83784	0.0481519	0.013014	0	0	0.27027	0	0	0.27027	0	5442.41	1879.78	201369	69552
B4 B4 BFA1h WO10m AP1m1-NG RUSH-Sca-GPI RUSH-HT650-M6PR GalT-713 260305_3-1z03x13 5x1024_Lng-2z=3	3-1z03x13	2	31	13	11	12	36.596	18.6162	0.128839	0.0871939	0	0.0416449	0.676768	0	0.323232	1	0.323232	15206.2	3024.53	1505413	299428
B4 B4 BFA1h WO10m AP1m1-NG RUSH-Sca-GPI RUSH-HT650-M6PR GalT-713 260305_3-1z03x13 5x1024_Lng-2z=3	3-1z03x13	3	8	18	10	8	11.8947	22.3158	0.0741799	0	0.019521	0.0247266	0	0.263158	0.333333	0.333333	0.596491	4958.23	4526.77	282619	258026
B4 B4 BFA1h WO10m AP1m1-NG RUSH-Sca-GPI RUSH-HT650-M6PR GalT-713 260305_3-1z03x13 5x1024_Lng-3z=10	3-1z03x13	1	11	14	10	13	15.8391	18.977	0.113222	0.0468505	0	0.0221238	0.413793	0	0.195402	0.609195	0.195402	9226.22	2833.6	802681	246523
B4 B4 BFA1h WO10m AP1m1-NG RUSH-Sca-GPI RUSH-HT650-M6PR GalT-713 260305_3-1z03x13 5x1024_Lng-4z=9	3-1z03x13	2	30	13	11	8	34.9701	16.597	0.0871939	0.0546589	0	0.032535	0.626866	0	0.373134	1	0.373134	11836.1	10538.7	793017	706093
B4 B4 BFA1h WO10m AP1m1-NG RUSH-Sca-GPI RUSH-HT650-M6PR GalT-713 260305_3-1z03x13 5x1024_Lng-4z=9	3-1z03x13	3	16	23	13	13	21.4925	29.3582	0.174388	0.0598645	0	0.114523	0.343284	0	0.656716	1	0.656716	26064.9	13206.3	3492690	1769646
B4 B4 BFA1h WO10m AP1m1-NG RUSH-Sca-GPI RUSH-HT650-M6PR GalT-713 260305_3-1z03x13 5x1024_Lng-5z=7	3-1z03x13	1	12	5	10	14	17	11.8462	0.135346	0.0689743	0	0.0455491	0.509615	0	0.336538	0.846154	0.336538	5556.5	6075.58	577876	631860
B4 B4 BFA1h WO10m AP1m1-NG RUSH-Sca-GPI RUSH-HT650-M6PR GalT-713 260305_3-1z03x13 5x1024_Lng-6z=10	3-1z03x13	1	5	15	12	20	11.4803	24.0855	0.197813	0.0923995	0	0.0273294	0.467105	0	0.138158	0.605263	0.138158	8982.58	5116.17	1365352	777658
B4 B4 BFA1h WO10m AP1m1-NG RUSH-Sca-GPI RUSH-HT650-M6PR GalT-713 260305_3-1z03x13 5x1024_Lng-7z=9	3-1z03x13	1	6	11	11	13	11.5481	16.3558	0.135346	0.0416449	0	0.0585631	0.307692	0	0.432692	0.740385	0.432692	7478.73	4435.38	777788	461280
B4 B4 BFA1h WO10m AP1m1-NG RUSH-Sca-GPI RUSH-HT650-M6PR GalT-713 260305_3-1z03x13 5x1024_Lng-8z=4	3-1z03x13	1	8	5	11	9	12.7568	8.48649	0.0963037	0.0273294	0	0	0.283784	0	0	0.283784	0	5077.81	334.5	375758	24753
B4 B4 BFA1h WO10m AP1m1-NG RUSH-Sca-GPI RUSH-HT650-M6PR GalT-713 260305_3-1z03x13 5x1024_Lng-8z=4	3-1z03x13	2	11	22	18	13	19.471	28.3032	0.201717	0.124935	0	0.0299322	0.619355	0	0.148387	0.767742	0.148387	8288.24	4564.27	1284677	707462
B4 B4 BFA1h WO10m AP1m1-NG RUSH-Sca-GPI RUSH-HT650-M6PR GalT-713 260305_3-1z03x13 5x1024_Lng-9z=7	3-1z03x13	1	24	7	12	13	30.1842	11.8289	0.0989065	0	0	0.0989065	0	0	1	1	1	15595.7	15555.7	1185276	1182232
B4 B4 BFA1h WO10m AP1m1-NG RUSH-Sca-GPI RUSH-HT650-M6PR GalT-713 260305_3-1z03x13 5x1024_Lng-9z=7	3-1z03x13	2	7	11	22	15	16.3314	18.7442	0.223841	0.0611659	0	0.162675	0.273256	0	0.726744	1	0.726744	18848.8	5012.86	3241994	862212
B4 B4 BFA1h WO10m AP1m1-NG RUSH-Sca-GPI RUSH-HT650-M6PR GalT-713 260305_3-1z03x13 5x1024_Lng-9z=7	3-1z03x13	3	21	28	9	8	24.6226	31.4151	0.0689743	0.0689743	0	0	1	0	0	1	0	11407.8	2376.25	604611	125941
B4 B4 BFA1h WO10m AP1m1-NG RUSH-Sca-GPI RUSH-HT650-M6PR GalT-713 260305_3-1z03x13 5x1024_Lng-9z=7	3-1z03x13	4	14	34	8	12	17.6418	39.7463	0.0871939	0.0767827	0	0	0.880597	0	0	0.880597	0	7814.46	1316.18	523569	88184
B4 B4 BFA1h WO10m AP1m1-NG RUSH-Sca-GPI RUSH-HT650-M6PR GalT-713 260305_4-1z03x11 5x1024_Lng-1z=8	4-1z03x11	2	12	5	8	11	15.5781	10.375	0.0832897	0.0377407	0	0.00520561	0.453125	0	0.0625	0.515625	0.0625	13412.8	4659.94	858420	298236
B4 B4 BFA1h WO10m AP1m1-NG RUSH-Sca-GPI RUSH-HT650-M6PR GalT-713 260305_4-1z03x11 5x1024_Lng-1z=8	4-1z03x11	3	15	16	15	14	20.9512	21.4146	0.160072	0.0416449	0.00390421	0.0676729	0.260163	0.0243902	0.422764	0.682927	0.447154	15092.8	10699.9	1856417	1316083
B4 B4 BFA1h WO10m AP1m1-NG RUSH-Sca-GPI RUSH-HT650-M6PR GalT-713 260305_4-1z03x11 5x1024_Lng-2z=8	4-1z03x11	1	8	8	17	8	16.0244	11.2805	0.106715	0.0611659	0.0026028	0.0013014	0.573171	0.0243902	0.0121951	0.585366	0.0365854	9628.85	2721.98	789566	223202
B4 B4 BFA1h WO10m AP1m1-NG RUSH-Sca-GPI RUSH-HT650-M6PR GalT-713 260305_4-1z03x11 5x1024_Lng-2z=8	4-1z03x11	3	19	27	15	12	25.52	32.064	0.162675	0.114523	0.00780841	0.0299322	0.704	0.048	0.184	0.888	0.232	12889.6	3255.64	1611203	406955
B4 B4 BFA1h WO10m AP1m1-NG RUSH-Sca-GPI RUSH-HT650-M6PR GalT-713 260305_4-1z03x11 5x1024_Lng-3z=1	4-1z03x11	1	12	3	4	3	13.2	4	0.013014	0	0.00520561	0	0	0.4	0	0	0.4	5029	5304.2	50290	53042
B4 B4 BFA1h WO10m AP1m1-NG RUSH-Sca-GPI RUSH-HT650-M6PR GalT-713 260305_4-1z03x11 5x1024_Lng-3z=1	4-1z03x11	2	11	21	12	8	16.4615	24.1154	0.101509	0	0.00520561	0.0963037	0	0.0512821	0.948718	0.948718	1	12237.6	7689.77	954530	599802
B4 B4 BFA1h WO10m AP1m1-NG RUSH-Sca-GPI RUSH-HT650-M6PR GalT-713 260305_4-1z03x11 5x1024_Lng-3z=1	4-1z03x11	3	11	34	9	6	14.8205	36.641	0.0507547	0.00650701	0.0026028	0.00520561	0.128205	0.0512821	0.102564	0.230769	0.153846	6056.74	4475.05	236213	174527
B4 B4 BFA1h WO10m AP1m1-NG RUSH-Sca-GPI RUSH-HT650-M6PR GalT-713 260305_4-1z03x11 5x1024_Lng-4z=5	4-1z03x11	1	15	6	9	11	18.8696	10.9855	0.0897967	0.0286308	0	0.00780841	0.318841	0	0.0869565	0.405797	0.0869565	12582.9	3161.35	868219	218133
B4 B4 BFA1h WO10m AP1m1-NG RUSH-Sca-GPI RUSH-HT650-M6PR GalT-713 260305_4-1z03x11 5x1024_Lng-4z=5	4-1z03x11	2	6	16	6	7	8.25806	19.1935	0.0403435	0.00910981	0	0	0.225806	0	0	0.225806	0	11535.5	2580.42	357601	79993
B4 B4 BFA1h WO10m AP1m1-NG RUSH-Sca-GPI RUSH-HT650-M6PR GalT-713 260305_4-1z03x11 5x1024_Lng-4z=5	4-1z03x11	3	13	20	5	9	15.2368	23.7368	0.0494533	0.0351378	0	0.00650701	0.710526	0	0.131579	0.842105	0.131579	17101.9	4791.37	649874	182072

## Sheet: Fig7e balanced data and test re
Image	Cell_ID	ROI	X	Y	Width	Height	Center_X	Center_Y	AP1_area	GPI_only_area	M6PR_only_area	Shared_area	GPI_only_occ	M6PR_only_occ	Shared_occ	Inclusive_GPI_occ	Inclusive_M6PR_occ	GPI_mean_intensity	M6PR_mean_intensity	GPI_intDen	M6PR_intDen
B4 B4 BFA1h WO10m AP1m1-NG RUSH-Sca-GPI RUSH-HT650-M6PR GalT-713 260305_1-1z03x13 5x1024_Lng-1z=1	1-1z03x13	3	28	19	12	10	33.9783	22.8804	0.119729	0.00520561	0.00910981	0.0377407	0.0434783	0.076087	0.315217	0.358696	0.391304	13900.3	6560.57	1278824	603572
B4 B4 BFA1h WO10m AP1m1-NG RUSH-Sca-GPI RUSH-HT650-M6PR GalT-713 260305_1-1z03x13 5x1024_Lng-2z=6	1-1z03x13	2	17	10	11	14	21.7238	16.2952	0.136647	0.0715771	0	0.0494533	0.52381	0	0.361905	0.885714	0.361905	9555.3	5313.41	1003307	557908
B4 B4 BFA1h WO10m AP1m1-NG RUSH-Sca-GPI RUSH-HT650-M6PR GalT-713 260305_1-1z03x13 5x1024_Lng-2z=6	1-1z03x13	3	29	12	9	7	32.8824	14.7451	0.0663715	0.0299322	0	0.013014	0.45098	0	0.196078	0.647059	0.196078	9358.49	4308.67	477283	219742
B4 B4 BFA1h WO10m AP1m1-NG RUSH-Sca-GPI RUSH-HT650-M6PR GalT-713 260305_1-1z03x13 5x1024_Lng-3z=4	1-1z03x13	1	17	16	10	10	21.3544	21	0.102811	0.019521	0.0026028	0.0702757	0.189873	0.0253165	0.683544	0.873418	0.708861	9384.16	4794.8	741349	378789
B4 B4 BFA1h WO10m AP1m1-NG RUSH-Sca-GPI RUSH-HT650-M6PR GalT-713 260305_1-1z03x13 5x1024_Lng-3z=4	1-1z03x13	2	8	18	3	3	8.875	19.125	0.0104112	0.00780841	0	0	0.75	0	0	0.75	0	7468.5	1746.75	59748	13974
B4 B4 BFA1h WO10m AP1m1-NG RUSH-Sca-GPI RUSH-HT650-M6PR GalT-713 260305_1-1z03x13 5x1024_Lng-4z=7	1-1z03x13	4	15	33	15	9	21.8144	36.8247	0.126236	0.0754813	0	0	0.597938	0	0	0.597938	0	11880.9	674	1152443	65378
B4 B4 BFA1h WO10m AP1m1-NG RUSH-Sca-GPI RUSH-HT650-M6PR GalT-713 260305_1-1z03x13 5x1024_Lng-5z=8	1-1z03x13	4	21	24	7	6	24	26.5	0.0468505	0	0.0208224	0	0	0.444444	0	0	0.444444	2228.67	3320.31	80232	119531
B4 B4 BFA1h WO10m AP1m1-NG RUSH-Sca-GPI RUSH-HT650-M6PR GalT-713 260305_1-1z03x13 5x1024_Lng-7z=1	1-1z03x13	2	10	18	6	6	12.5862	20.2759	0.0377407	0.0169182	0	0	0.448276	0	0	0.448276	0	9127.69	1162.79	264703	33721
B4 B4 BFA1h WO10m AP1m1-NG RUSH-Sca-GPI RUSH-HT650-M6PR GalT-713 260305_1-1z03x13 5x1024_Lng-7z=1	1-1z03x13	5	33	32	12	12	38.2143	37.9429	0.0910981	0.0117126	0	0	0.128571	0	0	0.128571	0	5833.71	1967.87	408360	137751
B4 B4 BFA1h WO10m AP1m1-NG RUSH-Sca-GPI RUSH-HT650-M6PR GalT-713 260305_1-1z03x13 5x1024_Lng-8z=7	1-1z03x13	1	13	8	12	13	18.1648	14.1429	0.118428	0.0273294	0	0.0624673	0.230769	0	0.527473	0.758242	0.527473	8875.62	3867.57	807681	351949
B4 B4 BFA1h WO10m AP1m1-NG RUSH-Sca-GPI RUSH-HT650-M6PR GalT-713 260305_3-1z03x13 5x1024_Lng-1z=3	3-1z03x13	1	27	24	11	9	31.6623	27.4935	0.100208	0.0728785	0	0.0221238	0.727273	0	0.220779	0.948052	0.220779	12877.4	9539.05	991563	734507
B4 B4 BFA1h WO10m AP1m1-NG RUSH-Sca-GPI RUSH-HT650-M6PR GalT-713 260305_3-1z03x13 5x1024_Lng-2z=3	3-1z03x13	2	31	13	11	12	36.596	18.6162	0.128839	0.0871939	0	0.0416449	0.676768	0	0.323232	1	0.323232	15206.2	3024.53	1505413	299428
B4 B4 BFA1h WO10m AP1m1-NG RUSH-Sca-GPI RUSH-HT650-M6PR GalT-713 260305_3-1z03x13 5x1024_Lng-3z=10	3-1z03x13	1	11	14	10	13	15.8391	18.977	0.113222	0.0468505	0	0.0221238	0.413793	0	0.195402	0.609195	0.195402	9226.22	2833.6	802681	246523
B4 B4 BFA1h WO10m AP1m1-NG RUSH-Sca-GPI RUSH-HT650-M6PR GalT-713 260305_3-1z03x13 5x1024_Lng-6z=10	3-1z03x13	1	5	15	12	20	11.4803	24.0855	0.197813	0.0923995	0	0.0273294	0.467105	0	0.138158	0.605263	0.138158	8982.58	5116.17	1365352	777658
B4 B4 BFA1h WO10m AP1m1-NG RUSH-Sca-GPI RUSH-HT650-M6PR GalT-713 260305_3-1z03x13 5x1024_Lng-7z=9	3-1z03x13	1	6	11	11	13	11.5481	16.3558	0.135346	0.0416449	0	0.0585631	0.307692	0	0.432692	0.740385	0.432692	7478.73	4435.38	777788	461280
B4 B4 BFA1h WO10m AP1m1-NG RUSH-Sca-GPI RUSH-HT650-M6PR GalT-713 260305_3-1z03x13 5x1024_Lng-8z=4	3-1z03x13	1	8	5	11	9	12.7568	8.48649	0.0963037	0.0273294	0	0	0.283784	0	0	0.283784	0	5077.81	334.5	375758	24753
B4 B4 BFA1h WO10m AP1m1-NG RUSH-Sca-GPI RUSH-HT650-M6PR GalT-713 260305_3-1z03x13 5x1024_Lng-9z=7	3-1z03x13	1	24	7	12	13	30.1842	11.8289	0.0989065	0	0	0.0989065	0	0	1	1	1	15595.7	15555.7	1185276	1182232
B4 B4 BFA1h WO10m AP1m1-NG RUSH-Sca-GPI RUSH-HT650-M6PR GalT-713 260305_3-1z03x13 5x1024_Lng-9z=7	3-1z03x13	2	7	11	22	15	16.3314	18.7442	0.223841	0.0611659	0	0.162675	0.273256	0	0.726744	1	0.726744	18848.8	5012.86	3241994	862212
B4 B4 BFA1h WO10m AP1m1-NG RUSH-Sca-GPI RUSH-HT650-M6PR GalT-713 260305_3-1z03x13 5x1024_Lng-9z=7	3-1z03x13	3	21	28	9	8	24.6226	31.4151	0.0689743	0.0689743	0	0	1	0	0	1	0	11407.8	2376.25	604611	125941
B4 B4 BFA1h WO10m AP1m1-NG RUSH-Sca-GPI RUSH-HT650-M6PR GalT-713 260305_3-1z03x13 5x1024_Lng-9z=7	3-1z03x13	4	14	34	8	12	17.6418	39.7463	0.0871939	0.0767827	0	0	0.880597	0	0	0.880597	0	7814.46	1316.18	523569	88184
B4 B4 BFA1h WO10m AP1m1-NG RUSH-Sca-GPI RUSH-HT650-M6PR GalT-713 260305_4-1z03x11 5x1024_Lng-1z=8	4-1z03x11	2	12	5	8	11	15.5781	10.375	0.0832897	0.0377407	0	0.00520561	0.453125	0	0.0625	0.515625	0.0625	13412.8	4659.94	858420	298236
B4 B4 BFA1h WO10m AP1m1-NG RUSH-Sca-GPI RUSH-HT650-M6PR GalT-713 260305_4-1z03x11 5x1024_Lng-1z=8	4-1z03x11	3	15	16	15	14	20.9512	21.4146	0.160072	0.0416449	0.00390421	0.0676729	0.260163	0.0243902	0.422764	0.682927	0.447154	15092.8	10699.9	1856417	1316083
B4 B4 BFA1h WO10m AP1m1-NG RUSH-Sca-GPI RUSH-HT650-M6PR GalT-713 260305_4-1z03x11 5x1024_Lng-2z=8	4-1z03x11	1	8	8	17	8	16.0244	11.2805	0.106715	0.0611659	0.0026028	0.0013014	0.573171	0.0243902	0.0121951	0.585366	0.0365854	9628.85	2721.98	789566	223202
B4 B4 BFA1h WO10m AP1m1-NG RUSH-Sca-GPI RUSH-HT650-M6PR GalT-713 260305_4-1z03x11 5x1024_Lng-2z=8	4-1z03x11	3	19	27	15	12	25.52	32.064	0.162675	0.114523	0.00780841	0.0299322	0.704	0.048	0.184	0.888	0.232	12889.6	3255.64	1611203	406955
B4 B4 BFA1h WO10m AP1m1-NG RUSH-Sca-GPI RUSH-HT650-M6PR GalT-713 260305_4-1z03x11 5x1024_Lng-3z=1	4-1z03x11	1	12	3	4	3	13.2	4	0.013014	0	0.00520561	0	0	0.4	0	0	0.4	5029	5304.2	50290	53042
B4 B4 BFA1h WO10m AP1m1-NG RUSH-Sca-GPI RUSH-HT650-M6PR GalT-713 260305_4-1z03x11 5x1024_Lng-3z=1	4-1z03x11	2	11	21	12	8	16.4615	24.1154	0.101509	0	0.00520561	0.0963037	0	0.0512821	0.948718	0.948718	1	12237.6	7689.77	954530	599802
B4 B4 BFA1h WO10m AP1m1-NG RUSH-Sca-GPI RUSH-HT650-M6PR GalT-713 260305_4-1z03x11 5x1024_Lng-3z=1	4-1z03x11	3	11	34	9	6	14.8205	36.641	0.0507547	0.00650701	0.0026028	0.00520561	0.128205	0.0512821	0.102564	0.230769	0.153846	6056.74	4475.05	236213	174527
B4 B4 BFA1h WO10m AP1m1-NG RUSH-Sca-GPI RUSH-HT650-M6PR GalT-713 260305_4-1z03x11 5x1024_Lng-4z=5	4-1z03x11	1	15	6	9	11	18.8696	10.9855	0.0897967	0.0286308	0	0.00780841	0.318841	0	0.0869565	0.405797	0.0869565	12582.9	3161.35	868219	218133
B4 B4 BFA1h WO10m AP1m1-NG RUSH-Sca-GPI RUSH-HT650-M6PR GalT-713 260305_4-1z03x11 5x1024_Lng-4z=5	4-1z03x11	2	6	16	6	7	8.25806	19.1935	0.0403435	0.00910981	0	0	0.225806	0	0	0.225806	0	11535.5	2580.42	357601	79993
B4 B4 BFA1h WO10m AP1m1-NG RUSH-Sca-GPI RUSH-HT650-M6PR GalT-713 260305_4-1z03x11 5x1024_Lng-4z=5	4-1z03x11	3	13	20	5	9	15.2368	23.7368	0.0494533	0.0351378	0	0.00650701	0.710526	0	0.131579	0.842105	0.131579	17101.9	4791.37	649874	182072
	Inclusive_GPI_occ mean = 0.628
	Inclusive_M6PR_occ mean = 0.2739
	Wilcoxon signed rank test with continuity correction
	Inclusive_GPI_occ vs Inclusive_M6PR_occ
	V	404
	P	5.773e-05
