# Supplementary material for: Reversible control of post-Golgi transport by brefeldin A reveals recycling endosome maturation during glycosylphosphatidylinositol-anchored protein transport
Source: Nat Commun. 2026 Jul 27;17:7262. doi: 10.1038/s41467-026-75784-1 (PMC13408501; doi:10.1038/s41467-026-75784-1)
Supplement: Supplementary file 25 — Source data [file 41467_2026_75784_MOESM25_ESM.zip › source data 260620/Figure S1d,e.xlsx]

## Sheet: Analysis(TfR)
	ARF1-TfR(wo Golgi)		Manders' tM1	Manders' tM2	Pearson's R value	Pearson's R value
			(Above autethreshold of Ch2)	(Above autethreshold of Ch1)	(no threshold)	(avobe threshold)
	GBF1 FS1. ARF1-5	A3-1-1z	0.553	0.552	0.45	0.3
		A3-2-1z	0.418	0.483	0.26	0.07
		A3-3-1z	0.648	0.69	0.47	0.31
	260301 ARF-TfR	B5-1	0.502	0.616	0.32	0.16
		B5-2	0.591	0.507	0.49	0.36
		B5-3	0.52	0.45	0.701	0.638
		B5-4	0.634	0.531	0.35	0.19
		B5-5	0.578	0.679	0.32	0.18
		B5-6	0.471	0.59	0.37	0.22
		B5-7	0.681	0.643	0.54	0.42
		B5-8	0.677	0.641	0.55	0.43
		B5-9	0.599	0.54	0.47	0.32
		B5-10	0.622	0.534	0.41	0.2
		平均	0.576462	0.573538	0.438538	0.292154
	ARF3-TfR(wo Golgi)		Manders' tM1	Manders' tM2	Pearson's R value	Pearson's R value
			(Above autethreshold of Ch2)	(Above autethreshold of Ch1)	(no threshold)	(avobe threshold)
	260301 ARF-TfR	B6-1	0.147	0.304	0.17	-0.1
		B6-2	0.329	0.523	0.31	0.09
		B6-3	0.164	0.466	0.27	0.04
		B6-4	0.322	0.331	0.37	0.14
		B6-5	0.28	0.434	0.27	-0.01
		B6-6	0.289	0.304	0.37	0.07
		B6-7	0.377	0.4	0.23	-0.05
		B6-8	0.255	0.458	0.3	0.19
		B6-9	0.178	0.438	0.16	-0.03
		B6-10	0.326	0.414	0.44	0.2
		B6-11	0.219	0.358	0.34	0.12
		B6-12	0.352	0.52	0.51	0.35
		B6-13	0.342	0.46	0.42	0.23
		B6-14	0.297	0.504	0.4	0.24
		B6-15	0.449	0.475	0.42	0.17
		平均	0.2884	0.425933	0.332	0.11
	ARF4-TfR(wo Golgi)		Manders' tM1	Manders' tM2	Pearson's R value	Pearson's R value
			(Above autethreshold of Ch2)	(Above autethreshold of Ch1)	(no threshold)	(avobe threshold)
	GBF1 FS1. ARF1-5	B2-1-1z	0.211	0.45	0.24	-0.04
		B2-2-1z	0.065	0.333	0.12	-0.11
		B2-3-1z	0.107	0.423	0.14	-0.09
	260301 ARF-TfR	C5-1	0.318	0.543	0.17	-0.09
		C5-2	0.145	0.419	0.18	-0.12
		C5-3	0.487	0.54	0.23	-0.01
		C5-4	0.094	0.488	0.12	-0.09
		C5-5	0.283	0.396	0.13	-0.18
		C5-6	0.225	0.503	0.21	-0.05
		C5-7	0.267	0.538	0.21	0
		C5-8	0.121	0.399	0.13	-0.12
		C5-9	0.132	0.32	0.19	-0.17
		C5-10	0.202	0.486	0.16	-0.08
		平均	0.204385	0.449077	0.171538	-0.0884615
	ARF5-TfR(wo Golgi)		Manders' tM1	Manders' tM2	Pearson's R value	Pearson's R value
			(Above autethreshold of Ch2)	(Above autethreshold of Ch1)	(no threshold)	(avobe threshold)
	GBF1 FS1. ARF1-5	B3-1-1z	0.176	0.497	0.19	-0.19
		B3-2-1z	0.016	0.353	0.04	-0.13
		B3-3-1z	0.051	0.408	0.08	-0.18
	定量データ Sec13_TfR-ARF5	B4 tB2TfR ARF5NG 5x1024 04x5z_0003_5ADVMLE-1_1	0.211	0.05	0.04	-0.16
		B4 tB2TfR ARF5NG 5x1024 04x5z_0003_5ADVMLE-1_2	0.162	0.22	0.24	-0.05
		B4 tB2TfR ARF5NG 5x1024 04x5z_0003_5ADVMLE-1_3	0.293	0.133	0.08	-0.24
		B4 tB2TfR ARF5NG 5x1024 04x5z_0003_5ADVMLE-1_4	0.145	0.134	0.07	-0.27
		B4 tB2TfR ARF5NG 5x1024 04x5z_0003_5ADVMLE-1_5	0.495	0	-0.05	-0.04
		B4 tB2TfR ARF5NG 5x1024 04x5z_0003_5ADVMLE-1_6	0.589	0	-0.07	-0.07
		B4 tB2TfR ARF5NG 5x1024 04x5z_0003_5ADVMLE-1_7	0.279	0.077	0.07	-0.22
		B4 tB2TfR ARF5NG 5x1024 04x5z_0003_5ADVMLE-1_8	0.134	0.029	0.03	-0.18
		平均	0.231909	0.172818	0.0654545	-0.157273

## Sheet: Analysis(Sec13)
			Manders' tM1	Manders' tM2	Pearson's R value	Pearson's R value
	ARF1-Sec13(wo Golgi)		(Above autethreshold of Ch2)	(Above autethreshold of Ch1)	(no threshold)	(avobe threshold)
	GBF1 FS1. ARF1-5	A1-2-2z	0.075	0.348	0.15	-0.04
		A1-2-3z	0.127	0.295	0.14	-0.12
		A1-2-4z	0.026	0.25	0.04	-0.15
	定量データ Sec13	B4 tB2Sec13 ARF1LLNG 5x1024 04x5z_0001_5ADVMLE-1	0.402	0.253	0.14	-0.14
		B4 tB2Sec13 ARF1LLNG 5x1024 04x5z_0002_5ADVMLE-1	0.488	0.33	0.13	-0.07
		B4 tB2Sec13 ARF1LLNG 5x1024 04x5z_0003_5ADVMLE-1	0.505	0.228	0.17	-0.05
		B4 tB2Sec13 ARF1LLNG 5x1024 04x5z_0004_5ADVMLE-1	0.462	0.36	0.2	0.01
		B4 tB2Sec13 ARF1LLNG 5x1024 04x5z_0005_5ADVMLE-1	0.574	0.262	0.14	-0.04
		B4 tB2Sec13 ARF1LLNG 5x1024 04x5z_5ADVMLE-1	0.546	0.642	0.2	-0.03
		B4 tB2Sec13 ARF1LLNG 5x1024 04x5z_0006_5ADVMLE-1	0.453	0.174	0.14	-0.1
		B4 tB2Sec13 ARF1LLNG 5x1024 04x5z_0007_5ADVMLE-1	0.245	0.178	0.18	-0.05
		B4 tB2Sec13 ARF1LLNG 5x1024 04x5z_0008_5ADVMLE-1	0.276	0.365	0.11	-0.06
		B4 tB2Sec13 ARF1LLNG 5x1024 04x5z_0009_5ADVMLE-1	0.301	0.166	0.06	-0.13
		Ave	0.344615	0.296231	0.138462	-0.0746154
	ARF3-Sec13(wo Golgi)		Manders' tM1	Manders' tM2	Pearson's R value	Pearson's R value
			(Above autethreshold of Ch2)	(Above autethreshold of Ch1)	(no threshold)	(avobe threshold)
	GBF1 FS1. ARF1-5	B4-1-1z	0.409	0	-0.04	-0.02
		B4-2-1z	0.446	0	-0.04	-0.05
	定量データ Sec13	B4 tB2Sec13 ARF3LLNG 5x1024 04x5z_0001_5ADVMLE-1	0.134	0.174	0.08	-0.24
		B4 tB2Sec13 ARF3LLNG 5x1024 04x5z_0002_5ADVMLE-1	0.789	0.862	0.56	0.33
		B4 tB2Sec13 ARF3LLNG 5x1024 04x5z_0003_5ADVMLE-1	0.654	0.704	0.33	0.1
		B4 tB2Sec13 ARF3LLNG 5x1024 04x5z_0004_5ADVMLE-1	0.565	0.682	0.47	0.28
		B4 tB2Sec13 ARF3LLNG 5x1024 04x5z_0005_5ADVMLE-1	0.171	0.078	0.04	-0.2
		B4 tB2Sec13 ARF3LLNG 5x1024 04x5z_5ADVMLE-1	0.545	0.544	0.34	0.08
		B4 tB2Sec13 ARF3LLNG 5x1024 04x5z_0006_5ADVMLE-1	0.568	0.732	0.2	-0.01
		B4 tB2Sec13 ARF3LLNG 5x1024 04x5z_0007_5ADVMLE-1	0.116	0.046	0.06	-0.2
		B4 tB2Sec13 ARF3LLNG 5x1024 04x5z_0008_5ADVMLE-1	0.393	0.616	0.22	0
		B4 tB2Sec13 ARF3LLNG 5x1024 04x5z_0009_5ADVMLE-1	0.878	0.904	0.67	0.47
		Ave	0.472333	0.445167	0.240833	0.045
	ARF4-Sec13(wo Golgi)		Manders' tM1	Manders' tM2	Pearson's R value	Pearson's R value
			(Above autethreshold of Ch2)	(Above autethreshold of Ch1)	(no threshold)	(avobe threshold)
	GBF1 FS1. ARF1-5	A2-1-2z	0.484	0.632	0.54	0.44
		A2-1-3z	0.289	0.509	0.42	0.32
		A2-1-4z	0.532	0.597	0.53	0.41
		A2-2-1z	0.474	0.736	0.46	0.4
	定量データ Sec13	B4 tB2Sec13 ARF4NG 5x1024 04x5z_0001_5ADVMLE-1	0.456	0.622	0.61	0.57
		B4 tB2Sec13 ARF4NG 5x1024 04x5z_0002_5ADVMLE-1	0.346	0.673	0.5	0.43
		B4 tB2Sec13 ARF4NG 5x1024 04x5z_0003_5ADVMLE-1	0.314	0.612	0.49	0.42
		B4 tB2Sec13 ARF4NG 5x1024 04x5z_0004_5ADVMLE-1	0.706	0.792	0.53	0.48
		B4 tB2Sec13 ARF4NG 5x1024 04x5z_0005_5ADVMLE-1	0.499	0.712	0.53	0.47
		B4 tB2Sec13 ARF4NG 5x1024 04x5z_5ADVMLE-1	0.593	0.664	0.43	0.25
		B4 tB2Sec13 ARF4NG 5x1024 04x5z_0006_5ADVMLE-1	0.488	0.687	0.58	0.51
		B4 tB2Sec13 ARF4NG 5x1024 04x5z_0007_5ADVMLE-1	0.418	0.711	0.53	0.48
		B4 tB2Sec13 ARF4NG 5x1024 04x5z_0008_5ADVMLE-1	0.502	0.722	0.54	0.5
		B4 tB2Sec13 ARF4NG 5x1024 04x5z_0009_5ADVMLE-1	0.345	0.714	0.57	0.54
		Ave	0.466583	0.66225	0.5125	0.431667
	ARF5-Sec13(wo Golgi)		Manders' tM1	Manders' tM2	Pearson's R value	Pearson's R value
			(Above autethreshold of Ch2)	(Above autethreshold of Ch1)	(no threshold)	(avobe threshold)
	GBF1 FS1. ARF1-5	A3-1-2z	0.393	0.718	0.49	0.43
		A3-1-3z	0.385	0.721	0.42	0.35
		A3-2-1z	0.27	0.725	0.46	0.45
	定量データ Sec13	B4 tB2Sec13 ARF5NG 5x1024 04x5z_0001_5ADVMLE-1	0.213	0.521	0.21	0.03
		B4 tB2Sec13 ARF5NG 5x1024 04x5z_0003_5ADVMLE-1	0.465	0.548	0.3	0.08
		B4 tB2Sec13 ARF5NG 5x1024 04x5z_0004_5ADVMLE-1	0.663	0.734	0.34	0.15
		B4 tB2Sec13 ARF5NG 5x1024 04x5z_0006_5ADVMLE-1	0.18	0.347	0.14	-0.17
		B4 tB2Sec13 ARF5NG 5x1024 04x5z_0007_5ADVMLE-1	0.224	0.68	0.26	0.15
		B4 tB2Sec13 ARF5NG 5x1024 04x5z_0009_5ADVMLE-1	0.197	0.471	0.35	0.21
		B4 tB2Sec13 ARF5NG 5x1024 04x5z_0010_5ADVMLE-1	0.103	0.107	0.25	0.13
		B4 tB2Sec13 ARF5NG 5x1024 04x5z_0011_5ADVMLE-1	0.146	0.532	0.27	0.09
		Ave	0.294455	0.554909	0.317273	0.172727

## Sheet: colocalization data
A	colocA	B	colocB
ARF1-Sec13	0.15	ARF1-TfR	0.45
ARF1-Sec13	0.14	ARF1-TfR	0.26
ARF1-Sec13	0.04	ARF1-TfR	0.47
ARF1-Sec13	0.14	ARF1-TfR	0.32
ARF1-Sec13	0.13	ARF1-TfR	0.49
ARF1-Sec13	0.17	ARF1-TfR	0.701
ARF1-Sec13	0.2	ARF1-TfR	0.35
ARF1-Sec13	0.14	ARF1-TfR	0.32
ARF1-Sec13	0.2	ARF1-TfR	0.37
ARF1-Sec13	0.14	ARF1-TfR	0.54
ARF1-Sec13	0.18	ARF1-TfR	0.55
ARF1-Sec13	0.11	ARF1-TfR	0.47
ARF1-Sec13	0.06	ARF1-TfR	0.41
ARF3-Sec13	-0.04	ARF3-TfR	0.17
ARF3-Sec13	-0.04	ARF3-TfR	0.31
ARF3-Sec13	0.08	ARF3-TfR	0.27
ARF3-Sec13	0.56	ARF3-TfR	0.37
ARF3-Sec13	0.33	ARF3-TfR	0.27
ARF3-Sec13	0.47	ARF3-TfR	0.37
ARF3-Sec13	0.04	ARF3-TfR	0.23
ARF3-Sec13	0.34	ARF3-TfR	0.3
ARF3-Sec13	0.2	ARF3-TfR	0.16
ARF3-Sec13	0.06	ARF3-TfR	0.44
ARF3-Sec13	0.22	ARF3-TfR	0.34
ARF3-Sec13	0.67	ARF3-TfR	0.51
ARF4-Sec13	0.54	ARF3-TfR	0.42
ARF4-Sec13	0.42	ARF3-TfR	0.4
ARF4-Sec13	0.53	ARF3-TfR	0.42
ARF4-Sec13	0.46	ARF4-TfR	0.24
ARF4-Sec13	0.61	ARF4-TfR	0.12
ARF4-Sec13	0.5	ARF4-TfR	0.14
ARF4-Sec13	0.49	ARF4-TfR	0.17
ARF4-Sec13	0.53	ARF4-TfR	0.18
ARF4-Sec13	0.53	ARF4-TfR	0.23
ARF4-Sec13	0.43	ARF4-TfR	0.12
ARF4-Sec13	0.58	ARF4-TfR	0.13
ARF4-Sec13	0.53	ARF4-TfR	0.21
ARF4-Sec13	0.54	ARF4-TfR	0.21
ARF4-Sec13	0.57	ARF4-TfR	0.13
ARF5-Sec13	0.49	ARF4-TfR	0.19
ARF5-Sec13	0.42	ARF4-TfR	0.16
ARF5-Sec13	0.46	ARF5-TfR	0.19
ARF5-Sec13	0.21	ARF5-TfR	0.04
ARF5-Sec13	0.3	ARF5-TfR	0.08
ARF5-Sec13	0.34	ARF5-TfR	0.04
ARF5-Sec13	0.14	ARF5-TfR	0.24
ARF5-Sec13	0.26	ARF5-TfR	0.08
ARF5-Sec13	0.35	ARF5-TfR	0.07
ARF5-Sec13	0.25	ARF5-TfR	-0.05
ARF5-Sec13	0.27	ARF5-TfR	-0.07
		ARF5-TfR	0.07
		ARF5-TfR	0.03

## Sheet: for graph (TfR)
				ARF-TfR(wo Golgi)
				Manders' tM1 (Above autethreshold of Ch2)	Pearson's R value(no threshold)								B	mean	sd
		ARF1	A3-1-1z	0.553	0.45	1
			A3-2-1z	0.418	0.26	1							1	ARF1-TfR	0.438538	0.118916
			A3-3-1z	0.648	0.47	1							2	ARF3-TfR	0.332	0.100655
			B5-1	0.502	0.32	1							3	ARF4-TfR	0.171538	0.0421992
			B5-2	0.591	0.49	1							4	ARF5-TfR	0.0654546	0.089818
			B5-3	0.52	0.701	1
			B5-4	0.634	0.35	1
			B5-5	0.578	0.32	1
			B5-6	0.471	0.37	1
			B5-7	0.681	0.54	1
			B5-8	0.677	0.55	1
			B5-9	0.599	0.47	1
			B5-10	0.622	0.41	1
		ARF3	B6-1	0.147	0.17	2
			B6-2	0.329	0.31	2
			B6-3	0.164	0.27	2
			B6-4	0.322	0.37	2
			B6-5	0.28	0.27	2
			B6-6	0.289	0.37	2
			B6-7	0.377	0.23	2
			B6-8	0.255	0.3	2
			B6-9	0.178	0.16	2
			B6-10	0.326	0.44	2
			B6-11	0.219	0.34	2
			B6-12	0.352	0.51	2
			B6-13	0.342	0.42	2
			B6-14	0.297	0.4	2
			B6-15	0.449	0.42	2
		ARF4	B2-1-1z	0.211	0.24	3
			B2-2-1z	0.065	0.12	3
			B2-3-1z	0.107	0.14	3
			C5-1	0.318	0.17	3
			C5-2	0.145	0.18	3
			C5-3	0.487	0.23	3
			C5-4	0.094	0.12	3
			C5-5	0.283	0.13	3
			C5-6	0.225	0.21	3
			C5-7	0.267	0.21	3
			C5-8	0.121	0.13	3
			C5-9	0.132	0.19	3
			C5-10	0.202	0.16	3
		ARF5	B3-1-1z	0.176	0.19	4
			B3-2-1z	0.016	0.04	4
			B3-3-1z	0.051	0.08	4
			B4 tB2TfR ARF5NG 5x1024 04x5z_0003_5ADVMLE-1_1	0.211	0.04	4
			B4 tB2TfR ARF5NG 5x1024 04x5z_0003_5ADVMLE-1_2	0.162	0.24	4
			B4 tB2TfR ARF5NG 5x1024 04x5z_0003_5ADVMLE-1_3	0.293	0.08	4
			B4 tB2TfR ARF5NG 5x1024 04x5z_0003_5ADVMLE-1_4	0.145	0.07	4
			B4 tB2TfR ARF5NG 5x1024 04x5z_0003_5ADVMLE-1_5	0.495	-0.05	4
			B4 tB2TfR ARF5NG 5x1024 04x5z_0003_5ADVMLE-1_6	0.589	-0.07	4
			B4 tB2TfR ARF5NG 5x1024 04x5z_0003_5ADVMLE-1_7	0.279	0.07	4
			B4 tB2TfR ARF5NG 5x1024 04x5z_0003_5ADVMLE-1_8	0.134	0.03	4

## Sheet: for graph (Sec13)
				ARF-Sec13(wo Golgi)
				Manders' tM1 (Above autethreshold of Ch2)	Pearson's R value(no threshold)								A	mean	sd
		ARF1	A1-2-2z	0.075	0.15	1
			A1-2-3z	0.127	0.14	1							1	ARF1-Sec13	0.138461	0.0475826
			A1-2-4z	0.026	0.04	1							2	ARF3-Sec13	0.240833	0.236469
			B4 tB2Sec13 ARF1LLNG 5x1024 04x5z_0001_5ADVMLE-1	0.402	0.14	1							3	ARF4-Sec13	0.518571	0.0543291
			B4 tB2Sec13 ARF1LLNG 5x1024 04x5z_0002_5ADVMLE-1	0.488	0.13	1							4	ARF5-Sec13	0.317273	0.107526
			B4 tB2Sec13 ARF1LLNG 5x1024 04x5z_0003_5ADVMLE-1	0.505	0.17	1
			B4 tB2Sec13 ARF1LLNG 5x1024 04x5z_0004_5ADVMLE-1	0.462	0.2	1
			B4 tB2Sec13 ARF1LLNG 5x1024 04x5z_0005_5ADVMLE-1	0.574	0.14	1
			B4 tB2Sec13 ARF1LLNG 5x1024 04x5z_5ADVMLE-1	0.546	0.2	1
			B4 tB2Sec13 ARF1LLNG 5x1024 04x5z_0006_5ADVMLE-1	0.453	0.14	1
			B4 tB2Sec13 ARF1LLNG 5x1024 04x5z_0007_5ADVMLE-1	0.245	0.18	1
			B4 tB2Sec13 ARF1LLNG 5x1024 04x5z_0008_5ADVMLE-1	0.276	0.11	1
			B4 tB2Sec13 ARF1LLNG 5x1024 04x5z_0009_5ADVMLE-1	0.301	0.06	1
		ARF3	B4-1-1z	0.409	-0.04	2
			B4-2-1z	0.446	-0.04	2
			B4 tB2Sec13 ARF3LLNG 5x1024 04x5z_0001_5ADVMLE-1	0.134	0.08	2
			B4 tB2Sec13 ARF3LLNG 5x1024 04x5z_0002_5ADVMLE-1	0.789	0.56	2
			B4 tB2Sec13 ARF3LLNG 5x1024 04x5z_0003_5ADVMLE-1	0.654	0.33	2
			B4 tB2Sec13 ARF3LLNG 5x1024 04x5z_0004_5ADVMLE-1	0.565	0.47	2
			B4 tB2Sec13 ARF3LLNG 5x1024 04x5z_0005_5ADVMLE-1	0.171	0.04	2
			B4 tB2Sec13 ARF3LLNG 5x1024 04x5z_5ADVMLE-1	0.545	0.34	2
			B4 tB2Sec13 ARF3LLNG 5x1024 04x5z_0006_5ADVMLE-1	0.568	0.2	2
			B4 tB2Sec13 ARF3LLNG 5x1024 04x5z_0007_5ADVMLE-1	0.116	0.06	2
			B4 tB2Sec13 ARF3LLNG 5x1024 04x5z_0008_5ADVMLE-1	0.393	0.22	2
			B4 tB2Sec13 ARF3LLNG 5x1024 04x5z_0009_5ADVMLE-1	0.878	0.67	2
		ARF4	A2-1-2z	0.484	0.54	3
			A2-1-3z	0.289	0.42	3
			A2-1-4z	0.532	0.53	3
			A2-2-1z	0.474	0.46	3
			B4 tB2Sec13 ARF4NG 5x1024 04x5z_0001_5ADVMLE-1	0.456	0.61	3
			B4 tB2Sec13 ARF4NG 5x1024 04x5z_0002_5ADVMLE-1	0.346	0.5	3
			B4 tB2Sec13 ARF4NG 5x1024 04x5z_0003_5ADVMLE-1	0.314	0.49	3
			B4 tB2Sec13 ARF4NG 5x1024 04x5z_0004_5ADVMLE-1	0.706	0.53	3
			B4 tB2Sec13 ARF4NG 5x1024 04x5z_0005_5ADVMLE-1	0.499	0.53	3
			B4 tB2Sec13 ARF4NG 5x1024 04x5z_5ADVMLE-1	0.593	0.43	3
			B4 tB2Sec13 ARF4NG 5x1024 04x5z_0006_5ADVMLE-1	0.488	0.58	3
			B4 tB2Sec13 ARF4NG 5x1024 04x5z_0007_5ADVMLE-1	0.418	0.53	3
			B4 tB2Sec13 ARF4NG 5x1024 04x5z_0008_5ADVMLE-1	0.502	0.54	3
			B4 tB2Sec13 ARF4NG 5x1024 04x5z_0009_5ADVMLE-1	0.345	0.57	3
		ARF5	A3-1-2z	0.393	0.49	4
			A3-1-3z	0.385	0.42	4
			A3-2-1z	0.27	0.46	4
			B4 tB2Sec13 ARF5NG 5x1024 04x5z_0001_5ADVMLE-1	0.213	0.21	4
			B4 tB2Sec13 ARF5NG 5x1024 04x5z_0003_5ADVMLE-1	0.465	0.3	4
			B4 tB2Sec13 ARF5NG 5x1024 04x5z_0004_5ADVMLE-1	0.663	0.34	4
			B4 tB2Sec13 ARF5NG 5x1024 04x5z_0006_5ADVMLE-1	0.18	0.14	4
			B4 tB2Sec13 ARF5NG 5x1024 04x5z_0007_5ADVMLE-1	0.224	0.26	4
			B4 tB2Sec13 ARF5NG 5x1024 04x5z_0009_5ADVMLE-1	0.197	0.35	4
			B4 tB2Sec13 ARF5NG 5x1024 04x5z_0010_5ADVMLE-1	0.103	0.25	4
			B4 tB2Sec13 ARF5NG 5x1024 04x5z_0011_5ADVMLE-1	0.146	0.27	4

## Sheet: significance test
Games-Howell post-hoc test
	group1	group2	estimate	conf.low	conf.high	p.adj	p.adj.signif
.y.
1	valueA	ARF1-Sec13	ARF3-Sec13	0.102372	-0.104509	0.309252	0.483	ns
2	valueA	ARF1-Sec13	ARF4-Sec13	0.38011	0.326127	0.434092	3.94e-14	****
3	valueA	ARF1-Sec13	ARF5-Sec13	0.178811	0.0763736	0.281249	0.000946	***
4	valueA	ARF3-Sec13	ARF4-Sec13	0.277738	0.0705317	0.484945	0.009	**
5	valueA	ARF3-Sec13	ARF5-Sec13	0.0764394	-0.140308	0.293187	0.745	ns
6	valueA	ARF4-Sec13	ARF5-Sec13	-0.201299	-0.304567	-0.0980304	0.000303	***
	group1	group2	estimate	conf.low	conf.high	p.adj	p.adj.signif
.y.
1	valueB	ARF1-TfR	ARF3-TfR	-0.106538	-0.222481	0.00940406	0.08	ns
2	valueB	ARF1-TfR	ARF4-TfR	-0.267	-0.367885	-0.166115	8.4e-06	****
3	valueB	ARF1-TfR	ARF5-TfR	-0.373084	-0.491687	-0.25448	8.25e-08	****
4	valueB	ARF3-TfR	ARF4-TfR	-0.160462	-0.240482	-0.0804408	0.000102	***
5	valueB	ARF3-TfR	ARF5-TfR	-0.266545	-0.370421	-0.16267	1.78e-06	****
6	valueB	ARF4-TfR	ARF5-TfR	-0.106084	-0.192083	-0.0200848	0.014	*
