# Supplementary material for: Reversible control of post-Golgi transport by brefeldin A reveals recycling endosome maturation during glycosylphosphatidylinositol-anchored protein transport
Source: Nat Commun. 2026 Jul 27;17:7262. doi: 10.1038/s41467-026-75784-1 (PMC13408501; doi:10.1038/s41467-026-75784-1)
Supplement: Supplementary file 25 — Source data [file 41467_2026_75784_MOESM25_ESM.zip › source data 260620/Figure S5g.xlsx]

## Sheet: FigS5 data and test result
dataset	Timepoint	shared	vsvg_shared	partner_shared	pearson_union		dataset	Timepoint	n_ROIs	Mean_pearson_union
GPI-VSVG	t3	0.866667	0.935252	0.921986	0.828557		GPI-VSVG	t3	10	0.821054
GPI-VSVG	t3	0.780488	0.842105	0.914286	0.893436			t7	10	0.412531
GPI-VSVG	t3	0.606838	0.793296	0.720812	0.390934			t11	10	0.144749
GPI-VSVG	t3	0.765625	0.771654	0.989899	0.953254		VSVG-TNF	t3	10	0.774286
GPI-VSVG	t3	0.831395	0.910828	0.905063	0.890244			t7	10	0.742307
GPI-VSVG	t3	0.765306	1	0.765306	0.958451			t11	10	0.509926
GPI-VSVG	t3	0.842466	0.848276	0.991935	0.898836
GPI-VSVG	t3	0.713043	0.987952	0.719298	0.960571		Method: Wilcoxon rank-sum test (two-sided), followed by Benjamini-Hochberg correction within each dataset and metric.
GPI-VSVG	t3	0.6875	0.970588	0.702128	0.595668		dataset	group1	group2	n1	n2	mean1	mean2	median1	median2	p_value	p_adj_BH	significance
GPI-VSVG	t3	0.797619	0.893333	0.881579	0.840584		GPI-VSVG	t3	t7	10	10	0.821054	0.412531	0.89184	0.459065	0.00220222	0.00330333	**
GPI-VSVG	t7	0.353741	0.398467	0.759124	0.213655			t3	t11	10	10	0.821054	0.144749	0.89184	0.0753815	0.00058284	0.00174852	**
GPI-VSVG	t7	0.51938	0.644231	0.728261	-0.199836			t7	t11	10	10	0.412531	0.144749	0.459065	0.0753815	0.10411	0.10411	ns
GPI-VSVG	t7	0.563725	0.572139	0.974576	0.810904		VSVG-TNF	t3	t7	10	10	0.774286	0.742307	0.80629	0.699546	0.57075	0.57075	ns
GPI-VSVG	t7	0.736264	0.905405	0.797619	0.548617			t3	t11	10	10	0.774286	0.509926	0.80629	0.490077	0.0257481	0.0772442	ns
GPI-VSVG	t7	0.714286	0.754717	0.930233	0.0373069			t7	t11	10	10	0.742307	0.509926	0.699546	0.490077	0.0640221	0.0960332	ns
GPI-VSVG	t7	0.679167	0.724444	0.91573	0.785731
GPI-VSVG	t7	0.628571	0.814815	0.733333	0.265017
GPI-VSVG	t7	0.628141	0.675676	0.899281	0.440036
GPI-VSVG	t7	0.69375	0.707006	0.973684	0.745783
GPI-VSVG	t7	0.742647	0.893805	0.814516	0.478094
GPI-VSVG	t11	0.525974	0.595588	0.818182	-0.116127
GPI-VSVG	t11	0.251852	0.515152	0.330097	-0.160429
GPI-VSVG	t11	0.443243	0.672131	0.565517	-0.153668
GPI-VSVG	t11	0.245714	0.934783	0.25	0.296771
GPI-VSVG	t11	0.670213	0.7875	0.818182	0.759562
GPI-VSVG	t11	0.505882	0.678947	0.664948	0.26413
GPI-VSVG	t11	0.430168	0.939024	0.442529	0.666729
GPI-VSVG	t11	0.436893	0.79646	0.491803	0.0297647
GPI-VSVG	t11	0.283721	0.7625	0.311224	-0.26024
GPI-VSVG	t11	0.442553	0.462222	0.912281	0.120998
VSVG-TNF	t3	0.654867	0.672727	0.961039	0.513351
VSVG-TNF	t3	0.885246	0.931034	0.947368	0.871176
VSVG-TNF	t3	0.602151	1	0.602151	0.96301
VSVG-TNF	t3	0.794258	0.994012	0.798077	0.828012
VSVG-TNF	t3	0.679144	0.881944	0.747059	0.756978
VSVG-TNF	t3	0.617486	0.830882	0.70625	0.512456
VSVG-TNF	t3	0.866667	0.978495	0.883495	0.940404
VSVG-TNF	t3	0.673469	0.956522	0.694737	0.784568
VSVG-TNF	t3	0.783133	0.890411	0.866667	0.697171
VSVG-TNF	t3	0.581633	1	0.581633	0.87574
VSVG-TNF	t7	0.673469	0.795181	0.814815	0.906691
VSVG-TNF	t7	0.737374	0.960526	0.760417	0.87725
VSVG-TNF	t7	0.769231	0.967742	0.789474	0.959603
VSVG-TNF	t7	0.736842	0.933333	0.777778	0.775583
VSVG-TNF	t7	0.607735	0.982143	0.614525	0.633483
VSVG-TNF	t7	0.706522	0.921986	0.751445	0.620596
VSVG-TNF	t7	0.856574	0.934783	0.911017	0.696769
VSVG-TNF	t7	0.798507	0.89916	0.877049	0.702323
VSVG-TNF	t7	0.687243	0.82266	0.806763	0.639438
VSVG-TNF	t7	0.707317	0.836538	0.820755	0.611338
VSVG-TNF	t11	0.452055	0.910345	0.473118	0.111548
VSVG-TNF	t11	0.433594	0.502262	0.760274	0.372399
VSVG-TNF	t11	0.6	0.705882	0.8	0.381507
VSVG-TNF	t11	0.615385	0.859504	0.684211	0.168541
VSVG-TNF	t11	0.432432	0.979592	0.436364	0.822824
VSVG-TNF	t11	0.454976	0.914286	0.475248	0.317877
VSVG-TNF	t11	0.57	0.982759	0.575758	0.800226
VSVG-TNF	t11	0.666667	0.969697	0.680851	0.835482
VSVG-TNF	t11	0.739583	0.797753	0.910256	0.690212
VSVG-TNF	t11	0.680272	0.934579	0.714286	0.598647
