# Supplementary material for: Reversible control of post-Golgi transport by brefeldin A reveals recycling endosome maturation during glycosylphosphatidylinositol-anchored protein transport
Source: Nat Commun. 2026 Jul 27;17:7262. doi: 10.1038/s41467-026-75784-1 (PMC13408501; doi:10.1038/s41467-026-75784-1)
Supplement: Supplementary file 25 — Source data [file 41467_2026_75784_MOESM25_ESM.zip › source data 260620/Figure 1h.xlsx]

## Sheet: ctrl graph
	230207 Ctrl cell1			230207 Ctrl cell2																								230207 Ctrl cell3						250118 Ctrl cell1						250118 Ctrl cell2									ManII
X	1_green	1_red	1_blue	1_green	2_green	3_green	4_green	5_green	6_green	7_green	8_green	1_red	2_red	3_red	4_red	5_red	6_red	7_red	8_red	1_blue	2_blue	3_blue	4_blue	5_blue	6_blue	7_blue	8_blue	1_green	2_green	1_red	2_red	1_blue	2_blue	1_green	2_green	1_red	2_red	1_blue	2_blue	1_green	2_green	1_red	2_red	1_blue	2_blue				mean
0	706.72	524.802	987.758	706.161	1910.79	764.603	497.888	301.249	483.497	824.091	1789.51	870.669	1720.77	710.336	1002.87	846.002	571.894	689.608	2109.19	4275.56	3078.22	2210.58	2230.3	624.887	1268.54	2089.74	1337.19	400.242	1800.79	446.027	530.328	586.431	1481.52	3137.15	4914.68	14560.1	13410.5	9161.15	8193.65	345.428	784.67	27450.9	27146.7	10770	11621.7			0	0.0192428
0.041	651.09	522.379	968.445	556.058	2072.87	862.949	534.892	276.715	522.247	803.683	2022.14	720.465	1625.47	680.682	982.929	778.39	601.415	642.477	2209.7	3246.17	3320.51	2422.27	2405.2	640.571	1330.42	2091.91	1393.37	395.398	1863.39	499.736	607.478	633.818	1505.61	3308.26	4988.82	14830.3	13484.8	8924.27	8271.42	342.999	830.257	27417	27315.1	10802.4	11615.5			0.041	0.0206502
0.083	630.844	517.948	955.999	496.34	2379.29	967.221	591.52	254.496	567.566	772.852	2163.79	654.171	1514.38	688.773	927.887	687.078	659.356	635.207	2231.55	2569.98	3478.8	2699.99	2613.58	662.268	1423.86	2066.87	1433.61	404.869	1940.48	601.302	728.637	683.124	1563.16	3481.74	4991.34	15179.5	13570.7	8774.5	8363.79	338.469	934.094	27390.5	27681.5	10827.3	11605.7			0.083	0.0225495
0.124	649.988	514.415	956.291	492.884	2760.94	1075.86	659.549	242.305	611.999	750.995	2204.56	658.205	1412.71	743.523	851.965	589.785	746.914	675.631	2162.43	2167.87	3508.87	2993.38	2838.21	685.423	1547.21	2029.58	1457.49	415.61	2041.36	740.103	878.317	731.466	1660.05	3696.91	4963.16	15593.4	13675.7	8725.09	8469.98	334.478	1132.34	27378.2	28284.7	10847.1	11610.9			0.124	0.0248874
0.166	713.006	525.296	977.371	546.984	3031.35	1200.51	722.773	249.732	649.892	760.439	2148.22	734.251	1322.89	861.407	773.138	503.933	858.19	756.819	2013.14	1974.24	3418.12	3228.64	3053.39	710.678	1690.65	1967.06	1474.34	420.407	2161.73	893.69	1040.26	774.154	1803.49	4036.57	4930.92	16055.3	13819.8	8789.02	8585.23	350.077	1453.53	27395.9	29154.3	10872.4	11642.3			0.166	0.0276589
0.207	814.116	572.391	1026.82	680.869	2993.07	1392.03	766.864	274.449	683.84	835.07	2014.32	899.289	1253.6	1068.63	711.403	448.131	985.375	876.251	1809.29	1938.8	3271.28	3335.74	3235.84	743	1839.02	1935.45	1492.83	421.757	2299.57	1036.22	1221.08	807.053	2005.03	4616.99	4898.94	16552.8	14032.5	8966.8	8710.23	432.481	1933.6	27468.6	30304.5	10925.7	11713.2			0.207	0.0312136
0.249	960.529	686.972	1114.56	922.467	2634.2	1740.58	780.456	312.29	726.34	976.02	1805.08	1185.87	1223.37	1394.1	686.089	460.703	1119.09	1022.39	1583.82	2023.99	3124.7	3302.94	3373.44	793.492	1986.48	1917.32	1524.95	429.199	2498.39	1157.46	1472.33	825.814	2280.36	5575.47	4859.15	17081.1	14354.6	9260.21	8847.79	669.179	2588.37	27630.9	31752.5	11036.4	11822.9			0.249	0.0364321
0.29	1214.08	916.811	1252.5	1291.89	2158.96	2352.23	763.783	363.276	790.838	1197.67	1514.67	1637.28	1266.99	1886.62	717.871	602.53	1262.31	1206.2	1383.37	2203.36	3007.4	3204.39	3476.43	881.931	2132.59	1944.92	1585.79	455.719	2888.19	1267.03	1899.84	828.531	2657.11	7052.69	4812.24	17638.6	14818.3	9667.72	9006.69	1192.2	3431.52	27921.1	33505.3	11239	11972			0.29	0.0450003
0.331	1683.35	1325.26	1453.99	1795.89	1801.33	3300.61	737.677	452.048	873.961	1529.7	1214.48	2298.79	1438.31	2619.06	836.237	989.477	1432.98	1459.46	1266.89	2462.67	2921.2	3158.09	3567.85	1031.51	2288.27	2038.6	1688.6	517.798	3684.41	1408.94	2638.19	817.139	3167.07	9171.54	4818.59	18214.2	15445.7	10187.6	9208.6	2204.46	4444.07	28374.6	35547.1	11567	12158.2			0.331	0.0592366
0.373	2573.17	2022.59	1744.28	2438.79	1677.9	4472.09	755.224	637.09	957.991	1997.52	970.449	3174.46	1807.44	3666.45	1081.29	1856.65	1678.87	1849.05	1302.98	2799.99	2848.31	3280.85	3685.99	1279.67	2463.49	2188.22	1859.63	643.967	5114.57	1650.34	3840.86	799.178	3853.34	12005.4	5000.26	18781.8	16231.2	10822	9478.94	3951.96	5611.64	29017.9	37843.2	12037.1	12394.5			0.373	0.0812287
0.414	4143.28	3150.27	2170.76	3259.94	1800.43	5586.27	895.588	1033.21	1030.43	2568.51	875.812	4184.74	2461.93	5118.04	1525.57	3506.5	2075.41	2495.53	1601.98	3231.55	2785.46	3698.4	3883.72	1659.55	2663.44	2426.29	2131.31	886.18	7226.2	2085.32	5598.32	789.482	4749.2	15526.7	5554.52	19295.8	17142.7	11578.1	9852.9	6716.47	6884.94	29858.2	40264.7	12654.6	12706.3			0.414	0.112552
0.456	6673.12	4864.89	2813.89	4401.49	2143.44	6412.25	1257.34	1846.91	1119.34	3164.83	1016.85	5162	3462.33	7033.38	2256.16	6410.09	2721.9	3498.7	2305.46	3796.2	2775.95	4552.71	4206.43	2233.99	2885.45	2745.26	2558.11	1319.79	9663.92	2827.38	7859.41	810.965	5858.67	19606.7	6737.51	19697.7	18127.4	12467.3	10363.5	10645	8308.42	30889.8	42697.6	13402	13147			0.456	0.154647
0.497	10643.6	7279.78	3826.59	6148.81	2745.1	7087.7	2012.63	3497.96	1328.11	3818.91	1497.64	5879.41	4823.12	9318.16	3395.85	10805.2	3709.57	4981.73	3621.57	4543.44	2889.95	6031.69	4731.47	3064.77	3120.89	3178.89	3216.85	2027.91	11794.1	3987.28	10384.3	895.242	7108.38	24084.7	8890.58	19917.9	19122	13497.6	11037.3	15532.3	9885.68	32082.5	44818.9	14252.3	13772			0.497	0.210568
0.539	16499.2	10248	5438.72	8883.78	3850.26	8384.95	3386.65	6704.43	1855.76	4837.49	2531.03	6196.1	6441.5	11666	4970.41	16236.7	5093.05	6926.19	5675.72	5531.17	3244.5	8385.07	5479.41	4247.61	3361.59	3774.01	4231.86	3091.85	13489.9	5626.64	12896.5	1086.9	8390.39	28702.8	12412.5	19917.1	20072.5	14666.8	11889.2	20709	11829.4	33388.1	46439.4	15174.3	14640.3			0.539	0.287593
0.58	24200.2	13274	7986.45	12824.6	6007.15	11475.5	5850.37	12097.2	3064.72	6785.95	4413.03	6112.12	7946.86	13548.7	6897.35	21344.9	6818.07	9111.5	8256.86	6812.73	4016.06	11904.9	6518.56	5829.6	3606.95	4574.58	5773.64	4600.16	15447.3	7634.08	15177	1453.83	9608.38	33133	17667.4	19695.4	20919.2	15956.2	12904.2	25096.9	14182.1	34722.9	47165.8	16125.2	15770.2			0.58	0.394788
0.621	32650.9	15553.6	11872.7	17455.4	10178.7	16992	9895.61	20118.5	5512.97	10633	7418.7	5751.64	8983.27	14231	8726.9	24454.1	8659.32	11236.9	10611.2	8377.73	5466.02	16733.1	7779.73	7937.28	3866.4	5644.48	8088.19	6621.44	18763.8	9608.56	16954.6	2080.68	10710.5	36847.8	24871.5	19275.9	21611.9	17321.2	14054.1	28061.7	17237.8	35978.8	46929	17072.6	17158			0.621	0.539365
0.663	38724.4	16141.5	17389.7	21418.6	17400.2	23817.4	15850.5	28545.2	9782.12	16885.7	11699.7	5244.95	9252.26	13490.5	9890.69	24479.9	10226.3	12691.8	11659.1	10161.3	7935.6	22672.8	9235.38	10546.2	4168.81	6934.29	11416.1	9169.12	24385.3	10960.6	17800.6	3078.01	11745.6	39122	33477.2	18705.6	22076.4	18709.6	15263.9	29560.3	20713	37025.6	45583.4	17977.9	18718.1			0.663	0.709528
0.704	38933.2	14787.6	24288.9	23165.3	27331.3	28656.1	22464.4	34001.5	15724.6	24724	16474.1	4668.46	8627.13	11607.9	9788.68	21686.6	10981.4	13147	10927.4	12040.5	11652.6	28879.9	10624.6	13634.8	4539.73	8326.05	15926.9	12032.4	31983.1	11192.2	17208.9	4539.26	12796.7	39282.8	42015.4	18049.1	22231.6	20056.6	16430.9	29938.3	24461.4	37740.4	43385.6	18781.9	20328.4			0.704	0.867462
0.746	32636.5	11902	31572.3	21969	36109.8	28051.1	26460.8	33524.1	21515.3	29977.4	20316.6	4072.23	7403.27	9214.45	8458.6	17338.9	10556.5	12139.4	8842.67	13833.6	16424.7	33628.2	11760.9	16915	5001.1	9514.04	21451.4	14526.3	38870.6	10216.1	15019.2	6426.8	14048.4	37072	48282.1	17358.4	22026.1	21287.8	17438.6	29546	27252.5	38027.2	40624.2	19431.9	21784			0.746	0.948754
0.787	22057.9	8513.69	37428.4	18587.8	38384	23095.6	24923.6	27551.9	24339.1	29015.9	21797.4	3481.87	5969.67	7103.71	6384.96	12593.2	8971.86	10108.3	6401.34	15388.4	21181.2	35449.7	12259.7	19981.1	5541.96	10220.1	27008.8	15575.7	41071.8	8429.81	11806.5	8480.99	15531.1	32851.5	50067.4	16674.6	21426.9	22334.1	18150.5	28222.8	28260.5	37840.5	37692.6	19857.3	22902.3			0.787	0.909692
0.829	12522.5	5590.06	40064.1	14237.1	31868.3	16693.9	18884	20046.6	22417.6	21618.2	19645.3	2920.27	4616.18	5503.08	4345.36	8523.51	6762.85	7545.99	4325.01	16539.4	23998.2	33653.2	12017.7	22047.3	6074.62	10212.9	31093	14317.4	36936.5	6382.98	8509.28	10183.8	17086.4	27481.8	47005.2	16033.2	20503.1	23108.7	18459.8	25807.2	26507.7	37212.5	34939.9	20000.6	23503.3			0.829	0.758876
0.87	6120.41	3449.62	38858.5	10021	20847.8	10848.1	12103.2	13421.5	16997.1	13233.6	15408.3	2416.69	3502.66	4335.1	2769.09	5442.3	4593.47	5315.17	2851.84	17120.8	23631.3	28664.3	10935.2	22613.4	6437.15	9562.6	32101.9	11086.9	28449.5	4531.72	5832.83	10928.4	18331.7	21887.4	40130.5	15455.2	19344	23496.8	18306.2	22090.3	22401	36226.6	32605.2	19841.1	23501.2			0.87	0.558711
0.912	2889.73	2121.07	34391.7	6667.11	11517.8	6594.43	7266.71	8846.2	10737.7	7202.4	10662.3	1986.23	2667.34	3454.22	1775.24	3358.25	2887.16	3669.38	1902.03	16920	20421.6	22368.4	9327.67	21295.7	6451.24	8443.55	29317.8	7355.69	19262.5	3113.98	3932.69	10437.6	18675.7	16727	31730.7	14953	18099.9	23399.4	17693.6	17663.7	17089.9	35020	30803.6	19396.3	22926.6			0.912	0.374597
0.953	1448	1362.73	28061.6	4360.46	5915.05	3879.52	4386.16	5863.62	5951.35	4072.25	6734.96	1631.53	2068.88	2713.28	1229.06	2083.32	1753.88	2627.43	1321.19	15808.3	15757.5	16331.3	7457.44	18343.8	6004.93	7117.32	23879.4	4419.81	12031.5	2159.09	2704.53	8916.42	17835.1	12378.2	23731.5	14532.1	16904	22746	16706.5	13225.3	11917.7	33724.2	29545.2	18709.8	21870.5			0.953	0.237204
0.994	869.314	975.05	21532	2940.61	3201.6	2372.71	2797.72	3886.86	3098.6	2662.36	4179.39	1342.23	1658.81	2071	982.879	1331.51	1076.56	2005.48	975.772	13842.8	11218.4	11418.6	5714.07	14657.4	5161.48	5799.21	17490.8	2677.32	7352.35	1585.26	1917.21	6913.77	15806.6	8959.48	17127.2	14188.2	15845.2	21535.5	15471.2	9447.83	7753.72	32456.2	28754.5	17861.2	20521.8			0.994	0.147591
1.036	692.199	816.011	15767.2	2124.26	2014.26	1643.72	1860.52	2529.7	1659.81	2057.03	2640.95	1110.93	1408.24	1559.76	901.276	899.819	712.453	1633.29	780.644	11325.9	7724.18	7902.25	4260.38	10939.5	4122.79	4611	11815.2	1907.13	4690.18	1287.56	1397.05	4986.18	12997.1	6435.67	12181.3	13911.1	14978.3	19859.7	14141.7	6601.31	4821.61	31301.7	28331.5	16924	19040.9			1.036	0.093299
1.077	709.359	794.174	11281.1	1657.8	1464.78	1285.99	1294.45	1580.87	986.388	1706.94	1779.49	932.429	1280.45	1200.05	900.361	657.802	544.294	1406.27	678.702	8738.43	5299.25	5559.92	3186.73	7870.58	3128.34	3651.14	7649.29	1741.78	3214.7	1168.58	1051.34	3448.67	9995.13	4673.53	8621.23	13687.5	14306.7	17895.1	12847.5	4627.55	2961.82	30311	28146.4	15972.5	17620.5			1.077	0.0613637
1.119	824.676	855.197	8072.56	1352.45	1106.17	1042.21	961.08	968.822	670.434	1374.98	1276.1	801.035	1237.63	982.778	924.809	531.325	494.762	1254.1	631.673	6495.8	3698.07	4066.18	2453.68	5531.4	2316.11	2915.57	4878.71	1882.85	2334.88	1148.92	837.925	2369.65	7342.08	3530.58	6103.2	13503.1	13812.6	15864.9	11674.3	3332.07	1892.08	29507.8	28098.7	15068.8	16369.2			1.119	0.0423875
1.16	965.744	950.727	5931.53	1122	805.132	826.484	796.184	600.293	516.203	1051.32	964.055	712.386	1237.55	872.175	961.113	469.82	516.124	1148.85	617.223	4806.38	2689.11	3142.03	1996.57	3934.29	1753.09	2407.38	3216.58	2083.77	1738.64	1165.01	725.276	1683.31	5309.26	2863.36	4324.01	13346	13468.5	13965.9	10667.7	2494.22	1343.54	28887.3	28115.9	14245.5	15366.5			1.16	0.0307053
1.202	1072.95	1038.31	4623.81	936.627	580.169	650.015	739.766	401.178	413.895	797.51	744.575	660.141	1241.12	823.217	1010.94	450.508	573.36	1079.15	619.424	3681.08	2041.3	2586.89	1745.67	2825.16	1404.52	2060.96	2232.7	2141.06	1321.65	1166.51	682.749	1285.8	3893.61	2539.35	3054.04	13209.5	13242	12330.8	9835.28	1948.87	1128.69	28429.2	28159.9	13530.7	14629.9			1.202	0.0229684
1.243	1102.8	1087.85	3892.15	794.665	454.706	537.924	734.478	323.965	327.488	638.203	588.061	636.559	1227.01	799.015	1084.11	466.769	640.42	1031.91	631.059	3006.63	1626.04	2263.6	1630.92	2108.34	1218.74	1837.31	1680.18	1992.96	1037.32	1124.43	682.428	1078.46	2972.1	2453.9	2158.43	13089.8	13106.8	11026.4	9171.09	1584.62	1089.36	28106.6	28222.9	12930.8	14133.2			1.243	0.0174647
1.284	1071.04	1083.9	3562.16	692.635	409.83	490.878	734.26	293.468	265.775	547.316	477.278	633.697	1203.89	781.123	1179.57	500.075	696.117	1000.41	651.151	2634.07	1377.67	2079.32	1600.4	1626.06	1139.97	1682.55	1375.11	1713.09	855.073	1034.78	699.008	996.227	2394.94	2515.93	1532.22	12987.6	13034.2	10060.2	8650.78	1341.37	1132.72	27883.6	28306	12440.6	13827			1.284	0.0134308
1.326	1017.88	1039.7	3483.87	622.926	402.637	484.209	715.192	273.977	241.143	488.514	404.608	644.89	1194.95	768.764	1283.66	538.842	727.925	976.4	680.413	2434.81	1244.86	1970.51	1613.27	1297.08	1112.85	1564.51	1204.12	1406.91	753.561	912.626	710.825	990.91	2045.89	2655.13	1134.22	12905.3	13003.7	9399.08	8262.83	1176.36	1192.55	27730.6	28414.9	12050.6	13643			1.326	0.0105655
1.367	977.163	979.85	3534.9	573.869	400.578	492.191	676.625	239.497	252.035	437.917	362.917	664.809	1216.21	766.045	1372.61	566.391	736.173	955.664	719.653	2300.39	1191.8	1890.03	1641.53	1067.75	1097.62	1465.16	1109.18	1145.47	742.239	783.208	703.884	1023.68	1840.12	2823.31	913.769	12845.7	12993	8985.33	7988.71	1071.11	1245.65	27619.9	28549.2	11743.8	13530.8			1.367	0.00871639
1.409	956.633	926.937	3610.15	536.086	391.795	499.349	631.829	202.444	283.3	392.625	346.371	689.561	1266.9	775.196	1428.78	571.854	731.299	936.295	765.962	2161.94	1191.72	1805.42	1677.67	906.821	1073.89	1378.67	1049.56	949.294	831.25	669.349	676.357	1069.17	1725.37	2991.7	838.435	12811.4	12986.2	8755.6	7817.83	1009.99	1275.37	27536.1	28703.1	11500.1	13439			1.409	0.00773922
1.45	939.408	894.904	3631.97	505.929	378.083	500.332	595.663	175.833	314.272	356.519	351.792	716.106	1324.22	793.602	1445.3	553.809	731.592	913.554	814.305	2003.47	1219.78	1710.65	1713.5	797.65	1040.94	1309.56	1015.25	818.353	997.969	584.283	640.17	1110.44	1675.71	3143.67	879.729	12801.7	12973.3	8650.75	7740.49	982.108	1289.12	27470	28867.2	11301.8	13353.5			1.45	0.00747706
1.492	908.147	879.326	3552.35	484.858	362.799	493.67	571.108	166.699	332.468	330.844	373.007	743.778	1365.79	810.955	1430.46	520.791	753.434	885.003	856.548	1845.32	1254.71	1612.89	1752.92	730.552	1006.55	1263.78	1004.03	739.004	1167.38	532.417	617.419	1137.24	1680.4	3271.81	1014.28	12813.7	12951.8	8621.68	7744.07	977.219	1282.16	27421.4	29027.4	11134	13262.8			1.492	0.00761347
正規化	(X-Xmin)/(Xmax-Xmin)
Max	38933.2	16141.5	40064.1	23165.3	38384	28656.1	26460.8	34001.5	24339.1	29977.4	21797.4	6196.1	9252.26	14231	9890.69	24479.9	10981.4	13147	11659.1	17120.8	23998.2	35449.7	12259.7	22613.4	6451.24	10220.1	32101.9	15575.7	41071.8	11192.2	17800.6	10928.4	18675.7	39282.8	50067.4	19917.9	22231.6	23496.8	18459.8	29938.3	28260.5	38027.2	47165.8	20000.6	23503.3
Min	630.844	514.415	955.999	484.858	362.799	484.209	497.888	166.699	241.143	330.844	346.371	633.697	1194.95	680.682	686.089	448.131	494.762	635.207	617.223	1845.32	1191.72	1612.89	1600.4	624.887	1006.55	1263.78	1004.03	395.398	742.239	446.027	530.328	586.431	1481.52	2453.9	838.435	12801.7	12951.8	8621.68	7740.49	334.478	784.67	27378.2	27146.7	10770	11605.7
0	0.00198098	0.000664678	0.000812082	0.00975742	0.0407138	0.00995298	0	0.00397668	0.010057	0.0166376	0.0672759	0.0426024	0.0652596	0.00218844	0.0344158	0.016556	0.00735529	0.00434796	0.135118	0.159094	0.0827179	0.0176638	0.0590937	0	0.0481185	0.0922207	0.0107133	0.000319098	0.0262475	0	0	0	0	0.0185519	0.0828016	0.247103	0.0494293	0.0362665	0.0422753	0.000369884	0	0.00682703	0	0	0.00134111
0.041	0.000528584	0.000509627	0.000318246	0.00313926	0.0449767	0.0134439	0.00142526	0.00325157	0.0116651	0.0159492	0.078121	0.015599	0.0534316	0	0.0322491	0.0137426	0.0101704	0.00058105	0.144221	0.0917058	0.0933416	0.0239199	0.0755017	0.000713281	0.059484	0.092463	0.0125199	0	0.0277996	0.00499799	0.0044672	0.00458203	0.001401	0.0231979	0.0843077	0.285071	0.0574362	0.0203422	0.0495302	0.000287834	0.00165917	0.00364457	0.00840819	0.00351039	0.00082344
0.083	0	0.000226081	0	0.00050625	0.0530359	0.0171452	0.00360637	0.00259488	0.0135457	0.0149092	0.0847243	0.00368078	0.0396444	0.000597109	0.0262692	0.00994294	0.0156956	0	0.1462	0.0474399	0.100282	0.0321275	0.0950514	0.00170002	0.0766444	0.0896675	0.013814	0.000623902	0.0297112	0.0144494	0.0114827	0.00934961	0.00474836	0.0279084	0.0843588	0.334134	0.0666917	0.0102735	0.0581476	0.000134813	0.00543838	0.00115786	0.0267143	0.00620339	0
0.124	0.000499813	0	7.46648e-06	0.000353872	0.0630736	0.0210016	0.00622661	0.00223457	0.0153895	0.014172	0.0866249	0.00440601	0.0270257	0.00463762	0.018021	0.00589444	0.0240452	0.00323086	0.13994	0.021116	0.1016	0.0407983	0.116125	0.00275307	0.0993003	0.085503	0.0145819	0.00133146	0.0322126	0.0273658	0.0201496	0.014024	0.0103831	0.033751	0.0837865	0.392301	0.0780108	0.00695229	0.0680535	0	0.0126536	0	0.0568451	0.00835752	0.000436725
0.166	0.00214509	0.00069629	0.000546485	0.00273918	0.0701858	0.0254262	0.00866178	0.00245407	0.016962	0.0144905	0.0839984	0.0180774	0.0158786	0.0133374	0.00945711	0.00232201	0.0346564	0.00971976	0.12642	0.00843987	0.0976216	0.0477513	0.136312	0.00390163	0.125644	0.0785231	0.0151234	0.00164747	0.0351973	0.0416581	0.0295263	0.0181517	0.018726	0.0429737	0.0831315	0.457216	0.0935366	0.0112499	0.0788052	0.000526924	0.0243436	0.00166532	0.100281	0.0110985	0.0030791
0.207	0.00478488	0.00370996	0.0018108	0.00864228	0.0691789	0.0322245	0.01036	0.00318459	0.0183707	0.0170079	0.0777561	0.0477477	0.00727824	0.0286302	0.00275014	0	0.0467847	0.0192653	0.107958	0.00611968	0.091183	0.0509164	0.153429	0.00537157	0.152895	0.0749934	0.0157182	0.0017364	0.0386151	0.0549212	0.0399966	0.0213328	0.0304472	0.0587336	0.0824821	0.527128	0.116461	0.0232015	0.0904667	0.00331048	0.041816	0.00849424	0.15774	0.0168703	0.00903305
0.249	0.00860744	0.0110421	0.0040545	0.0192945	0.0597403	0.0445966	0.0108835	0.004303	0.0201344	0.0217622	0.0680019	0.0992695	0.00352711	0.0526493	0	0.00052314	0.0595362	0.0309453	0.087539	0.0116971	0.0847558	0.049947	0.166337	0.00766786	0.179979	0.0729692	0.0167512	0.00222664	0.043545	0.0662038	0.0545444	0.0231469	0.0464603	0.0847586	0.0816738	0.601365	0.151171	0.0429263	0.1033	0.011306	0.0656469	0.0237299	0.230067	0.0288602	0.018253
0.29	0.0152273	0.0257499	0.00758147	0.0355827	0.0472411	0.0663081	0.0102413	0.00580991	0.0228109	0.0292388	0.0544639	0.180422	0.00894095	0.0889973	0.00345284	0.00642477	0.0731928	0.0456361	0.0693851	0.0234392	0.0796126	0.0470345	0.176	0.0116899	0.206815	0.076051	0.0187074	0.00397364	0.0532103	0.0764002	0.0792983	0.0234096	0.0683717	0.124869	0.0807208	0.679699	0.201136	0.0703218	0.118123	0.0289733	0.0963336	0.0509842	0.317625	0.0508102	0.0307907
0.331	0.027479	0.0518872	0.0127338	0.0578046	0.0378348	0.0999721	0.00923582	0.0084336	0.0262603	0.0404382	0.0404695	0.299348	0.0302029	0.143051	0.0163123	0.0225262	0.089468	0.0658781	0.0588362	0.0404147	0.0758327	0.0456662	0.184576	0.0184926	0.235407	0.086511	0.0220134	0.00806309	0.0729531	0.0896054	0.122051	0.022308	0.0980303	0.182401	0.0808499	0.760587	0.268744	0.105273	0.13696	0.0631669	0.133186	0.0935697	0.419616	0.0863415	0.0464383
0.373	0.0507104	0.0965101	0.0201565	0.0861504	0.0345885	0.141555	0.00991167	0.0139026	0.0297473	0.0562182	0.0290932	0.456774	0.0760167	0.220347	0.0429354	0.0586105	0.112916	0.0970154	0.0621053	0.0624972	0.0726368	0.0492943	0.195659	0.0297782	0.26759	0.103216	0.0275131	0.0163745	0.108415	0.11207	0.191689	0.0205713	0.137944	0.259347	0.0845401	0.840342	0.353398	0.147918	0.162179	0.122196	0.175681	0.153979	0.534314	0.137267	0.0662949
0.414	0.091703	0.168672	0.0310615	0.122355	0.0378112	0.181105	0.015318	0.0256102	0.0327534	0.0754778	0.0246814	0.638401	0.157246	0.327474	0.0912024	0.127263	0.15073	0.148685	0.0891837	0.0907489	0.0698811	0.0616342	0.214209	0.0470548	0.304312	0.129797	0.0362496	0.0323302	0.160774	0.152547	0.293451	0.0196338	0.190046	0.35496	0.095799	0.912585	0.451619	0.19875	0.197065	0.21558	0.222023	0.232889	0.655272	0.204164	0.0925016
0.456	0.157752	0.278392	0.0475065	0.172687	0.0468328	0.210424	0.0292514	0.0496593	0.0364427	0.0955922	0.0312564	0.814091	0.281406	0.468824	0.170574	0.248086	0.212379	0.228863	0.152893	0.127713	0.069464	0.0868824	0.244483	0.0731791	0.345089	0.165411	0.0499738	0.0608943	0.221219	0.221601	0.424375	0.021711	0.254572	0.465742	0.119829	0.969048	0.557724	0.25853	0.244703	0.348282	0.273831	0.329766	0.776802	0.285135	0.129545
0.497	0.261415	0.432925	0.0734015	0.249728	0.0626572	0.2344	0.0583425	0.0984568	0.0451062	0.117655	0.0536697	0.943066	0.450296	0.637439	0.294392	0.430972	0.306564	0.347393	0.272086	0.176631	0.0744628	0.130591	0.293741	0.110962	0.388331	0.213827	0.0711566	0.107541	0.274038	0.329538	0.570576	0.0298601	0.327255	0.587333	0.163565	1	0.664908	0.327794	0.307554	0.513373	0.331237	0.44176	0.882768	0.377252	0.182076
0.539	0.414293	0.622863	0.114624	0.370315	0.091724	0.280448	0.111265	0.193225	0.0670024	0.152012	0.101844	1	0.651154	0.810707	0.465454	0.656988	0.438491	0.502802	0.458119	0.241292	0.0900086	0.200142	0.363908	0.164755	0.432539	0.280274	0.103796	0.177629	0.316088	0.482091	0.716037	0.0483921	0.401815	0.712728	0.235107	0.999883	0.767337	0.40639	0.38703	0.688238	0.401978	0.564364	0.963712	0.47714	0.255062
0.58	0.615351	0.816505	0.17977	0.544069	0.148453	0.390152	0.206159	0.35261	0.117171	0.217735	0.189579	0.984903	0.837985	0.949649	0.6748	0.869547	0.602989	0.677462	0.691877	0.325189	0.123839	0.304166	0.461395	0.236701	0.477604	0.369659	0.153374	0.276988	0.364621	0.668897	0.848084	0.0838717	0.472653	0.833017	0.34185	0.968733	0.858579	0.493072	0.48172	0.836458	0.487609	0.689709	1	0.580161	0.350025
0.621	0.835982	0.962376	0.279142	0.748244	0.258168	0.585968	0.361967	0.589682	0.218767	0.347497	0.329697	0.920095	0.966616	1	0.873563	0.998924	0.77857	0.847329	0.905099	0.427641	0.187416	0.446858	0.579712	0.332555	0.525255	0.489117	0.227802	0.41014	0.446857	0.852635	0.95101	0.144484	0.536751	0.933883	0.488188	0.909776	0.933217	0.584839	0.588989	0.936607	0.598823	0.807648	0.98817	0.682796	0.46667
0.663	0.994549	1	0.420213	0.922986	0.448101	0.828243	0.591328	0.838739	0.395925	0.558405	0.529266	0.829003	1	0.945356	1	1	0.927993	0.963612	1	0.544401	0.295701	0.622396	0.716273	0.451206	0.580797	0.633127	0.334817	0.577968	0.586247	0.97845	1	0.24092	0.596952	0.995635	0.662999	0.829641	0.983273	0.678177	0.701856	0.98723	0.725303	0.905945	0.920954	0.780869	0.597799
0.704	1	0.91336	0.596625	1	0.709301	1	0.846073	1	0.642521	0.822798	0.75184	0.725363	0.922414	0.806419	0.988917	0.883764	1	1	0.933731	0.667421	0.45868	0.805838	0.846603	0.59167	0.648923	0.78852	0.479867	0.766589	0.77464	1	0.965736	0.382214	0.658081	1	0.836437	0.737392	1	0.768728	0.810727	1	0.86173	0.973074	0.811169	0.867972	0.733145
0.746	0.835606	0.728706	0.782862	0.947252	0.940185	0.978526	1	0.985892	0.88282	1	0.930973	0.618174	0.770521	0.629785	0.844416	0.70285	0.959487	0.919467	0.744931	0.784809	0.667925	0.946169	0.953201	0.740844	0.73366	0.921164	0.657516	0.930872	0.94542	0.909175	0.838945	0.564727	0.730881	0.939973	0.963733	0.640325	0.977856	0.851495	0.904728	0.986747	0.963315	1	0.673232	0.938385	0.855485
0.787	0.55942	0.511884	0.932604	0.798173	1	0.802623	0.940792	0.809379	1	0.967565	1	0.51204	0.592594	0.474014	0.619133	0.505375	0.808374	0.757127	0.523833	0.886591	0.876483	1	1	0.880287	0.832996	1	0.836223	1	1	0.742945	0.652921	0.763355	0.817115	0.825375	1	0.54423	0.913289	0.921838	0.971147	0.942049	1	0.982471	0.526791	0.98447	0.949479
0.829	0.310468	0.324797	1	0.606345	0.82863	0.575386	0.708169	0.587558	0.920264	0.718038	0.899676	0.411077	0.424612	0.355889	0.397548	0.336029	0.597724	0.552339	0.335792	0.96194	1	0.946906	0.977297	0.974255	0.930829	0.999198	0.967557	0.917111	0.897462	0.552474	0.462004	0.928003	0.907567	0.679574	0.937796	0.454108	0.813738	0.973909	1	0.860454	0.936206	0.923498	0.389286	1	1
0.87	0.143322	0.187827	0.969171	0.420457	0.538777	0.367882	0.446995	0.391751	0.695326	0.435219	0.702158	0.320544	0.286411	0.269693	0.2263	0.207815	0.390852	0.374043	0.202376	1	0.983914	0.799466	0.875739	1	0.997412	0.926585	1	0.7043	0.68702	0.380202	0.30703	1	0.979994	0.527671	0.798148	0.372882	0.688834	1	0.985669	0.734896	0.78674	0.83092	0.272663	0.982716	0.999818
0.912	0.0589752	0.102812	0.854955	0.27258	0.29339	0.216891	0.260711	0.256526	0.435579	0.231782	0.480906	0.243156	0.182739	0.204685	0.118326	0.121094	0.228139	0.242504	0.116357	0.986857	0.843179	0.613402	0.72493	0.940071	1	0.80164	0.910474	0.458509	0.459223	0.248271	0.197006	0.952549	1	0.387552	0.627521	0.302307	0.554763	0.993451	0.928518	0.585369	0.593441	0.717615	0.182668	0.93453	0.951527
0.953	0.0213345	0.0542847	0.693095	0.170878	0.14603	0.120521	0.149763	0.168375	0.236958	0.1262	0.297823	0.179389	0.108464	0.150004	0.0589889	0.0680426	0.120069	0.159227	0.0637543	0.914078	0.638671	0.434983	0.549476	0.805823	0.918028	0.653564	0.735593	0.265108	0.279925	0.159412	0.125892	0.805458	0.951111	0.269471	0.465031	0.24316	0.425896	0.949526	0.836436	0.435444	0.405194	0.595926	0.119808	0.860158	0.862758
0.994	0.006226	0.0294766	0.52613	0.108276	0.0746635	0.0670352	0.0885814	0.109951	0.118577	0.0786437	0.178687	0.127378	0.0575695	0.102605	0.0322436	0.0367587	0.05548	0.109518	0.0324717	0.785406	0.439641	0.289794	0.385923	0.638172	0.763116	0.506393	0.530159	0.150321	0.163902	0.106013	0.0803044	0.611815	0.833137	0.176644	0.330878	0.194843	0.311792	0.868148	0.721188	0.307843	0.253643	0.476853	0.0803099	0.768228	0.749398
1.036	0.00160186	0.0192995	0.378724	0.0722823	0.0434351	0.0411584	0.0524837	0.0698395	0.0588709	0.0582255	0.106968	0.0857969	0.0264708	0.0648753	0.0233782	0.0187954	0.020759	0.0797707	0.0148001	0.620642	0.28643	0.185873	0.249545	0.469092	0.572344	0.373726	0.34765	0.0995855	0.0978919	0.0783104	0.0501854	0.425428	0.669738	0.108115	0.230411	0.155897	0.218376	0.75549	0.597165	0.21169	0.146927	0.368439	0.0591819	0.6667	0.624927
1.077	0.00204988	0.0179021	0.264014	0.0517159	0.0289834	0.0284603	0.0306808	0.0417964	0.0309257	0.0464167	0.0668089	0.0537055	0.0106114	0.0383286	0.0232788	0.00872473	0.00472336	0.0616268	0.00556779	0.451254	0.180104	0.116649	0.148821	0.329522	0.389698	0.266555	0.213689	0.0886928	0.0613065	0.0672386	0.0301683	0.276761	0.495146	0.0602688	0.158094	0.124482	0.146009	0.623421	0.476434	0.145017	0.0792387	0.27541	0.0499369	0.563619	0.505547
1.119	0.00506058	0.0218071	0.181972	0.0382528	0.0195515	0.0198071	0.0178405	0.0237071	0.0178144	0.0352195	0.0433421	0.0300837	0.00529606	0.0222944	0.0259348	0.00346183	0	0.0494643	0.00130865	0.304441	0.109897	0.0725035	0.0800498	0.223139	0.24052	0.184427	0.124596	0.0979857	0.0394906	0.0654093	0.0178107	0.172426	0.340846	0.0292346	0.106944	0.0985593	0.0927614	0.486933	0.366979	0.101257	0.0403049	0.199989	0.0475534	0.465712	0.400373
1.16	0.0087436	0.0279202	0.127225	0.0280922	0.0116338	0.0121495	0.0114893	0.012815	0.0114143	0.0243021	0.0287951	0.0141466	0.00528651	0.014132	0.029879	0.000902512	0.00203708	0.0410529	0	0.193844	0.0656562	0.0451914	0.0371668	0.150506	0.137114	0.127686	0.0711479	0.111222	0.0247064	0.0669062	0.011288	0.106062	0.222619	0.0111179	0.0708032	0.0764848	0.0556865	0.359276	0.27308	0.0729548	0.0203406	0.141712	0.0484134	0.376518	0.316092
1.202	0.0115426	0.0335244	0.0937865	0.0199188	0.00571707	0.00588552	0.00931629	0.00693012	0.00716875	0.015741	0.0185634	0.00475406	0.00572933	0.010519	0.0352924	9.89105e-05	0.00749509	0.0354822	0.000199332	0.120177	0.0372517	0.0287853	0.0136283	0.100065	0.0730934	0.0890071	0.03951	0.114996	0.0143669	0.0670456	0.00882561	0.0676244	0.140286	0.00232016	0.0450061	0.0573078	0.031279	0.249349	0.195422	0.0545332	0.0125209	0.0987002	0.0506097	0.299084	0.254182
1.243	0.0123219	0.0366948	0.0750778	0.0136596	0.00241725	0.00190669	0.00911261	0.00464806	0.00358309	0.0103674	0.0112671	0.000514526	0.00397887	0.00873288	0.043241	0.000775555	0.0138899	0.0317061	0.00125305	0.0760245	0.0190435	0.0192306	0.0028636	0.0674651	0.0389717	0.0640356	0.0217427	0.105239	0.00731662	0.0631304	0.00880702	0.0475758	0.0866914	0	0.0268134	0.0404845	0.0167095	0.161659	0.13346	0.0422289	0.0110893	0.0684009	0.0537549	0.234089	0.212437
1.284	0.0114927	0.0364419	0.06664	0.00916105	0.00123697	0.000236726	0.00910421	0.00374671	0.00102216	0.00730175	0.00610261	0	0.00110968	0.00741247	0.0536127	0.00216147	0.0192012	0.0291883	0.00307266	0.0516352	0.00815336	0.0137847	0	0.0455316	0.0245048	0.0467561	0.0119327	0.0868028	0.0027978	0.0547876	0.00976705	0.0396247	0.0531242	0.00168414	0.014093	0.0261317	0.00888595	0.0967043	0.0849207	0.0340121	0.0126675	0.0474653	0.0579095	0.180986	0.186697
1.326	0.0101048	0.0336139	0.0646381	0.00608752	0.00104778	0	0.00836978	0.00317064	0	0.00531832	0.00271489	0.00201226	0	0.00650038	0.0649208	0.00377462	0.0222344	0.0272696	0.00572275	0.0385911	0.00232983	0.0105687	0.00120739	0.03057	0.0195225	0.0335773	0.00643418	0.0666332	0.000280737	0.0434202	0.0104513	0.0391106	0.0328234	0.00546381	0.00600843	0.0145668	0.0055917	0.0522617	0.0487291	0.0284383	0.0148449	0.033099	0.0633498	0.138736	0.171235
1.367	0.00904173	0.0297838	0.0659428	0.00392456	0.000993629	0.000283332	0.00688432	0.00215157	0.000451989	0.00361164	0.00077134	0.00559326	0.00263798	0.00629972	0.0745845	0.00492098	0.0230209	0.0256123	0.00927648	0.0297913	3.157e-06	0.00819032	0.00385878	0.0201405	0.0167257	0.0224849	0.00338133	0.0494107	0	0.031377	0.0100494	0.0422789	0.0208559	0.0100303	0.00153028	0.00618965	0.00443694	0.024447	0.0231569	0.0248829	0.0167775	0.0226957	0.0700567	0.105502	0.161802
1.409	0.00850573	0.0263978	0.067867	0.00225868	0.000762626	0.000537416	0.00515893	0.00105646	0.0017494	0.00208391	0	0.0100431	0.00892978	0.00697506	0.0806873	0.0051483	0.0225561	0.0240643	0.0134704	0.0207279	0	0.00569002	0.00724934	0.0128219	0.0123682	0.0128277	0.00146425	0.0364879	0.00220709	0.0207816	0.00845549	0.046678	0.0141823	0.0146025	0	0.00136954	0.00371074	0.00900304	0.00721556	0.0228184	0.0178594	0.014834	0.0777436	0.0790993	0.154087
1.45	0.00805602	0.024348	0.0684249	0.000929037	0.000401986	0.000572309	0.00376595	0.000269959	0.00303466	0.000866035	0.000252716	0.0148154	0.0160438	0.00833341	0.0824816	0.00439742	0.0225841	0.0222467	0.0178486	0.0103536	0.00123009	0.00288913	0.0106104	0.00785696	0.00631698	0.00511123	0.000360957	0.0278621	0.00634101	0.0128657	0.00636016	0.0506685	0.0112941	0.018729	0.000838814	0	0.00231696	0.00195427	0	0.0218765	0.0183598	0.00862373	0.085939	0.0576159	0.146905
1.492	0.00723985	0.0233511	0.0663891	0	0	0.000335832	0.00282018	0	0.00378974	0	0.00124171	0.0197902	0.0212024	0.00961405	0.0808692	0.00302349	0.0246669	0.0199648	0.0216743	0	0.0027619	0	0.014309	0.00480546	0	0	0	0.022635	0.0105415	0.00803918	0.00504282	0.0532596	0.0115667	0.0222083	0.00357204	0.00168629	0	0	0.000334629	0.0217114	0.0181065	0.00405832	0.0939419	0.0394308	0.139276
[truncated: 5 more columns]

## Sheet: BFA graph
																																																	ManII
X	1_green	2_green	1_red	2_red	1_blue	2_blue	1_green	2_green	1_red	2_red	1_blue	2_blue	1_green	2_green	3_green	1_red	2_red	3_red	1_blue	2_blue	3_blue	1_green	2_green	3_green	1_red	2_red	3_red	1_blue	2_blue	3_blue	1_green	2_green	1_red	2_red	1_blue	2_blue	1_green	2_green	1_red	2_red	1_blue	2_blue	1_green	1_red	1_blue				mean
0	587.56	646.54	746.857	410.924	1089.53	731.293	2915.25	2364.66	367.666	401.291	823.659	1597.83	333.822	811.086	2890.08	319.748	766.952	2379.84	735.531	3040.87	6709.66	1394.72	1117.75	2230.43	550.552	715.2	829.703	2398.3	1720.54	3201.25	3137.15	4914.68	14560.1	13410.5	9161.15	8193.65	2542.81	1106.16	33680.7	30950.4	14134.3	14254.2	5200.15	22364.8	25979.1			0	0.0328012
0.041	675.599	574.938	863.404	412.993	1163.8	728.033	2684.18	2270.35	455.955	399.819	858.666	1637.24	293.942	700.348	3082.34	338.644	776.405	2667.73	667.73	2848.22	7323.45	1473.57	1097.63	2440.67	498.489	583.655	877.26	2631.17	1743.31	3384.21	3308.26	4988.82	14830.3	13484.8	8924.27	8271.42	2791.86	1163.47	34156.2	31152.9	14242.8	14309.1	5345.4	22491.1	25948.7			0.041	0.0335428
0.083	851.349	543.695	967.085	399.094	1261.6	750.927	2369.35	2151.97	598.319	406.657	943.262	1658.54	244.054	600.62	3253.91	392.541	743.995	2865.87	617.541	2587.77	8041.76	1494.95	1095.21	2490.73	465.998	476.763	922.491	2933.26	1767.36	3519.2	3481.74	4991.34	15179.5	13570.7	8774.5	8363.79	3025.9	1336.55	34637.9	31500.1	14378.1	14383.6	5498.1	22660.6	25940.2			0.083	0.0338415
0.124	1163.85	533.932	1070.48	370.306	1401.02	816.206	1997.24	2053.54	806.56	434.047	1108.18	1655.77	192.952	540.843	3409.07	502.895	717.494	2954.18	600.205	2347.31	8758.3	1490.7	1110.24	2355.9	455.568	410.191	966.079	3322.14	1812.72	3601.4	3696.91	4963.16	15593.4	13675.7	8725.09	8469.98	3240.44	1722.29	35118	32036.9	14539.4	14487.7	5672.76	22884.4	25963.7			0.124	0.0342844
0.166	1679.73	525.791	1207.87	336.814	1592.96	947.014	1636.65	2007.83	1099.58	489.727	1389.37	1625.99	167.678	549.438	3552.11	700.386	787.959	2973.4	627.597	2194.55	9298.98	1508.66	1137.4	2094.96	470.984	399.902	1011.69	3824.48	1891.29	3623.48	4036.57	4930.92	16055.3	13819.8	8789.02	8585.23	3458.51	2448.99	35613.4	32802.6	14728.6	14632.4	5879.32	23183.1	26031.3			0.166	0.0361007
0.207	2500.25	506.787	1430.91	320.155	1833.86	1174.78	1352.24	2023.23	1509.68	571.106	1820.48	1583.71	218.135	674.223	3645.92	1031.82	1097.48	2990.92	713.278	2177.75	9525.96	1566.02	1187.42	1818.79	523.06	463.473	1070.4	4467.22	2005.27	3574.85	4616.99	4898.94	16552.8	14032.5	8966.8	8710.23	3714.95	3674.23	36171.2	33820	14947.9	14828.1	6151.86	23566.1	26151.8			0.207	0.0409552
0.249	3712.88	473.238	1805.26	345.21	2113.79	1500.27	1181.59	2077.26	2073.81	663.422	2398.07	1556.65	428.145	990.527	3655.71	1553.3	1795.78	3080.01	870.477	2313.93	9397.97	1641.87	1283.28	1616.35	638.166	631.838	1166.6	5278.53	2145.39	3456.55	5575.47	4859.15	17081.1	14354.6	9260.21	8847.79	4089.74	5575.68	36868.1	35083.1	15206.2	15086	6517.32	24048.6	26331.1			0.249	0.0504999
0.29	5273.11	432.899	2409.2	440.469	2432.78	1882.2	1114.93	2132.36	2816.49	751.639	3079.26	1575.7	942.27	1636.41	3649.83	2322.81	3097.71	3326.64	1110.16	2597.36	9011.92	1705.59	1463.05	1529.87	869.035	939.788	1338.52	6292.1	2290.44	3278.11	7052.69	4812.24	17638.6	14818.3	9667.72	9006.69	4710.91	8319.04	37788.9	36547.9	15522.6	15416.9	7034.51	24611.3	26570.8			0.29	0.0663553
0.331	6966.88	401.35	3331.16	642.726	2826.24	2229.44	1121.51	2172.8	3712.32	837.35	3780.64	1663.26	2037.89	2823.42	3824.59	3385.62	5017.34	3850.04	1447.09	2984.8	8546.75	1775.91	1791.67	1569.54	1306.53	1442.59	1635.6	7532.65	2419.49	3067.55	9171.54	4818.59	18214.2	15445.7	10187.6	9208.6	5740.72	11983.6	39002.8	38122.5	15915.6	15829.4	7756	25238.4	26869.8			0.331	0.0903977
0.373	8526.02	402.196	4670.91	1000.84	3384.76	2434.35	1166.93	2257.08	4649.48	957.036	4377.44	1828.41	4117.4	4832.53	4536.46	4719.63	7374.74	4868.9	1891	3394.66	8235.05	1949.1	2350.7	1745.13	2112.2	2191.2	2118.02	9032.02	2519.48	2868.65	12005.4	5000.26	18781.8	16231.2	10822	9478.94	7422.46	16478	40518.7	39700.6	16405.9	16334.8	8768.83	25866.7	27228.4			0.373	0.12525
0.414	9918.66	477.467	6513.65	1583.38	4274.7	2453.32	1215	2478.74	5417.74	1168.23	4748.17	2070.28	7536.11	7912.43	6253.43	6258.51	9469.18	6644.52	2451.32	3721.3	8277.37	2413.34	3240.49	2093.74	3529.16	3183.1	2844.73	10821.7	2599.36	2735.18	15526.7	5554.52	19295.8	17142.7	11578.1	9852.9	9969.81	21471.3	42293.4	41161.4	16997.7	16943.4	10157.2	26445.1	27646.9			0.414	0.173999
0.456	11395.9	688.383	8890.82	2454.77	5743.34	2305.86	1248.43	3019.63	5954.57	1554.74	4880.41	2380.53	12210.1	11940.9	9725.97	7897.83	10798.3	9352.88	3148.95	3875.12	8871.48	3431.14	4652.36	2708.71	5843.51	4351.98	3850.57	12904	2707.59	2723.45	19606.7	6737.51	19697.7	18127.4	12467.3	10363.5	13725.4	26419.6	44172.4	42398.2	17686	17664.1	12025	26886.9	28130.3			0.456	0.239917
0.497	13441.2	1140.07	11739	3674.76	8159.79	2138.5	1320.08	4121.58	6261	2201.16	4826.29	2772.65	17332.7	16695.4	15794.8	9497.42	11013	12661.1	4012.92	3881.23	10182	5398.55	6662.26	3760.52	9268.62	5483.93	5109.55	15288.1	2915.61	2892.68	24084.7	8890.58	19917.9	19122	13497.6	11037.3	18771.6	30715.8	45947.5	43338.4	18449.3	18501.8	14439.7	27159.2	28681.7			0.497	0.325223
0.539	16366.6	2008.46	14840.7	5238.02	11970.6	2118.2	1569.12	6150.63	6331.67	3159.07	4670.41	3289.81	21999.2	21498.3	24966.4	10958.7	10464.4	15578.6	5089.5	3853.36	12385.1	8770.98	9197.51	5480.63	13510.4	6316.37	6489.64	17939.3	3343.03	3304.66	28702.8	12412.5	19917.1	20072.5	14666.8	11889.2	25145.6	33895.4	47399.8	43952.2	19243.4	19451.7	17427.1	27222.6	29308.1			0.539	0.430771
0.58	20117.7	3544.55	17824.1	7014.47	17529	2410.17	2231.81	9561.49	6271.98	4403.22	4629.02	4004.6	25607	26456.9	34763.8	12113.2	9420.48	16838.8	6410.46	4017.51	15520.9	13740	11743.8	8108.8	17615.2	6617.94	7805.71	20764.2	4127.08	4045.18	33133	17667.4	19695.4	20919.2	15956.2	12904.2	32473	35780.1	48306.6	44244.7	20051.2	20496.1	20903.3	27095.3	30009.8			0.58	0.552374
0.621	24174.8	5962.75	20323.1	8686.13	24976.8	3166.78	3703.72	14694.9	6097.11	5779.01	4914.05	5014.4	28255	30965.9	40174	12766.8	8355.7	15928.3	7983.22	4597.03	19427.6	20058.2	13573.9	11635.1	20193	6365.06	8859.54	23684.4	5436.71	5209.24	36847.8	24871.5	19275.9	21611.9	17321.2	14054.1	40180.2	36481.2	48578.1	44240.4	20848.2	21598.8	24614.8	26805	30783.4			0.621	0.67837
0.663	27506.2	9084.9	22002.1	9867.44	33662.5	4494.79	6459.92	21507.2	5743.27	7044.77	5720.16	6385.74	29786.7	34784.1	43594.8	12775.3	7374.64	13499.9	9797.44	5885.26	23650.2	26728.2	14265.4	15482.9	20203.5	5683.96	9484.18	26588.5	7442.01	6882.47	39122	33477.2	18705.6	22076.4	18709.6	15263.9	47425.2	36282.4	48221.5	43966	21665.3	22705.6	28149.6	26412.8	31606.6			0.663	0.800351
0.704	29596.7	12158.3	22776.8	10262.3	42433.9	6369.85	10546.8	28952.8	5250.87	7955.35	7266.12	8073.11	29450.6	37252.7	46215.3	12074.8	6625.27	10709.7	11745.2	8160.8	27374.9	32215.1	13701	18534.7	17741.1	4826.14	9577.72	29305.4	10115.2	9086.66	39282.8	42015.4	18049.1	22231.6	20056.6	16430.9	53474.6	35490.8	47330.4	43441.7	22559.7	23747.9	30996.7	25973.6	32452.6			0.704	0.898433
0.746	30182	14064	22660.1	9772.53	49600.7	8443.56	15121.1	35100.9	4679.48	8345.6	9727.34	9859.93	26648.8	38350.1	48161.1	10740.5	6104.66	8345.86	13833.6	11695.1	29984.3	34720	12416.2	19768.5	13861.5	3987.99	9120.84	31699.4	13234.2	11705.7	37072	48282.1	17358.4	22026.1	21287.8	17438.6	57679.2	34317.2	46052.4	42682.5	23624	24651.6	32663.6	25529.1	33265.8			0.746	0.94933
0.787	29749	14058.5	21683.5	8570.63	53760.3	10006.7	18500.5	37879.1	4077.77	8184.16	13116.6	11293.4	21791	37981.8	48720.3	9028.17	5825.64	6662.51	16005.8	16498	31060.5	32947.1	10945.8	18960.2	9874.92	3259.13	8193.24	33473.5	16213.7	14423.5	32851.5	50067.4	16674.6	21426.9	22334.1	18150.5	59475.5	32799.6	44575.3	41715.9	24949.4	25326.6	32855	25120.2	33997			0.787	0.935999
0.829	28369	12221.8	19871.2	6947.92	54160.9	10358.7	19413.8	36556.8	3496.85	7470.26	16934.9	11938.9	16251.1	36116.1	43267.6	7217.23	5797.23	5543.19	18140.8	22105.4	30569	27445.4	9486.84	16684.2	6638.8	2668.77	6966.82	34183.9	18320	16737.2	27481.8	47005.2	16033.2	20503.1	23108.7	18459.8	59007.2	30945.6	43017.6	40584.1	26589.3	25760.1	31559.2	24752	34567.5			0.829	0.854809
0.87	25744.6	9535.56	17369.2	5303.95	50688.9	9400.93	17954.8	32129.5	2992.29	6336.64	20689.3	11604.7	11460.1	32697	34007.5	5526.24	5979.69	4773.68	19967.1	27933.1	28601.7	20303	8102	13732.3	4400.4	2193.74	5645.83	33412.1	19065.1	18086.6	21887.4	40130.5	15455.2	19344	23496.8	18306.2	55959.9	28677.8	41483	39352.2	28546.8	25946.8	29211.5	24444.1	34945.7			0.87	0.728969
0.912	21553.6	6847.32	14382.4	3890.97	44002.8	7574.79	14840.5	26553.6	2561.29	4984.65	23929.5	10459	8116.62	28610.7	25118.7	4116.56	6321.67	4164.55	20990.8	32954.1	25290.8	13887.6	6795.27	10671	3021.09	1801.69	4397.06	30909.9	18365.7	17990.7	16727	31730.7	14953	18099.9	23399.4	17693.6	50708.2	25964.7	40030.4	38102	30681.6	25908.8	26171.8	24185	35070.3			0.912	0.589202
0.953	16293.6	4613.44	11267.6	2789.1	35340.5	5552.04	11249.3	21305.2	2186.91	3663.41	25923.8	8851.14	6070.12	24538.9	17500.7	3023.54	6753.32	3582.01	20699.2	36797.4	20937.1	9269.26	5609.89	7868.63	2236.48	1479.22	3337.87	26777.7	16526.7	16494.4	12378.2	23731.5	14532.1	16904	22746	16706.5	44034.5	22889.2	38704.7	36915.8	32758	25687.4	23033.8	23986.5	34950.6			0.953	0.457303
0.994	11058.7	2941.96	8319.19	1978.6	26373.3	3811.68	8289.1	16950.9	1877.21	2543.34	26494.1	7143.88	4826.51	21049.1	11643.7	2224.74	7092.07	2980.39	18822.2	38478	16147.6	6346.18	4622.45	5481.59	1819.42	1215.36	2491	21642.1	14106	13964.5	8959.48	17127.2	14188.2	15845.2	21535.5	15471.2	36526	19650.3	37525.9	35859.4	34413.4	25327.2	19999.4	23832.2	34572.6			0.994	0.345711
1.036	6891.72	1792.33	5827.18	1386.84	18456.7	2558.28	6231.82	13462.6	1607.97	1694.4	25290.7	5554.72	3969.27	17861.7	7496.81	1670.45	7212.94	2390.15	15747.1	37969.3	11679.6	4553.19	3807.46	3608.7	1610.96	1004.19	1839.12	16393	11560.2	11000.3	6435.67	12181.3	13911.1	14978.3	19859.7	14141.7	29050	16502.4	36536	34971.6	35286.2	24863.8	17343.8	23722.6	33999.1			1.036	0.257529
1.077	4109.25	1064.66	3938.45	964.95	12338.7	1744.46	4953.77	10776.8	1357.27	1102.77	21921	4213.86	3227.81	14358.2	4740.63	1295.8	6864.71	1870.97	12148.6	34623.3	8069.24	3411.99	3070.57	2276.82	1501.16	836.768	1348.94	11775.7	9221.85	8175.78	4673.53	8621.23	13687.5	14306.7	17895.1	12847.5	22174.9	13668.2	35751.5	34261.1	35094.5	24315.5	14981.1	23638.1	33258.1			1.077	0.189227
1.119	2450.52	641.652	2620.07	671.151	8014.54	1255.23	4238.74	8884.83	1144.06	717.009	16864.5	3186.71	2514.38	10514.7	3033.69	1051.45	6019.02	1474.41	8796.45	29189.5	5546.12	2653.62	2377.59	1421.5	1422.28	697.402	986.175	8171.23	7248.12	5852.76	3530.58	6103.2	13503.1	13812.6	15864.9	11674.3	16286.6	11279.2	35187.1	33712.7	33841.4	23684.1	12966.3	23571.8	32420.3			1.119	0.137308
1.16	1527.11	428.482	1760.97	472.942	5181.99	985.393	3786.2	7704.57	976.688	482.49	11452.2	2466.6	1874.8	6758.93	2021.8	900.074	4757.02	1209.49	6123.9	22367.4	3966.84	2141.45	1729.4	922.668	1339.94	576.722	721.635	5619.25	5644.25	4144.43	2863.36	4324.01	13346	13468.5	13965.9	10667.7	11578.3	9363.01	34861	33299.2	31658.5	22962.1	11169.4	23501.2	31530.9			1.16	0.0981762
1.202	1026.44	355.522	1204.35	348.707	3375.11	859.406	3390.91	7084.42	860.8	352.582	6909.32	2016.83	1353.71	3891.18	1460.63	810.647	3407.31	1057.13	4222.21	15788	3080.7	1784.95	1204.42	658.744	1245.25	470.022	532.657	3950.04	4372.82	2992.3	2539.35	3054.04	13209.5	13242	12330.8	9835.28	8043.42	7861.45	34758	32991.1	28938.3	22143.6	9598.29	23414.4	30641.9			1.202	0.0700671
1.243	756.645	373.207	847.885	278.864	2246.98	833.686	2959.28	6721.87	791.218	292.374	3793.47	1763.42	989.824	2103.91	1181.5	767.099	2243.06	987.193	2994.97	10296.9	2643.66	1507.38	857.619	535.349	1148.14	379.259	401.358	2941.35	3377.93	2268.42	2453.9	2158.43	13089.8	13106.8	11026.4	9171.09	5529.19	6662.97	34857.4	32766.2	26089.2	21224.6	8200.02	23294.1	29792.3			1.243	0.0505073
1.284	611.749	445.206	618.376	249.634	1535.26	873.913	2486.32	6431.77	738.899	273.775	2025.13	1635.25	767.451	1187.49	1063.4	752.825	1421.49	964.239	2235.34	6458.37	2450.26	1249.32	683.429	488.716	1057.9	311.611	314.523	2362.75	2614.29	1852.29	2515.93	1532.22	12987.6	13034.2	10060.2	8650.78	3837.6	5659.5	35113.8	32610.6	23419.2	20242.5	7017.23	23139.4	29006.6			1.284	0.0371447
1.326	534.692	547.342	476.017	247.613	1097.09	959.99	2025.16	6052.78	677.068	277.557	1129.11	1570.12	652.159	770.264	1021.62	752.505	931.192	958.713	1779.51	4042.16	2356.78	1003.37	638.748	483.314	980.961	270.035	260.489	2052.14	2046.82	1643.8	2655.13	1134.22	12905.3	13003.7	9399.08	8262.83	2760.49	4751.31	35477	32517.5	21154.5	19234.3	6058.74	22947.2	28313.8			1.326	0.0278406
1.367	494.896	668.528	392.331	260.625	839.412	1079.94	1644.55	5564.15	594.183	288.514	712.118	1517.99	604.291	604.193	1003.4	750.078	706.935	949.594	1500.68	2702.61	2269.87	798.947	659.124	506.116	916.774	253.588	229.723	1889.91	1639.5	1570.21	2823.31	913.769	12845.7	12993	8985.33	7988.71	2101.67	3885.61	35880.8	32482.4	19353.8	18244.8	5333.45	22732	27717.6			1.367	0.0213229
1.409	477.262	804.354	345.503	279.955	702.814	1229.43	1382.28	4965.87	501.119	296.254	548.445	1458.71	591.029	547.151	987.597	733.628	672.524	927.782	1315.66	2047.88	2160.29	665.249	674.904	560.606	859.265	260.494	214.166	1786.45	1363.46	1579.31	2991.7	838.435	12811.4	12986.2	8755.6	7817.83	1706.79	3060.08	36265.5	32497.3	17999.3	17316.5	4823.73	22505.3	27228			1.409	0.0167312
1.45	474.156	950.594	319.842	298.21	645.721	1407.38	1229.39	4309.81	415.512	296.179	504.969	1395.88	588.814	525.945	976.812	698.507	757.295	894.904	1178.48	1802.22	2050.86	603.992	652.197	653.725	802.335	285.359	208.052	1685.27	1188.01	1633.25	3143.67	879.729	12801.7	12973.3	8650.75	7740.49	1461.73	2306.88	36582.5	32549.2	17023.9	16485	4502.85	22286.9	26837.3			1.45	0.0135739
1.492	479.841	1093.95	304.567	311.708	632.412	1615.59	1161.78	3685.92	350.13	288.784	511.033	1352.15	585.854	514.348	980.61	648.904	903.909	856.948	1067.37	1778.32	1974.26	598.527	597.571	783.657	740.463	324.191	207.884	1562.09	1086.7	1704.06	3271.81	1014.28	12813.7	12951.8	8621.68	7744.07	1292.97	1666.59	36791.4	32620.9	16335.8	15775.1	4336.26	22089.3	26543.3			1.492	0.0116529
正規化	(X-Xmin)/(Xmax-Xmin)
Max	30182	14064	22776.8	10262.3	54160.9	10358.7	19413.8	37879.1	6331.67	8345.6	26494.1	11938.9	29786.7	38350.1	48720.3	12775.3	11013	16838.8	20990.8	38478	31060.5	34720	14265.4	19768.5	20203.5	6617.94	9577.72	34183.9	19065.1	18086.6	39282.8	50067.4	19917.9	22231.6	23496.8	18459.8	59475.5	36481.2	48578.1	44244.7	35286.2	25946.8	32855	27222.6	35070.3
Min	474.156	355.522	304.567	247.613	632.412	728.033	1114.93	2007.83	350.13	273.775	504.969	1352.15	167.678	514.348	976.812	319.748	672.524	856.948	600.205	1778.32	1974.26	598.527	597.571	483.314	455.568	253.588	207.884	1562.09	1086.7	1570.21	2453.9	838.435	12801.7	12951.8	8621.68	7740.49	1292.97	1106.16	33680.7	30950.4	14134.3	14254.2	4336.26	22089.3	25940.2
0	0.00381731	0.0212291	0.0196816	0.0163071	0.00853974	0.000338502	0.0983841	0.00994774	0.00293169	0.0157977	0.0122624	0.0232067	0.00560936	0.0078428	0.0400739	0	0.00913187	0.0952889	0.0066367	0.0344022	0.162805	0.0233342	0.0380588	0.0905935	0.00480983	0.0725308	0.066364	0.0256334	0.0352556	0.0987531	0.0185519	0.0828016	0.247103	0.0494293	0.0362665	0.0422753	0.0214814	0	0	0	0	0	0.030292	0.0536516	0.00426269
0.041	0.00678081	0.0160059	0.0248679	0.0165137	0.00992712	0	0.0857567	0.00731848	0.0176919	0.0156153	0.0136094	0.0269291	0.00426293	0.00491599	0.0441008	0.00151708	0.010046	0.113303	0.00331158	0.0291531	0.183908	0.0256451	0.0365869	0.101495	0.00217345	0.0518618	0.0714395	0.0327719	0.0365222	0.10983	0.0231979	0.0843077	0.285071	0.0574362	0.0203422	0.0495302	0.0257618	0.0016201	0.0319209	0.0152365	0.00513018	0.00469074	0.0353853	0.0782651	0.000927476
0.083	0.0126968	0.0137268	0.0294816	0.0151258	0.0117542	0.0023772	0.0685517	0.00401831	0.0414925	0.0164625	0.0168645	0.028941	0.00257861	0.00228017	0.0476944	0.00584423	0.00691177	0.125701	0.000850198	0.0220561	0.208603	0.0262715	0.0364096	0.104091	0.000528157	0.0350664	0.0762668	0.0420325	0.0378598	0.118003	0.0279084	0.0843588	0.334134	0.0666917	0.0102735	0.0581476	0.0297843	0.00651281	0.0642544	0.0413477	0.0115265	0.0110604	0.0407395	0.111281	0
0.124	0.0232158	0.0130146	0.0340826	0.0122513	0.0143588	0.00915544	0.0482168	0.00127447	0.0763064	0.0198557	0.0232103	0.0286795	0.000853302	0.000700264	0.0509442	0.0147041	0.00434893	0.131226	0	0.015504	0.233239	0.0261469	0.0375094	0.0970996	0	0.0246063	0.0809187	0.0539532	0.0403828	0.12298	0.033751	0.0837865	0.392301	0.0780108	0.00695229	0.0680535	0.0334718	0.0174171	0.0964802	0.0817256	0.0191524	0.0199657	0.0468639	0.154887	0.00257466
0.166	0.0405809	0.0124207	0.0401966	0.00890698	0.0179447	0.0227379	0.028511	0	0.125294	0.0267538	0.0340298	0.0258661	0	0.00092743	0.0539402	0.0305597	0.0111634	0.132429	0.00134337	0.0113416	0.251827	0.0266733	0.0394961	0.0835692	0.00078064	0.0229896	0.0857866	0.069352	0.0447531	0.124318	0.0429737	0.0831315	0.457216	0.0935366	0.0112499	0.0788052	0.0372197	0.0379598	0.129737	0.139326	0.0280979	0.0323432	0.0541068	0.213072	0.00998362
0.207	0.0682007	0.0110344	0.0501215	0.00724353	0.022445	0.0463882	0.0129688	0.000429425	0.193856	0.0368357	0.0506179	0.0218724	0.00170353	0.0042255	0.0559051	0.0571694	0.0410961	0.133525	0.00554536	0.0108838	0.259631	0.0283543	0.0431563	0.0692488	0.00341768	0.0329782	0.0920526	0.0890548	0.0510928	0.121373	0.0587336	0.0824821	0.527128	0.116461	0.0232015	0.0904667	0.0416272	0.0725954	0.16718	0.215854	0.0384656	0.0490841	0.0636635	0.287682	0.0231803
0.249	0.109019	0.00858711	0.0667801	0.00974534	0.0276746	0.0801856	0.003643	0.00193553	0.288167	0.0482725	0.0728418	0.0193164	0.0087939	0.0125854	0.0561101	0.0990361	0.108627	0.139099	0.0132548	0.0145943	0.255231	0.0305774	0.0501693	0.0587517	0.00924645	0.0594326	0.10232	0.113925	0.0588865	0.114211	0.0847586	0.0816738	0.601365	0.151171	0.0429263	0.1033	0.0480689	0.126346	0.21396	0.310866	0.0506757	0.0711395	0.0764783	0.381679	0.042818
0.29	0.161539	0.00564447	0.0936547	0.0192572	0.0336338	0.119843	0	0.00347166	0.412329	0.0592015	0.0990526	0.0211166	0.0261518	0.0296562	0.0559871	0.160817	0.234533	0.154531	0.0250092	0.0223175	0.241958	0.0324448	0.0633222	0.0542674	0.0209373	0.107819	0.120667	0.144996	0.0669546	0.103407	0.124869	0.0807208	0.679699	0.201136	0.0703218	0.118123	0.058745	0.203897	0.27577	0.421044	0.0656343	0.0994341	0.0946131	0.49129	0.0690641
0.331	0.218552	0.00334305	0.134681	0.0394532	0.0409843	0.155899	0.000359912	0.00459903	0.562094	0.0698201	0.12604	0.0293868	0.0631422	0.0610289	0.0596475	0.246145	0.420175	0.187281	0.0415332	0.0328746	0.225966	0.0345057	0.0873653	0.0563243	0.0430914	0.186822	0.152374	0.183024	0.0741326	0.0906584	0.182401	0.0808499	0.760587	0.268744	0.105273	0.13696	0.0764446	0.307489	0.357254	0.539489	0.0842127	0.134714	0.119912	0.613459	0.101815
0.373	0.271035	0.00340476	0.194299	0.0752117	0.0514184	0.177176	0.00284192	0.00694863	0.71877	0.0846477	0.149003	0.0449862	0.133351	0.11413	0.0745577	0.353247	0.648153	0.251032	0.0633037	0.0440424	0.215249	0.0395813	0.128267	0.0654291	0.0838892	0.304448	0.20386	0.228986	0.0796945	0.0786154	0.259347	0.0845401	0.840342	0.353398	0.147918	0.162179	0.105349	0.434538	0.45901	0.658191	0.107393	0.177938	0.155427	0.735854	0.141093
0.414	0.317913	0.00889561	0.276301	0.13338	0.0680438	0.179145	0.00546863	0.013128	0.847208	0.110813	0.163268	0.0678332	0.248774	0.195532	0.11052	0.476797	0.850701	0.362135	0.0907832	0.0529427	0.216704	0.0531867	0.193368	0.0835058	0.155641	0.4603	0.281419	0.283849	0.0841377	0.0705343	0.35496	0.095799	0.912585	0.451619	0.19875	0.197065	0.149131	0.575692	0.578137	0.768077	0.13537	0.22999	0.204111	0.848537	0.186934
0.456	0.367639	0.0242814	0.382083	0.220391	0.0954804	0.163834	0.00729573	0.0282065	0.936955	0.158696	0.168357	0.0971381	0.406577	0.302005	0.183253	0.608411	0.979233	0.5316	0.124996	0.057134	0.23713	0.0830156	0.296666	0.115394	0.272836	0.64396	0.388768	0.347679	0.0901574	0.0698243	0.465742	0.119829	0.969048	0.557724	0.25853	0.244703	0.213679	0.715574	0.704264	0.861103	0.167914	0.291624	0.269604	0.93461	0.23988
0.497	0.436485	0.0572308	0.508823	0.342211	0.140624	0.146456	0.0112113	0.0589261	0.988185	0.23878	0.166274	0.134177	0.579527	0.427666	0.310366	0.736835	1	0.738596	0.167368	0.0573007	0.282185	0.140675	0.443719	0.169933	0.446278	0.821818	0.523133	0.420763	0.101728	0.0800704	0.587333	0.163565	1	0.664908	0.327794	0.307554	0.30041	0.837021	0.823423	0.931826	0.204001	0.363266	0.354276	0.987654	0.300273
0.539	0.534957	0.120578	0.64685	0.498307	0.211816	0.144348	0.0248209	0.115491	1	0.357453	0.160276	0.183026	0.737079	0.554606	0.502468	0.854158	0.94695	0.92115	0.220165	0.0565412	0.357929	0.239511	0.629209	0.259127	0.661072	0.952616	0.670424	0.502032	0.125502	0.105014	0.712728	0.235107	0.999883	0.767337	0.40639	0.38703	0.409962	0.926902	0.920904	0.978001	0.241542	0.444513	0.459025	1	0.368874
0.58	0.661226	0.232632	0.779606	0.67569	0.315655	0.174664	0.0610356	0.210577	0.990021	0.511587	0.158684	0.250544	0.858884	0.685663	0.707677	0.946848	0.845991	1	0.284948	0.0610141	0.465741	0.385138	0.815506	0.395406	0.868933	1	0.810882	0.588629	0.169113	0.14985	0.833017	0.34185	0.968733	0.858579	0.493072	0.48172	0.5359	0.980181	0.981779	1	0.279733	0.533828	0.580917	0.975205	0.445731
0.621	0.79779	0.409035	0.890811	0.84261	0.454792	0.253227	0.141473	0.353684	0.960786	0.682031	0.169651	0.345927	0.948286	0.804835	0.820995	0.99932	0.743019	0.943033	0.36208	0.0768049	0.600056	0.570305	0.949401	0.578256	0.999472	0.960266	0.923352	0.678145	0.241958	0.220329	0.933883	0.488188	0.909776	0.933217	0.584839	0.588989	0.668366	1	1	0.999677	0.317412	0.628137	0.711061	0.918642	0.530468
0.663	0.909931	0.636788	0.965529	0.960568	0.617056	0.391121	0.292094	0.543594	0.901631	0.838844	0.200668	0.475461	1	0.905751	0.892644	1	0.648143	0.791081	0.451054	0.111907	0.745228	0.765784	1	0.777774	1	0.853247	0.990018	0.767168	0.353497	0.321636	0.995635	0.662999	0.829641	0.983273	0.678177	0.701856	0.792888	0.994379	0.976064	0.979034	0.356045	0.722799	0.835007	0.842242	0.620622
0.704	0.9803	0.860983	1	1	0.780919	0.585818	0.515432	0.751157	0.819311	0.951654	0.260153	0.634846	0.988651	0.970995	0.947532	0.943765	0.575674	0.616499	0.546575	0.173911	0.873286	0.926589	0.958702	0.93602	0.87531	0.718463	1	0.850454	0.502188	0.455091	1	0.836437	0.737392	1	0.768728	0.810727	0.89686	0.972003	0.916246	0.939602	0.398325	0.811935	0.93484	0.756679	0.713286
0.746	1	1	0.994807	0.951091	0.914808	0.801141	0.765411	0.922551	0.723785	1	0.354855	0.803624	0.894056	1	0.988287	0.836633	0.525327	0.468589	0.648997	0.270215	0.962998	1	0.864701	1	0.678851	0.586768	0.951239	0.923841	0.675673	0.613663	0.939973	0.963733	0.640325	0.977856	0.851495	0.904728	0.969126	0.938828	0.830464	0.882491	0.448644	0.889223	0.99329	0.670085	0.802354
0.787	0.985424	0.999602	0.951349	0.831078	0.992515	0.963451	0.95009	1	0.62319	0.98	0.485266	0.939024	0.730048	0.990267	1	0.699161	0.498344	0.36326	0.755524	0.401084	1	0.948042	0.757124	0.958088	0.47698	0.472246	0.852241	0.978223	0.841399	0.778213	0.825375	1	0.54423	0.913289	0.921838	0.971147	1	0.895926	0.731312	0.809782	0.511305	0.946957	1	0.590427	0.882445
0.829	0.938974	0.865619	0.870705	0.669045	1	1	1	0.963138	0.526071	0.891557	0.632184	1	0.543011	0.940956	0.885791	0.553768	0.495596	0.293223	0.860231	0.553877	0.9831	0.786802	0.650378	0.840066	0.313108	0.379486	0.721351	1	0.958558	0.9183	0.679574	0.937796	0.454108	0.813738	0.973909	1	0.99195	0.843515	0.626751	0.724651	0.588835	0.984033	0.954565	0.518706	0.944923
0.87	0.850633	0.669663	0.759364	0.50489	0.935137	0.90055	0.920264	0.839716	0.441719	0.751115	0.776645	0.968431	0.381254	0.850588	0.691836	0.418006	0.513241	0.245074	0.949797	0.71267	0.915465	0.577481	0.549057	0.687	0.199759	0.304847	0.580367	0.976342	1	1	0.527671	0.798148	0.372882	0.688834	1	0.985669	0.939576	0.779408	0.523737	0.631989	0.681382	1	0.872243	0.458716	0.98635
0.912	0.709558	0.473562	0.626457	0.363799	0.810229	0.710933	0.750078	0.684274	0.369664	0.58362	0.901322	0.860212	0.268373	0.742586	0.505659	0.304829	0.546314	0.20696	1	0.849483	0.801635	0.389463	0.453451	0.528264	0.129914	0.243245	0.447092	0.899638	0.961099	0.994197	0.387552	0.627521	0.302307	0.554763	0.993451	0.928518	0.849313	0.702714	0.426229	0.537949	0.782306	0.996749	0.765656	0.408246	1
0.953	0.5325	0.310605	0.487849	0.253775	0.648404	0.500901	0.553826	0.537963	0.307075	0.419934	0.978056	0.708337	0.199279	0.63497	0.346098	0.217075	0.588057	0.17051	0.985701	0.954207	0.65195	0.254114	0.366723	0.382952	0.0901823	0.192578	0.33405	0.772968	0.858811	0.903602	0.269471	0.465031	0.24316	0.425896	0.949526	0.836436	0.73461	0.615775	0.337242	0.448718	0.880472	0.977809	0.655622	0.369576	0.986889
0.994	0.356286	0.188675	0.356646	0.172844	0.480881	0.32019	0.392054	0.416576	0.255299	0.281172	1	0.547073	0.157292	0.542734	0.22342	0.152943	0.620817	0.132866	0.893648	1	0.487288	0.168447	0.294477	0.259177	0.0690633	0.151119	0.243667	0.61554	0.724166	0.750425	0.176644	0.330878	0.194843	0.311792	0.868148	0.721188	0.60556	0.524215	0.258112	0.369255	0.958738	0.947002	0.549224	0.339529	0.945485
1.036	0.216023	0.104812	0.245753	0.113755	0.332986	0.190044	0.279628	0.31933	0.210287	0.175998	0.953694	0.396965	0.12835	0.458491	0.136563	0.108442	0.632505	0.0959339	0.742839	0.986139	0.333675	0.1159	0.23485	0.162061	0.0585072	0.117938	0.174094	0.454633	0.582563	0.570952	0.108115	0.230411	0.155897	0.218376	0.75549	0.597165	0.477067	0.435229	0.191667	0.302477	1	0.907378	0.456107	0.318163	0.882669
1.077	0.122361	0.0517301	0.161705	0.0716282	0.218693	0.105541	0.209785	0.244457	0.168375	0.102702	0.824039	0.27031	0.103316	0.365893	0.0788342	0.078363	0.598829	0.0634485	0.56636	0.894967	0.209548	0.0824543	0.180935	0.092999	0.0529469	0.0916322	0.12178	0.313092	0.452496	0.399941	0.0602688	0.158094	0.124482	0.146009	0.623421	0.476434	0.358904	0.355109	0.139007	0.249031	0.990937	0.860481	0.373258	0.301703	0.801515
1.119	0.0665268	0.0208725	0.103039	0.0422915	0.13791	0.0547419	0.17071	0.191714	0.132731	0.0549113	0.629475	0.173288	0.0792295	0.26431	0.0430819	0.0587454	0.517045	0.0386352	0.401963	0.746906	0.122802	0.0602287	0.130234	0.0486481	0.0489526	0.0697343	0.0830635	0.202599	0.342713	0.259292	0.0292346	0.106944	0.0985593	0.0927614	0.486933	0.366979	0.257699	0.287576	0.101121	0.207784	0.931691	0.806481	0.302608	0.288793	0.709751
1.16	0.0354437	0.00532226	0.064809	0.0224998	0.0849935	0.026723	0.14598	0.158811	0.104749	0.0258572	0.421223	0.105268	0.057636	0.165044	0.0218875	0.0465918	0.395	0.0220592	0.270895	0.561015	0.0685059	0.0452187	0.0828096	0.0227819	0.0447829	0.0507725	0.0548303	0.12437	0.253501	0.155859	0.0111179	0.0708032	0.0764848	0.0556865	0.359276	0.27308	0.176776	0.233409	0.079231	0.176681	0.828491	0.744735	0.239602	0.275042	0.61234
1.202	0.0185904	0	0.0400398	0.0100945	0.051238	0.0136411	0.124378	0.141523	0.0853743	0.00976322	0.246424	0.0627841	0.0400428	0.0892498	0.0101337	0.0394121	0.264474	0.0125254	0.177632	0.381738	0.0380399	0.0347707	0.0443999	0.0090966	0.0399882	0.0340072	0.0346616	0.0732012	0.182781	0.0861019	0.00232016	0.0450061	0.0573078	0.031279	0.249349	0.195422	0.116022	0.190962	0.0723191	0.153503	0.699891	0.674731	0.184512	0.258136	0.514967
1.243	0.00950891	0.00129008	0.0241773	0.0031205	0.0301628	0.0109705	0.10079	0.131416	0.0737415	0.00230419	0.126534	0.0388481	0.0277573	0.0420122	0.00428726	0.0359158	0.151882	0.00814957	0.117445	0.232115	0.0230141	0.0266357	0.0190262	0.00269818	0.0350706	0.0197461	0.0206486	0.0422804	0.127443	0.0422741	0	0.0268134	0.0404845	0.0167095	0.161659	0.13346	0.0728091	0.157083	0.0789914	0.136586	0.565192	0.596131	0.135482	0.234697	0.421908
1.284	0.00463154	0.00654224	0.0139643	0.000201803	0.0168667	0.0151474	0.0749437	0.123328	0.0649948	0	0.0584921	0.0267408	0.0202496	0.0177912	0.00181369	0.0347698	0.0724301	0.00671332	0.080191	0.127523	0.0163649	0.0190727	0.00628175	0.000280111	0.0305011	0.00911687	0.0113811	0.0245437	0.0849677	0.017079	0.00168414	0.014093	0.0261317	0.00888595	0.0967043	0.0849207	0.0437352	0.128716	0.0962002	0.124886	0.438963	0.512138	0.0940075	0.204553	0.335853
1.326	0.00203771	0.0139928	0.00762942	0	0.0086809	0.0240852	0.0497423	0.112763	0.0546578	0.000468544	0.0240153	0.020589	0.0163571	0.00676387	0.000938536	0.0347442	0.0250151	0.00636755	0.0578356	0.0616857	0.0131512	0.0118647	0.00301269	0	0.026605	0.00258424	0.0056143	0.0150222	0.053404	0.00445582	0.00546381	0.00600843	0.0145668	0.0055917	0.0522617	0.0487291	0.0252227	0.103043	0.120581	0.117879	0.331892	0.42592	0.0603983	0.167124	0.259979
1.367	0.000698132	0.0228331	0.00390544	0.00129929	0.0038671	0.0365408	0.0289426	0.0991414	0.040801	0.00182598	0.0079706	0.0156653	0.014741	0.00237461	0.000556851	0.0345493	0.00332779	0.00579696	0.0441616	0.0251852	0.010163	0.00587372	0.00450349	0.00118236	0.0233547	0	0.00233078	0.010049	0.0307479	0	0.0100303	0.00153028	0.00618965	0.00443694	0.024447	0.0231569	0.0138993	0.0785709	0.147687	0.115238	0.246761	0.341288	0.0349662	0.125193	0.194671
1.409	0.000104552	0.0327413	0.00182163	0.00322944	0.00131522	0.0520625	0.0146101	0.0824627	0.0252425	0.00278487	0.00167285	0.0100654	0.0142932	0.000866984	0.000225895	0.0332286	0	0.00443216	0.0350874	0.00734522	0.0063958	0.00195543	0.00565802	0.00400784	0.0204425	0.00108511	0.00067045	0.00687764	0.0153936	0.000551271	0.0146025	0	0.00136954	0.00371074	0.00900304	0.00721556	0.00711232	0.0552343	0.17351	0.11636	0.182724	0.261901	0.0170931	0.081032	0.141052
1.45	0	0.0434091	0.000679728	0.00505226	0.000248634	0.0705402	0.00625523	0.0641734	0.0109306	0.00277558	0	0.00413035	0.0142184	0.000306509	0	0.0304089	0.00819797	0.00237495	0.0283602	0.000651314	0.00263365	0.000160163	0.00399668	0.00883635	0.0175597	0.00499202	1.79299e-05	0.00377597	0.00563499	0.003817	0.018729	0.000838814	0	0.00231696	0.00195427	0	0.00290058	0.0339424	0.194789	0.120264	0.13661	0.190784	0.00584132	0.038484	0.0982603
1.492	0.000191364	0.0538666	0	0.00640007	0	0.0921591	0.00256015	0.046781	0	0.00185943	0.000233328	0	0.0141185	0	7.95501e-05	0.0264265	0.0223766	0	0.0229108	0	0	0	0	0.0155737	0.0144266	0.0110935	0	0	0	0.00810444	0.0222083	0.00357204	0.00168629	0	0	0.000334629	0	0.0158424	0.208811	0.125657	0.10408	0.130069	0	0	0.0660586
[truncated: 5 more columns]

## Sheet: 230207 Ctrl cell1
X	1_green	1_red	1_blue
0	706.72	524.802	987.758
0.041	651.09	522.379	968.445
0.083	630.844	517.948	955.999
0.124	649.988	514.415	956.291
0.166	713.006	525.296	977.371
0.207	814.116	572.391	1026.82
0.249	960.529	686.972	1114.56
0.29	1214.08	916.811	1252.5
0.331	1683.35	1325.26	1453.99
0.373	2573.17	2022.59	1744.28
0.414	4143.28	3150.27	2170.76
0.456	6673.12	4864.89	2813.89
0.497	10643.6	7279.78	3826.59
0.539	16499.2	10248	5438.72
0.58	24200.2	13274	7986.45
0.621	32650.9	15553.6	11872.7
0.663	38724.4	16141.5	17389.7
0.704	38933.2	14787.6	24288.9
0.746	32636.5	11902	31572.3
0.787	22057.9	8513.69	37428.4
0.829	12522.5	5590.06	40064.1
0.87	6120.41	3449.62	38858.5
0.912	2889.73	2121.07	34391.7
0.953	1448	1362.73	28061.6
0.994	869.314	975.05	21532
1.036	692.199	816.011	15767.2
1.077	709.359	794.174	11281.1
1.119	824.676	855.197	8072.56
1.16	965.744	950.727	5931.53
1.202	1072.95	1038.31	4623.81
1.243	1102.8	1087.85	3892.15
1.284	1071.04	1083.9	3562.16
1.326	1017.88	1039.7	3483.87
1.367	977.163	979.85	3534.9
1.409	956.633	926.937	3610.15
1.45	939.408	894.904	3631.97
1.492	908.147	879.326	3552.35

## Sheet: 230207 Ctrl cell2
X	1_green	2_green	3_green	4_green	5_green	6_green	7_green	8_green	1_red	2_red	3_red	4_red	5_red	6_red	7_red	8_red	1_blue	2_blue	3_blue	4_blue	5_blue	6_blue	7_blue	8_blue
0	706.161	1910.79	764.603	497.888	301.249	483.497	824.091	1789.51	870.669	1720.77	710.336	1002.87	846.002	571.894	689.608	2109.19	4275.56	3078.22	2210.58	2230.3	624.887	1268.54	2089.74	1337.19
0.041	556.058	2072.87	862.949	534.892	276.715	522.247	803.683	2022.14	720.465	1625.47	680.682	982.929	778.39	601.415	642.477	2209.7	3246.17	3320.51	2422.27	2405.2	640.571	1330.42	2091.91	1393.37
0.083	496.34	2379.29	967.221	591.52	254.496	567.566	772.852	2163.79	654.171	1514.38	688.773	927.887	687.078	659.356	635.207	2231.55	2569.98	3478.8	2699.99	2613.58	662.268	1423.86	2066.87	1433.61
0.124	492.884	2760.94	1075.86	659.549	242.305	611.999	750.995	2204.56	658.205	1412.71	743.523	851.965	589.785	746.914	675.631	2162.43	2167.87	3508.87	2993.38	2838.21	685.423	1547.21	2029.58	1457.49
0.166	546.984	3031.35	1200.51	722.773	249.732	649.892	760.439	2148.22	734.251	1322.89	861.407	773.138	503.933	858.19	756.819	2013.14	1974.24	3418.12	3228.64	3053.39	710.678	1690.65	1967.06	1474.34
0.207	680.869	2993.07	1392.03	766.864	274.449	683.84	835.07	2014.32	899.289	1253.6	1068.63	711.403	448.131	985.375	876.251	1809.29	1938.8	3271.28	3335.74	3235.84	743	1839.02	1935.45	1492.83
0.249	922.467	2634.2	1740.58	780.456	312.29	726.34	976.02	1805.08	1185.87	1223.37	1394.1	686.089	460.703	1119.09	1022.39	1583.82	2023.99	3124.7	3302.94	3373.44	793.492	1986.48	1917.32	1524.95
0.29	1291.89	2158.96	2352.23	763.783	363.276	790.838	1197.67	1514.67	1637.28	1266.99	1886.62	717.871	602.53	1262.31	1206.2	1383.37	2203.36	3007.4	3204.39	3476.43	881.931	2132.59	1944.92	1585.79
0.331	1795.89	1801.33	3300.61	737.677	452.048	873.961	1529.7	1214.48	2298.79	1438.31	2619.06	836.237	989.477	1432.98	1459.46	1266.89	2462.67	2921.2	3158.09	3567.85	1031.51	2288.27	2038.6	1688.6
0.373	2438.79	1677.9	4472.09	755.224	637.09	957.991	1997.52	970.449	3174.46	1807.44	3666.45	1081.29	1856.65	1678.87	1849.05	1302.98	2799.99	2848.31	3280.85	3685.99	1279.67	2463.49	2188.22	1859.63
0.414	3259.94	1800.43	5586.27	895.588	1033.21	1030.43	2568.51	875.812	4184.74	2461.93	5118.04	1525.57	3506.5	2075.41	2495.53	1601.98	3231.55	2785.46	3698.4	3883.72	1659.55	2663.44	2426.29	2131.31
0.456	4401.49	2143.44	6412.25	1257.34	1846.91	1119.34	3164.83	1016.85	5162	3462.33	7033.38	2256.16	6410.09	2721.9	3498.7	2305.46	3796.2	2775.95	4552.71	4206.43	2233.99	2885.45	2745.26	2558.11
0.497	6148.81	2745.1	7087.7	2012.63	3497.96	1328.11	3818.91	1497.64	5879.41	4823.12	9318.16	3395.85	10805.2	3709.57	4981.73	3621.57	4543.44	2889.95	6031.69	4731.47	3064.77	3120.89	3178.89	3216.85
0.539	8883.78	3850.26	8384.95	3386.65	6704.43	1855.76	4837.49	2531.03	6196.1	6441.5	11666	4970.41	16236.7	5093.05	6926.19	5675.72	5531.17	3244.5	8385.07	5479.41	4247.61	3361.59	3774.01	4231.86
0.58	12824.6	6007.15	11475.5	5850.37	12097.2	3064.72	6785.95	4413.03	6112.12	7946.86	13548.7	6897.35	21344.9	6818.07	9111.5	8256.86	6812.73	4016.06	11904.9	6518.56	5829.6	3606.95	4574.58	5773.64
0.621	17455.4	10178.7	16992	9895.61	20118.5	5512.97	10633	7418.7	5751.64	8983.27	14231	8726.9	24454.1	8659.32	11236.9	10611.2	8377.73	5466.02	16733.1	7779.73	7937.28	3866.4	5644.48	8088.19
0.663	21418.6	17400.2	23817.4	15850.5	28545.2	9782.12	16885.7	11699.7	5244.95	9252.26	13490.5	9890.69	24479.9	10226.3	12691.8	11659.1	10161.3	7935.6	22672.8	9235.38	10546.2	4168.81	6934.29	11416.1
0.704	23165.3	27331.3	28656.1	22464.4	34001.5	15724.6	24724	16474.1	4668.46	8627.13	11607.9	9788.68	21686.6	10981.4	13147	10927.4	12040.5	11652.6	28879.9	10624.6	13634.8	4539.73	8326.05	15926.9
0.746	21969	36109.8	28051.1	26460.8	33524.1	21515.3	29977.4	20316.6	4072.23	7403.27	9214.45	8458.6	17338.9	10556.5	12139.4	8842.67	13833.6	16424.7	33628.2	11760.9	16915	5001.1	9514.04	21451.4
0.787	18587.8	38384	23095.6	24923.6	27551.9	24339.1	29015.9	21797.4	3481.87	5969.67	7103.71	6384.96	12593.2	8971.86	10108.3	6401.34	15388.4	21181.2	35449.7	12259.7	19981.1	5541.96	10220.1	27008.8
0.829	14237.1	31868.3	16693.9	18884	20046.6	22417.6	21618.2	19645.3	2920.27	4616.18	5503.08	4345.36	8523.51	6762.85	7545.99	4325.01	16539.4	23998.2	33653.2	12017.7	22047.3	6074.62	10212.9	31093
0.87	10021	20847.8	10848.1	12103.2	13421.5	16997.1	13233.6	15408.3	2416.69	3502.66	4335.1	2769.09	5442.3	4593.47	5315.17	2851.84	17120.8	23631.3	28664.3	10935.2	22613.4	6437.15	9562.6	32101.9
0.912	6667.11	11517.8	6594.43	7266.71	8846.2	10737.7	7202.4	10662.3	1986.23	2667.34	3454.22	1775.24	3358.25	2887.16	3669.38	1902.03	16920	20421.6	22368.4	9327.67	21295.7	6451.24	8443.55	29317.8
0.953	4360.46	5915.05	3879.52	4386.16	5863.62	5951.35	4072.25	6734.96	1631.53	2068.88	2713.28	1229.06	2083.32	1753.88	2627.43	1321.19	15808.3	15757.5	16331.3	7457.44	18343.8	6004.93	7117.32	23879.4
0.994	2940.61	3201.6	2372.71	2797.72	3886.86	3098.6	2662.36	4179.39	1342.23	1658.81	2071	982.879	1331.51	1076.56	2005.48	975.772	13842.8	11218.4	11418.6	5714.07	14657.4	5161.48	5799.21	17490.8
1.036	2124.26	2014.26	1643.72	1860.52	2529.7	1659.81	2057.03	2640.95	1110.93	1408.24	1559.76	901.276	899.819	712.453	1633.29	780.644	11325.9	7724.18	7902.25	4260.38	10939.5	4122.79	4611	11815.2
1.077	1657.8	1464.78	1285.99	1294.45	1580.87	986.388	1706.94	1779.49	932.429	1280.45	1200.05	900.361	657.802	544.294	1406.27	678.702	8738.43	5299.25	5559.92	3186.73	7870.58	3128.34	3651.14	7649.29
1.119	1352.45	1106.17	1042.21	961.08	968.822	670.434	1374.98	1276.1	801.035	1237.63	982.778	924.809	531.325	494.762	1254.1	631.673	6495.8	3698.07	4066.18	2453.68	5531.4	2316.11	2915.57	4878.71
1.16	1122	805.132	826.484	796.184	600.293	516.203	1051.32	964.055	712.386	1237.55	872.175	961.113	469.82	516.124	1148.85	617.223	4806.38	2689.11	3142.03	1996.57	3934.29	1753.09	2407.38	3216.58
1.202	936.627	580.169	650.015	739.766	401.178	413.895	797.51	744.575	660.141	1241.12	823.217	1010.94	450.508	573.36	1079.15	619.424	3681.08	2041.3	2586.89	1745.67	2825.16	1404.52	2060.96	2232.7
1.243	794.665	454.706	537.924	734.478	323.965	327.488	638.203	588.061	636.559	1227.01	799.015	1084.11	466.769	640.42	1031.91	631.059	3006.63	1626.04	2263.6	1630.92	2108.34	1218.74	1837.31	1680.18
1.284	692.635	409.83	490.878	734.26	293.468	265.775	547.316	477.278	633.697	1203.89	781.123	1179.57	500.075	696.117	1000.41	651.151	2634.07	1377.67	2079.32	1600.4	1626.06	1139.97	1682.55	1375.11
1.326	622.926	402.637	484.209	715.192	273.977	241.143	488.514	404.608	644.89	1194.95	768.764	1283.66	538.842	727.925	976.4	680.413	2434.81	1244.86	1970.51	1613.27	1297.08	1112.85	1564.51	1204.12
1.367	573.869	400.578	492.191	676.625	239.497	252.035	437.917	362.917	664.809	1216.21	766.045	1372.61	566.391	736.173	955.664	719.653	2300.39	1191.8	1890.03	1641.53	1067.75	1097.62	1465.16	1109.18
1.409	536.086	391.795	499.349	631.829	202.444	283.3	392.625	346.371	689.561	1266.9	775.196	1428.78	571.854	731.299	936.295	765.962	2161.94	1191.72	1805.42	1677.67	906.821	1073.89	1378.67	1049.56
1.45	505.929	378.083	500.332	595.663	175.833	314.272	356.519	351.792	716.106	1324.22	793.602	1445.3	553.809	731.592	913.554	814.305	2003.47	1219.78	1710.65	1713.5	797.65	1040.94	1309.56	1015.25
1.492	484.858	362.799	493.67	571.108	166.699	332.468	330.844	373.007	743.778	1365.79	810.955	1430.46	520.791	753.434	885.003	856.548	1845.32	1254.71	1612.89	1752.92	730.552	1006.55	1263.78	1004.03

## Sheet: 230207 Ctrl cell3
X	1_green	2_green	1_red	2_red	1_blue	2_blue
0	400.242	1800.79	446.027	530.328	586.431	1481.52
0.041	395.398	1863.39	499.736	607.478	633.818	1505.61
0.083	404.869	1940.48	601.302	728.637	683.124	1563.16
0.124	415.61	2041.36	740.103	878.317	731.466	1660.05
0.166	420.407	2161.73	893.69	1040.26	774.154	1803.49
0.207	421.757	2299.57	1036.22	1221.08	807.053	2005.03
0.249	429.199	2498.39	1157.46	1472.33	825.814	2280.36
0.29	455.719	2888.19	1267.03	1899.84	828.531	2657.11
0.331	517.798	3684.41	1408.94	2638.19	817.139	3167.07
0.373	643.967	5114.57	1650.34	3840.86	799.178	3853.34
0.414	886.18	7226.2	2085.32	5598.32	789.482	4749.2
0.456	1319.79	9663.92	2827.38	7859.41	810.965	5858.67
0.497	2027.91	11794.1	3987.28	10384.3	895.242	7108.38
0.539	3091.85	13489.9	5626.64	12896.5	1086.9	8390.39
0.58	4600.16	15447.3	7634.08	15177	1453.83	9608.38
0.621	6621.44	18763.8	9608.56	16954.6	2080.68	10710.5
0.663	9169.12	24385.3	10960.6	17800.6	3078.01	11745.6
0.704	12032.4	31983.1	11192.2	17208.9	4539.26	12796.7
0.746	14526.3	38870.6	10216.1	15019.2	6426.8	14048.4
0.787	15575.7	41071.8	8429.81	11806.5	8480.99	15531.1
0.829	14317.4	36936.5	6382.98	8509.28	10183.8	17086.4
0.87	11086.9	28449.5	4531.72	5832.83	10928.4	18331.7
0.912	7355.69	19262.5	3113.98	3932.69	10437.6	18675.7
0.953	4419.81	12031.5	2159.09	2704.53	8916.42	17835.1
0.994	2677.32	7352.35	1585.26	1917.21	6913.77	15806.6
1.036	1907.13	4690.18	1287.56	1397.05	4986.18	12997.1
1.077	1741.78	3214.7	1168.58	1051.34	3448.67	9995.13
1.119	1882.85	2334.88	1148.92	837.925	2369.65	7342.08
1.16	2083.77	1738.64	1165.01	725.276	1683.31	5309.26
1.202	2141.06	1321.65	1166.51	682.749	1285.8	3893.61
1.243	1992.96	1037.32	1124.43	682.428	1078.46	2972.1
1.284	1713.09	855.073	1034.78	699.008	996.227	2394.94
1.326	1406.91	753.561	912.626	710.825	990.91	2045.89
1.367	1145.47	742.239	783.208	703.884	1023.68	1840.12
1.409	949.294	831.25	669.349	676.357	1069.17	1725.37
1.45	818.353	997.969	584.283	640.17	1110.44	1675.71
1.492	739.004	1167.38	532.417	617.419	1137.24	1680.4

## Sheet: 250118 Ctrl cell1
X	1_green	2_green	1_red	2_red	1_blue	2_blue
0	3137.15	4914.68	14560.1	13410.5	9161.15	8193.65
0.041	3308.26	4988.82	14830.3	13484.8	8924.27	8271.42
0.083	3481.74	4991.34	15179.5	13570.7	8774.5	8363.79
0.124	3696.91	4963.16	15593.4	13675.7	8725.09	8469.98
0.166	4036.57	4930.92	16055.3	13819.8	8789.02	8585.23
0.207	4616.99	4898.94	16552.8	14032.5	8966.8	8710.23
0.249	5575.47	4859.15	17081.1	14354.6	9260.21	8847.79
0.29	7052.69	4812.24	17638.6	14818.3	9667.72	9006.69
0.331	9171.54	4818.59	18214.2	15445.7	10187.6	9208.6
0.373	12005.4	5000.26	18781.8	16231.2	10822	9478.94
0.414	15526.7	5554.52	19295.8	17142.7	11578.1	9852.9
0.456	19606.7	6737.51	19697.7	18127.4	12467.3	10363.5
0.497	24084.7	8890.58	19917.9	19122	13497.6	11037.3
0.539	28702.8	12412.5	19917.1	20072.5	14666.8	11889.2
0.58	33133	17667.4	19695.4	20919.2	15956.2	12904.2
0.621	36847.8	24871.5	19275.9	21611.9	17321.2	14054.1
0.663	39122	33477.2	18705.6	22076.4	18709.6	15263.9
0.704	39282.8	42015.4	18049.1	22231.6	20056.6	16430.9
0.746	37072	48282.1	17358.4	22026.1	21287.8	17438.6
0.787	32851.5	50067.4	16674.6	21426.9	22334.1	18150.5
0.829	27481.8	47005.2	16033.2	20503.1	23108.7	18459.8
0.87	21887.4	40130.5	15455.2	19344	23496.8	18306.2
0.912	16727	31730.7	14953	18099.9	23399.4	17693.6
0.953	12378.2	23731.5	14532.1	16904	22746	16706.5
0.994	8959.48	17127.2	14188.2	15845.2	21535.5	15471.2
1.036	6435.67	12181.3	13911.1	14978.3	19859.7	14141.7
1.077	4673.53	8621.23	13687.5	14306.7	17895.1	12847.5
1.119	3530.58	6103.2	13503.1	13812.6	15864.9	11674.3
1.16	2863.36	4324.01	13346	13468.5	13965.9	10667.7
1.202	2539.35	3054.04	13209.5	13242	12330.8	9835.28
1.243	2453.9	2158.43	13089.8	13106.8	11026.4	9171.09
1.284	2515.93	1532.22	12987.6	13034.2	10060.2	8650.78
1.326	2655.13	1134.22	12905.3	13003.7	9399.08	8262.83
1.367	2823.31	913.769	12845.7	12993	8985.33	7988.71
1.409	2991.7	838.435	12811.4	12986.2	8755.6	7817.83
1.45	3143.67	879.729	12801.7	12973.3	8650.75	7740.49
1.492	3271.81	1014.28	12813.7	12951.8	8621.68	7744.07

## Sheet: 250118 Ctrl cell2
X	1_green	2_green	1_red	2_red	1_blue	2_blue
0	345.428	784.67	27450.9	27146.7	10770	11621.7
0.041	342.999	830.257	27417	27315.1	10802.4	11615.5
0.083	338.469	934.094	27390.5	27681.5	10827.3	11605.7
0.124	334.478	1132.34	27378.2	28284.7	10847.1	11610.9
0.166	350.077	1453.53	27395.9	29154.3	10872.4	11642.3
0.207	432.481	1933.6	27468.6	30304.5	10925.7	11713.2
0.249	669.179	2588.37	27630.9	31752.5	11036.4	11822.9
0.29	1192.2	3431.52	27921.1	33505.3	11239	11972
0.331	2204.46	4444.07	28374.6	35547.1	11567	12158.2
0.373	3951.96	5611.64	29017.9	37843.2	12037.1	12394.5
0.414	6716.47	6884.94	29858.2	40264.7	12654.6	12706.3
0.456	10645	8308.42	30889.8	42697.6	13402	13147
0.497	15532.3	9885.68	32082.5	44818.9	14252.3	13772
0.539	20709	11829.4	33388.1	46439.4	15174.3	14640.3
0.58	25096.9	14182.1	34722.9	47165.8	16125.2	15770.2
0.621	28061.7	17237.8	35978.8	46929	17072.6	17158
0.663	29560.3	20713	37025.6	45583.4	17977.9	18718.1
0.704	29938.3	24461.4	37740.4	43385.6	18781.9	20328.4
0.746	29546	27252.5	38027.2	40624.2	19431.9	21784
0.787	28222.8	28260.5	37840.5	37692.6	19857.3	22902.3
0.829	25807.2	26507.7	37212.5	34939.9	20000.6	23503.3
0.87	22090.3	22401	36226.6	32605.2	19841.1	23501.2
0.912	17663.7	17089.9	35020	30803.6	19396.3	22926.6
0.953	13225.3	11917.7	33724.2	29545.2	18709.8	21870.5
0.994	9447.83	7753.72	32456.2	28754.5	17861.2	20521.8
1.036	6601.31	4821.61	31301.7	28331.5	16924	19040.9
1.077	4627.55	2961.82	30311	28146.4	15972.5	17620.5
1.119	3332.07	1892.08	29507.8	28098.7	15068.8	16369.2
1.16	2494.22	1343.54	28887.3	28115.9	14245.5	15366.5
1.202	1948.87	1128.69	28429.2	28159.9	13530.7	14629.9
1.243	1584.62	1089.36	28106.6	28222.9	12930.8	14133.2
1.284	1341.37	1132.72	27883.6	28306	12440.6	13827
1.326	1176.36	1192.55	27730.6	28414.9	12050.6	13643
1.367	1071.11	1245.65	27619.9	28549.2	11743.8	13530.8
1.409	1009.99	1275.37	27536.1	28703.1	11500.1	13439
1.45	982.108	1289.12	27470	28867.2	11301.8	13353.5
1.492	977.219	1282.16	27421.4	29027.4	11134	13262.8

## Sheet: 230207 BFA cell1
X	1_green	2_green	1_red	2_red	1_blue	2_blue
0	587.56	646.54	746.857	410.924	1089.53	731.293
0.041	675.599	574.938	863.404	412.993	1163.8	728.033
0.083	851.349	543.695	967.085	399.094	1261.6	750.927
0.124	1163.85	533.932	1070.48	370.306	1401.02	816.206
0.166	1679.73	525.791	1207.87	336.814	1592.96	947.014
0.207	2500.25	506.787	1430.91	320.155	1833.86	1174.78
0.249	3712.88	473.238	1805.26	345.21	2113.79	1500.27
0.29	5273.11	432.899	2409.2	440.469	2432.78	1882.2
0.331	6966.88	401.35	3331.16	642.726	2826.24	2229.44
0.373	8526.02	402.196	4670.91	1000.84	3384.76	2434.35
0.414	9918.66	477.467	6513.65	1583.38	4274.7	2453.32
0.456	11395.9	688.383	8890.82	2454.77	5743.34	2305.86
0.497	13441.2	1140.07	11739	3674.76	8159.79	2138.5
0.539	16366.6	2008.46	14840.7	5238.02	11970.6	2118.2
0.58	20117.7	3544.55	17824.1	7014.47	17529	2410.17
0.621	24174.8	5962.75	20323.1	8686.13	24976.8	3166.78
0.663	27506.2	9084.9	22002.1	9867.44	33662.5	4494.79
0.704	29596.7	12158.3	22776.8	10262.3	42433.9	6369.85
0.746	30182	14064	22660.1	9772.53	49600.7	8443.56
0.787	29749	14058.5	21683.5	8570.63	53760.3	10006.7
0.829	28369	12221.8	19871.2	6947.92	54160.9	10358.7
0.87	25744.6	9535.56	17369.2	5303.95	50688.9	9400.93
0.912	21553.6	6847.32	14382.4	3890.97	44002.8	7574.79
0.953	16293.6	4613.44	11267.6	2789.1	35340.5	5552.04
0.994	11058.7	2941.96	8319.19	1978.6	26373.3	3811.68
1.036	6891.72	1792.33	5827.18	1386.84	18456.7	2558.28
1.077	4109.25	1064.66	3938.45	964.95	12338.7	1744.46
1.119	2450.52	641.652	2620.07	671.151	8014.54	1255.23
1.16	1527.11	428.482	1760.97	472.942	5181.99	985.393
1.202	1026.44	355.522	1204.35	348.707	3375.11	859.406
1.243	756.645	373.207	847.885	278.864	2246.98	833.686
1.284	611.749	445.206	618.376	249.634	1535.26	873.913
1.326	534.692	547.342	476.017	247.613	1097.09	959.99
1.367	494.896	668.528	392.331	260.625	839.412	1079.94
1.409	477.262	804.354	345.503	279.955	702.814	1229.43
1.45	474.156	950.594	319.842	298.21	645.721	1407.38
1.492	479.841	1093.95	304.567	311.708	632.412	1615.59

## Sheet: 230207 BFA cell2
X	1_green	2_green	1_red	2_red	1_blue	2_blue
0	2915.25	2364.66	367.666	401.291	823.659	1597.83
0.041	2684.18	2270.35	455.955	399.819	858.666	1637.24
0.083	2369.35	2151.97	598.319	406.657	943.262	1658.54
0.124	1997.24	2053.54	806.56	434.047	1108.18	1655.77
0.166	1636.65	2007.83	1099.58	489.727	1389.37	1625.99
0.207	1352.24	2023.23	1509.68	571.106	1820.48	1583.71
0.249	1181.59	2077.26	2073.81	663.422	2398.07	1556.65
0.29	1114.93	2132.36	2816.49	751.639	3079.26	1575.7
0.331	1121.51	2172.8	3712.32	837.35	3780.64	1663.26
0.373	1166.93	2257.08	4649.48	957.036	4377.44	1828.41
0.414	1215	2478.74	5417.74	1168.23	4748.17	2070.28
0.456	1248.43	3019.63	5954.57	1554.74	4880.41	2380.53
0.497	1320.08	4121.58	6261	2201.16	4826.29	2772.65
0.539	1569.12	6150.63	6331.67	3159.07	4670.41	3289.81
0.58	2231.81	9561.49	6271.98	4403.22	4629.02	4004.6
0.621	3703.72	14694.9	6097.11	5779.01	4914.05	5014.4
0.663	6459.92	21507.2	5743.27	7044.77	5720.16	6385.74
0.704	10546.8	28952.8	5250.87	7955.35	7266.12	8073.11
0.746	15121.1	35100.9	4679.48	8345.6	9727.34	9859.93
0.787	18500.5	37879.1	4077.77	8184.16	13116.6	11293.4
0.829	19413.8	36556.8	3496.85	7470.26	16934.9	11938.9
0.87	17954.8	32129.5	2992.29	6336.64	20689.3	11604.7
0.912	14840.5	26553.6	2561.29	4984.65	23929.5	10459
0.953	11249.3	21305.2	2186.91	3663.41	25923.8	8851.14
0.994	8289.1	16950.9	1877.21	2543.34	26494.1	7143.88
1.036	6231.82	13462.6	1607.97	1694.4	25290.7	5554.72
1.077	4953.77	10776.8	1357.27	1102.77	21921	4213.86
1.119	4238.74	8884.83	1144.06	717.009	16864.5	3186.71
1.16	3786.2	7704.57	976.688	482.49	11452.2	2466.6
1.202	3390.91	7084.42	860.8	352.582	6909.32	2016.83
1.243	2959.28	6721.87	791.218	292.374	3793.47	1763.42
1.284	2486.32	6431.77	738.899	273.775	2025.13	1635.25
1.326	2025.16	6052.78	677.068	277.557	1129.11	1570.12
1.367	1644.55	5564.15	594.183	288.514	712.118	1517.99
1.409	1382.28	4965.87	501.119	296.254	548.445	1458.71
1.45	1229.39	4309.81	415.512	296.179	504.969	1395.88
1.492	1161.78	3685.92	350.13	288.784	511.033	1352.15

## Sheet: 230207 BFA cell3
X	1_green	2_green	3_green	1_red	2_red	3_red	1_blue	2_blue	3_blue
0	333.822	811.086	2890.08	319.748	766.952	2379.84	735.531	3040.87	6709.66
0.041	293.942	700.348	3082.34	338.644	776.405	2667.73	667.73	2848.22	7323.45
0.083	244.054	600.62	3253.91	392.541	743.995	2865.87	617.541	2587.77	8041.76
0.124	192.952	540.843	3409.07	502.895	717.494	2954.18	600.205	2347.31	8758.3
0.166	167.678	549.438	3552.11	700.386	787.959	2973.4	627.597	2194.55	9298.98
0.207	218.135	674.223	3645.92	1031.82	1097.48	2990.92	713.278	2177.75	9525.96
0.249	428.145	990.527	3655.71	1553.3	1795.78	3080.01	870.477	2313.93	9397.97
0.29	942.27	1636.41	3649.83	2322.81	3097.71	3326.64	1110.16	2597.36	9011.92
0.331	2037.89	2823.42	3824.59	3385.62	5017.34	3850.04	1447.09	2984.8	8546.75
0.373	4117.4	4832.53	4536.46	4719.63	7374.74	4868.9	1891	3394.66	8235.05
0.414	7536.11	7912.43	6253.43	6258.51	9469.18	6644.52	2451.32	3721.3	8277.37
0.456	12210.1	11940.9	9725.97	7897.83	10798.3	9352.88	3148.95	3875.12	8871.48
0.497	17332.7	16695.4	15794.8	9497.42	11013	12661.1	4012.92	3881.23	10182
0.539	21999.2	21498.3	24966.4	10958.7	10464.4	15578.6	5089.5	3853.36	12385.1
0.58	25607	26456.9	34763.8	12113.2	9420.48	16838.8	6410.46	4017.51	15520.9
0.621	28255	30965.9	40174	12766.8	8355.7	15928.3	7983.22	4597.03	19427.6
0.663	29786.7	34784.1	43594.8	12775.3	7374.64	13499.9	9797.44	5885.26	23650.2
0.704	29450.6	37252.7	46215.3	12074.8	6625.27	10709.7	11745.2	8160.8	27374.9
0.746	26648.8	38350.1	48161.1	10740.5	6104.66	8345.86	13833.6	11695.1	29984.3
0.787	21791	37981.8	48720.3	9028.17	5825.64	6662.51	16005.8	16498	31060.5
0.829	16251.1	36116.1	43267.6	7217.23	5797.23	5543.19	18140.8	22105.4	30569
0.87	11460.1	32697	34007.5	5526.24	5979.69	4773.68	19967.1	27933.1	28601.7
0.912	8116.62	28610.7	25118.7	4116.56	6321.67	4164.55	20990.8	32954.1	25290.8
0.953	6070.12	24538.9	17500.7	3023.54	6753.32	3582.01	20699.2	36797.4	20937.1
0.994	4826.51	21049.1	11643.7	2224.74	7092.07	2980.39	18822.2	38478	16147.6
1.036	3969.27	17861.7	7496.81	1670.45	7212.94	2390.15	15747.1	37969.3	11679.6
1.077	3227.81	14358.2	4740.63	1295.8	6864.71	1870.97	12148.6	34623.3	8069.24
1.119	2514.38	10514.7	3033.69	1051.45	6019.02	1474.41	8796.45	29189.5	5546.12
1.16	1874.8	6758.93	2021.8	900.074	4757.02	1209.49	6123.9	22367.4	3966.84
1.202	1353.71	3891.18	1460.63	810.647	3407.31	1057.13	4222.21	15788	3080.7
1.243	989.824	2103.91	1181.5	767.099	2243.06	987.193	2994.97	10296.9	2643.66
1.284	767.451	1187.49	1063.4	752.825	1421.49	964.239	2235.34	6458.37	2450.26
1.326	652.159	770.264	1021.62	752.505	931.192	958.713	1779.51	4042.16	2356.78
1.367	604.291	604.193	1003.4	750.078	706.935	949.594	1500.68	2702.61	2269.87
1.409	591.029	547.151	987.597	733.628	672.524	927.782	1315.66	2047.88	2160.29
1.45	588.814	525.945	976.812	698.507	757.295	894.904	1178.48	1802.22	2050.86
1.492	585.854	514.348	980.61	648.904	903.909	856.948	1067.37	1778.32	1974.26

[truncated: 4 more sheets: 230207 BFA cell4, 250118 BFA cell1, 250118 BFA cell2, 250118 BFA cell3]
