# Supplementary material for: Reversible control of post-Golgi transport by brefeldin A reveals recycling endosome maturation during glycosylphosphatidylinositol-anchored protein transport
Source: Nat Commun. 2026 Jul 27;17:7262. doi: 10.1038/s41467-026-75784-1 (PMC13408501; doi:10.1038/s41467-026-75784-1)
Supplement: Supplementary file 25 — Source data [file 41467_2026_75784_MOESM25_ESM.zip › source data 260620/Figure 7l-r.xlsx]

## Sheet: GBF1M832L  GPI
cell	Mean	number
1	5026.91	1
2	3539.12	1
3	831.877	1
4	1150.69	1
5	1039.07	1
6	598.141	1
7	2743.15	1
8	1417.26	1
9	8931.83	1
10	9785.9	1
11	3444.13	1
12	1844.93	1
13	1810.02	1
14	1940.56	1
15	7667.48	1
16	3247.46	1
17	4608.43	1
18	1070.96	1
19	1089.08	1
20	440.742	1
21	588.053	1
22	689.264	1
23	832.827	1
24	3342.97	1
25	3761.99	1
26	16022.5	1
27	16032.2	1
28	5353.83	1
29	2911.89	1
30	3240.67	1
31	3434.27	1
32	1093.35	1
33	909.684	1
34	1795.45	1
35	1451.15	1
36	701.775	1
37	2131.16	1
38	4283.75	1
39	6747.44	1
40	4040.76	1
41	9153.02	1
42	9852.78	1
43	485.914	1
44	422.146	1
45	6613.87	1
46	12104.8	1
47	13611.1	1
48	3017.49	1
49	4064.3	1
50	1765.83	1
51	9167.51	1
52	6504.83	1
53	1420.88	1
54	1841.27	1
55	1531.41	1
56	6014.58	1
57	5798.23	1
58	7262.77	1
59	3752.38	1
60	2086.05	1
61	2087.68	1
62	4321.78	1
63	5230.99	1
64	2301.54	1
65	866.456	1
66	734.012	1
67	3735.86	1
68	1888.06	1
69	892.8	1
70	2002.29	1
71	1760.36	1
72	1069.05	1
73	1064.42	1
74	531.225	1
75	721.424	1
76	546.891	1
77	367.044	1
78	479.582	1
79	904.389	1
80	501.929	1
81	766.6	1
82	539.179	1
83	898.478	1
84	654.956	1
85	489.495	1
86	470.023	1
87	1931.6	1
88	1247.73	1
89	1539.18	1
90	2070.9	1
91	932.344	1
92	507.466	1
93	4772.19	1
94	1431.62	1
95	1999.12	1
96	3818.5	1
97	2260.52	1
98	1295.59	1
99	764.417	1
100	814.003	1
101	4164.29	1
1	5218.94	2
2	3520.83	2
3	865.777	2
4	1237.15	2
5	1067.2	2
6	604.919	2
7	2945.68	2
8	1463.86	2
9	8822.62	2
10	9980.77	2
11	3621.14	2
12	1942.88	2
13	1926.79	2
14	2051.57	2
15	7887.55	2
16	3367.84	2
17	4852.99	2
18	1153.23	2
19	1117.98	2
20	463.142	2
21	639.547	2
22	753.634	2
23	907.162	2
24	3589.89	2
25	3910.04	2
26	16756.5	2
27	16647.2	2
28	5792	2
29	3206.53	2
30	3535.1	2
31	3853.78	2
32	1182.6	2
33	995.397	2
34	1925.33	2
35	1545.91	2
36	799.936	2
37	2422.88	2
38	4739.57	2
39	7460.24	2
40	4472.23	2
41	9490.66	2
42	10079.4	2
43	509.48	2
44	444.125	2
45	7104.1	2
46	12418.7	2
47	14098.6	2
48	3266.91	2
49	4315	2
50	1896.71	2
51	9047.9	2
52	6613.19	2
53	1595.44	2
54	2044.9	2
55	1620.4	2
56	6263.69	2
57	6180.1	2
58	7428.66	2
59	4037.58	2
60	2351	2
61	2340.4	2
62	4817.02	2
63	5545.86	2
64	2546.66	2
65	972.194	2
66	829.603	2
67	3871.67	2
68	2114.71	2
69	1013.77	2
70	2196.14	2
71	1909.08	2
72	1183.88	2
73	1199.78	2
74	600.909	2
75	820.949	2
76	604.466	2
77	413.813	2
78	545.272	2
79	1167.92	2
80	587.437	2
81	923.08	2
82	626.214	2
83	1034.41	2
84	780.289	2
85	536.471	2
86	543.038	2
87	2298.18	2
88	1420.77	2
89	1878.88	2
90	2502.78	2
91	1092.66	2
92	591.291	2
93	5420.38	2
94	1790.04	2
95	2269.96	2
96	4582.24	2
97	2811.48	2
98	1698.71	2
99	879.395	2
100	973.673	2
101	4821.34	2
1	6736.55	3
2	5675.26	3
3	1175.25	3
4	2286.49	3
5	1655.89	3
6	843.461	3
7	4753.21	3
8	2580.39	3
9	11040.3	3
10	12483.4	3
11	5699.58	3
12	3136.32	3
13	3364.06	3
14	3273.54	3
15	10770.1	3
16	5706.9	3
17	8081.43	3
18	1909.1	3
19	1690.95	3
20	617.958	3
21	995.687	3
22	1274.61	3
23	1313.53	3
24	5757.69	3
25	6164.39	3
26	21895.8	3
27	20253.5	3
28	8862.19	3
29	4537.4	3
30	5294.89	3
31	5746.6	3
32	1535.89	3
33	1253.03	3
34	3010.1	3
35	2343.39	3
36	1305.53	3
37	3828.63	3
38	7023.64	3
39	12111.1	3
40	7394.03	3
41	13214.4	3
42	12787.8	3
43	594.998	3
44	497.499	3
45	11363.1	3
46	15675.1	3
47	18313	3
48	5642.9	3
49	7188.9	3
50	3579.3	3
51	11857.3	3
52	8149.2	3
53	2310.19	3
54	2879.18	3
55	2634.61	3
56	9653.25	3
57	9906.48	3
58	12233.3	3
59	6935.87	3
60	3536.39	3
61	3896.19	3
62	8611.06	3
63	9223	3
64	4557.39	3
65	1370.84	3
66	1048.01	3
67	5254.24	3
68	3127.24	3
69	1448.96	3
70	3150.6	3
71	2674.83	3
72	1695.28	3
73	1729.66	3
74	793.37	3
75	1336.65	3
76	786.781	3
77	554.217	3
78	791.709	3
79	2285.3	3
80	884.888	3
81	1459.69	3
82	972.899	3
83	1530.06	3
84	1166.73	3
85	689.022	3
86	805.972	3
87	3368.32	3
88	2025.4	3
89	3468.49	3
90	4347.43	3
91	1737.41	3
92	785.941	3
93	8475.43	3
94	3066.38	3
95	3480.18	3
96	7257.23	3
97	4670.81	3
98	2711.07	3
99	1301.89	3
100	1386.72	3
101	7976.12	3
1	8531.37	4
2	7880.51	4
3	1456.32	4
4	3018.18	4
5	2284.41	4
6	1017.6	4
7	7045.52	4
8	3573.18	4
9	14310.6	4
10	15588	4
11	7356.25	4
12	4219.61	4
13	4662.72	4
14	4451.39	4
15	15068.8	4
16	8385.53	4
17	12037.5	4
18	2515.73	4
19	2124.97	4
20	783.472	4
21	1286.7	4
22	1653.65	4
23	1711.77	4
24	7463.58	4
25	8961.38	4
26	26958	4
27	23997.4	4
28	11830.9	4
29	5696.01	4
30	7026.77	4
31	6745.99	4
32	1941.4	4
33	1444.99	4
34	3852.1	4
35	3290.95	4
36	1782.83	4
37	5020.67	4
38	8959.76	4
39	15819.1	4
40	10016.6	4
41	16107.7	4
42	15533.8	4
43	669.838	4
44	536.327	4
45	14442.2	4
46	19613.7	4
47	23793.7	4
48	7837.39	4
49	9741.15	4
50	5022.69	4
51	14756.7	4
52	9853.1	4
53	2848.72	4
54	3752.64	4
55	3450.76	4
56	13457.1	4
57	13911.3	4
58	17157.7	4
59	9567.75	4
60	4549.46	4
61	4757.31	4
62	12085.5	4
63	13669.1	4
64	6586.1	4
65	1686	4
66	1281.33	4
67	6393.03	4
68	4083.68	4
69	1806.03	4
70	4070.98	4
71	3507.12	4
72	2176.09	4
73	2213.75	4
74	976.768	4
75	1762.58	4
76	947.055	4
77	673.667	4
78	1025.85	4
79	2625.34	4
80	1084.74	4
81	2002.65	4
82	1186.4	4
83	1955.66	4
84	1575.05	4
85	813.227	4
86	1005.16	4
87	4136.48	4
88	2383.63	4
89	4732.17	4
90	5618.66	4
91	2252.71	4
92	943.806	4
93	10844.6	4
94	3844.59	4
95	4566.89	4
96	9155.9	4
97	6600.96	4
98	3199.85	4
99	1551.03	4
100	1739.9	4
101	10406.8	4
1	9744.59	5
2	8922.98	5
3	1658.04	5
4	3545.21	5
5	2670.67	5
6	1150.37	5
7	9038.33	5
8	4364.08	5
9	17196.4	5
10	18501.2	5
11	8483.51	5
12	4965.98	5
13	5298.04	5
14	5178.64	5
15	18426.6	5
16	10072	5
17	14422	5
18	3041.01	5
19	2488.14	5
20	834.935	5
21	1536.67	5
22	1763.64	5
23	1994.23	5
24	9370.57	5
25	10454.2	5
26	32043.4	5
27	26744.5	5
28	14139.9	5
29	6793.27	5
30	9187.55	5
31	7759.91	5
32	2150.65	5
33	1623.76	5
34	4534.81	5
35	3792.44	5
36	2003.99	5
37	5908.46	5
38	11818.4	5
39	18714.2	5
40	11446.8	5
41	18881.6	5
42	17052.1	5
43	721.097	5
44	565.194	5
45	18873	5
46	22370.3	5
47	27008.7	5
48	9568.52	5
49	11361	5
50	6151.46	5
51	17238.4	5
52	11514.6	5
53	3276.51	5
54	4245.37	5
55	3991.79	5
56	16033.2	5
57	17207.5	5
58	21353.8	5
59	11396.9	5
60	5035.23	5
61	5385.26	5
62	14295	5
63	17607.2	5
64	7459.04	5
65	1801.24	5
66	1451.78	5
67	7383.03	5
68	5114.55	5
69	2146.41	5
70	4757.01	5
71	3965.89	5
72	2718.58	5
73	2543.47	5
74	1098.18	5
75	2170.54	5
76	1062.41	5
77	775.09	5
78	1173.3	5
79	3188.78	5
80	1171.69	5
81	2299.88	5
82	1358.22	5
83	2234.15	5
84	1676.04	5
85	891.763	5
86	1065.3	5
87	4410.48	5
88	2668.3	5
89	5459.45	5
90	6620.41	5
91	2393.81	5
92	1003.16	5
93	12926.3	5
94	4258.44	5
95	5780.61	5
96	10402.3	5
97	8386.08	5
98	3583.28	5
99	1764.57	5
100	2079.48	5
101	12565.6	5
1	10518.3	6
2	9516.35	6
3	1693.32	6
4	3892.32	6
5	3017.28	6
6	1248.47	6
7	10004	6
8	4724.86	6
9	18944.7	6
10	20835.8	6
11	9161.94	6
12	5520.48	6
13	6073.43	6
14	5562.29	6
15	21125.3	6
16	10979.9	6
17	16201.4	6
18	3235.01	6
19	2646.91	6
20	936.641	6
21	1748.04	6
22	1782.81	6
23	2167.24	6
24	10643.1	6
25	11662.7	6
26	35869.3	6
27	27898.1	6
28	15890.6	6
29	7677.03	6
30	10203.1	6
31	7550.79	6
32	2350.93	6
33	1650.69	6
34	5072.57	6
35	4012.53	6
36	2180.43	6
37	6498.41	6
38	14968.7	6
39	19982	6
40	12267.1	6
41	19874.4	6
42	18423.8	6
43	741.774	6
44	563.855	6
45	22107.2	6
46	26162.9	6
47	28671.5	6
48	10147.6	6
49	11782.4	6
50	6717.08	6
51	19221.1	6
52	12668.6	6
53	3778.05	6
54	4554.17	6
55	4202.1	6
56	18405.5	6
57	19320.5	6
58	24443.7	6
59	12561.2	6
60	5316.65	6
61	6164.2	6
62	15511	6
63	20850.3	6
64	8105.21	6
65	1968.8	6
66	1469.14	6
67	8420.58	6
68	5867.57	6
69	2452.15	6
70	5142.3	6
71	4368.55	6
72	2950.43	6
73	2811.33	6
74	1155.37	6
75	2309.7	6
76	1143.44	6
77	817.727	6
78	1238.83	6
79	3415.61	6
80	1256.11	6
81	2494.88	6
82	1411.66	6
83	2366.47	6
84	1873.06	6
85	922.316	6
86	1089.89	6
87	4845.44	6
88	2714.69	6
89	6110.14	6
90	7269.15	6
91	2545.68	6
92	1042.49	6
93	13791.1	6
94	4230.77	6
95	6822.91	6
96	11713.6	6
97	9211.24	6
98	3612.2	6
99	1822.35	6
100	2299.47	6
101	14362.8	6
1	10385.6	7
2	9361.08	7
3	1728	7
4	3821.51	7
5	3217.47	7
6	1321.88	7
7	10529.9	7
8	4915.43	7
9	19902	7
10	22963.5	7
11	9405.52	7
12	5683.85	7
13	6152.89	7
14	6137.23	7
15	24249	7
16	11364.6	7
17	16945.2	7
18	3305.57	7
19	2705.18	7
20	915.077	7
21	1780.67	7
22	1764.38	7
23	2297	7
24	10807.4	7
25	12641.5	7
26	38835.8	7
27	28955.9	7
28	17476.8	7
29	7932.49	7
30	11081	7
31	7864.1	7
32	2443.71	7
33	1712.37	7
34	5299.93	7
35	4396.54	7
36	2190.21	7
37	6690.24	7
38	17055.6	7
39	20658.3	7
40	12790.2	7
41	20237.3	7
42	18770	7
43	745.888	7
44	556.097	7
45	24005.4	7
46	29498.6	7
47	32148.6	7
48	10463.1	7
49	11655.4	7
50	7166.45	7
51	19858.5	7
52	13924.8	7
53	3686.72	7
54	4572.11	7
55	4109.83	7
56	20854.5	7
57	20171.9	7
58	25664.3	7
59	13269.1	7
60	5295.87	7
61	6153.21	7
62	16939.4	7
63	23275.3	7
64	8767.72	7
65	2063.96	7
66	1472.6	7
67	9314.2	7
68	6627.67	7
69	2505.44	7
70	5509.02	7
71	4690.57	7
72	3248.97	7
73	2938.3	7
74	1158.54	7
75	2468.98	7
76	1144.84	7
77	871.567	7
78	1262.61	7
79	3500.23	7
80	1233.13	7
81	2617.24	7
82	1381.93	7
83	2461.45	7
84	2046.37	7
85	941.606	7
86	1136.98	7
87	5181.55	7
88	2830.97	7
89	6335.49	7
90	7494.19	7
91	2825.2	7
92	1074.65	7
93	14140.5	7
94	4018.87	7
95	7562.94	7
96	11819.3	7
97	9617.98	7
98	3886.98	7
99	1674.93	7
100	2410.27	7
101	14223.1	7
1	11103.9	8
2	10398.9	8
3	1738.64	8
4	4033.13	8
5	3193.84	8
6	1403.78	8
7	10750.1	8
8	4850.42	8
9	20990	8
10	24083.8	8
11	9628.45	8
12	5637.47	8
13	5920.94	8
14	6229.07	8
15	25386.9	8
16	11548.7	8
17	17074.3	8
18	3249.24	8
19	2904.83	8
20	915.759	8
21	1722.85	8
22	1656.44	8
23	2568.22	8
24	11968.1	8
25	13306.3	8
26	40532.3	8
27	29716.6	8
28	19389	8
29	8583.3	8
30	11700.6	8
31	8156.26	8
32	2582.93	8
33	1789.22	8
34	5074.52	8
35	4651.1	8
36	2071.31	8
37	6509.13	8
38	18240	8
39	21588.5	8
40	12799.6	8
41	21114.3	8
42	20047.9	8
43	731.912	8
44	547.975	8
45	27573.3	8
46	32495.1	8
47	32921.6	8
48	10966.4	8
49	12290.5	8
50	7216.57	8
51	20315.9	8
52	15120	8
53	3572.62	8
54	4516.63	8
55	4392.42	8
56	22390.8	8
57	22077.5	8
58	28471.8	8
59	13993.7	8
60	5133.92	8
61	5975.51	8
62	18103.2	8
63	24259.5	8
64	8650.82	8
65	2168.58	8
66	1584.7	8
67	9818.53	8
68	6176.5	8
69	2556.07	8
70	5876	8
71	4847.06	8
72	3605.2	8
73	3036.82	8
74	1167.32	8
75	2693.56	8
76	1149.53	8
77	908.166	8
78	1326.97	8
79	3678.19	8
80	1278.28	8
81	2586.33	8
82	1366.24	8
83	2641.6	8
84	2104.09	8
85	962.513	8
86	1099.41	8
87	5171.39	8
88	2776.18	8
89	6256.2	8
90	7521.14	8
91	2726.92	8
92	1053.02	8
93	14454.7	8
94	3905.02	8
95	6844.8	8
96	11756.1	8
97	9871.2	8
98	3740.37	8
99	1663.42	8
100	2618.94	8
101	15222.4	8
1	11567.2	9
2	10730.6	9
3	1758.58	9
4	3911.36	9
5	3452.59	9
6	1363.12	9
7	11595.6	9
8	5142.7	9
9	22699.6	9
10	26930.4	9
11	9714.56	9
12	5450.17	9
13	6210.69	9
14	6499.32	9
15	27585.9	9
16	11877.7	9
17	17788.6	9
18	3348.78	9
19	2856.98	9
20	892.984	9
21	1748.38	9
22	1629.7	9
23	2386.66	9
24	11865.7	9
25	14346.1	9
26	40231.2	9
27	30405.4	9
28	21371.1	9
29	8160.1	9
30	11629.1	9
31	7958.52	9
32	2634.05	9
33	1716.73	9
34	5233.71	9
35	4897.68	9
36	1933.84	9
37	6373.26	9
38	20379.3	9
39	21891.1	9
40	13780.8	9
41	21131.9	9
42	19422.7	9
43	725.305	9
44	537.676	9
45	30318.2	9
46	36973.6	9
47	33362.3	9
48	10865.6	9
49	11935.6	9
50	6931.98	9
51	21181	9
52	15310.9	9
53	3797.3	9
54	4426.9	9
55	4580.36	9
56	24231.1	9
57	22536.4	9
58	28834.3	9
59	13937.1	9
60	5066.07	9
61	6178.71	9
62	18891.5	9
63	25395.7	9
64	8909.9	9
65	2104.93	9
66	1793.22	9
67	10906.7	9
68	6306.9	9
69	2612.26	9
70	5921.01	9
71	4912.84	9
72	3481.86	9
73	3093.16	9
74	1189.23	9
75	2712.31	9
76	1138.55	9
77	936.643	9
78	1242.88	9
79	3784.14	9
80	1214.36	9
81	2611.45	9
82	1332.47	9
83	2625.03	9
84	2151.83	9
85	1059.27	9
86	1082.41	9
87	4884.71	9
88	2952.51	9
89	6048.4	9
90	7406.26	9
91	2552.91	9
92	1027.22	9
93	13970.6	9
94	3873.74	9
95	6559.53	9
96	12108.6	9
97	9526.44	9
98	3491.65	9
99	1573.76	9
100	2373.86	9
101	15453.6	9
1	11833.2	10
2	10641.6	10
3	1699.97	10
4	3556.78	10
5	3553.84	10
6	1322.68	10
7	11698.8	10
8	4878.28	10
9	25366.5	10
10	28301.6	10
11	9343.73	10
12	5381.48	10
13	6194.14	10
14	6418.85	10
15	28367.2	10
16	11338.5	10
17	17544.5	10
18	3359.17	10
19	2684.99	10
20	885.553	10
21	1875.73	10
22	1572.12	10
23	2304.11	10
24	10792.6	10
25	13220	10
26	39031.5	10
27	29116.9	10
28	26128.2	10
29	7827.72	10
30	12119.3	10
31	8526.47	10
32	2609.82	10
33	1628.53	10
34	5118.05	10
35	4165.38	10
36	1771.35	10
37	6169.83	10
38	19889.8	10
39	20376.5	10
40	13898.8	10
41	19920	10
42	19036.3	10
43	730.442	10
44	543.159	10
45	32556	10
46	37795.7	10
47	33622.2	10
48	10393.3	10
49	11818.2	10
50	6299.62	10
51	21385.8	10
52	14761.7	10
53	3472.82	10
54	4545.87	10
55	4356.41	10
56	24333.9	10
57	22687.9	10
58	27660	10
59	12856.8	10
60	4895.18	10
61	5528.2	10
62	18149.5	10
63	27211.9	10
64	8888.7	10
65	1769.9	10
66	1693.3	10
67	10974.6	10
68	6617.36	10
69	2611.81	10
70	6018.06	10
71	4836.41	10
72	3283.07	10
73	3207.63	10
74	1181.56	10
75	2749.09	10
76	1132.67	10
77	929.459	10
78	1159.27	10
79	2798.01	10
80	1077.63	10
81	2383.07	10
82	1281.34	10
83	2203.39	10
84	2032.44	10
85	971.844	10
86	1115.84	10
87	4357.43	10
88	2700.33	10
89	5541.52	10
90	7167.98	10
91	2583.93	10
92	1002.96	10
93	13597.7	10
94	3374.89	10
95	6457.17	10
96	11864	10
97	9897.77	10
98	3074.52	10
99	1441.12	10
100	2313.92	10
101	14810.8	10
1	11307.2	11
2	8360.2	11
3	1629.95	11
4	3247.13	11
5	3376.34	11
6	1190.36	11
7	11145.4	11
8	4420.75	11
9	24751	11
10	28859.7	11
11	8591.59	11
12	5529.86	11
13	5385.05	11
14	6132.52	11
15	27467.5	11
16	11546.4	11
17	16911.8	11
18	3295.16	11
19	2353.75	11
20	853.388	11
21	1840.83	11
22	1564.6	11
23	2208.21	11
24	9695.44	11
25	12338.3	11
26	38110.6	11
27	28895.4	11
28	23641.7	11
29	7326.54	11
30	12337.5	11
31	7892.6	11
32	2404.38	11
33	1683.64	11
34	4190.31	11
35	3640.07	11
36	1505.82	11
37	5362.91	11
38	18590	11
39	18906.5	11
40	11092.3	11
41	17737.5	11
42	17893	11
43	691.411	11
44	537.074	11
45	31902	11
46	38108.9	11
47	34636.5	11
48	9388.53	11
49	10662.8	11
50	5992.66	11
51	21127.5	11
52	14727.5	11
53	3274.96	11
54	4424.51	11
55	3911.15	11
56	22600.1	11
57	19155.3	11
58	27760.6	11
59	11365.4	11
60	4636.33	11
61	4815.4	11
62	16526.5	11
63	27562.2	11
64	8411.87	11
65	1565.76	11
66	1590.02	11
67	13347.5	11
68	7026.9	11
69	2523.95	11
70	5682.96	11
71	4484.55	11
72	3111.34	11
73	3132.9	11
74	1157.88	11
75	2524.44	11
76	1140.26	11
77	903.023	11
78	1095.07	11
79	2399.61	11
80	924.817	11
81	1972.41	11
82	1103.14	11
83	1968.56	11
84	1776.57	11
85	918.296	11
86	990.72	11
87	3867.36	11
88	2519.1	11
89	4803.26	11
90	6519.21	11
91	2426.07	11
92	957.985	11
93	12483	11
94	2954.97	11
95	5566.42	11
96	10459.5	11
97	9542.39	11
98	2516.97	11
99	1225.54	11
100	1960.18	11
101	13673.2	11
1	10225.9	12
2	7170.03	12
3	1493.98	12
4	2840.3	12
5	2875.05	12
6	1095.21	12
7	9825.34	12
8	3625.95	12
9	23727.7	12
10	29682.5	12
11	7265.55	12
12	4963.05	12
13	5124.22	12
14	5079.73	12
15	27859.3	12
16	10197.5	12
17	14656.1	12
18	2882.65	12
19	1967.3	12
20	843.753	12
21	1840.39	12
22	1269.45	12
23	2125.52	12
24	8963.77	12
25	10582.5	12
26	36808.9	12
27	25622.1	12
28	18741.9	12
29	6788.56	12
30	10656	12
31	8114	12
32	2125.22	12
33	1359.57	12
34	3570.7	12
35	2709.95	12
36	1220.9	12
37	4479.9	12
38	16990.7	12
39	16164.3	12
40	9861.32	12
41	15849.5	12
42	16755.7	12
43	660.29	12
44	516.537	12
45	31823.9	12
46	36073.9	12
47	32044.2	12
48	7732.59	12
49	8511.03	12
50	5179.09	12
51	19602	12
52	14071.6	12
53	3204.66	12
54	4023.15	12
55	3278.74	12
56	20221.2	12
57	16326.9	12
58	25871	12
59	10145	12
60	4143.82	12
61	4159.78	12
62	13161.1	12
63	27452.5	12
64	7327.12	12
65	1345.46	12
66	1389.88	12
67	10143.8	12
68	6051.47	12
69	2320.64	12
70	5422.91	12
71	4331.85	12
72	2830.7	12
73	2879.64	12
74	1119.69	12
75	2272.04	12
76	1073.34	12
77	807.599	12
78	940.915	12
79	2101.8	12
80	831.268	12
81	1620.95	12
82	986.379	12
83	1674.2	12
84	1520.93	12
85	844.52	12
86	910.173	12
87	3230.1	12
88	2060.28	12
89	4163.92	12
90	5676.5	12
91	2100.6	12
92	851.09	12
93	11235.8	12
94	2607.1	12
95	4981.19	12
96	8681.71	12
97	9285.04	12
98	2134.25	12
99	1019.24	12
100	1660.69	12
101	12280.6	12
1	8315.41	13
2	6926.81	13
3	1332.69	13
4	2393.42	13
5	2637.32	13
6	949.377	13
7	8654.95	13
8	2966.1	13
9	21461.5	13
10	29603.3	13
11	6370.82	13
12	4420.43	13
13	4783.16	13
14	4383.83	13
15	26514	13
16	8880.22	13
17	11860	13
18	2211.72	13
19	1689.4	13
20	787.095	13
21	1606.43	13
22	1058.34	13
23	1781.88	13
24	7157.81	13
25	10158.1	13
26	33810.7	13
27	23433.9	13
28	16183.6	13
29	5206.03	13
30	9212.2	13
31	6652.12	13
32	1645.05	13
33	1312.68	13
34	2932.43	13
35	2269.69	13
36	1017.37	13
37	3663.95	13
38	14368.8	13
39	13911.1	13
40	8478	13
41	14001.4	13
42	15042.1	13
43	601.907	13
44	474.628	13
45	27998.7	13
46	36510.3	13
47	29217.3	13
48	6543.29	13
49	7254.9	13
50	4184.36	13
51	17562.9	13
52	13345.7	13
53	2557.48	13
54	3751.13	13
55	2717.86	13
56	17853.9	13
57	13371.9	13
58	22108.5	13
59	8503	13
60	3492.76	13
61	3540.7	13
62	11726.6	13
63	23876.1	13
64	6119.57	13
65	1185.95	13
66	1214.43	13
67	10432.9	13
68	5583.54	13
69	2102.24	13
70	4977.04	13
71	3977.62	13
72	2522.99	13
73	2689.66	13
74	1053.12	13
75	1840.33	13
76	1014.43	13
77	718.947	13
78	834.284	13
79	1684.59	13
80	649.823	13
81	1350.71	13
82	842.246	13
83	1405.37	13
84	1310.22	13
85	751.172	13
86	773.387	13
87	2828.38	13
88	1868.27	13
89	3213.04	13
90	4643.27	13
91	1723.29	13
92	752.358	13
93	9748.14	13
94	2125.19	13
95	4328.46	13
96	7547.48	13
97	8296.4	13
98	1748.74	13
99	880.445	13
100	1460.15	13
101	9512.37	13
1	6688	14
2	5687.03	14
3	1228.74	14
4	2142.73	14
5	2175.22	14
6	797.918	14
7	7389.47	14
8	2587.97	14
9	20089.5	14
10	28016.7	14
11	5385.32	14
12	3804.88	14
13	3766.17	14
14	3495.5	14
15	23812.1	14
16	7893.55	14
17	10578.3	14
18	1957.95	14
19	1526.53	14
20	694.309	14
21	1504.17	14
22	910.057	14
23	1434.68	14
24	6011.98	14
25	8575.53	14
26	30971	14
27	20131.9	14
28	13935.6	14
29	4190.02	14
30	8291	14
31	5496.13	14
32	1474.55	14
33	1225.26	14
34	2723.94	14
35	2127.72	14
36	852.382	14
37	3072.57	14
38	12107.1	14
39	12436.6	14
40	7339.23	14
41	12592.1	14
42	14686	14
43	563.61	14
44	465.156	14
45	26142	14
46	34436.2	14
47	27541.2	14
48	5124.43	14
49	5994.63	14
50	3357.55	14
51	15830.1	14
52	12816.2	14
53	1984.8	14
54	3320.9	14
55	2067.18	14
56	15602.5	14
57	11224	14
58	18144.4	14
59	6790.27	14
60	2991.62	14
61	2969.19	14
62	10024.3	14
63	20710.1	14
64	5025.03	14
65	981.28	14
66	1039.94	14
67	9019.81	14
68	5148.47	14
69	1839.85	14
70	4320.16	14
71	3363.52	14
72	2148.79	14
73	2307.2	14
74	991.145	14
75	1477.29	14
76	900.022	14
77	673.678	14
78	714.002	14
79	1321.68	14
80	568.331	14
81	1091.56	14
82	719.424	14
83	1291.27	14
84	1152.5	14
85	672.118	14
86	670.249	14
87	2426.66	14
88	1581.44	14
89	2567.74	14
90	3796.71	14
91	1353.14	14
92	690.453	14
93	7976.34	14
94	1768.76	14
95	3958.87	14
96	6002.72	14
97	7190.23	14
98	1422.76	14
99	758.084	14
100	1217.36	14
101	8251.81	14
1	5699.52	15
2	4663.3	15
3	1050.92	15
4	1728.5	15
5	1715.65	15
6	738.699	15
7	5659.44	15
8	2182.91	15
9	17785.6	15
10	25280.4	15
11	4653.39	15
12	3232.55	15
13	3064.41	15
14	2972.09	15
15	21633.1	15
16	6056.22	15
17	9004.78	15
18	1607.03	15
19	1372.65	15
20	655.378	15
21	1426.74	15
22	764.287	15
23	1288.11	15
24	5405.03	15
25	7315.95	15
26	26472.6	15
27	18423.2	15
28	11289.1	15
29	3670.33	15
30	7210.19	15
31	4261.25	15
32	1399.16	15
33	1024.59	15
34	2250.39	15
35	1860.87	15
36	739.872	15
37	2471.05	15
38	9832.59	15
39	9773.64	15
40	6213.28	15
41	10762.7	15
42	13113.2	15
43	540.571	15
44	452.512	15
45	24799.9	15
46	30822.4	15
47	23287.8	15
48	4089.41	15
49	5014.25	15
50	2818.81	15
51	13938.9	15
52	11085.8	15
53	1803.73	15
54	2437.24	15
55	1868.32	15
56	13339.9	15
57	9481.36	15
58	14824.9	15
59	5327.38	15
60	2633.6	15
61	2629.86	15
62	8297.65	15
63	18550.6	15
64	4127.53	15
65	877.024	15
66	883.248	15
67	8363.6	15
68	4462	15
69	1586.17	15
70	3909.76	15
71	2877.66	15
72	2032.89	15
73	2028.59	15
74	882.045	15
75	1296.45	15
76	817.354	15
77	613.999	15
78	610.486	15
79	1139.76	15
80	491.28	15
81	953.556	15
82	652.65	15
83	1139.6	15
84	1022.17	15
85	609.377	15
86	603.53	15
87	2160.74	15
88	1371.52	15
89	2141.3	15
90	3347.08	15
91	1162.25	15
92	616.845	15
93	7149.84	15
94	1521.66	15
95	3058.38	15
96	4862.76	15
97	6206.77	15
98	1275.67	15
99	714.463	15
100	1048.14	15
101	6536.94	15
1	4741.18	16
2	4159.92	16
3	988.431	16
4	1457.77	16
5	1409.36	16
6	644.474	16
7	4682.89	16
8	1815.38	16
9	16004	16
10	23610.5	16
11	3841.68	16
12	2845.87	16
13	2783.68	16
14	2469.59	16
15	19066.4	16
16	5073.89	16
17	7094.89	16
18	1399.09	16
19	1261.06	16
20	602.998	16
21	1225.52	16
22	651.392	16
23	1255.66	16
24	4440.04	16
25	6098.06	16
26	22963.1	16
27	16697.2	16
28	9005.92	16
29	3203.9	16
30	6160.51	16
31	3807.88	16
32	1270.65	16
33	1010.7	16
34	1807.74	16
35	1610.69	16
36	664.198	16
37	1969	16
38	7469.11	16
39	8233.51	16
40	5338.49	16
41	9414.26	16
42	11936.1	16
43	510.784	16
44	438.219	16
45	22030.3	16
46	27700.1	16
47	22169	16
48	3413.85	16
49	4311.92	16
50	2256.29	16
51	12374	16
52	9773.23	16
53	1524	16
54	2116.9	16
55	1609.13	16
56	11040.8	16
57	7456.11	16
58	11730.7	16
59	4620.13	16
60	2399.17	16
61	2144.66	16
62	6630.51	16
63	16160.1	16
64	3412.67	16
65	836.451	16
66	828.199	16
67	7383.98	16
68	3775.9	16
69	1379.8	16
70	3463.49	16
71	2470.91	16
72	1677.3	16
73	1714.1	16
74	781.817	16
75	1044.01	16
76	750.664	16
77	571.788	16
78	529.379	16
79	971.626	16
80	456.879	16
81	805.742	16
82	591.497	16
83	978.677	16
84	911.907	16
85	545.313	16
86	529.074	16
87	2001.26	16
88	1356	16
89	1885.1	16
90	2831.69	16
91	1023.39	16
92	558.925	16
93	5684.88	16
94	1340.95	16
95	2715.39	16
96	4382.81	16
97	5469.98	16
98	1154.09	16
99	678.978	16
100	926.875	16
101	5678.94	16
1	4037.6	17
2	3581.56	17
3	932.758	17
4	1394.81	17
5	1335.62	17
6	615.598	17
7	3912.25	17
8	1539.61	17
9	14309.3	17
10	20578.3	17
11	3384.09	17
12	2385.83	17
13	3049.02	17
14	2120.39	17
15	16391.5	17
16	4422.51	17
17	5981.12	17
18	1208.73	17
19	1097.81	17
20	568.83	17
21	1060.58	17
22	603.912	17
23	1002.5	17
24	3749.69	17
25	5100.4	17
26	20922.8	17
27	14386.2	17
28	8029.89	17
29	2813.22	17
30	5473.07	17
31	3218.25	17
32	1128.39	17
33	960.348	17
34	1611.35	17
35	1436.54	17
36	618.323	17
37	1704.06	17
38	6615.33	17
39	6844.45	17
40	4401.14	17
41	8319.63	17
42	10832.3	17
43	498.193	17
44	433.851	17
45	18888.1	17
46	26507.8	17
47	19142.8	17
48	2698.76	17
49	3682.92	17
50	1902.16	17
51	11039.7	17
52	8612.27	17
53	1292.51	17
54	1875.59	17
55	1371.44	17
56	9176.23	17
57	6148.97	17
58	9168.15	17
59	3954.28	17
60	2192.19	17
61	1834.65	17
62	5584.17	17
63	13643.1	17
64	2900.23	17
65	764.496	17
66	763.637	17
67	6961.67	17
68	3209.02	17
69	1200.23	17
70	3063.75	17
71	2191.62	17
72	1506.2	17
73	1606.65	17
74	695.26	17
75	955.742	17
76	717.018	17
77	505.495	17
78	491.678	17
79	868.262	17
80	417.336	17
81	710.488	17
82	542.705	17
83	863.042	17
84	815.111	17
85	505.015	17
86	473.792	17
87	1722.86	17
88	1189.74	17
89	1614.56	17
90	2377.95	17
91	915.416	17
92	531.34	17
93	5022.3	17
94	1226.4	17
95	2368.05	17
96	3757.32	17
97	4652.24	17
98	1074.27	17
99	651.814	17
100	831.887	17
101	4867.18	17
1	3677.1	18
2	2996.81	18
3	900.389	18
4	1234.99	18
5	1197.9	18
6	581.397	18
7	3336.56	18
8	1360.86	18
9	12878.7	18
10	19574.2	18
11	3019.86	18
12	2134.01	18
13	3039.33	18
14	1819.96	18
15	13990	18
16	3808.12	18
17	5128.6	18
18	1101.5	18
19	997.832	18
20	539.193	18
21	920.11	18
22	550.201	18
23	878.416	18
24	3234.32	18
25	4310.68	18
26	18317.7	18
27	13284.8	18
28	6926.66	18
29	2483.83	18
30	4818.26	18
31	2957.97	18
32	1103.87	18
33	916.58	18
34	1486.45	18
35	1278.22	18
36	575.726	18
37	1534.86	18
38	5462.53	18
39	5903.16	18
40	3728.22	18
41	7710.06	18
42	10141.3	18
43	482.004	18
44	428.561	18
45	17516.1	18
46	25004.6	18
47	16866.3	18
48	2382.28	18
49	3175.44	18
50	1680.55	18
51	9972.96	18
52	7371.86	18
53	1197.95	18
54	1725.35	18
55	1246.63	18
56	7678.79	18
57	5399.46	18
58	7526.48	18
59	3275.14	18
60	1996.95	18
61	1735.36	18
62	4671.4	18
63	11044.8	18
64	2522.33	18
65	759.951	18
66	715.52	18
67	6579.72	18
68	2757.27	18
69	1118.44	18
70	2556.18	18
71	1944.01	18
72	1351.17	18
73	1427.54	18
74	630.978	18
75	844.393	18
76	657.398	18
77	477.403	18
78	453.128	18
79	797.466	18
80	397.582	18
81	646.183	18
82	494.504	18
83	817.298	18
84	739.16	18
85	479.754	18
86	434.112	18
87	1614.01	18
88	1078.32	18
89	1457.49	18
90	2140.76	18
91	778.423	18
92	497.299	18
93	4523.06	18
94	1152.48	18
95	1986.97	18
96	3200.77	18
97	3895.66	18
98	1049.32	18
99	625.424	18
100	771.996	18
101	4208.48	18
1	3262.57	19
2	2762.42	19
3	864.404	19
4	1130.57	19
5	1034.55	19
6	549.374	19
7	2916.26	19
8	1266.33	19
9	12072.8	19
10	17317.5	19
11	2701.46	19
12	1950.8	19
13	2859.21	19
14	1558.38	19
15	11704.7	19
16	3319.21	19
17	4521.25	19
18	985.01	19
19	888.128	19
20	507.157	19
21	823.912	19
22	525.955	19
23	705.637	19
24	2995.36	19
25	3941.67	19
26	16612.6	19
27	12163.3	19
28	5830.12	19
29	2226.91	19
30	4112.61	19
31	2742.58	19
32	1075.31	19
33	860.795	19
34	1372.68	19
35	1210.45	19
36	552.265	19
37	1420.06	19
38	4703.82	19
39	5211.59	19
40	3383.06	19
41	7312.29	19
42	9569.88	19
43	465.109	19
44	417.347	19
45	13986.9	19
46	24880	19
47	15497.7	19
48	2153.45	19
49	2877.52	19
50	1550.55	19
51	9158	19
52	6686.59	19
53	1103.77	19
54	1579.05	19
55	1169.43	19
56	6641.31	19
57	4805.04	19
58	6497.11	19
59	2805.5	19
60	1843.84	19
61	1664.94	19
62	4330.67	19
63	10386.6	19
64	2191.33	19
65	716.935	19
66	677.663	19
67	5540.18	19
68	2471.23	19
69	1016.86	19
70	2227.93	19
71	1686.01	19
72	1148.19	19
73	1248.72	19
74	595.77	19
75	744.283	19
76	616.727	19
77	448.592	19
78	426.743	19
79	705.171	19
80	387.227	19
81	603.963	19
82	472.153	19
83	764.98	19
84	666.82	19
85	463.58	19
86	417.537	19
87	1517.02	19
88	1060	19
89	1332.61	19
90	1933.88	19
91	728.489	19
92	480.306	19
93	3985.28	19
94	1046.91	19
95	1903.13	19
96	2933.66	19
97	3353.31	19
98	994.745	19
99	601.57	19
100	730.447	19
101	3690.4	19
1	3073.11	20
2	2524.07	20
3	827.868	20
4	1088.62	20
5	941.425	20
6	531.832	20
7	2529.99	20
8	1156.91	20
9	10508.5	20
10	14928.7	20
11	2505.72	20
12	1775.67	20
13	2719.85	20
14	1362.75	20
15	9949.07	20
16	3097.47	20
17	3970.54	20
18	871.275	20
19	814.271	20
20	477.337	20
21	794.065	20
22	506.968	20
23	633.446	20
24	2774.97	20
25	3521.26	20
26	15296.1	20
27	12069	20
28	4990.87	20
29	2089.26	20
30	3782.84	20
31	2668.76	20
32	1058.9	20
33	843.819	20
34	1242.54	20
35	1069.65	20
36	538.82	20
37	1339.61	20
38	4150.79	20
39	4757.82	20
40	3153.76	20
41	6485.44	20
42	8659.15	20
43	455.864	20
44	409.173	20
45	11928.4	20
46	21488.4	20
47	13759.3	20
48	1981.4	20
49	2615.79	20
50	1443.6	20
51	8138.9	20
52	5928.49	20
53	1019.19	20
54	1478.46	20
55	1106.88	20
56	5825.72	20
57	4245.84	20
58	5432.79	20
59	2550.09	20
60	1757.59	20
61	1615.29	20
62	3897.98	20
63	8300.34	20
64	1980.28	20
65	689.173	20
66	638.6	20
67	5239.6	20
68	2117.04	20
69	909.493	20
70	2059.11	20
71	1561.28	20
72	1055.8	20
73	1103.98	20
74	568.694	20
75	691.336	20
76	586.564	20
77	417.346	20
78	402.574	20
79	683.15	20
80	384.439	20
[truncated: 4,263 more rows]

## Sheet: AP1GDKO GPI
cell	Mean	number
1	189.306	1
2	108.545	1
3	48.906	1
4	104.281	1
5	67.843	1
6	85.232	1
7	91.283	1
8	93.558	1
9	76.796	1
10	42.526	1
11	54.195	1
12	73.977	1
13	94.464	1
14	136.472	1
15	79.724	1
16	121.924	1
17	137.345	1
18	126.3	1
19	170.211	1
20	69.796	1
21	79.603	1
22	178.933	1
23	137.899	1
24	174.015	1
25	116.814	1
26	158.127	1
27	68.936	1
28	112.35	1
29	143.548	1
30	117.11	1
31	59.369	1
32	82.64	1
33	90.77	1
34	71.037	1
35	104.486	1
36	92.959	1
37	51.161	1
38	60.18	1
39	98.667	1
40	115.442	1
41	204.076	1
42	167.609	1
43	107.089	1
44	68.789	1
45	138.067	1
46	113.294	1
47	132.584	1
48	121.107	1
49	226.301	1
50	190.46	1
51	262.402	1
52	170.498	1
53	102.343	1
54	86.734	1
55	57.764	1
56	57.001	1
57	67.514	1
58	109.655	1
59	97.957	1
60	120.598	1
61	156.329	1
1	174.215	2
2	109.407	2
3	52.441	2
4	95.748	2
5	69.874	2
6	86.114	2
7	93.698	2
8	99.76	2
9	79.845	2
10	45.8	2
11	56.507	2
12	75.11	2
13	87.308	2
14	138.371	2
15	77.664	2
16	120.057	2
17	136.931	2
18	162.118	2
19	182.002	2
20	69.961	2
21	78.893	2
22	145.207	2
23	114.961	2
24	179.153	2
25	107.591	2
26	151.355	2
27	69.207	2
28	105.987	2
29	126.529	2
30	107.256	2
31	57.389	2
32	74.379	2
33	108.171	2
34	70.89	2
35	101.895	2
36	89.595	2
37	48.299	2
38	59.329	2
39	85.122	2
40	116.852	2
41	199.128	2
42	160.98	2
43	104.999	2
44	67.385	2
45	125.346	2
46	92.277	2
47	135.095	2
48	119.013	2
49	232.693	2
50	198.411	2
51	279.32	2
52	176.878	2
53	98.172	2
54	80.336	2
55	58.186	2
56	55.524	2
57	66.625	2
58	109.169	2
59	118.457	2
60	111.208	2
61	151.186	2
1	163.04	3
2	115.559	3
3	60.798	3
4	94.586	3
5	71.956	3
6	89.994	3
7	94.213	3
8	100.343	3
9	81.535	3
10	47.584	3
11	64.589	3
12	73.897	3
13	87.075	3
14	139.723	3
15	87.241	3
16	172.539	3
17	136.555	3
18	190.937	3
19	194.348	3
20	70.768	3
21	76.176	3
22	161.796	3
23	129.572	3
24	181.627	3
25	112.828	3
26	149.527	3
27	73.065	3
28	109.36	3
29	128.703	3
30	114.558	3
31	58.116	3
32	74.117	3
33	149.592	3
34	85.515	3
35	112.903	3
36	93.202	3
37	53.656	3
38	75.863	3
39	116.175	3
40	159.622	3
41	214.251	3
42	201.238	3
43	119.819	3
44	75.816	3
45	129.768	3
46	104.711	3
47	133.362	3
48	120.887	3
49	354.944	3
50	284.302	3
51	466.992	3
52	325.49	3
53	136.495	3
54	113.453	3
55	69.696	3
56	58.638	3
57	83.078	3
58	145.122	3
59	204.093	3
60	173.831	3
61	250.415	3
1	273.728	4
2	205.979	4
3	79.552	4
4	138.131	4
5	91.425	4
6	145.46	4
7	157.646	4
8	170.549	4
9	120.991	4
10	54.274	4
11	86.13	4
12	107.7	4
13	136.506	4
14	222.781	4
15	125.221	4
16	285.692	4
17	255.876	4
18	311.94	4
19	329.433	4
20	95.693	4
21	105.152	4
22	174.481	4
23	150.107	4
24	240.578	4
25	168.992	4
26	159.165	4
27	100.965	4
28	134.525	4
29	125.988	4
30	111.518	4
31	65.903	4
32	83.667	4
33	223.362	4
34	104.122	4
35	186.384	4
36	135.052	4
37	56.229	4
38	96.018	4
39	153.237	4
40	237.981	4
41	307.878	4
42	351.724	4
43	171.664	4
44	107.087	4
45	139.686	4
46	134.621	4
47	165.438	4
48	160.045	4
49	515.248	4
50	413.395	4
51	654.339	4
52	436.488	4
53	160.991	4
54	139.107	4
55	78.864	4
56	61.001	4
57	103.177	4
58	199.613	4
59	274.719	4
60	211.374	4
61	265.678	4
1	398.304	5
2	279.279	5
3	96.244	5
4	187.663	5
5	112.105	5
6	198.903	5
7	228.013	5
8	232.912	5
9	148.406	5
10	58.82	5
11	105.205	5
12	136.63	5
13	183.555	5
14	293.935	5
15	153.738	5
16	365.421	5
17	383.859	5
18	378.985	5
19	429.812	5
20	113.259	5
21	125.809	5
22	226.341	5
23	233.976	5
24	441.227	5
25	251.059	5
26	215.659	5
27	124.717	5
28	178.539	5
29	180.486	5
30	140.201	5
31	80.721	5
32	103.396	5
33	304.249	5
34	125.355	5
35	235.819	5
36	170.243	5
37	59.443	5
38	109.52	5
39	197.112	5
40	297.841	5
41	426.483	5
42	439.318	5
43	188.032	5
44	118.987	5
45	184.151	5
46	171.814	5
47	358.694	5
48	239.384	5
49	554.649	5
50	486.299	5
51	768.415	5
52	488.866	5
53	190.911	5
54	168.125	5
55	86.747	5
56	63.16	5
57	115.404	5
58	244.481	5
59	275.215	5
60	256.225	5
61	262.626	5
1	507.285	6
2	330.996	6
3	103.599	6
4	217.449	6
5	126.778	6
6	224.558	6
7	258.246	6
8	243.47	6
9	177.248	6
10	61.901	6
11	113.641	6
12	153.771	6
13	216.163	6
14	358.809	6
15	173.474	6
16	366.511	6
17	439.568	6
18	437.639	6
19	436.316	6
20	122.615	6
21	146.579	6
22	336.323	6
23	317.607	6
24	629.191	6
25	299.127	6
26	261.188	6
27	136.838	6
28	212.848	6
29	233.013	6
30	189.961	6
31	85.468	6
32	118.631	6
33	260.796	6
34	124.622	6
35	265.453	6
36	186.422	6
37	61.977	6
38	116.103	6
39	239.802	6
40	349.143	6
41	429.887	6
42	513.663	6
43	221.55	6
44	130.598	6
45	213.708	6
46	217.433	6
47	477.413	6
48	280.685	6
49	659.018	6
50	580.109	6
51	924.224	6
52	547.066	6
53	193.432	6
54	165.293	6
55	87.039	6
56	62.543	6
57	118.237	6
58	254.217	6
59	297.09	6
60	260.451	6
61	292.587	6
1	587.116	7
2	357.116	7
3	109.209	7
4	228.726	7
5	122.823	7
6	248.915	7
7	279.354	7
8	263.595	7
9	174.231	7
10	62.418	7
11	122.526	7
12	164.129	7
13	220.238	7
14	352.977	7
15	169.314	7
16	424.036	7
17	461.003	7
18	491.805	7
19	516.327	7
20	121.674	7
21	159.469	7
22	377.765	7
23	357.198	7
24	673.306	7
25	344.002	7
26	277.367	7
27	145.378	7
28	224.395	7
29	269.872	7
30	179.933	7
31	89.295	7
32	127.913	7
33	285.93	7
34	123.85	7
35	311.041	7
36	194.023	7
37	63.171	7
38	109.13	7
39	261.263	7
40	393.26	7
41	463.995	7
42	507.232	7
43	232.697	7
44	132.087	7
45	222.328	7
46	221.783	7
47	505.994	7
48	319.666	7
49	638.972	7
50	618.825	7
51	901.759	7
52	554.094	7
53	182.525	7
54	166.14	7
55	87.362	7
56	66.386	7
57	125.567	7
58	226.211	7
59	305.401	7
60	260.036	7
61	260.172	7
1	673.703	8
2	387.634	8
3	105.301	8
4	227.028	8
5	133.029	8
6	247.017	8
7	299.066	8
8	278.89	8
9	176.258	8
10	65.466	8
11	121.463	8
12	167.533	8
13	226.448	8
14	357.354	8
15	177.851	8
16	429.209	8
17	536.964	8
18	500.134	8
19	626.06	8
20	124.094	8
21	154.79	8
22	352.513	8
23	367.911	8
24	706.479	8
25	342.703	8
26	245.784	8
27	152.805	8
28	230.202	8
29	287.506	8
30	206.627	8
31	82.352	8
32	125.786	8
33	276.122	8
34	134.584	8
35	290.959	8
36	201.698	8
37	60.255	8
38	112.117	8
39	236.19	8
40	376.561	8
41	465.116	8
42	548.053	8
43	232.619	8
44	131.371	8
45	225.348	8
46	188.924	8
47	545.113	8
48	312.838	8
49	708.124	8
50	633.02	8
51	1018.38	8
52	622.696	8
53	177.773	8
54	176.236	8
55	87.777	8
56	63.412	8
57	120.141	8
58	242.119	8
59	331.854	8
60	226.781	8
61	265.051	8
1	651.708	9
2	419.729	9
3	105.378	9
4	221.703	9
5	129.29	9
6	246.399	9
7	301.022	9
8	304.676	9
9	204.338	9
10	70.852	9
11	136.872	9
12	176.798	9
13	233.747	9
14	368.942	9
15	180.46	9
16	467.639	9
17	528.103	9
18	555.699	9
19	609.515	9
20	118.424	9
21	145.686	9
22	316.064	9
23	374.549	9
24	726.675	9
25	315.003	9
26	289.047	9
27	147.825	9
28	222.541	9
29	331.739	9
30	233.553	9
31	90.808	9
32	124.289	9
33	240.971	9
34	123.797	9
35	313.2	9
36	204.132	9
37	63.295	9
38	118.452	9
39	242.842	9
40	406.652	9
41	438.235	9
42	514.235	9
43	237.388	9
44	136.852	9
45	229.672	9
46	218.939	9
47	539.293	9
48	326.582	9
49	654.756	9
50	455.091	9
51	944.661	9
52	565.307	9
53	207.385	9
54	174.185	9
55	84.997	9
56	67.087	9
57	133.092	9
58	236.259	9
59	318.091	9
60	246.276	9
61	355.911	9
1	757.302	10
2	445.741	10
3	111.916	10
4	222.742	10
5	134.983	10
6	278.072	10
7	301.084	10
8	325.481	10
9	207.442	10
10	72.125	10
11	135.973	10
12	180.823	10
13	236.827	10
14	358.52	10
15	163.503	10
16	439.457	10
17	573.16	10
18	586.644	10
19	721.305	10
20	124.22	10
21	133.85	10
22	360.46	10
23	420.625	10
24	749.21	10
25	302.602	10
26	256.171	10
27	149.406	10
28	221.513	10
29	253.739	10
30	209.618	10
31	86.632	10
32	125.081	10
33	240.349	10
34	114.707	10
35	305.697	10
36	211.256	10
37	60.291	10
38	114.049	10
39	246.747	10
40	428.037	10
41	446.854	10
42	524.165	10
43	235.194	10
44	131.944	10
45	234.51	10
46	196.24	10
47	527.436	10
48	327.262	10
49	701.556	10
50	559.859	10
51	1101.43	10
52	543.746	10
53	167.959	10
54	162.918	10
55	81.205	10
56	66.655	10
57	127.146	10
58	210.153	10
59	303.901	10
60	207.764	10
61	291.49	10
1	821.372	11
2	417.446	11
3	107.193	11
4	242.865	11
5	135.555	11
6	252.119	11
7	323.927	11
8	340.682	11
9	202.257	11
10	66.786	11
11	128.64	11
12	181.127	11
13	232.991	11
14	355.238	11
15	169.368	11
16	461.973	11
17	541.058	11
18	600.411	11
19	798.347	11
20	115.11	11
21	130.374	11
22	313.366	11
23	416.636	11
24	756.605	11
25	326.385	11
26	261.393	11
27	137.023	11
28	220.116	11
29	294.39	11
30	199.102	11
31	80.392	11
32	124.345	11
33	208.326	11
34	104.747	11
35	275.723	11
36	199.51	11
37	59.662	11
38	120.577	11
39	202.454	11
40	380.98	11
41	435.447	11
42	547.738	11
43	250.213	11
44	121.535	11
45	196.388	11
46	189.355	11
47	517.733	11
48	323.758	11
49	674.005	11
50	578.998	11
51	1019.92	11
52	557.25	11
53	150.855	11
54	147.231	11
55	78.306	11
56	62.042	11
57	121.65	11
58	189.405	11
59	281.214	11
60	171.98	11
61	269.482	11
1	795.29	12
2	378.409	12
3	106.799	12
4	223.557	12
5	129.827	12
6	230.617	12
7	319.456	12
8	324.869	12
9	190.066	12
10	69.151	12
11	119.769	12
12	171.073	12
13	205.328	12
14	334.269	12
15	155.838	12
16	410.035	12
17	556.686	12
18	616.918	12
19	764.158	12
20	104.05	12
21	119.357	12
22	309.213	12
23	413.629	12
24	758.322	12
25	292.448	12
26	262.911	12
27	143.606	12
28	214.318	12
29	284.88	12
30	165.645	12
31	74.172	12
32	126.248	12
33	177.374	12
34	92.24	12
35	272.216	12
36	200.314	12
37	55.97	12
38	108.975	12
39	188.997	12
40	338.01	12
41	456.822	12
42	396.118	12
43	207.543	12
44	114.1	12
45	184.358	12
46	179.702	12
47	506.154	12
48	269.212	12
49	676.007	12
50	593.471	12
51	829.677	12
52	482.853	12
53	140.836	12
54	136.679	12
55	72.86	12
56	61.191	12
57	112.566	12
58	159.111	12
59	264.075	12
60	153.722	12
61	262.074	12
1	777.031	13
2	357.062	13
3	104.79	13
4	203.617	13
5	121.269	13
6	218.693	13
7	277.611	13
8	315.826	13
9	161.75	13
10	65.44	13
11	108.238	13
12	160.021	13
13	184.382	13
14	317.826	13
15	153.539	13
16	420.766	13
17	516.731	13
18	636.667	13
19	790.188	13
20	96.507	13
21	104.564	13
22	293.937	13
23	417.857	13
24	680.397	13
25	272.245	13
26	231.139	13
27	138.937	13
28	208.197	13
29	307.632	13
30	181.031	13
31	73.275	13
32	120.665	13
33	149.927	13
34	84.57	13
35	239.613	13
36	189.121	13
37	54.473	13
38	101.645	13
39	169.18	13
40	350.927	13
41	378.976	13
42	337.963	13
43	179.972	13
44	105.215	13
45	177.518	13
46	172.372	13
47	460.105	13
48	264.084	13
49	631.103	13
50	619.982	13
51	793.321	13
52	394.715	13
53	121.942	13
54	135.701	13
55	68.705	13
56	62.114	13
57	111.554	13
58	153.65	13
59	232.174	13
60	131.612	13
61	239.79	13
1	732.827	14
2	300.515	14
3	95.264	14
4	213.763	14
5	117.858	14
6	206.669	14
7	256.127	14
8	299.764	14
9	151.684	14
10	58.308	14
11	95.111	14
12	135.19	14
13	174.504	14
14	296.886	14
15	129.185	14
16	344.97	14
17	495.801	14
18	617.631	14
19	689.973	14
20	82.092	14
21	94.779	14
22	297.56	14
23	372.117	14
24	594.451	14
25	274.696	14
26	231.695	14
27	125.087	14
28	180.264	14
29	278.076	14
30	153.871	14
31	63.347	14
32	85.676	14
33	119.775	14
34	74.418	14
35	215.029	14
36	156.257	14
37	51.867	14
38	89.646	14
39	143.363	14
40	306.065	14
41	349.607	14
42	320.317	14
43	142.523	14
44	92.312	14
45	165.158	14
46	110.34	14
47	376.597	14
48	224.218	14
49	553.105	14
50	683.62	14
51	687.965	14
52	343.098	14
53	105.586	14
54	111.493	14
55	62.476	14
56	57.895	14
57	96.172	14
58	124.176	14
59	197.771	14
60	118.88	14
61	204.64	14
1	721.265	15
2	276.232	15
3	89.148	15
4	173.769	15
5	105.238	15
6	164.506	15
7	237.453	15
8	257.469	15
9	130.38	15
10	56.695	15
11	91.444	15
12	128.234	15
13	156.231	15
14	271.616	15
15	116.585	15
16	332.792	15
17	431.857	15
18	606.667	15
19	648.918	15
20	72.264	15
21	80.457	15
22	279.915	15
23	338.144	15
24	570.718	15
25	249.517	15
26	222.742	15
27	108.755	15
28	168.736	15
29	297.027	15
30	160.527	15
31	64.13	15
32	99.55	15
33	103.619	15
34	67.535	15
35	187.773	15
36	133.276	15
37	49.552	15
38	81.887	15
39	126.418	15
40	246.747	15
41	311.986	15
42	263.087	15
43	116.581	15
44	87.267	15
45	156.066	15
46	151.446	15
47	343.244	15
48	186.164	15
49	509.738	15
50	660.068	15
51	622.044	15
52	315.572	15
53	90.69	15
54	101.242	15
55	62.333	15
56	58.419	15
57	92.86	15
58	109.846	15
59	173.253	15
60	103.267	15
61	182.903	15
1	616.311	16
2	245.064	16
3	83.135	16
4	168.674	16
5	102.073	16
6	157.452	16
7	216.306	16
8	217.897	16
9	132.131	16
10	56.753	16
11	81.732	16
12	114.247	16
13	136.473	16
14	250.752	16
15	122.321	16
16	300.593	16
17	412.647	16
18	607.508	16
19	557.685	16
20	65.977	16
21	76.597	16
22	205.082	16
23	267.781	16
24	446.303	16
25	200.337	16
26	200.867	16
27	98.831	16
28	136.973	16
29	248.164	16
30	131.991	16
31	58.072	16
32	77.546	16
33	94.01	16
34	62.691	16
35	159.755	16
36	111.123	16
37	48.336	16
38	82.954	16
39	113.069	16
40	230.685	16
41	254.001	16
42	234.557	16
43	104.083	16
44	79.424	16
45	145.113	16
46	139.649	16
47	283.777	16
48	178.901	16
49	465.212	16
50	561.739	16
51	522.39	16
52	287.319	16
53	88.857	16
54	95.764	16
55	56.09	16
56	57.425	16
57	81.532	16
58	100.498	16
59	158.531	16
60	93.101	16
61	181.192	16
1	455.776	17
2	207.614	17
3	75.521	17
4	172.338	17
5	101.114	17
6	133.556	17
7	185.307	17
8	195.544	17
9	116.665	17
10	53.546	17
11	72.03	17
12	101.304	17
13	121.146	17
14	219.924	17
15	103.607	17
16	313.45	17
17	330.866	17
18	559.756	17
19	610.862	17
20	61.576	17
21	71.807	17
22	224.481	17
23	231.03	17
24	397.467	17
25	178.052	17
26	208.038	17
27	92.366	17
28	124.217	17
29	233.854	17
30	135.627	17
31	57.723	17
32	85.776	17
33	88.491	17
34	59.371	17
35	148.353	17
36	110.407	17
37	47.451	17
38	78.523	17
39	102.444	17
40	179.114	17
41	241.556	17
42	182.58	17
43	94.195	17
44	74.623	17
45	248.208	17
46	93.762	17
47	237.558	17
48	148.516	17
49	389.8	17
50	524.087	17
51	472.912	17
52	224.109	17
53	81.136	17
54	89.159	17
55	53.818	17
56	55.695	17
57	74.601	17
58	90.64	17
59	137.795	17
60	89.026	17
61	168.164	17
1	403.601	18
2	199.608	18
3	69.245	18
4	137.011	18
5	92.41	18
6	121.594	18
7	172.057	18
8	163.399	18
9	114.102	18
10	51.911	18
11	66.756	18
12	93.488	18
13	110.52	18
14	188.461	18
15	95.514	18
16	261.904	18
17	308.94	18
18	515.589	18
19	559.332	18
20	57.982	18
21	65.706	18
22	166.386	18
23	179.951	18
24	356.737	18
25	151.542	18
26	181.986	18
27	81.718	18
28	102.119	18
29	202.803	18
30	116.673	18
31	54.788	18
32	71.613	18
33	77.235	18
34	58.517	18
35	123.613	18
36	87.5	18
37	45.686	18
38	67.353	18
39	97.88	18
40	157.838	18
41	206.83	18
42	194.338	18
43	81.472	18
44	68.227	18
45	123.729	18
46	88.656	18
47	207.008	18
48	132.987	18
49	327.506	18
50	436.205	18
51	386.894	18
52	217.96	18
53	80.48	18
54	84.467	18
55	52.416	18
56	53.952	18
57	69.085	18
58	82.891	18
59	131.03	18
60	80.81	18
61	135.35	18
1	390.035	19
2	177.793	19
3	65.458	19
4	128.101	19
5	88.67	19
6	111.932	19
7	149.876	19
8	161.02	19
9	102.6	19
10	51.556	19
11	62.858	19
12	84.626	19
13	96.773	19
14	178.388	19
15	87.087	19
16	231.973	19
17	272.27	19
18	490.438	19
19	469.599	19
20	56.106	19
21	63.902	19
22	185.402	19
23	170.231	19
24	322.685	19
25	130.165	19
26	167.489	19
27	80.956	19
28	93.511	19
29	197.743	19
30	123.637	19
31	53.716	19
32	68.06	19
33	72.105	19
34	55.67	19
35	108.531	19
36	87.368	19
37	45.101	19
38	65.564	19
39	89.299	19
40	146.542	19
41	181.31	19
42	166.872	19
43	77.244	19
44	64.917	19
45	195.811	19
46	87.529	19
47	184.034	19
48	122.923	19
49	298.749	19
50	423.702	19
51	361.471	19
52	198.224	19
53	77.073	19
54	77.302	19
55	51.654	19
56	51.621	19
57	64.223	19
58	78.401	19
59	120.302	19
60	78.218	19
61	123.969	19
1	347.251	20
2	158.099	20
3	61.058	20
4	116.65	20
5	87.421	20
6	105.368	20
7	140.768	20
8	139.426	20
9	93.778	20
10	50.283	20
11	59.55	20
12	74.816	20
13	92.016	20
14	156.647	20
15	76.918	20
16	215.996	20
17	236.186	20
18	398.849	20
19	454.457	20
20	55.983	20
21	62.074	20
22	145.811	20
23	153.296	20
24	268.481	20
25	121.465	20
26	139.693	20
27	74.247	20
28	96.324	20
29	174.854	20
30	107.077	20
31	52.717	20
32	74.718	20
33	67.075	20
34	54.839	20
35	98.891	20
36	81.924	20
37	43.677	20
38	62.473	20
39	81.81	20
40	124.654	20
41	162.63	20
42	148.371	20
43	78.471	20
44	59.415	20
45	107.222	20
46	84.085	20
47	183.453	20
48	112.862	20
49	250.977	20
50	331.146	20
51	337.282	20
52	174.146	20
53	75.338	20
54	75.194	20
55	50.116	20
56	49.863	20
57	62.082	20
58	76.435	20
59	111.454	20
60	75.434	20
61	116.243	20
1	267.186	21
2	145.559	21
3	56.825	21
4	106.47	21
5	76.099	21
6	103.027	21
7	127.104	21
8	122.851	21
9	84.712	21
10	50.341	21
11	58.244	21
12	71.18	21
13	82.249	21
14	140.133	21
15	77.12	21
16	224.751	21
17	197.495	21
18	360.789	21
19	420.092	21
20	55.849	21
21	62.162	21
22	135.2	21
23	144.695	21
24	236.992	21
25	111.061	21
26	122.922	21
27	67.972	21
28	98.603	21
29	154.708	21
30	100.626	21
31	51.193	21
32	63.239	21
33	68.459	21
34	53.482	21
35	91.393	21
36	76.162	21
37	43.387	21
38	57.055	21
39	80.542	21
40	115.125	21
41	150.023	21
42	139.933	21
43	72.211	21
44	58.625	21
45	104.094	21
46	81.2	21
47	168.653	21
48	106.749	21
49	242.289	21
50	295.69	21
51	282.458	21
52	168.632	21
53	70.223	21
54	72.878	21
55	49.761	21
56	49.464	21
57	57.376	21
58	74.597	21
59	100.98	21
60	73.555	21
61	110.524	21
1	240.123	22
2	129.423	22
3	55.394	22
4	102.815	22
5	73.16	22
6	91.286	22
7	110.499	22
8	118.354	22
9	82.727	22
10	49.392	22
11	54.975	22
12	67.37	22
13	76.93	22
14	137.751	22
15	71.036	22
16	163.346	22
17	202.988	22
18	386.267	22
19	394.714	22
20	55.193	22
21	60.554	22
22	130.706	22
23	136.599	22
24	211.906	22
25	106.176	22
26	123.244	22
27	70.129	22
28	89.398	22
29	136.071	22
30	97.631	22
31	51.234	22
32	60.262	22
33	66.817	22
34	53.259	22
35	85.393	22
36	72.888	22
37	42.91	22
38	55.576	22
39	76.362	22
40	110.539	22
41	145.08	22
42	131.626	22
43	68.382	22
44	56.891	22
45	100.924	22
46	78.563	22
47	144.159	22
48	101.942	22
49	201.572	22
50	258.479	22
51	276.541	22
52	161.097	22
53	69.066	22
54	70.073	22
55	49.116	22
56	47.866	22
57	55.059	22
58	72.468	22
59	95.66	22
60	71.702	22
61	108.29	22
1	202.096	23
2	135.96	23
3	52.444	23
4	95.151	23
5	71.264	23
6	89.085	23
7	100.814	23
8	113.611	23
9	79.462	23
10	49.612	23
11	54.819	23
12	65.853	23
13	71.49	23
14	125.285	23
15	70.559	23
16	144.016	23
17	182.988	23
18	325.629	23
19	362.663	23
20	53.355	23
21	60.067	23
22	125.931	23
23	124.243	23
24	194.026	23
25	103.141	23
26	111.973	23
27	64.318	23
28	82.969	23
29	116.116	23
30	95.785	23
31	50.464	23
32	59.257	23
33	65.251	23
34	51.811	23
35	81.767	23
36	73.352	23
37	43.234	23
38	53.093	23
39	74.205	23
40	105.402	23
41	144.542	23
42	134.373	23
43	66.873	23
44	56.409	23
45	97.516	23
46	77.704	23
47	128.172	23
48	98.507	23
49	195.432	23
50	241.148	23
51	268.043	23
52	150.236	23
53	68.366	23
54	69.693	23
55	48.027	23
56	47.723	23
57	54.472	23
58	72.426	23
59	94.353	23
60	68.753	23
61	103.352	23
1	178.09	24
2	115.94	24
3	51.704	24
4	91.131	24
5	67.438	24
6	80.463	24
7	94.351	24
8	106.446	24
9	76.791	24
10	47.835	24
11	53.508	24
12	63.999	24
13	69.506	24
14	124.982	24
15	67.317	24
16	141.068	24
17	163.017	24
18	322.875	24
19	352.249	24
20	53.516	24
21	59.227	24
22	137.671	24
23	120.327	24
24	177.738	24
25	93.271	24
26	107.345	24
27	64.464	24
28	80.655	24
29	129.539	24
30	91.417	24
31	49.53	24
32	58.629	24
33	65.117	24
34	52.4	24
35	76.729	24
36	70.012	24
37	43.075	24
38	50.422	24
39	71.999	24
40	102.37	24
41	137.851	24
42	126.352	24
43	64.898	24
44	55.505	24
45	95.579	24
46	75.086	24
47	126.172	24
48	90.238	24
49	188.942	24
50	215.656	24
51	237.318	24
52	145.616	24
53	66.286	24
54	67.593	24
55	47.381	24
56	47.471	24
57	51.936	24
58	69.823	24
59	91.878	24
60	68.945	24
61	105.011	24
1	165.176	25
2	114.202	25
3	51.126	25
4	90.21	25
5	64.935	25
6	81.375	25
7	89.018	25
8	102.206	25
9	74.716	25
10	47.969	25
11	53.104	25
12	62.396	25
13	67.591	25
14	117.37	25
15	64.193	25
16	134.09	25
17	149.475	25
18	275.416	25
19	356.382	25
20	52.309	25
21	58.979	25
22	126.834	25
23	114.455	25
24	166.577	25
25	89.038	25
26	104.355	25
27	63.34	25
28	75.897	25
29	117.985	25
30	90.692	25
31	48.588	25
32	57.732	25
33	63.367	25
34	53.159	25
35	72.501	25
36	65.411	25
37	42.596	25
38	50.143	25
39	71.763	25
40	98.964	25
41	132.812	25
42	123.725	25
43	63.173	25
44	55.1	25
45	93.233	25
46	73.56	25
47	106.963	25
48	87.046	25
49	175.641	25
50	200.04	25
51	210.921	25
52	140.551	25
53	64.565	25
54	65.897	25
55	47.838	25
56	46.048	25
57	50.846	25
58	68.771	25
59	88.959	25
60	68.635	25
61	98.471	25
1	157.981	26
2	110.14	26
3	49.241	26
4	86.215	26
5	62.766	26
6	78.386	26
7	83.19	26
8	94.484	26
9	73.722	26
10	47.998	26
11	52.798	26
12	60.773	26
13	64.308	26
14	112.803	26
15	62.564	26
16	110.25	26
17	144.009	26
18	239.959	26
19	342.264	26
20	51.759	26
21	58.269	26
22	128.942	26
23	106.881	26
24	145.031	26
25	86.405	26
26	103.978	26
27	58.98	26
28	70.293	26
29	109.249	26
30	88.286	26
31	48.252	26
32	56.965	26
33	63.966	26
34	51.764	26
35	71.117	26
36	64.632	26
37	40.411	26
38	49.23	26
39	69.925	26
40	91.846	26
41	126.776	26
42	124.388	26
43	63.13	26
44	52.895	26
45	92.598	26
46	71.982	26
47	102.535	26
48	84.105	26
49	167.892	26
50	187.387	26
51	193.916	26
52	139.205	26
53	63.806	26
54	65.35	26
55	47.508	26
56	44.689	26
57	48.877	26
58	67.694	26
59	85.01	26
60	66.921	26
61	96.886	26
1	165.327	27
2	106.569	27
3	49.978	27
4	79.869	27
5	61.598	27
6	76.546	27
7	81.089	27
8	91.533	27
9	70.594	27
10	48.152	27
11	53.514	27
12	60.343	27
13	62.742	27
14	108.955	27
15	61.617	27
16	111.722	27
17	143.018	27
18	230.386	27
19	313.845	27
20	51.636	27
21	57.427	27
22	124.014	27
23	103.895	27
24	139.393	27
25	84.919	27
26	100.475	27
27	59.063	27
28	71.544	27
29	113.104	27
30	85.601	27
31	48.336	27
32	56.617	27
33	61.974	27
34	51.368	27
35	69.356	27
36	64.548	27
37	40.481	27
38	48.335	27
39	68.956	27
40	92.352	27
41	121.785	27
42	118.733	27
43	63.38	27
44	52.138	27
45	140.386	27
46	70.652	27
47	106.474	27
48	83.199	27
49	161.664	27
50	176.163	27
51	186.174	27
52	144.477	27
53	62.882	27
54	63.603	27
55	47.623	27
56	45.529	27
57	48.251	27
58	68.091	27
59	81.466	27
60	65.62	27
61	86.851	27
1	188.755	28
2	103.007	28
3	48.686	28
4	77.656	28
5	60.986	28
6	72.442	28
7	76.145	28
8	90.681	28
9	68.795	28
10	48.773	28
11	52.919	28
12	58.608	28
13	60.738	28
14	106.216	28
15	61.804	28
16	101.903	28
17	133.179	28
18	203.024	28
19	334.62	28
20	51.457	28
21	58.258	28
22	115.376	28
23	101.798	28
24	133.555	28
25	83.813	28
26	96.571	28
27	58.9	28
28	68.488	28
29	111.183	28
30	81.567	28
31	47.957	28
32	56.102	28
33	61.683	28
34	52.013	28
35	69.054	28
36	65.411	28
37	40.162	28
38	47.647	28
39	67.083	28
40	86.737	28
41	122.599	28
42	117.464	28
43	61.74	28
44	51.22	28
45	135.828	28
46	69.745	28
47	101.048	28
48	81.674	28
49	154.008	28
50	162.948	28
51	184.012	28
52	140.208	28
53	62.313	28
54	63.509	28
55	47.162	28
56	45.734	28
57	47.993	28
58	67.215	28
59	80.144	28
60	64.252	28
61	91.7	28
1	146.325	29
2	99.156	29
3	47.604	29
4	76.133	29
5	61.146	29
6	69.123	29
7	73.506	29
8	86.421	29
9	67.645	29
10	48.577	29
11	52.512	29
12	58.031	29
13	60.669	29
14	103.316	29
15	59.715	29
16	110.812	29
17	114.367	29
18	191.607	29
19	337.056	29
20	51.286	29
21	57.678	29
22	116.669	29
23	100.492	29
24	129.304	29
25	84.291	29
26	95.979	29
27	57.466	29
28	68.463	29
29	107.563	29
30	86.94	29
31	47.364	29
32	55.529	29
33	60.819	29
34	50.858	29
35	67.228	29
36	62.368	29
37	40.993	29
38	47.375	29
39	65.846	29
40	85.774	29
41	121.29	29
42	112.355	29
43	61.476	29
44	51.422	29
45	132.328	29
46	68.854	29
47	94.85	29
48	78.309	29
49	158.114	29
50	154.994	29
51	180.711	29
52	137.353	29
53	61.384	29
54	62.364	29
55	47.574	29
56	44.937	29
57	47.538	29
58	66.49	29
59	79.095	29
60	63.918	29
61	89.816	29
1	141.702	30
2	97.177	30
3	47.3	30
4	73.172	30
5	59.367	30
6	69.286	30
7	70.596	30
8	87.885	30
9	65.219	30
10	48.748	30
11	52.156	30
12	56.997	30
13	59.151	30
14	100.53	30
15	59.74	30
16	101.689	30
17	112.505	30
18	188.273	30
19	290.862	30
20	51.425	30
21	58.354	30
22	117.022	30
23	96.55	30
24	121.852	30
25	83.637	30
26	95.145	30
27	58.798	30
28	69.292	30
29	104.449	30
30	86.032	30
31	47.315	30
32	57.364	30
33	62.493	30
34	50.253	30
35	66.355	30
36	62.986	30
37	40.715	30
38	46.593	30
39	66.541	30
40	83.565	30
41	122.282	30
42	110.567	30
43	60.197	30
44	50.471	30
45	86.429	30
46	67.771	30
47	92.952	30
48	76.224	30
49	153.343	30
50	150.406	30
51	176.996	30
52	145.468	30
53	61.405	30
54	61.927	30
55	46.946	30
56	44.403	30
57	46.445	30
58	65.667	30
59	78.158	30
60	64.109	30
61	90.973	30
1	133.321	31
2	94.708	31
3	46.92	31
4	73.63	31
5	57.341	31
6	66.72	31
7	70.259	31
8	85.521	31
9	64.765	31
10	48.703	31
11	51.79	31
12	56.064	31
13	58.818	31
14	99.309	31
15	56.999	31
16	94.325	31
17	103.003	31
18	167.138	31
19	287.98	31
20	51.443	31
21	59.39	31
22	117.227	31
23	96.153	31
24	120.702	31
25	80.838	31
26	93.748	31
27	57.424	31
28	68.204	31
29	106.515	31
30	86.841	31
31	47.073	31
32	58.687	31
33	61.361	31
34	49.679	31
35	65.847	31
36	61.891	31
37	39.375	31
38	46.53	31
39	65.49	31
40	83.656	31
41	118.51	31
42	107.258	31
43	59.903	31
44	49.663	31
45	120.414	31
46	76.166	31
47	88.621	31
48	77.667	31
49	150.757	31
50	143.884	31
51	176.693	31
52	138.277	31
53	60.932	31
54	60.608	31
55	47.372	31
56	43.998	31
57	46.524	31
58	66.022	31
59	77.173	31
60	63.938	31
61	89.933	31
1	130.775	32
2	89.029	32
3	46.015	32
4	71.383	32
5	57.958	32
6	65.908	32
7	66.275	32
8	83.556	32
9	65.951	32
10	47.847	32
11	51.115	32
12	55.682	32
13	58.006	32
14	96.33	32
15	57.956	32
16	91.523	32
17	103.179	32
18	162.769	32
19	281.719	32
20	51.429	32
21	58.384	32
22	119.339	32
23	90.523	32
24	122.3	32
25	78.36	32
26	93.727	32
27	57.178	32
28	68.458	32
29	103.292	32
30	85.151	32
31	46.38	32
32	58.776	32
33	60.359	32
34	49.174	32
35	64.25	32
36	61.315	32
37	39.266	32
38	47.408	32
39	65.146	32
40	82.11	32
41	117.216	32
42	108.472	32
43	58.668	32
44	50.592	32
45	83.518	32
46	66.681	32
47	87.793	32
48	76.084	32
49	144.931	32
50	136.94	32
51	162.586	32
52	133.063	32
53	59.834	32
54	60.204	32
55	46.911	32
56	44.84	32
57	46.537	32
58	64.897	32
59	76.077	32
60	63.521	32
61	92.077	32
1	142.091	33
2	87.365	33
3	45.794	33
4	73.369	33
5	58.045	33
6	64.639	33
7	67.087	33
8	80.975	33
9	65.237	33
10	48.409	33
11	50.884	33
12	54.757	33
13	57.465	33
14	93.41	33
15	56.07	33
16	84.388	33
17	98.317	33
18	153.119	33
19	273.884	33
20	51.071	33
21	57.914	33
22	114.823	33
23	91.065	33
24	112.895	33
25	79.199	33
26	93.178	33
27	60.062	33
28	66.49	33
29	101.766	33
30	86.84	33
31	46.195	33
32	55.453	33
33	59.952	33
34	49.713	33
35	64.889	33
36	60.181	33
37	39.336	33
38	46.789	33
39	64.446	33
40	80.224	33
41	119.824	33
42	106.458	33
43	59.066	33
44	49.46	33
45	83.504	33
46	66.298	33
47	84.321	33
[truncated: 807 more rows]

## Sheet: AP1QKO GPI
cell	Mean	number
1	82.353	1
2	88.892	1
3	160.961	1
4	104.754	1
5	119.237	1
6	79.238	1
7	74.171	1
8	175.904	1
9	207.672	1
10	196.624	1
11	306.121	1
12	216.901	1
13	60.231	1
14	55.884	1
15	195.744	1
16	57.025	1
17	63.852	1
18	130.803	1
19	192.694	1
20	86.555	1
21	87.114	1
22	179.471	1
23	150.303	1
24	88.547	1
25	139.238	1
26	47.86	1
27	131.752	1
28	126.793	1
29	158.346	1
30	82.562	1
31	55.413	1
32	35.393	1
33	56.069	1
34	69.667	1
35	215.537	1
36	160.321	1
37	48.184	1
38	40.306	1
39	33.75	1
40	76.202	1
41	68.947	1
42	45.511	1
43	146.948	1
44	111	1
45	39.233	1
46	29.537	1
47	54.456	1
48	75.341	1
49	54.639	1
50	55.517	1
51	70.533	1
52	205.628	1
53	170.359	1
54	176.192	1
55	115.6	1
56	106.29	1
57	97.639	1
58	50.707	1
59	33.573	1
60	33.771	1
61	82.713	1
62	73.96	1
63	47.577	1
64	164.811	1
65	112.745	1
66	116.962	1
67	87.374	1
68	43.064	1
69	36.012	1
70	129.366	1
71	64.08	1
72	95.932	1
73	67.844	1
74	67.581	1
75	83.946	1
76	91.189	1
77	32.795	1
78	28.904	1
79	99.051	1
80	64.712	1
81	64.494	1
82	91.34	1
83	60.934	1
84	57.595	1
85	63.622	1
86	84.128	1
87	87.182	1
88	122.215	1
89	93.551	1
90	73.995	1
91	87.498	1
92	64.301	1
93	128.916	1
94	146.484	1
95	80.084	1
96	151.699	1
97	151.02	1
98	90.798	1
99	69.083	1
100	149.804	1
101	40.385	1
102	124.843	1
103	134.249	1
104	107.949	1
105	44.595	1
106	44.941	1
107	75.922	1
108	64.18	1
109	73.447	1
110	101.781	1
111	38.543	1
112	44.678	1
113	139.347	1
114	161.133	1
115	63.239	1
116	44.457	1
117	46.361	1
118	140.337	1
119	145.717	1
120	290.521	1
121	339.419	1
122	192.688	1
123	130.869	1
124	56.45	1
125	88.496	1
126	51.468	1
127	42.941	1
128	50.608	1
129	58.755	1
1	82.377	2
2	91.406	2
3	169.246	2
4	105.714	2
5	117.229	2
6	79.826	2
7	74.917	2
8	169.037	2
9	207.812	2
10	204.983	2
11	330.911	2
12	222.833	2
13	60.741	2
14	55.189	2
15	202.284	2
16	57.257	2
17	63.701	2
18	133.311	2
19	171.444	2
20	94.02	2
21	88.55	2
22	191.728	2
23	156.304	2
24	94.271	2
25	146.361	2
26	47.185	2
27	136.745	2
28	136.286	2
29	165.576	2
30	85.006	2
31	57.31	2
32	35.316	2
33	56.902	2
34	71.984	2
35	223.291	2
36	162.908	2
37	48.896	2
38	40.945	2
39	34.259	2
40	77.47	2
41	70.501	2
42	46.596	2
43	147.773	2
44	111.121	2
45	39.526	2
46	29.252	2
47	53.785	2
48	76.518	2
49	55.319	2
50	55.027	2
51	72.797	2
52	209.438	2
53	176.976	2
54	187.494	2
55	117.976	2
56	110.429	2
57	102.678	2
58	51.525	2
59	34.241	2
60	34.758	2
61	86.176	2
62	78.005	2
63	48.818	2
64	174.781	2
65	115.307	2
66	119.01	2
67	93.094	2
68	42.486	2
69	37.12	2
70	136.706	2
71	66.03	2
72	99.976	2
73	69.38	2
74	69.738	2
75	88.057	2
76	92.895	2
77	33.72	2
78	30.195	2
79	105.372	2
80	64.625	2
81	69.212	2
82	90.011	2
83	65.543	2
84	60.673	2
85	64.896	2
86	88.274	2
87	91.069	2
88	127.621	2
89	97.252	2
90	76.83	2
91	95.179	2
92	71.141	2
93	136.401	2
94	150.591	2
95	85.293	2
96	163.818	2
97	160.484	2
98	97.715	2
99	71.523	2
100	152.029	2
101	41.573	2
102	129.48	2
103	138.554	2
104	113.676	2
105	45.609	2
106	50.379	2
107	80.499	2
108	66.514	2
109	76.091	2
110	107.566	2
111	43.198	2
112	50.537	2
113	183.085	2
114	165.135	2
115	71.847	2
116	44.994	2
117	58.983	2
118	142.831	2
119	155.352	2
120	311.023	2
121	376.692	2
122	198.551	2
123	140.475	2
124	64.638	2
125	97.146	2
126	56.939	2
127	46.408	2
128	57.249	2
129	66.923	2
1	98.775	3
2	101.64	3
3	177.73	3
4	139.347	3
5	134.579	3
6	100.166	3
7	81.684	3
8	201.225	3
9	222.717	3
10	214.245	3
11	348.35	3
12	227.205	3
13	85.002	3
14	64.314	3
15	216.94	3
16	76.96	3
17	90.511	3
18	136.818	3
19	171.562	3
20	126.635	3
21	120.457	3
22	200.939	3
23	168.033	3
24	134.666	3
25	190.322	3
26	65.373	3
27	146.781	3
28	155.307	3
29	199.662	3
30	121.677	3
31	93.73	3
32	42.644	3
33	87.168	3
34	92.445	3
35	231.634	3
36	172.889	3
37	67.013	3
38	53.938	3
39	40.796	3
40	99.266	3
41	104.145	3
42	57.092	3
43	169.383	3
44	172.394	3
45	46.173	3
46	32.374	3
47	82.384	3
48	134.227	3
49	70.407	3
50	73.467	3
51	98.483	3
52	223.491	3
53	229.789	3
54	200.58	3
55	155.094	3
56	189.196	3
57	175.081	3
58	72.342	3
59	45.379	3
60	43.362	3
61	114.652	3
62	102.141	3
63	54.02	3
64	187.003	3
65	117.447	3
66	155.905	3
67	128.596	3
68	46.784	3
69	41.219	3
70	188.371	3
71	100.877	3
72	153.986	3
73	104.955	3
74	98.037	3
75	119.164	3
76	148.2	3
77	43.921	3
78	33.908	3
79	166.258	3
80	106.377	3
81	126.204	3
82	157.298	3
83	68.935	3
84	102.921	3
85	103.959	3
86	158.836	3
87	158.876	3
88	210.399	3
89	148.806	3
90	124.867	3
91	161.514	3
92	105.63	3
93	301.527	3
94	294.021	3
95	152.634	3
96	214.745	3
97	271.962	3
98	167.259	3
99	119.736	3
100	246.014	3
101	49.411	3
102	203.421	3
103	202.06	3
104	208.409	3
105	58.043	3
106	70.633	3
107	155.728	3
108	82.304	3
109	149.12	3
110	245.002	3
111	54.923	3
112	64.447	3
113	314.796	3
114	272.472	3
115	110.526	3
116	54.416	3
117	54.675	3
118	200.749	3
119	249.916	3
120	475.955	3
121	373.848	3
122	344.884	3
123	273.894	3
124	100.916	3
125	198.528	3
126	82.56	3
127	56.155	3
128	85.042	3
129	114.564	3
1	180.828	4
2	221.126	4
3	521.094	4
4	264.444	4
5	271.521	4
6	162.678	4
7	106.667	4
8	434.651	4
9	432.393	4
10	471.257	4
11	501.7	4
12	360.809	4
13	113.364	4
14	79.424	4
15	359.528	4
16	113.819	4
17	139.967	4
18	253.955	4
19	394.96	4
20	254.567	4
21	250.035	4
22	492.836	4
23	338.993	4
24	238.144	4
25	387.983	4
26	89.09	4
27	297.835	4
28	303.324	4
29	368.965	4
30	192.238	4
31	153.901	4
32	50.702	4
33	122.339	4
34	120.121	4
35	478.914	4
36	326.643	4
37	98.875	4
38	66.347	4
39	44.387	4
40	169.289	4
41	195.01	4
42	70.47	4
43	329.379	4
44	355.475	4
45	52.256	4
46	34.038	4
47	113.653	4
48	254.897	4
49	92.606	4
50	94.955	4
51	140.873	4
52	471.864	4
53	509.555	4
54	441.778	4
55	305.446	4
56	415.182	4
57	334.593	4
58	97.584	4
59	57.924	4
60	51.578	4
61	198.064	4
62	152.192	4
63	61.926	4
64	440.723	4
65	155.391	4
66	345.919	4
67	253.065	4
68	49.707	4
69	46.022	4
70	355.553	4
71	148.617	4
72	253.772	4
73	152.689	4
74	129.704	4
75	201.953	4
76	241.903	4
77	57.364	4
78	39.162	4
79	277.339	4
80	151.513	4
81	203.428	4
82	249.462	4
83	89.564	4
84	146.922	4
85	137.431	4
86	253.383	4
87	231.707	4
88	352.462	4
89	252.017	4
90	174.293	4
91	227.433	4
92	141.518	4
93	450.343	4
94	512.612	4
95	214.567	4
96	287.471	4
97	463.761	4
98	256.589	4
99	171.238	4
100	374.405	4
101	52.11	4
102	295.834	4
103	328.876	4
104	310.609	4
105	67.986	4
106	82.423	4
107	211.953	4
108	95.617	4
109	233.276	4
110	335.081	4
111	60.353	4
112	80.544	4
113	512.643	4
114	473.047	4
115	149.909	4
116	63.906	4
117	112.408	4
118	323.566	4
119	453.881	4
120	911.764	4
121	505.534	4
122	669.152	4
123	581.062	4
124	145.432	4
125	361.96	4
126	96.75	4
127	67.357	4
128	110.674	4
129	152.884	4
1	227.422	5
2	268.633	5
3	480.298	5
4	378.601	5
5	414.426	5
6	203.481	5
7	130.513	5
8	672.848	5
9	794.141	5
10	725.456	5
11	918.857	5
12	573.48	5
13	136.561	5
14	88.55	5
15	498.801	5
16	138.706	5
17	167.096	5
18	351.322	5
19	537.139	5
20	378.069	5
21	356.828	5
22	772.33	5
23	534.539	5
24	312.53	5
25	493.85	5
26	105.936	5
27	437.434	5
28	439.234	5
29	549.848	5
30	223.339	5
31	187.908	5
32	54.185	5
33	146.229	5
34	131.509	5
35	647.437	5
36	504.309	5
37	115.144	5
38	79.151	5
39	49.352	5
40	223.907	5
41	228.872	5
42	80.999	5
43	426.774	5
44	471.854	5
45	56.403	5
46	35.595	5
47	133.56	5
48	327.37	5
49	111.525	5
50	107.509	5
51	174.117	5
52	716.262	5
53	801.179	5
54	662.784	5
55	445.848	5
56	613.717	5
57	433.243	5
58	116.897	5
59	66.182	5
60	54.96	5
61	296.24	5
62	210.198	5
63	66.619	5
64	651.274	5
65	193.714	5
66	418.153	5
67	333.873	5
68	53.905	5
69	50.748	5
70	487.878	5
71	179.253	5
72	339.396	5
73	198.278	5
74	152.261	5
75	255.87	5
76	295.53	5
77	67.734	5
78	42.588	5
79	372.232	5
80	180.473	5
81	260.325	5
82	370.307	5
83	113.745	5
84	184.645	5
85	155.232	5
86	306.828	5
87	290.297	5
88	474.973	5
89	311.174	5
90	205.909	5
91	285.281	5
92	163.727	5
93	546.105	5
94	671.011	5
95	238.094	5
96	335.311	5
97	609.163	5
98	300.481	5
99	225.356	5
100	452.392	5
101	53.259	5
102	365.458	5
103	386.193	5
104	390.08	5
105	69.911	5
106	97.268	5
107	208.911	5
108	108.155	5
109	281.576	5
110	438.49	5
111	66.28	5
112	90.646	5
113	702.018	5
114	644.959	5
115	163.252	5
116	66.678	5
117	131.764	5
118	402.961	5
119	586.716	5
120	1252.99	5
121	719.275	5
122	983.023	5
123	715.797	5
124	196.324	5
125	459.262	5
126	119.054	5
127	72.519	5
128	122.536	5
129	181.459	5
1	221.693	6
2	318.487	6
3	563.826	6
4	425.595	6
5	526.32	6
6	212.714	6
7	138.243	6
8	831.007	6
9	979.404	6
10	903.876	6
11	1205.38	6
12	717.771	6
13	146.862	6
14	92.627	6
15	611.44	6
16	154.026	6
17	190.62	6
18	385.928	6
19	673.499	6
20	401.848	6
21	417.179	6
22	1041.45	6
23	718.65	6
24	338.93	6
25	498.216	6
26	117.192	6
27	498.908	6
28	552.354	6
29	650.675	6
30	228.418	6
31	210.841	6
32	57.244	6
33	155.03	6
34	140.238	6
35	757.009	6
36	621.457	6
37	117.398	6
38	85.514	6
39	52.516	6
40	259.657	6
41	279.901	6
42	86.155	6
43	510.257	6
44	478.372	6
45	57.181	6
46	36.09	6
47	148.183	6
48	397.029	6
49	121.188	6
50	108.49	6
51	191.323	6
52	943.137	6
53	1047.83	6
54	830.111	6
55	494.853	6
56	704.953	6
57	447.222	6
58	130.724	6
59	68.216	6
60	55.554	6
61	308.734	6
62	252.662	6
63	75.019	6
64	776.662	6
65	219.811	6
66	450.579	6
67	408.831	6
68	53.774	6
69	51.446	6
70	571.133	6
71	189.084	6
72	370.147	6
73	233	6
74	160.359	6
75	305.737	6
76	308.967	6
77	68.649	6
78	44.64	6
79	465.481	6
80	186.684	6
81	243.408	6
82	411.299	6
83	134.968	6
84	192.015	6
85	159.17	6
86	355.19	6
87	359.961	6
88	520.729	6
89	354.34	6
90	228.568	6
91	330.349	6
92	182.078	6
93	560.48	6
94	695.931	6
95	268.851	6
96	392.782	6
97	685.622	6
98	326.347	6
99	243.627	6
100	489.357	6
101	59.442	6
102	398.519	6
103	388.529	6
104	392.151	6
105	69.663	6
106	80.278	6
107	202.969	6
108	117.173	6
109	374.346	6
110	408.579	6
111	68.543	6
112	93.623	6
113	894.543	6
114	755.583	6
115	160.196	6
116	68.945	6
117	138.825	6
118	385.415	6
119	651.282	6
120	1658.68	6
121	929.13	6
122	1002.58	6
123	974.014	6
124	209.101	6
125	538.168	6
126	123.42	6
127	72.628	6
128	129.688	6
129	194.194	6
1	274.82	7
2	326.453	7
3	607.598	7
4	492.978	7
5	567.464	7
6	237.924	7
7	136.054	7
8	917.523	7
9	1107.74	7
10	943.801	7
11	1535.95	7
12	820.347	7
13	166.537	7
14	91.377	7
15	643.07	7
16	153.674	7
17	195.154	7
18	419.899	7
19	727.705	7
20	460.058	7
21	431.727	7
22	1095.69	7
23	651.022	7
24	365.666	7
25	533.36	7
26	119.954	7
27	490.895	7
28	583.72	7
29	731.6	7
30	219.069	7
31	205.862	7
32	57.563	7
33	166.972	7
34	131.858	7
35	846.806	7
36	652.691	7
37	102.293	7
38	89.504	7
39	49.51	7
40	255.475	7
41	282.587	7
42	89.607	7
43	518.209	7
44	520.467	7
45	55.939	7
46	35.998	7
47	145.295	7
48	382.463	7
49	125.543	7
50	103.2	7
51	195.524	7
52	1131.17	7
53	1151.71	7
54	900.676	7
55	539.08	7
56	760.887	7
57	442.913	7
58	135.477	7
59	71.867	7
60	67.27	7
61	333.213	7
62	282.098	7
63	75.299	7
64	862.88	7
65	231.747	7
66	439.771	7
67	464.471	7
68	55.201	7
69	50.822	7
70	620.239	7
71	194.272	7
72	382.031	7
73	242.008	7
74	159.543	7
75	319.321	7
76	338.392	7
77	68.406	7
78	45.92	7
79	484.725	7
80	193.53	7
81	208.81	7
82	410.894	7
83	125.592	7
84	197.754	7
85	155.552	7
86	384.366	7
87	342.402	7
88	551.711	7
89	341.554	7
90	219.87	7
91	365.138	7
92	176.371	7
93	617.928	7
94	675.835	7
95	286.172	7
96	429.554	7
97	733.701	7
98	374.898	7
99	236.385	7
100	447.014	7
101	58.007	7
102	391.611	7
103	445.574	7
104	432.228	7
105	72.967	7
106	79.675	7
107	187.465	7
108	142.418	7
109	391	7
110	433.538	7
111	67.7	7
112	98.535	7
113	987.673	7
114	852.94	7
115	164.137	7
116	72.153	7
117	139.079	7
118	404.6	7
119	674.73	7
120	1735.02	7
121	991.516	7
122	1233.08	7
123	962.018	7
124	205.232	7
125	663.809	7
126	124.311	7
127	75.119	7
128	123.045	7
129	209.401	7
1	257.138	8
2	339.991	8
3	596.456	8
4	515.743	8
5	602.18	8
6	224.009	8
7	141.915	8
8	986.863	8
9	1162.03	8
10	924.089	8
11	1750.69	8
12	915.392	8
13	176.06	8
14	92.222	8
15	712.828	8
16	154.111	8
17	189.461	8
18	422.326	8
19	722.054	8
20	537.398	8
21	475.46	8
22	1275.67	8
23	682.612	8
24	348.44	8
25	606.618	8
26	121.391	8
27	554.177	8
28	608.803	8
29	778.469	8
30	212.047	8
31	222.791	8
32	58.212	8
33	161.859	8
34	127.034	8
35	868.669	8
36	674.608	8
37	98.014	8
38	90.518	8
39	50.633	8
40	258.331	8
41	300.834	8
42	91.375	8
43	548.214	8
44	478.302	8
45	54.151	8
46	35.811	8
47	155.273	8
48	403.454	8
49	125.236	8
50	108.064	8
51	200.544	8
52	1202.76	8
53	1110.46	8
54	939.222	8
55	583.346	8
56	884.467	8
57	413.566	8
58	124.953	8
59	70.867	8
60	67.986	8
61	329.573	8
62	282.814	8
63	78.461	8
64	885.729	8
65	223.232	8
66	430.064	8
67	462.573	8
68	53.33	8
69	49.974	8
70	659.861	8
71	205.05	8
72	422.334	8
73	240.899	8
74	159.784	8
75	325.588	8
76	418.804	8
77	67.12	8
78	44.513	8
79	475.079	8
80	193.571	8
81	250.23	8
82	403.21	8
83	114.44	8
84	183.616	8
85	149.46	8
86	386.694	8
87	341.439	8
88	544.135	8
89	337.972	8
90	218.676	8
91	352.851	8
92	192.155	8
93	599.898	8
94	742.566	8
95	285.461	8
96	467.932	8
97	714.053	8
98	362.409	8
99	235.191	8
100	422.052	8
101	55.679	8
102	397.386	8
103	405.517	8
104	435.049	8
105	78.851	8
106	81.227	8
107	167.834	8
108	128.633	8
109	416.947	8
110	451.066	8
111	68.992	8
112	98.512	8
113	1057.87	8
114	934.165	8
115	179.271	8
116	72.88	8
117	141.417	8
118	376.155	8
119	684.718	8
120	1896.63	8
121	986.344	8
122	1172.51	8
123	1058.73	8
124	213.361	8
125	644.225	8
126	123.291	8
127	76.456	8
128	127.211	8
129	228.938	8
1	282.957	9
2	359.085	9
3	566.414	9
4	573.588	9
5	614.467	9
6	235.209	9
7	138.587	9
8	1003.16	9
9	1147.58	9
10	974.645	9
11	1824.08	9
12	946.45	9
13	166.098	9
14	94.556	9
15	704.289	9
16	157.281	9
17	188.362	9
18	432.776	9
19	706.47	9
20	604.905	9
21	455.787	9
22	1295.45	9
23	675.038	9
24	305.878	9
25	635.087	9
26	124.862	9
27	521.15	9
28	630.836	9
29	869.644	9
30	211.69	9
31	236.008	9
32	63.219	9
33	160.832	9
34	134.642	9
35	880.797	9
36	674.011	9
37	94.255	9
38	95.107	9
39	51.185	9
40	263.094	9
41	323.685	9
42	88.466	9
43	561.242	9
44	465.943	9
45	52.217	9
46	36.832	9
47	143.982	9
48	385.453	9
49	127.432	9
50	105.896	9
51	179.394	9
52	1292.84	9
53	1116.35	9
54	1011.47	9
55	514.376	9
56	828.855	9
57	429.556	9
58	126.525	9
59	72.034	9
60	68.139	9
61	336.859	9
62	289.546	9
63	79.993	9
64	935.157	9
65	225.579	9
66	336.249	9
67	495.201	9
68	53.561	9
69	49.247	9
70	720.027	9
71	213.44	9
72	427.238	9
73	242.832	9
74	160.011	9
75	343.752	9
76	453.5	9
77	68.352	9
78	41.529	9
79	436.017	9
80	184.663	9
81	268.809	9
82	490.145	9
83	115.969	9
84	189.196	9
85	140.019	9
86	415.506	9
87	338.911	9
88	565.953	9
89	345.982	9
90	207.81	9
91	319.811	9
92	201.221	9
93	573.164	9
94	773.763	9
95	283.225	9
96	425.559	9
97	721.584	9
98	373.175	9
99	237.595	9
100	362.074	9
101	52.799	9
102	378.001	9
103	362.977	9
104	468.797	9
105	76.968	9
106	70.998	9
107	182.703	9
108	114.493	9
109	387.343	9
110	434.742	9
111	67.262	9
112	97.189	9
113	1175.25	9
114	965.509	9
115	171.106	9
116	70.604	9
117	132.489	9
118	362.346	9
119	625.814	9
120	1820.92	9
121	1235.01	9
122	1176.97	9
123	1061.78	9
124	227.898	9
125	562.542	9
126	118.509	9
127	75.876	9
128	132.365	9
129	211.122	9
1	280.9	10
2	357.422	10
3	556.665	10
4	577.645	10
5	614.792	10
6	192.203	10
7	135.164	10
8	1032.6	10
9	1081.08	10
10	1005.15	10
11	2003.13	10
12	931.277	10
13	157.28	10
14	82.55	10
15	690.919	10
16	162.72	10
17	202.204	10
18	393.857	10
19	630.034	10
20	598.284	10
21	430.341	10
22	1290.97	10
23	729.977	10
24	316.576	10
25	654.811	10
26	117.51	10
27	504.863	10
28	659.848	10
29	832.632	10
30	178.209	10
31	224.666	10
32	60.272	10
33	145.51	10
34	120.951	10
35	883.131	10
36	672.416	10
37	83.205	10
38	90.955	10
39	45.345	10
40	259.032	10
41	306.9	10
42	86.301	10
43	539.953	10
44	432.833	10
45	51.288	10
46	35.043	10
47	136.509	10
48	338.225	10
49	124.295	10
50	100.915	10
51	182.767	10
52	1182.76	10
53	1130.85	10
54	995.702	10
55	576.498	10
56	680.132	10
57	377.425	10
58	119.288	10
59	73.691	10
60	65.871	10
61	308.34	10
62	300.371	10
63	80.852	10
64	941.808	10
65	223.748	10
66	314.463	10
67	551.899	10
68	52.766	10
69	46.532	10
70	699.912	10
71	196.073	10
72	418.34	10
73	240.633	10
74	160.5	10
75	373.404	10
76	433.675	10
77	66.142	10
78	39.947	10
79	389.425	10
80	178.233	10
81	247.212	10
82	456.593	10
83	113.889	10
84	184.441	10
85	128.86	10
86	374.162	10
87	330.18	10
88	565.057	10
89	378.326	10
90	214.763	10
91	300.945	10
92	188.624	10
93	538.442	10
94	713.753	10
95	255.16	10
96	384.475	10
97	691.253	10
98	419.335	10
99	231.584	10
100	344.397	10
101	51.378	10
102	355.418	10
103	324.949	10
104	408.897	10
105	72.228	10
106	59.397	10
107	171.179	10
108	112.009	10
109	353.084	10
110	412.486	10
111	59.425	10
112	93.897	10
113	1239.59	10
114	948.351	10
115	165.03	10
116	69.438	10
117	122.776	10
118	318.469	10
119	553.59	10
120	1488.25	10
121	1224.28	10
122	1272.43	10
123	1219.53	10
124	218.571	10
125	481.362	10
126	108.913	10
127	78.529	10
128	127.515	10
129	204.074	10
1	259.408	11
2	343.998	11
3	606.676	11
4	558.24	11
5	643.116	11
6	181.458	11
7	122.976	11
8	1041.17	11
9	1160.42	11
10	974.972	11
11	2104.56	11
12	910.625	11
13	145.59	11
14	82.151	11
15	702.738	11
16	143.402	11
17	156.344	11
18	387.385	11
19	643.124	11
20	517.148	11
21	433.407	11
22	1313.97	11
23	641.861	11
24	280.869	11
25	710.926	11
26	96.784	11
27	449.026	11
28	601.175	11
29	830.429	11
30	154.814	11
31	207.209	11
32	55.202	11
33	132.755	11
34	112.819	11
35	833.537	11
36	560.9	11
37	74.496	11
38	84.91	11
39	44.821	11
40	240.081	11
41	265.145	11
42	80.59	11
43	487.063	11
44	427.856	11
45	48.531	11
46	33.621	11
47	121.327	11
48	284.23	11
49	117.78	11
50	90.478	11
51	190.277	11
52	1184.49	11
53	1052.53	11
54	1051.57	11
55	487.698	11
56	553.318	11
57	282.23	11
58	115.192	11
59	66.409	11
60	61.824	11
61	303.129	11
62	289.805	11
63	83.646	11
64	1012.4	11
65	239.224	11
66	366.753	11
67	559.588	11
68	50.886	11
69	43.404	11
70	647.258	11
71	166.441	11
72	400.223	11
73	229.826	11
74	149.508	11
75	355.537	11
76	401.055	11
77	63.67	11
78	35.595	11
79	349.9	11
80	159.264	11
81	255.752	11
82	425.394	11
83	131.035	11
84	154.977	11
85	113.836	11
86	354.458	11
87	305.98	11
88	494.036	11
89	366.539	11
90	182.665	11
91	262.237	11
92	167.976	11
93	487.961	11
94	634.143	11
95	225.017	11
96	379.827	11
97	676.595	11
98	375.949	11
99	225.33	11
100	271.016	11
101	45.928	11
102	303.773	11
103	308.148	11
104	330.813	11
105	62.665	11
106	54.898	11
107	154.329	11
108	126.6	11
109	325.531	11
110	332.274	11
111	56.775	11
112	81.601	11
113	1217.96	11
114	963.549	11
115	143.341	11
116	66.314	11
117	107.493	11
118	260.436	11
119	486.72	11
120	1807.57	11
121	1142.28	11
122	1080.97	11
123	1012.47	11
124	207.151	11
125	426.383	11
126	83.267	11
127	72.483	11
128	122.616	11
129	187.182	11
1	221.979	12
2	302.048	12
3	538.575	12
4	483.031	12
5	621.359	12
6	160.044	12
7	106.96	12
8	1046.4	12
9	1034.72	12
10	838.083	12
11	2186.57	12
12	928.716	12
13	133.455	12
14	79.625	12
15	618.04	12
16	123.582	12
17	139.566	12
18	347.815	12
19	674.033	12
20	446.509	12
21	358.517	12
22	1193.46	12
23	621.965	12
24	203.265	12
25	648.39	12
26	75.697	12
27	466.582	12
28	484.541	12
29	818.307	12
30	132.959	12
31	165.819	12
32	52.406	12
33	109.997	12
34	106.229	12
35	676.226	12
36	491.051	12
37	71.2	12
38	71.794	12
39	41.47	12
40	226.285	12
41	234.038	12
42	74.628	12
43	415.882	12
44	380.714	12
45	46.421	12
46	31.61	12
47	101.18	12
48	234.123	12
49	106.081	12
50	85.527	12
51	181.487	12
52	1066.09	12
53	950.56	12
54	881.407	12
55	454.004	12
56	424.657	12
57	241.782	12
58	100.601	12
59	60.648	12
60	58.945	12
61	265.252	12
62	257.639	12
63	76.715	12
64	888.378	12
65	252.971	12
66	394.334	12
67	499.951	12
68	45.903	12
69	42.004	12
70	689.241	12
71	148.941	12
72	397.968	12
73	194.64	12
74	131.495	12
75	368.133	12
76	339.954	12
77	60.268	12
78	32.941	12
79	311.847	12
80	126.538	12
81	197.125	12
82	363.717	12
83	110.443	12
84	125.217	12
85	92.794	12
86	316.925	12
87	292.728	12
88	451.628	12
89	324.472	12
90	158.704	12
91	218.534	12
92	143.659	12
93	462.161	12
94	496.995	12
95	177.753	12
96	414.04	12
97	632.939	12
98	324.928	12
99	207.413	12
100	219.675	12
101	43.292	12
102	264.521	12
103	291.893	12
104	247.249	12
105	57.564	12
106	48.885	12
107	139.503	12
108	126.229	12
109	261.836	12
110	279.141	12
111	51.589	12
112	72.243	12
113	1257.86	12
114	941.199	12
115	120.52	12
116	60.679	12
117	94.327	12
118	212.536	12
119	371.064	12
120	1736.68	12
121	1251.7	12
122	892.388	12
123	984.578	12
124	151.257	12
125	349.354	12
126	80.008	12
127	64.576	12
128	99.389	12
129	152.645	12
1	190.418	13
2	266.654	13
3	509.018	13
4	479.254	13
5	555.291	13
6	133.608	13
7	96.932	13
8	978.159	13
9	792.71	13
10	699.618	13
11	2220.22	13
12	792.698	13
13	99.97	13
14	71.371	13
15	516.259	13
16	103.569	13
17	118.651	13
18	308.043	13
19	568.115	13
20	424.262	13
21	243.635	13
22	1133.97	13
23	544.684	13
24	165.796	13
25	483.272	13
26	65.477	13
27	381.635	13
28	418.033	13
29	618.217	13
30	120.73	13
31	140.737	13
32	48.191	13
33	86.863	13
34	98.002	13
35	591.23	13
36	357.651	13
37	61.684	13
38	67.039	13
39	39.924	13
40	184.996	13
41	195.578	13
42	68.087	13
43	391.766	13
44	359.465	13
45	42.283	13
46	30.982	13
47	93.113	13
48	182.581	13
49	92.948	13
50	76.779	13
51	192.749	13
52	912.024	13
53	817.274	13
54	729.4	13
55	356.122	13
56	317.118	13
57	204.705	13
58	85.519	13
59	55.42	13
60	50.839	13
61	232.958	13
62	232.601	13
63	66.473	13
64	878.396	13
65	284.182	13
66	333.223	13
67	473.161	13
68	42.828	13
69	39.721	13
70	549.119	13
71	129.821	13
72	348.88	13
73	178.437	13
74	112.574	13
75	307.607	13
76	281.084	13
77	51.77	13
78	31.181	13
79	250.765	13
80	102.095	13
81	169.694	13
82	247.095	13
83	102.528	13
84	114.389	13
85	82.359	13
86	265.155	13
87	225.046	13
88	408.484	13
89	288.229	13
90	137.32	13
91	187.948	13
92	126.033	13
93	376.001	13
94	428.262	13
95	142.439	13
96	370.64	13
97	566.804	13
98	260.007	13
99	192.055	13
100	178.02	13
101	40.616	13
102	242.335	13
103	239.646	13
104	212.632	13
105	51.199	13
106	48.001	13
107	112.609	13
108	88.81	13
109	205.38	13
110	224.033	13
111	47.005	13
112	63	13
113	1172.46	13
114	873.144	13
115	116.481	13
116	58.214	13
117	79.994	13
118	165.217	13
119	215.019	13
120	1667.94	13
121	1273.7	13
122	806.025	13
123	815.326	13
124	131.343	13
125	283.158	13
126	72.832	13
127	60.406	13
128	88.53	13
129	138.82	13
1	159.107	14
2	182.983	14
3	409.874	14
4	315.503	14
5	463.125	14
6	111.388	14
7	85.86	14
8	1359.13	14
9	668.505	14
10	574.23	14
11	2067.62	14
12	683.833	14
13	84.805	14
14	66.526	14
15	405.003	14
16	96.503	14
17	87.098	14
18	257.8	14
19	480.745	14
20	339.196	14
21	212.624	14
22	948.474	14
23	453.953	14
24	123.955	14
25	361.534	14
26	63.628	14
27	292.636	14
28	298.805	14
29	532.383	14
30	103.844	14
31	111.793	14
32	43.232	14
33	72.902	14
34	96.174	14
35	496.577	14
36	301.319	14
37	55.956	14
38	59.76	14
39	36.944	14
40	149.716	14
41	174.633	14
42	73.356	14
43	308.729	14
44	275.668	14
45	40.413	14
46	29.957	14
47	76.623	14
48	127.84	14
49	79.333	14
50	72.799	14
51	155.692	14
52	716.178	14
53	684.447	14
54	566.297	14
55	321.27	14
56	247.543	14
57	172.703	14
58	72.205	14
59	47.374	14
60	46.005	14
61	215.005	14
62	205.245	14
63	59.89	14
64	715.073	14
65	208.801	14
66	323.759	14
67	379.478	14
68	42.812	14
69	38.045	14
70	482.987	14
71	121.221	14
72	276.021	14
73	157.293	14
74	95.24	14
75	254.383	14
76	194.594	14
77	46.345	14
78	29.712	14
79	189.061	14
80	92.122	14
81	120.006	14
82	231.987	14
83	91.447	14
84	92.365	14
85	71.219	14
86	234.969	14
87	191.433	14
88	327.766	14
89	237.493	14
90	118.463	14
91	162.836	14
92	102.187	14
93	296.809	14
94	332.413	14
95	144.117	14
96	394.093	14
97	450.521	14
98	194.834	14
99	130.264	14
100	153.59	14
101	39.425	14
102	194.865	14
103	204.664	14
104	165.805	14
105	44.424	14
106	42.643	14
107	98.109	14
108	79.688	14
109	178.014	14
110	164.275	14
111	42.826	14
112	59.243	14
113	1132.46	14
114	834.602	14
115	98.43	14
116	52.461	14
117	70.758	14
118	142.376	14
119	183.826	14
120	1270	14
121	1326.21	14
122	732.832	14
123	847.152	14
124	114.673	14
125	219.875	14
126	61.19	14
127	57.716	14
128	78.341	14
129	113.535	14
1	143.15	15
2	142.523	15
3	357.654	15
4	281.914	15
5	387.254	15
6	91.279	15
7	76.389	15
8	1199.55	15
9	496.466	15
10	451.685	15
11	1834.47	15
12	717.538	15
13	75.44	15
14	60.041	15
15	331.771	15
16	80.29	15
17	73.759	15
18	210.951	15
19	419.646	15
20	254.625	15
21	176.749	15
22	759.316	15
23	353.821	15
24	105.103	15
25	276.995	15
26	53.273	15
27	269.14	15
28	235.818	15
29	411.523	15
30	89.15	15
31	91.915	15
32	40.647	15
33	61.118	15
34	95.555	15
35	379.167	15
36	247.941	15
37	49.627	15
38	54.002	15
39	35.981	15
40	124.94	15
41	147.983	15
42	73.473	15
43	260.267	15
44	226.073	15
45	38.739	15
46	29.203	15
47	69.766	15
48	99.41	15
49	69.604	15
50	66.398	15
51	130.823	15
52	538.299	15
53	491.381	15
54	449.793	15
55	236.144	15
56	187.614	15
57	123.761	15
58	65.627	15
59	45.804	15
60	42.624	15
61	192.356	15
62	174.142	15
63	55.369	15
64	631.365	15
65	175.83	15
66	224.137	15
67	307.181	15
68	40.995	15
69	37.457	15
70	404.765	15
71	101.306	15
72	246.422	15
73	127.859	15
74	84.18	15
75	217.659	15
76	157.396	15
77	39.275	15
78	28.847	15
79	153.803	15
80	77.989	15
81	106.631	15
82	183.5	15
83	84.823	15
84	83.439	15
85	65.143	15
86	189.873	15
87	173.815	15
88	273.055	15
89	186.619	15
90	97.531	15
91	138.01	15
92	87.027	15
93	238.536	15
94	271.256	15
95	99.042	15
96	297.16	15
97	357.652	15
98	166.271	15
99	115.179	15
100	124.721	15
101	38.23	15
102	168.046	15
103	182.375	15
104	137.175	15
105	42.047	15
106	40.057	15
107	82.429	15
108	71.716	15
109	154.138	15
110	124.054	15
111	39.808	15
112	55.615	15
113	919.9	15
114	779.653	15
115	83.224	15
116	50.724	15
117	62.265	15
118	126.132	15
119	153.426	15
120	1239.09	15
121	1120.02	15
122	586.381	15
123	832.626	15
124	96.265	15
125	165.889	15
126	58.944	15
127	50.8	15
128	70.498	15
129	96.754	15
1	104.875	16
2	91.944	16
3	305.151	16
4	245.156	16
5	331.063	16
6	84.255	16
7	69.477	16
8	991.877	16
9	452.521	16
10	366.486	16
11	1556.49	16
12	629.048	16
13	63.83	16
14	54.882	16
15	284.544	16
16	68.737	16
17	67.845	16
18	174.744	16
19	332.383	16
20	212.948	16
21	143.287	16
22	597.531	16
23	303.053	16
24	89.71	16
25	229.655	16
26	49.315	16
27	214.134	16
28	194.951	16
29	323.202	16
30	80.423	16
31	75.585	16
32	37.088	16
33	55.842	16
34	94.205	16
35	329.222	16
36	201.778	16
37	48.372	16
38	48.581	16
39	34.887	16
40	107.316	16
41	116.626	16
42	62.364	16
43	210.787	16
44	188.256	16
45	37.755	16
46	28.551	16
47	58.248	16
48	84.925	16
49	64.272	16
50	60.123	16
51	118.466	16
52	393.56	16
53	412.031	16
54	364.233	16
55	173.507	16
56	135.676	16
57	125.339	16
58	58.463	16
59	41.454	16
60	41.468	16
61	164.878	16
62	150.533	16
63	53.967	16
64	539.929	16
[truncated: 3,935 more rows]

## Sheet: GBF1M832L Noco GPI
cell	Mean	number
1	253.039	1
2	241.032	1
3	162.301	1
4	180.913	1
5	185.056	1
6	174.324	1
7	336.012	1
8	265.865	1
9	327.234	1
10	349.772	1
11	319.52	1
12	354.46	1
13	247.558	1
14	214.027	1
15	244.587	1
16	266.941	1
17	308.887	1
18	225.094	1
19	277.454	1
20	235.565	1
21	172.221	1
22	239.276	1
23	182.26	1
24	198.617	1
25	187.152	1
26	173.78	1
27	198.597	1
28	180.361	1
29	318.291	1
30	256.371	1
31	614.13	1
32	494.298	1
33	345.785	1
34	324.962	1
35	192.891	1
36	262.385	1
37	228.563	1
38	244.869	1
39	199.327	1
40	206.49	1
41	232.337	1
42	270.502	1
43	202.368	1
44	187.605	1
45	160.115	1
46	161.533	1
47	187.503	1
48	240.047	1
49	224.408	1
50	205.026	1
51	295.812	1
52	298.08	1
53	237.326	1
54	165.136	1
55	169.765	1
56	224.557	1
57	200.567	1
58	189.014	1
59	169.817	1
60	165.507	1
61	172.83	1
62	166.874	1
63	288.698	1
64	299.51	1
65	335.69	1
66	260.11	1
67	208.391	1
68	215.721	1
69	199.2	1
70	207.628	1
71	175.702	1
72	174.973	1
73	198.351	1
74	248.681	1
75	217.11	1
76	301.227	1
77	179.219	1
78	198.114	1
79	201.907	1
80	172.35	1
81	311.49	1
82	232.602	1
83	377.095	1
84	443.388	1
85	174.962	1
86	315.642	1
87	249.451	1
88	213.199	1
89	251.224	1
90	167.073	1
91	170.489	1
92	324.997	1
93	345.629	1
94	309.844	1
95	357.864	1
96	173.744	1
97	171.347	1
98	345.415	1
99	163.887	1
100	172.851	1
1	301.164	2
2	264.759	2
3	164.675	2
4	192.368	2
5	216.504	2
6	192.449	2
7	396.387	2
8	312.013	2
9	359.967	2
10	391.832	2
11	338.485	2
12	364.987	2
13	342.409	2
14	268.032	2
15	291.174	2
16	306.945	2
17	311.551	2
18	251.824	2
19	304.202	2
20	332.931	2
21	183.597	2
22	338.265	2
23	224.515	2
24	246.589	2
25	239.72	2
26	193.683	2
27	252.131	2
28	213.565	2
29	523.765	2
30	338.521	2
31	532.813	2
32	452.43	2
33	391.603	2
34	334.843	2
35	226.631	2
36	350.811	2
37	349.414	2
38	407.522	2
39	227.376	2
40	260.032	2
41	368.316	2
42	408.426	2
43	282.21	2
44	236.259	2
45	160.377	2
46	163.048	2
47	229.709	2
48	347.777	2
49	302.804	2
50	259.13	2
51	491.843	2
52	492.178	2
53	332.007	2
54	170.169	2
55	183.219	2
56	224.557	2
57	200.567	2
58	189.014	2
59	169.817	2
60	165.507	2
61	185.202	2
62	187.976	2
63	439.585	2
64	357.792	2
65	556.067	2
66	440.705	2
67	287.689	2
68	328.049	2
69	306.903	2
70	325.947	2
71	214.951	2
72	207.569	2
73	280.537	2
74	339.367	2
75	283.817	2
76	361.207	2
77	221.627	2
78	272.96	2
79	312.056	2
80	192.355	2
81	615.543	2
82	384.213	2
83	380.269	2
84	659.683	2
85	204.802	2
86	403.457	2
87	410.25	2
88	276.844	2
89	354.88	2
90	177.519	2
91	189.014	2
92	495.246	2
93	605.344	2
94	716.83	2
95	365.072	2
96	204.334	2
97	186.916	2
98	578.459	2
99	166.141	2
100	185.963	2
1	414.202	3
2	391.423	3
3	168.524	3
4	229.338	3
5	247.897	3
6	206.274	3
7	726.309	3
8	491.723	3
9	523.28	3
10	498.25	3
11	514.722	3
12	644.821	3
13	501.469	3
14	365.583	3
15	352.695	3
16	572.072	3
17	399.714	3
18	386.791	3
19	415.989	3
20	408.459	3
21	197.77	3
22	525.549	3
23	254.485	3
24	304.72	3
25	267.168	3
26	202.624	3
27	302.129	3
28	240.729	3
29	765.79	3
30	433.357	3
31	551.208	3
32	475.691	3
33	689.433	3
34	344.057	3
35	243.126	3
36	422.913	3
37	480.526	3
38	591.387	3
39	266.127	3
40	306.649	3
41	441.989	3
42	542.156	3
43	354.891	3
44	272.154	3
45	161.83	3
46	164.049	3
47	261.073	3
48	425.671	3
49	348.527	3
50	290.138	3
51	710.182	3
52	686.726	3
53	387.425	3
54	172.826	3
55	188.968	3
56	458.121	3
57	260.412	3
58	205.695	3
59	190.897	3
60	181.802	3
61	197.387	3
62	192.004	3
63	609.197	3
64	421.264	3
65	758.772	3
66	571.182	3
67	282.469	3
68	371.971	3
69	368.062	3
70	452.061	3
71	227.434	3
72	226.171	3
73	323.762	3
74	435.379	3
75	313.072	3
76	498.274	3
77	238.098	3
78	304.422	3
79	350.798	3
80	202.492	3
81	803.969	3
82	457.506	3
83	540.448	3
84	972.811	3
85	217.11	3
86	460.972	3
87	517.611	3
88	301.334	3
89	444.155	3
90	179.277	3
91	197.102	3
92	656.583	3
93	762.921	3
94	826.46	3
95	386.06	3
96	212.451	3
97	194.636	3
98	642.156	3
99	167.004	3
100	186.142	3
1	519.539	4
2	500.256	4
3	170.08	4
4	239.201	4
5	264.451	4
6	208.248	4
7	924.262	4
8	568.252	4
9	673.775	4
10	788.404	4
11	689.521	4
12	772.297	4
13	585.092	4
14	430.49	4
15	420.898	4
16	592.64	4
17	456.487	4
18	467.494	4
19	552.628	4
20	435.709	4
21	202.073	4
22	571.336	4
23	268.047	4
24	321.838	4
25	282.294	4
26	211.138	4
27	343.42	4
28	246.575	4
29	872.71	4
30	497.519	4
31	547.931	4
32	556.162	4
33	821.867	4
34	371.447	4
35	250.136	4
36	466.269	4
37	464.557	4
38	679.298	4
39	261.167	4
40	340.24	4
41	518.673	4
42	514.695	4
43	379.049	4
44	297.207	4
45	161.461	4
46	165.466	4
47	275.325	4
48	511.292	4
49	354.593	4
50	307.677	4
51	750.016	4
52	849.254	4
53	487.652	4
54	174.943	4
55	193.307	4
56	503.98	4
57	265.006	4
58	243.667	4
59	190.486	4
60	189.375	4
61	202.549	4
62	196.409	4
63	720.579	4
64	544.824	4
65	876.886	4
66	604.24	4
67	308.938	4
68	448.944	4
69	423.025	4
70	511.377	4
71	247.539	4
72	255.31	4
73	347.92	4
74	472.66	4
75	342.554	4
76	679.582	4
77	247.623	4
78	328.666	4
79	371.944	4
80	208.055	4
81	919.714	4
82	469.093	4
83	610.658	4
84	1295.62	4
85	233.357	4
86	520.268	4
87	481.375	4
88	332.101	4
89	472.583	4
90	182.865	4
91	199.484	4
92	716.569	4
93	871.073	4
94	942.154	4
95	484.011	4
96	214.186	4
97	196.299	4
98	865.051	4
99	168.885	4
100	185.414	4
1	540.843	5
2	685.755	5
3	170.6	5
4	250.057	5
5	302.684	5
6	232.547	5
7	1158.46	5
8	680.457	5
9	787.119	5
10	951.685	5
11	813.64	5
12	861.25	5
13	620.896	5
14	494.104	5
15	490.467	5
16	673.033	5
17	469.105	5
18	479.797	5
19	636.08	5
20	517.477	5
21	203.527	5
22	651.489	5
23	261.65	5
24	317.506	5
25	298.213	5
26	214.236	5
27	362.275	5
28	250.83	5
29	1005.58	5
30	521.28	5
31	577.03	5
32	760.712	5
33	943.339	5
34	443.521	5
35	255.88	5
36	470.589	5
37	521.551	5
38	704.761	5
39	273.076	5
40	340.742	5
41	502.214	5
42	614.418	5
43	396.964	5
44	300.572	5
45	161.835	5
46	164.932	5
47	270.281	5
48	503.388	5
49	378.113	5
50	299.551	5
51	785.42	5
52	892.926	5
53	500.228	5
54	175.836	5
55	183.512	5
56	637.201	5
57	278.387	5
58	211.231	5
59	195.115	5
60	194.095	5
61	206.729	5
62	193.785	5
63	859.073	5
64	608.705	5
65	873.68	5
66	608.424	5
67	303.07	5
68	523.039	5
69	464.408	5
70	535.085	5
71	255.568	5
72	251.631	5
73	361.136	5
74	522.971	5
75	343.236	5
76	684.495	5
77	250.865	5
78	336.733	5
79	397.524	5
80	216.128	5
81	1019.96	5
82	498.74	5
83	755.885	5
84	1404.78	5
85	235.334	5
86	653.976	5
87	572.905	5
88	342.817	5
89	489.596	5
90	182.802	5
91	199.187	5
92	731.6	5
93	981.234	5
94	995.618	5
95	619.209	5
96	215.64	5
97	193.567	5
98	873.571	5
99	168.292	5
100	190.407	5
1	553.669	6
2	741.757	6
3	171.704	6
4	253.484	6
5	282.332	6
6	226.048	6
7	1130.35	6
8	679.897	6
9	826.827	6
10	949.394	6
11	840.036	6
12	911.426	6
13	616.738	6
14	485.114	6
15	522.659	6
16	752.988	6
17	465.624	6
18	460.028	6
19	702.483	6
20	523.577	6
21	203.024	6
22	749.503	6
23	284.106	6
24	305.519	6
25	296.556	6
26	215.21	6
27	355.466	6
28	249.497	6
29	912.057	6
30	520.904	6
31	739.266	6
32	755.035	6
33	1034.01	6
34	484.694	6
35	253.922	6
36	466.333	6
37	499.571	6
38	707.136	6
39	270.696	6
40	365.797	6
41	512.898	6
42	649.599	6
43	391.133	6
44	309.861	6
45	162.502	6
46	164.319	6
47	282.794	6
48	472.591	6
49	374.784	6
50	295.057	6
51	798.083	6
52	856.687	6
53	547.36	6
54	176.046	6
55	184.121	6
56	681.054	6
57	273.047	6
58	213.438	6
59	191.633	6
60	194.242	6
61	201.371	6
62	195.386	6
63	770.011	6
64	711.513	6
65	856.123	6
66	620.852	6
67	333.852	6
68	532.641	6
69	474.235	6
70	498.444	6
71	272.527	6
72	250.361	6
73	361.69	6
74	542.631	6
75	328.947	6
76	802.909	6
77	254.569	6
78	347.293	6
79	408.299	6
80	215.2	6
81	949.499	6
82	477.569	6
83	707.165	6
84	1380.49	6
85	231.931	6
86	684.959	6
87	547.392	6
88	353.444	6
89	517.513	6
90	184.449	6
91	197.333	6
92	731.112	6
93	836.835	6
94	1010.18	6
95	699.245	6
96	214.503	6
97	197.882	6
98	998.426	6
99	167.883	6
100	189.004	6
1	627.458	7
2	752.63	7
3	171.95	7
4	259.635	7
5	288.193	7
6	229.883	7
7	1130.52	7
8	698.55	7
9	857.076	7
10	987.302	7
11	788.508	7
12	1004.97	7
13	626.555	7
14	455.045	7
15	514.261	7
16	825.785	7
17	467.86	7
18	484.212	7
19	765.216	7
20	507.243	7
21	202.928	7
22	733.973	7
23	297.128	7
24	294.105	7
25	311.045	7
26	216.234	7
27	370.233	7
28	251.196	7
29	1089.01	7
30	575.381	7
31	905.573	7
32	710.196	7
33	1083.69	7
34	523.184	7
35	269.672	7
36	484.814	7
37	512.403	7
38	735.437	7
39	270.051	7
40	349.418	7
41	504.874	7
42	566.494	7
43	382.942	7
44	304.279	7
45	161.768	7
46	165.333	7
47	284.691	7
48	462.415	7
49	387.511	7
50	295.97	7
51	783.51	7
52	936.882	7
53	511.927	7
54	176.015	7
55	192.266	7
56	624.913	7
57	272.517	7
58	206.517	7
59	195.151	7
60	185.139	7
61	196.574	7
62	195.975	7
63	728.369	7
64	756.024	7
65	904.293	7
66	617.149	7
67	331.547	7
68	491.726	7
69	516.608	7
70	548.95	7
71	291.158	7
72	272.402	7
73	376.039	7
74	481.048	7
75	329.428	7
76	776.727	7
77	256.28	7
78	346.393	7
79	411.108	7
80	210.383	7
81	986.847	7
82	477.219	7
83	738.935	7
84	1291.87	7
85	233.893	7
86	663.979	7
87	583.61	7
88	363.225	7
89	525.247	7
90	185.5	7
91	196.999	7
92	768.448	7
93	746.315	7
94	963.257	7
95	742.132	7
96	212.89	7
97	195.878	7
98	1012.97	7
99	167.909	7
100	186.599	7
1	623.718	8
2	868.873	8
3	170.777	8
4	272.468	8
5	300.828	8
6	225.505	8
7	1151.19	8
8	716.997	8
9	816.818	8
10	878.123	8
11	804.177	8
12	1014.88	8
13	599.233	8
14	492.537	8
15	507.98	8
16	830.527	8
17	496.989	8
18	496.94	8
19	750.83	8
20	434.675	8
21	200.966	8
22	781.3	8
23	275.959	8
24	301.033	8
25	309.03	8
26	220.372	8
27	375.47	8
28	256.56	8
29	974.24	8
30	576.185	8
31	1058.55	8
32	875.215	8
33	1103.41	8
34	589.854	8
35	270.566	8
36	452.453	8
37	446.555	8
38	811.681	8
39	275.013	8
40	338.84	8
41	513.903	8
42	849.752	8
43	405.415	8
44	310.214	8
45	162.092	8
46	164.756	8
47	276.046	8
48	499.951	8
49	392.336	8
50	311.371	8
51	818.824	8
52	899.295	8
53	531.195	8
54	177.768	8
55	196.042	8
56	665.755	8
57	263.698	8
58	207.525	8
59	196.552	8
60	188.079	8
61	198.931	8
62	197.452	8
63	732.534	8
64	820.128	8
65	937	8
66	594.524	8
67	325.872	8
68	502.647	8
69	581.343	8
70	532.68	8
71	283.549	8
72	252.577	8
73	369.059	8
74	473.915	8
75	339.349	8
76	774.315	8
77	256.414	8
78	337.131	8
79	402.07	8
80	208.824	8
81	1058.42	8
82	535.162	8
83	709.259	8
84	1398.64	8
85	225.599	8
86	619.774	8
87	583.65	8
88	381.201	8
89	539.059	8
90	184.305	8
91	197.937	8
92	733.357	8
93	740.664	8
94	1006.74	8
95	633.661	8
96	207.629	8
97	190.279	8
98	1272.62	8
99	165.387	8
100	185.372	8
1	631.136	9
2	683.54	9
3	170.598	9
4	277.174	9
5	321.245	9
6	238.011	9
7	1177.47	9
8	718.432	9
9	761.321	9
10	964.936	9
11	838.451	9
12	1077.48	9
13	596.287	9
14	508.174	9
15	450.68	9
16	794.203	9
17	501.21	9
18	513.662	9
19	850.267	9
20	483.686	9
21	201.154	9
22	789.102	9
23	258.162	9
24	295.714	9
25	316.585	9
26	221.647	9
27	371.177	9
28	242.417	9
29	879.68	9
30	551.764	9
31	1104.38	9
32	813.691	9
33	1111.94	9
34	568.801	9
35	260.919	9
36	447.801	9
37	536.184	9
38	816.946	9
39	294.14	9
40	322.791	9
41	510.455	9
42	667.315	9
43	419.944	9
44	305.869	9
45	162.654	9
46	164.436	9
47	288.658	9
48	508.402	9
49	375.976	9
50	310.211	9
51	748.118	9
52	876.362	9
53	560.708	9
54	177.557	9
55	201.066	9
56	584.595	9
57	262.499	9
58	201.022	9
59	187.897	9
60	188.735	9
61	199.077	9
62	199.469	9
63	735.965	9
64	789.331	9
65	935.327	9
66	678.92	9
67	312.001	9
68	560.97	9
69	496.278	9
70	531.417	9
71	283.94	9
72	249.563	9
73	401.497	9
74	508.865	9
75	347.636	9
76	866.87	9
77	244.124	9
78	320.351	9
79	388.199	9
80	215.476	9
81	1001.4	9
82	533.045	9
83	695.572	9
84	1345.81	9
85	241.474	9
86	623.426	9
87	744.086	9
88	393.624	9
89	537.958	9
90	183.534	9
91	196.388	9
92	696.289	9
93	717.284	9
94	977.549	9
95	689.286	9
96	207.934	9
97	191.512	9
98	1139.65	9
99	166.33	9
100	187.065	9
1	601.122	10
2	696.763	10
3	170.989	10
4	285.081	10
5	310.359	10
6	224.122	10
7	1173.23	10
8	732.216	10
9	889.904	10
10	1077.88	10
11	850.944	10
12	1041.63	10
13	577.121	10
14	510.719	10
15	504.971	10
16	719.896	10
17	542.399	10
18	531.746	10
19	829.325	10
20	439.184	10
21	202.822	10
22	656.052	10
23	259.964	10
24	300.267	10
25	281.108	10
26	218.363	10
27	374.701	10
28	250.093	10
29	690.241	10
30	560.085	10
31	1057.96	10
32	831.765	10
33	1098.82	10
34	591.269	10
35	276.196	10
36	438.134	10
37	579.658	10
38	807.891	10
39	295.68	10
40	331.621	10
41	513.444	10
42	717.09	10
43	440.001	10
44	316.924	10
45	162.524	10
46	165.387	10
47	267.113	10
48	547.048	10
49	374.819	10
50	316.472	10
51	868.146	10
52	775.505	10
53	527.611	10
54	178.799	10
55	198.774	10
56	528.447	10
57	264.761	10
58	202.42	10
59	186.604	10
60	191.903	10
61	200.775	10
62	194.794	10
63	859.874	10
64	947.012	10
65	934.093	10
66	701.476	10
67	299.503	10
68	563.541	10
69	492.623	10
70	556.957	10
71	276.129	10
72	248.616	10
73	396.037	10
74	536.114	10
75	338.394	10
76	845.775	10
77	242.706	10
78	316.741	10
79	369.405	10
80	210.738	10
81	876.665	10
82	521.706	10
83	691.791	10
84	1140.29	10
85	243.402	10
86	537.802	10
87	804.214	10
88	371.566	10
89	568.733	10
90	181.498	10
91	192.04	10
92	642.449	10
93	679.713	10
94	898.712	10
95	673.708	10
96	206.061	10
97	191.216	10
98	1261.22	10
99	166.226	10
100	185.97	10
1	620.336	11
2	696.931	11
3	172.852	11
4	265.683	11
5	308.052	11
6	220.091	11
7	999.212	11
8	754.445	11
9	802.673	11
10	1122.6	11
11	787.688	11
12	977.711	11
13	559.254	11
14	451.607	11
15	514.728	11
16	600.015	11
17	561.274	11
18	521.917	11
19	818.852	11
20	427.345	11
21	197.295	11
22	741.164	11
23	257.008	11
24	282.82	11
25	283.542	11
26	213.918	11
27	350.613	11
28	235.731	11
29	630.884	11
30	515.112	11
31	972.374	11
32	831.868	11
33	1212.55	11
34	595.017	11
35	252.632	11
36	407.517	11
37	601.135	11
38	787.713	11
39	277.048	11
40	303.654	11
41	503.637	11
42	727.257	11
43	413.835	11
44	309.787	11
45	162.229	11
46	163.553	11
47	257.323	11
48	535.881	11
49	363.207	11
50	305.455	11
51	835.513	11
52	676.347	11
53	508.877	11
54	179.054	11
55	211.068	11
56	465.388	11
57	250.82	11
58	194.97	11
59	189.724	11
60	190.461	11
61	195.68	11
62	197.572	11
63	902.346	11
64	1024.99	11
65	930.426	11
66	615.951	11
67	329.594	11
68	533.082	11
69	588.676	11
70	464.651	11
71	287.305	11
72	241.861	11
73	328.299	11
74	539.41	11
75	339.978	11
76	884.614	11
77	253.651	11
78	312.603	11
79	362.799	11
80	213.542	11
81	772.941	11
82	492.108	11
83	725.877	11
84	1176.34	11
85	233.582	11
86	621.862	11
87	680.08	11
88	329.365	11
89	548.4	11
90	182.174	11
91	190.529	11
92	567.054	11
93	674.449	11
94	814.15	11
95	726.179	11
96	203.316	11
97	191.433	11
98	883.412	11
99	164.464	11
100	183.331	11
1	586.452	12
2	622.695	12
3	172.646	12
4	280.095	12
5	295.654	12
6	206.537	12
7	928.945	12
8	738.946	12
9	854.744	12
10	926.422	12
11	834.116	12
12	860.418	12
13	544.704	12
14	411.56	12
15	454.693	12
16	666.478	12
17	588.618	12
18	539.562	12
19	720.685	12
20	423.728	12
21	195.374	12
22	690.2	12
23	269.372	12
24	272.411	12
25	268.063	12
26	206.331	12
27	345.277	12
28	234.756	12
29	613.186	12
30	447.24	12
31	1038.48	12
32	772.824	12
33	1031.35	12
34	599.469	12
35	240.996	12
36	397.682	12
37	546.158	12
38	756.002	12
39	264.224	12
40	314.731	12
41	490.731	12
42	699.853	12
43	382.416	12
44	296.977	12
45	161.983	12
46	164.122	12
47	251.116	12
48	539.171	12
49	371.506	12
50	312.579	12
51	765.852	12
52	695.875	12
53	471.757	12
54	176.052	12
55	189.352	12
56	402.834	12
57	250.078	12
58	192.284	12
59	190.004	12
60	190.108	12
61	190.341	12
62	198.309	12
63	877.376	12
64	1123.32	12
65	805.904	12
66	537.558	12
67	324.882	12
68	529.711	12
69	496.482	12
70	476.849	12
71	254.285	12
72	243.41	12
73	360.089	12
74	519.204	12
75	338.117	12
76	808.822	12
77	242.975	12
78	287.08	12
79	348.714	12
80	208.04	12
81	699.796	12
82	473.811	12
83	709.335	12
84	886.059	12
85	239.554	12
86	805.863	12
87	648.641	12
88	344.723	12
89	579.784	12
90	178.733	12
91	187.462	12
92	483.463	12
93	620.119	12
94	679.789	12
95	606.64	12
96	197.431	12
97	191.134	12
98	857.487	12
99	163.67	12
100	181.829	12
1	532.964	13
2	627.541	13
3	173.413	13
4	276.037	13
5	303.202	13
6	216.043	13
7	871.755	13
8	634.129	13
9	815.594	13
10	782.838	13
11	805.976	13
12	713.495	13
13	548.848	13
14	413.722	13
15	440.843	13
16	577.478	13
17	599.419	13
18	495.982	13
19	636.15	13
20	403.796	13
21	190.923	13
22	804.851	13
23	262.363	13
24	265.668	13
25	255.064	13
26	211.961	13
27	330.2	13
28	227.866	13
29	456.943	13
30	426.082	13
31	950.861	13
32	790.889	13
33	919.54	13
34	611.573	13
35	234.123	13
36	365.758	13
37	476.091	13
38	726.238	13
39	249.258	13
40	296.607	13
41	484.16	13
42	605.726	13
43	360.76	13
44	286.01	13
45	161.077	13
46	162.999	13
47	257.399	13
48	549.97	13
49	384.985	13
50	294.599	13
51	748.917	13
52	577.411	13
53	433.129	13
54	173.159	13
55	220.704	13
56	364.68	13
57	249.151	13
58	189.815	13
59	182.066	13
60	182.705	13
61	184.001	13
62	192.288	13
63	955.671	13
64	1047.12	13
65	684.201	13
66	351.592	13
67	257.036	13
68	506.655	13
69	402.021	13
70	397.974	13
71	255.947	13
72	234.301	13
73	319.314	13
74	517.945	13
75	311.613	13
76	982.767	13
77	244.273	13
78	267.342	13
79	343.702	13
80	202.809	13
81	633.216	13
82	415.177	13
83	716.171	13
84	799.131	13
85	227.911	13
86	572.262	13
87	577.317	13
88	322.641	13
89	528.623	13
90	173.873	13
91	185.558	13
92	439.058	13
93	491.03	13
94	616.635	13
95	743.702	13
96	193.688	13
97	193.244	13
98	818.538	13
99	162.907	13
100	181.661	13
1	530.628	14
2	621.482	14
3	173.523	14
4	285.581	14
5	268.093	14
6	204.958	14
7	771.402	14
8	573.008	14
9	698.274	14
10	558.866	14
11	750.496	14
12	657.075	14
13	499.195	14
14	412.254	14
15	441.791	14
16	525.513	14
17	568.456	14
18	465.253	14
19	639.761	14
20	335.938	14
21	189.11	14
22	759.694	14
23	250.907	14
24	255.108	14
25	248.664	14
26	210.552	14
27	347.608	14
28	231.867	14
29	365.785	14
30	389.215	14
31	1028.16	14
32	666.708	14
33	797.406	14
34	606.625	14
35	224.929	14
36	341.653	14
37	472.238	14
38	662.049	14
39	236.636	14
40	283.954	14
41	391.537	14
42	541.994	14
43	320.372	14
44	275.172	14
45	161.022	14
46	162.184	14
47	235.454	14
48	481.489	14
49	366.599	14
50	278.819	14
51	686.513	14
52	509.132	14
53	415.454	14
54	174.549	14
55	212.99	14
56	365.735	14
57	252.811	14
58	191.627	14
59	179.602	14
60	184.497	14
61	180.386	14
62	187.72	14
63	895.094	14
64	944.043	14
65	658.877	14
66	342.884	14
67	274.635	14
68	500.567	14
69	384.518	14
70	400.132	14
71	257.044	14
72	234.193	14
73	317.513	14
74	491.113	14
75	289.513	14
76	857.522	14
77	235.889	14
78	259.563	14
79	335.313	14
80	201.231	14
81	546.886	14
82	373.363	14
83	632.644	14
84	590.405	14
85	216.014	14
86	453.213	14
87	457.033	14
88	333.454	14
89	509.152	14
90	173.557	14
91	183.441	14
92	402.574	14
93	442.522	14
94	524.399	14
95	669.337	14
96	188.159	14
97	190.382	14
98	769.175	14
99	163.291	14
100	180.267	14
1	473.026	15
2	473.276	15
3	172.593	15
4	254.409	15
5	255.497	15
6	202.007	15
7	724.816	15
8	557.104	15
9	667.127	15
10	569.305	15
11	661.459	15
12	630.62	15
13	430.993	15
14	380.986	15
15	392.198	15
16	476.591	15
17	551.269	15
18	390.502	15
19	643.083	15
20	322.694	15
21	181.653	15
22	639.749	15
23	259.376	15
24	244.84	15
25	229.598	15
26	202.705	15
27	340.289	15
28	228.712	15
29	365.845	15
30	418.537	15
31	1028.24	15
32	765.619	15
33	723.565	15
34	619.93	15
35	216.727	15
36	325.727	15
37	434.883	15
38	660.75	15
39	259.997	15
40	267.715	15
41	377.591	15
42	576.62	15
43	316.284	15
44	264.089	15
45	160.894	15
46	162.85	15
47	228.854	15
48	400.271	15
49	371.957	15
50	264.09	15
51	589.691	15
52	572.827	15
53	368.685	15
54	171.327	15
55	215.47	15
56	349.898	15
57	246.652	15
58	189.696	15
59	177.775	15
60	176.21	15
61	177.446	15
62	185.053	15
63	865.147	15
64	873.653	15
65	622.151	15
66	333.464	15
67	251.795	15
68	474.771	15
69	343.017	15
70	352.309	15
71	235.303	15
72	229.201	15
73	299.429	15
74	512.159	15
75	285.124	15
76	763.382	15
77	228.117	15
78	253.199	15
79	298.237	15
80	194.849	15
81	465.22	15
82	336.206	15
83	621.111	15
84	527.623	15
85	215.474	15
86	420.743	15
87	441.281	15
88	326.232	15
89	514.785	15
90	172.004	15
91	178.736	15
92	367.098	15
93	397.921	15
94	462.327	15
95	598.257	15
96	182.838	15
97	184.882	15
98	625.277	15
99	163.171	15
100	180.276	15
1	450.949	16
2	410.832	16
3	170.418	16
4	289.63	16
5	233.428	16
6	194.925	16
7	657.424	16
8	550.839	16
9	581.234	16
10	513.598	16
11	520.917	16
12	550.504	16
13	389.265	16
14	328.094	16
15	397.117	16
16	389.325	16
17	467.175	16
18	359.572	16
19	644.305	16
20	301.873	16
21	180.076	16
22	560.214	16
23	252.336	16
24	235.114	16
25	230.135	16
26	199.074	16
27	325.936	16
28	212.451	16
29	308.493	16
30	372.341	16
31	919.949	16
32	682.726	16
33	626.891	16
34	611.768	16
35	209.206	16
36	304.929	16
37	402.452	16
38	592.348	16
39	252.587	16
40	246.779	16
41	333.181	16
42	467.53	16
43	293.543	16
44	259.219	16
45	160.841	16
46	163.04	16
47	226.492	16
48	391.276	16
49	369.497	16
50	256.018	16
51	522.395	16
52	471.17	16
53	342.835	16
54	171.383	16
55	204.432	16
56	323.444	16
57	245.047	16
58	189.344	16
59	175.885	16
60	172.951	16
61	175.483	16
62	183.745	16
63	767.555	16
64	925.189	16
65	554.512	16
66	272.447	16
67	249.931	16
68	464.253	16
69	291.846	16
70	320.308	16
71	222.948	16
72	228.32	16
73	288.81	16
74	403.176	16
75	258.951	16
76	721.818	16
77	223.44	16
78	246.742	16
79	277.307	16
80	190.164	16
81	443.724	16
82	324.535	16
83	548.61	16
84	565.212	16
85	198.322	16
86	338.258	16
87	432.078	16
88	313.092	16
89	487.408	16
90	169.348	16
91	176.603	16
92	345.65	16
93	367.08	16
94	405.511	16
95	538.143	16
96	183.144	16
97	183.373	16
98	555.883	16
99	161.817	16
100	179.634	16
1	397.303	17
2	362.918	17
3	168.331	17
4	281.5	17
5	244.609	17
6	186.56	17
7	598.079	17
8	475.396	17
9	600.541	17
10	507.151	17
11	488.188	17
12	483.641	17
13	362.428	17
14	277.208	17
15	357.591	17
16	341.147	17
17	459.41	17
18	340.442	17
19	612.403	17
20	324.011	17
21	176.571	17
22	429.463	17
23	230.506	17
24	229.176	17
25	225.379	17
26	190.766	17
27	297.979	17
28	203.007	17
29	303.08	17
30	309.521	17
31	815.694	17
32	635.054	17
33	556.122	17
34	592.615	17
35	206.368	17
36	305.499	17
37	386.097	17
38	532.79	17
39	233.938	17
40	241.293	17
41	336.964	17
42	388.684	17
43	280.359	17
44	230.886	17
45	160.859	17
46	161.539	17
47	229.42	17
48	332.711	17
49	374.095	17
50	235.893	17
51	473.624	17
52	429.86	17
53	297.436	17
54	170.12	17
55	198.465	17
56	297.524	17
57	224.459	17
58	186.429	17
59	173.071	17
60	173.056	17
61	173.686	17
62	182.33	17
63	696.851	17
64	816.17	17
65	476.705	17
66	271.026	17
67	256.395	17
68	434.37	17
69	279.859	17
70	312.719	17
71	222.355	17
72	228.753	17
73	289.849	17
74	377.724	17
75	263.881	17
76	595.347	17
77	213.78	17
78	236.321	17
79	265.808	17
80	186.62	17
81	432.042	17
82	318.21	17
83	540.428	17
84	436.629	17
85	191.997	17
86	328.507	17
87	404.987	17
88	311.543	17
89	418.4	17
90	168.655	17
91	174.602	17
92	328.171	17
93	325.211	17
94	342.503	17
95	480.154	17
96	180.17	17
97	181.123	17
98	519.927	17
99	161.374	17
100	177.779	17
1	428.27	18
2	314.177	18
3	168.433	18
4	270.595	18
5	229.563	18
6	182.543	18
7	530.916	18
8	454.6	18
9	542.377	18
10	452.938	18
11	417.341	18
12	425.799	18
13	324.61	18
14	271.693	18
15	336.822	18
16	340.208	18
17	436.426	18
18	320.332	18
19	545.294	18
20	288.595	18
21	173.632	18
22	411.822	18
23	234.491	18
24	222.4	18
25	209.305	18
26	187.394	18
27	285.835	18
28	197.144	18
29	267.415	18
30	307.266	18
31	768.813	18
32	571.201	18
33	502.392	18
34	571.675	18
35	203.586	18
36	287.828	18
37	358.476	18
38	519.697	18
39	231.488	18
40	230.515	18
41	302.919	18
42	432.059	18
43	260.952	18
44	232.516	18
45	160.53	18
46	161.574	18
47	215.211	18
48	314.745	18
49	372.062	18
50	232.449	18
51	405.599	18
52	438.808	18
53	274.334	18
54	169.247	18
55	192.478	18
56	291.615	18
57	223.286	18
58	187.41	18
59	172.644	18
60	175.593	18
61	171.901	18
62	174.306	18
63	696.925	18
64	863.527	18
65	397.647	18
66	243.387	18
67	244.95	18
68	405.777	18
69	262.658	18
70	284.852	18
71	209.18	18
72	213.419	18
73	259.94	18
74	330.893	18
75	243.001	18
76	557.308	18
77	206.797	18
78	219.946	18
79	255.624	18
80	185.012	18
81	400.03	18
82	308.476	18
83	480.325	18
84	402.952	18
85	185.735	18
86	290	18
87	366.994	18
88	274.8	18
89	390.808	18
90	167.179	18
91	173.631	18
92	317.584	18
93	325.418	18
94	323.066	18
95	427.31	18
96	178.513	18
97	178.983	18
98	506.253	18
99	162.202	18
100	177.868	18
1	362.647	19
2	291.583	19
3	166.823	19
4	275.593	19
5	216.119	19
6	182.93	19
7	470.646	19
8	408.257	19
9	514.978	19
10	412.149	19
11	417.889	19
12	402.124	19
13	303.726	19
14	269.87	19
15	298.686	19
16	348.184	19
17	365.623	19
18	322.528	19
19	508.488	19
20	272.559	19
21	172.937	19
22	374.093	19
23	233.694	19
24	222.984	19
25	204.62	19
26	183.685	19
27	270.02	19
28	192.39	19
29	267.623	19
30	310.609	19
31	721.49	19
32	541.93	19
33	437.567	19
34	557.666	19
35	200.5	19
36	275.735	19
37	314.082	19
38	487.164	19
39	217.619	19
40	226.396	19
41	308.423	19
42	388.589	19
43	250.617	19
44	208.944	19
45	160.355	19
46	161.012	19
47	206.973	19
48	288.648	19
49	388.211	19
50	237.888	19
51	373.767	19
52	387.331	19
53	271.812	19
54	170.759	19
55	183.351	19
56	274.64	19
57	219.646	19
58	183.135	19
59	169.69	19
60	170.449	19
61	170.108	19
62	177.014	19
63	629.986	19
64	902.151	19
65	377.871	19
66	226.662	19
67	217.165	19
68	459.018	19
69	257.331	19
70	267.028	19
71	219.651	19
72	214.934	19
73	241.305	19
74	320.795	19
75	231.684	19
76	525.847	19
77	203.825	19
78	219.18	19
79	245.083	19
80	181.064	19
81	365.524	19
82	297.25	19
83	426.799	19
84	386.321	19
85	184.943	19
86	279.845	19
87	334.013	19
88	264.503	19
89	367.407	19
90	166.775	19
91	172.68	19
92	297.74	19
93	274.174	19
94	304.025	19
95	389.879	19
96	177.456	19
97	176.408	19
98	471.121	19
99	160.739	19
100	175.535	19
1	348.808	20
2	325.204	20
3	165.874	20
4	268.056	20
5	205.321	20
6	180.047	20
7	429.613	20
8	379.659	20
9	481.346	20
10	367.601	20
11	376.587	20
12	344.524	20
13	273.643	20
14	262.685	20
15	307.768	20
16	321.501	20
17	357.345	20
18	290.344	20
19	454.014	20
20	264.859	20
21	171.223	20
22	337.476	20
23	232.437	20
24	212.361	20
25	199.903	20
26	182.319	20
27	242.606	20
28	187.226	20
29	240.135	20
30	275.865	20
31	657.445	20
32	453.983	20
33	420.686	20
34	532.64	20
35	195.795	20
36	262.175	20
37	305.559	20
38	435.285	20
39	210.409	20
40	217.213	20
41	266.007	20
42	313.636	20
43	230.413	20
44	210.356	20
45	160.376	20
46	161.521	20
47	202.911	20
48	267.712	20
49	342.655	20
50	236.64	20
51	354.966	20
52	338.791	20
53	237.808	20
54	165.988	20
55	185.243	20
56	271.564	20
57	217.451	20
58	182.366	20
59	169.066	20
60	171.003	20
61	169.307	20
62	175.391	20
63	583.586	20
64	753.157	20
65	302.219	20
66	222.881	20
67	226.624	20
68	405.254	20
69	252.46	20
70	249.468	20
71	205.259	20
72	205.941	20
73	237.256	20
74	303.487	20
75	228.49	20
76	448.957	20
77	201.062	20
78	211.803	20
79	234.158	20
80	179.362	20
81	326.395	20
82	290.548	20
83	412.548	20
84	370.224	20
85	180.458	20
86	277.473	20
87	337.403	20
88	256.516	20
89	345.757	20
90	165.114	20
91	171.871	20
92	287.258	20
93	273.571	20
94	274.246	20
95	366.754	20
96	176.326	20
97	173.678	20
98	454.456	20
99	160.848	20
[truncated: 1,101 more rows]

## Sheet: AP1GDKO Noco GPI
cell	Mean	number
1	247.19	1
2	428.754	1
3	403.869	1
4	380.624	1
5	111.716	1
6	217.896	1
7	156.732	1
8	342.401	1
9	155.746	1
10	126.053	1
11	128.502	1
12	246.03	1
13	759.956	1
14	152.59	1
15	143.14	1
16	352.339	1
17	306.534	1
18	165.959	1
19	110.889	1
20	113.349	1
21	86.692	1
22	355.84	1
23	116.896	1
24	122.584	1
25	147.107	1
26	275.018	1
27	346.208	1
28	207.519	1
29	206.923	1
30	165.494	1
31	242.194	1
32	323.357	1
33	178.209	1
34	140.45	1
35	194.339	1
36	134.688	1
37	123.453	1
38	159.071	1
39	194.693	1
40	265.943	1
41	183.837	1
42	126.162	1
43	124.186	1
44	288.898	1
45	249.079	1
46	177.491	1
47	159.309	1
48	259.886	1
49	395.303	1
50	336.267	1
51	501.398	1
52	291.708	1
53	163.057	1
54	186.081	1
55	174.94	1
56	139.708	1
57	325.036	1
58	333.596	1
59	284.481	1
60	242.152	1
61	264.489	1
62	305.334	1
63	186.773	1
64	123.915	1
1	242.782	2
2	415.77	2
3	409.091	2
4	392.44	2
5	115.122	2
6	220.198	2
7	161.92	2
8	326.581	2
9	163.205	2
10	130.782	2
11	132.638	2
12	249.441	2
13	759.235	2
14	157.288	2
15	144.553	2
16	350.772	2
17	298.811	2
18	167.484	2
19	113.773	2
20	115.167	2
21	88.906	2
22	348.966	2
23	129.574	2
24	123.402	2
25	155.362	2
26	286.264	2
27	378.565	2
28	206.399	2
29	212.506	2
30	167.011	2
31	245.066	2
32	337.597	2
33	171.366	2
34	138.32	2
35	199.96	2
36	136.767	2
37	124.218	2
38	163.079	2
39	198.695	2
40	254.124	2
41	164.08	2
42	128.71	2
43	128.763	2
44	306.107	2
45	254.167	2
46	191.166	2
47	166.23	2
48	259.185	2
49	424.892	2
50	364.756	2
51	508.411	2
52	304.36	2
53	178.438	2
54	199.03	2
55	191.14	2
56	144.669	2
57	335.803	2
58	357.673	2
59	284.752	2
60	262.109	2
61	257.582	2
62	305.913	2
63	188.591	2
64	135.735	2
1	292.775	3
2	443.156	3
3	441.902	3
4	449.537	3
5	123.071	3
6	224.227	3
7	173.203	3
8	333.372	3
9	177.919	3
10	141.014	3
11	139.744	3
12	298.033	3
13	820.95	3
14	164.436	3
15	154.561	3
16	414.01	3
17	345.714	3
18	171.086	3
19	116.836	3
20	123.881	3
21	90.833	3
22	383.143	3
23	146.357	3
24	135.512	3
25	169.968	3
26	320.57	3
27	467.739	3
28	244.16	3
29	240.086	3
30	197.452	3
31	287.572	3
32	456.578	3
33	191.734	3
34	154.422	3
35	236.038	3
36	147.2	3
37	128.305	3
38	179.905	3
39	234.347	3
40	294.289	3
41	181.417	3
42	134.15	3
43	134.691	3
44	391.988	3
45	287.161	3
46	213.226	3
47	168.221	3
48	284.95	3
49	493.772	3
50	468.949	3
51	677.238	3
52	377.192	3
53	187.492	3
54	250.08	3
55	201.782	3
56	156.269	3
57	407.454	3
58	493.722	3
59	325.465	3
60	324.39	3
61	334.737	3
62	367.237	3
63	215.441	3
64	150.385	3
1	316.15	4
2	581.642	4
3	530.345	4
4	498.365	4
5	122.014	4
6	242.745	4
7	173.403	4
8	410.669	4
9	185.261	4
10	144.79	4
11	143.713	4
12	324.762	4
13	863.61	4
14	173.447	4
15	155.764	4
16	462.228	4
17	381.533	4
18	180.285	4
19	118.282	4
20	125.072	4
21	91.104	4
22	408.207	4
23	143.026	4
24	138.434	4
25	172.329	4
26	333.252	4
27	517.413	4
28	237.936	4
29	261.427	4
30	211.579	4
31	313.128	4
32	536.482	4
33	199.174	4
34	157.821	4
35	250.305	4
36	147.463	4
37	127.37	4
38	188.333	4
39	249.525	4
40	302.61	4
41	194.938	4
42	135.46	4
43	139.945	4
44	413.931	4
45	288.252	4
46	231.803	4
47	169.963	4
48	301.526	4
49	519.781	4
50	532.788	4
51	779.134	4
52	396.042	4
53	195.876	4
54	247.992	4
55	205.118	4
56	161.287	4
57	458.111	4
58	541.276	4
59	342.037	4
60	314.207	4
61	345.277	4
62	378.22	4
63	219.563	4
64	155.438	4
1	335.555	5
2	647.004	5
3	598.768	5
4	577.788	5
5	123.822	5
6	259.251	5
7	184.868	5
8	419.076	5
9	190.656	5
10	147.945	5
11	147.402	5
12	352.159	5
13	974.495	5
14	176.945	5
15	158.377	5
16	482.208	5
17	402.795	5
18	186.129	5
19	118.38	5
20	132.778	5
21	91.999	5
22	433.721	5
23	153.384	5
24	138.739	5
25	179.689	5
26	353.092	5
27	537.926	5
28	256.029	5
29	270.437	5
30	230.255	5
31	328.599	5
32	621.68	5
33	215.966	5
34	157.76	5
35	252.944	5
36	158.683	5
37	130.144	5
38	198.545	5
39	261.373	5
40	315.821	5
41	203.346	5
42	136.652	5
43	139.941	5
44	431.28	5
45	301.68	5
46	233.939	5
47	179.03	5
48	306.686	5
49	530.869	5
50	567.465	5
51	839.028	5
52	407.813	5
53	210.143	5
54	270.524	5
55	208.446	5
56	162.994	5
57	460.749	5
58	626.843	5
59	346.061	5
60	322.481	5
61	362.63	5
62	394.58	5
63	221.366	5
64	159.388	5
1	358.665	6
2	637.343	6
3	595.77	6
4	651.013	6
5	123.505	6
6	274.398	6
7	184.685	6
8	422.793	6
9	187.212	6
10	150.049	6
11	150.551	6
12	363.523	6
13	997.438	6
14	178.472	6
15	159.099	6
16	534.173	6
17	427.19	6
18	190.772	6
19	117.385	6
20	130.968	6
21	90.742	6
22	431.219	6
23	157.219	6
24	138.819	6
25	188.111	6
26	366.325	6
27	528.309	6
28	249.465	6
29	268.821	6
30	253.268	6
31	340.33	6
32	681.996	6
33	222.129	6
34	157.688	6
35	247.375	6
36	155.654	6
37	133.915	6
38	196.217	6
39	276.123	6
40	318.672	6
41	215.857	6
42	138.174	6
43	147.963	6
44	453.95	6
45	290.779	6
46	236.085	6
47	178.392	6
48	306.423	6
49	566.716	6
50	617.32	6
51	818.938	6
52	434.89	6
53	212.338	6
54	283.072	6
55	216.982	6
56	164.286	6
57	475.043	6
58	638.291	6
59	348.235	6
60	342.11	6
61	390.143	6
62	405.039	6
63	225.014	6
64	161.292	6
1	370.961	7
2	650.962	7
3	714.698	7
4	674.426	7
5	124.3	7
6	252.537	7
7	180.363	7
8	435.796	7
9	183.858	7
10	146.176	7
11	149.373	7
12	368.172	7
13	1031.84	7
14	191.205	7
15	156.376	7
16	524.963	7
17	386.587	7
18	194.739	7
19	115.783	7
20	130.974	7
21	91.33	7
22	450.281	7
23	163.754	7
24	146.861	7
25	189.02	7
26	361.658	7
27	565.341	7
28	239.977	7
29	265.936	7
30	245.191	7
31	335.384	7
32	742.044	7
33	229.057	7
34	165.917	7
35	247.434	7
36	154.755	7
37	132.304	7
38	194.497	7
39	285.032	7
40	320.141	7
41	221.994	7
42	137.677	7
43	146.096	7
44	424.316	7
45	297.925	7
46	243.275	7
47	181.749	7
48	316.864	7
49	545.803	7
50	598.323	7
51	800.798	7
52	411.992	7
53	212.356	7
54	293.655	7
55	203.205	7
56	164.584	7
57	469.248	7
58	670.994	7
59	349.391	7
60	350.63	7
61	383.984	7
62	406.665	7
63	228.775	7
64	163.026	7
1	366.97	8
2	708.182	8
3	637.355	8
4	647.984	8
5	123.946	8
6	278.227	8
7	176.33	8
8	465.691	8
9	184.157	8
10	148.406	8
11	150.073	8
12	351.708	8
13	1033.32	8
14	181.138	8
15	163.159	8
16	547.608	8
17	394.639	8
18	188.632	8
19	115.503	8
20	129.351	8
21	90.727	8
22	438.369	8
23	167.468	8
24	145.787	8
25	190.799	8
26	353.927	8
27	598.137	8
28	261.758	8
29	264.162	8
30	252.274	8
31	339.926	8
32	757.606	8
33	224.564	8
34	173.127	8
35	242.191	8
36	153.815	8
37	129.976	8
38	191.077	8
39	270.394	8
40	321.325	8
41	234.676	8
42	137.033	8
43	145.732	8
44	409.868	8
45	291.292	8
46	247.338	8
47	180.388	8
48	325.762	8
49	546.856	8
50	618.778	8
51	749.883	8
52	445.639	8
53	211.636	8
54	291.972	8
55	203.459	8
56	159.462	8
57	513.958	8
58	688.219	8
59	350.951	8
60	374.465	8
61	423.821	8
62	404.177	8
63	228.305	8
64	162.522	8
1	362.756	9
2	673.57	9
3	643.819	9
4	644.102	9
5	124.451	9
6	265.052	9
7	175.795	9
8	439.495	9
9	178.993	9
10	147.709	9
11	149.411	9
12	347.886	9
13	1065.44	9
14	188.258	9
15	164.529	9
16	531.837	9
17	383.656	9
18	184.903	9
19	115.237	9
20	128.535	9
21	90.119	9
22	454.614	9
23	165.448	9
24	143.026	9
25	191.099	9
26	368.151	9
27	587.973	9
28	245.221	9
29	265.68	9
30	238.077	9
31	349.443	9
32	779.25	9
33	224.389	9
34	161.675	9
35	243.195	9
36	157.995	9
37	133.561	9
38	194.894	9
39	263.305	9
40	317.529	9
41	236.415	9
42	139.525	9
43	141.234	9
44	381.083	9
45	280.106	9
46	254.055	9
47	180.099	9
48	321.549	9
49	555.795	9
50	677.491	9
51	758.665	9
52	435.286	9
53	226.561	9
54	271.158	9
55	201.062	9
56	160.673	9
57	488.298	9
58	660.692	9
59	347.213	9
60	369.354	9
61	415.936	9
62	430.544	9
63	229.06	9
64	160.036	9
1	375.347	10
2	662.438	10
3	643.21	10
4	697.709	10
5	125.178	10
6	261.222	10
7	178.201	10
8	441.84	10
9	179.658	10
10	145.727	10
11	148.534	10
12	351.957	10
13	990.329	10
14	179.174	10
15	163.029	10
16	495.868	10
17	387.348	10
18	178.057	10
19	113.178	10
20	120.545	10
21	89.173	10
22	460.043	10
23	167.357	10
24	141.237	10
25	191.074	10
26	379.507	10
27	625.711	10
28	241.267	10
29	259.771	10
30	241.359	10
31	331.258	10
32	745.28	10
33	230.035	10
34	170.378	10
35	250.215	10
36	154.757	10
37	131.957	10
38	193.823	10
39	255.005	10
40	303.412	10
41	227.228	10
42	137.975	10
43	141.188	10
44	372.151	10
45	292.054	10
46	250.153	10
47	179.96	10
48	319.008	10
49	538.198	10
50	654.551	10
51	778.318	10
52	443.275	10
53	214.906	10
54	267.031	10
55	200.562	10
56	158.118	10
57	498.956	10
58	640.281	10
59	343.511	10
60	340.806	10
61	414.287	10
62	419.641	10
63	244.914	10
64	154.499	10
1	356.701	11
2	660.022	11
3	579.835	11
4	656.017	11
5	120.549	11
6	299.615	11
7	177.65	11
8	447.904	11
9	181.713	11
10	144.087	11
11	145.632	11
12	366.618	11
13	1018.24	11
14	175.934	11
15	165.308	11
16	473.455	11
17	371.576	11
18	173.603	11
19	115.477	11
20	121.487	11
21	88.017	11
22	441.289	11
23	176.247	11
24	141.025	11
25	192.818	11
26	406.62	11
27	583.366	11
28	238.698	11
29	267.872	11
30	247.399	11
31	325.521	11
32	784.096	11
33	221.308	11
34	168.957	11
35	252.999	11
36	155.055	11
37	130.66	11
38	191.485	11
39	258.073	11
40	312.178	11
41	227.352	11
42	137.07	11
43	141.141	11
44	362.986	11
45	290.88	11
46	247.822	11
47	187.482	11
48	329.51	11
49	551.003	11
50	614.282	11
51	783.632	11
52	448.036	11
53	212.068	11
54	247.89	11
55	206.325	11
56	158.905	11
57	509.206	11
58	661.156	11
59	345.233	11
60	343.684	11
61	417.827	11
62	401.773	11
63	233.817	11
64	160.838	11
1	356.496	12
2	703.551	12
3	597.742	12
4	659.724	12
5	120.057	12
6	294.637	12
7	181.117	12
8	462.178	12
9	179.083	12
10	144.051	12
11	144.942	12
12	374.654	12
13	1019.2	12
14	171.805	12
15	164.091	12
16	482.07	12
17	402.01	12
18	172.61	12
19	113.466	12
20	121.551	12
21	88.084	12
22	438.641	12
23	161.826	12
24	144.807	12
25	178.33	12
26	378.071	12
27	561.109	12
28	240.461	12
29	255.727	12
30	238.75	12
31	318.768	12
32	789.731	12
33	209.459	12
34	166.307	12
35	249.286	12
36	152.469	12
37	132.927	12
38	190.084	12
39	248.964	12
40	316.542	12
41	223.45	12
42	137.128	12
43	140.226	12
44	338.181	12
45	292.556	12
46	248.726	12
47	180.128	12
48	319.602	12
49	529.902	12
50	592.708	12
51	796.114	12
52	450.784	12
53	207.274	12
54	261.736	12
55	200.859	12
56	156.158	12
57	500.973	12
58	655.717	12
59	343.551	12
60	357.596	12
61	420.911	12
62	426.16	12
63	251.378	12
64	150.403	12
1	363.347	13
2	658.793	13
3	554.681	13
4	637.76	13
5	120.479	13
6	291.7	13
7	177.063	13
8	455.293	13
9	179.86	13
10	142.375	13
11	145.661	13
12	369.395	13
13	1058.94	13
14	175.276	13
15	165.185	13
16	487.016	13
17	450.84	13
18	172.952	13
19	112.012	13
20	120.698	13
21	86.36	13
22	444.941	13
23	159.407	13
24	142.042	13
25	186.161	13
26	350.971	13
27	558.495	13
28	230.316	13
29	266.163	13
30	231.292	13
31	300.536	13
32	808.162	13
33	201.781	13
34	152.847	13
35	248.94	13
36	151.933	13
37	130.247	13
38	185.129	13
39	247.025	13
40	319.806	13
41	224.759	13
42	136.805	13
43	138.139	13
44	329.134	13
45	289.698	13
46	249.647	13
47	184.644	13
48	300.436	13
49	567.871	13
50	597.672	13
51	762.597	13
52	461.614	13
53	207.796	13
54	247.406	13
55	193.53	13
56	155.512	13
57	502.399	13
58	684.398	13
59	341.666	13
60	357.199	13
61	399.702	13
62	398.587	13
63	231.515	13
64	147.372	13
1	375.599	14
2	641.714	14
3	545.639	14
4	605.487	14
5	119.495	14
6	281.593	14
7	178.628	14
8	434.811	14
9	177.231	14
10	145.633	14
11	143.814	14
12	369.518	14
13	1010.42	14
14	172.735	14
15	163.662	14
16	479.78	14
17	432.539	14
18	174.623	14
19	112.293	14
20	121.887	14
21	87.222	14
22	448.656	14
23	154.707	14
24	140.422	14
25	174.182	14
26	339.451	14
27	538.206	14
28	232.828	14
29	254.97	14
30	231.079	14
31	300.575	14
32	757.316	14
33	196.657	14
34	154.873	14
35	245.196	14
36	149.104	14
37	129.007	14
38	194.018	14
39	242.016	14
40	314.047	14
41	219.856	14
42	135.13	14
43	138.586	14
44	333.857	14
45	287.974	14
46	236.142	14
47	181.443	14
48	310.221	14
49	564.652	14
50	609.928	14
51	793.502	14
52	481.157	14
53	199.839	14
54	263.365	14
55	190.015	14
56	156.173	14
57	516.151	14
58	669.196	14
59	338.137	14
60	341.21	14
61	354.881	14
62	374.509	14
63	232.921	14
64	148.643	14
1	362.796	15
2	613.004	15
3	583.61	15
4	612.296	15
5	120.58	15
6	287.924	15
7	173.307	15
8	436.844	15
9	176.582	15
10	146.829	15
11	143.526	15
12	385.918	15
13	1038.16	15
14	176.942	15
15	167.665	15
16	490.8	15
17	458.673	15
18	176.313	15
19	112.059	15
20	119.128	15
21	86.287	15
22	458.668	15
23	153.487	15
24	138.044	15
25	171.936	15
26	369.584	15
27	523.724	15
28	244.144	15
29	249.306	15
30	227.662	15
31	297.732	15
32	723.01	15
33	193.944	15
34	153.12	15
35	235.233	15
36	151.139	15
37	128.061	15
38	186.17	15
39	243.119	15
40	312.665	15
41	225.983	15
42	135.963	15
43	143.336	15
44	330.768	15
45	286.249	15
46	225.291	15
47	175.226	15
48	309.968	15
49	555.427	15
50	621.88	15
51	723.871	15
52	473.9	15
53	200.495	15
54	257.352	15
55	190.576	15
56	158.509	15
57	499.999	15
58	734.224	15
59	351.544	15
60	340.557	15
61	368.509	15
62	393.187	15
63	232.534	15
64	147.422	15
1	368.361	16
2	642.041	16
3	520.909	16
4	588.201	16
5	121.435	16
6	268.229	16
7	174.112	16
8	418.128	16
9	176.26	16
10	142.452	16
11	142.064	16
12	379.717	16
13	966.541	16
14	167.883	16
15	167.285	16
16	469.596	16
17	469.326	16
18	168.886	16
19	112.58	16
20	117.531	16
21	85.336	16
22	452	16
23	158.427	16
24	140.119	16
25	173.93	16
26	375.787	16
27	536.934	16
28	255.534	16
29	241.844	16
30	224.842	16
31	296.807	16
32	691.834	16
33	192.388	16
34	152.6	16
35	231.56	16
36	146.52	16
37	128.819	16
38	179.408	16
39	241.335	16
40	294.163	16
41	230.19	16
42	132.971	16
43	146.637	16
44	349.585	16
45	278.979	16
46	225.128	16
47	172.944	16
48	321.955	16
49	584.263	16
50	662.418	16
51	748.881	16
52	466.111	16
53	202.255	16
54	250.944	16
55	186.63	16
56	155.709	16
57	520.403	16
58	707.889	16
59	346.685	16
60	343.892	16
61	382.829	16
62	392.31	16
63	230.618	16
64	154.683	16
1	339.892	17
2	616.623	17
3	521.69	17
4	561.214	17
5	120.292	17
6	234.431	17
7	167.557	17
8	400.411	17
9	173.409	17
10	139.951	17
11	141.049	17
12	365.562	17
13	1010.97	17
14	188.034	17
15	161.74	17
16	477.792	17
17	469.296	17
18	170.103	17
19	111.249	17
20	116.239	17
21	86.278	17
22	467.099	17
23	152.886	17
24	130.398	17
25	166.033	17
26	349.435	17
27	490.653	17
28	258.315	17
29	242.193	17
30	217.393	17
31	288.589	17
32	681.957	17
33	191.886	17
34	153.221	17
35	237.311	17
36	143.81	17
37	129.354	17
38	175.321	17
39	242.442	17
40	297.67	17
41	224.774	17
42	133.69	17
43	144.722	17
44	337.725	17
45	271.987	17
46	218.106	17
47	176.151	17
48	293.147	17
49	563.351	17
50	666.262	17
51	728.564	17
52	443.462	17
53	195.906	17
54	232.295	17
55	187.943	17
56	156.779	17
57	487.598	17
58	738.362	17
59	339.571	17
60	328.953	17
61	363.176	17
62	375.841	17
63	222.15	17
64	144.316	17
1	346.554	18
2	570.038	18
3	507.827	18
4	535.45	18
5	118.037	18
6	236.023	18
7	166.591	18
8	402.935	18
9	171.4	18
10	139.045	18
11	139.923	18
12	374.757	18
13	906.845	18
14	172.68	18
15	160.602	18
16	450.366	18
17	406.745	18
18	162.18	18
19	111.381	18
20	114.653	18
21	85.773	18
22	437.172	18
23	149.629	18
24	128.518	18
25	173.892	18
26	319.545	18
27	447.061	18
28	245.299	18
29	230.959	18
30	216.203	18
31	284.144	18
32	666.309	18
33	183.564	18
34	150.511	18
35	233.089	18
36	140.192	18
37	126.514	18
38	170.504	18
39	240.857	18
40	287.02	18
41	211.542	18
42	131.375	18
43	139.311	18
44	325.474	18
45	272.728	18
46	210.842	18
47	167.962	18
48	288.289	18
49	531.616	18
50	670.057	18
51	697.651	18
52	434.188	18
53	195.527	18
54	238.841	18
55	178.538	18
56	151.191	18
57	488.653	18
58	680.074	18
59	331.917	18
60	322.137	18
61	346.348	18
62	354.971	18
63	231.274	18
64	150.948	18
1	324.44	19
2	517.034	19
3	476.573	19
4	523.215	19
5	117.617	19
6	223.708	19
7	161.382	19
8	389.037	19
9	165.637	19
10	136.128	19
11	138.758	19
12	325.24	19
13	935.636	19
14	166.361	19
15	153.534	19
16	433.222	19
17	379.988	19
18	159.181	19
19	111.665	19
20	114.942	19
21	85.157	19
22	445.19	19
23	141.223	19
24	129.861	19
25	175.472	19
26	308.433	19
27	471.381	19
28	237.022	19
29	217.365	19
30	207.816	19
31	282.219	19
32	660.604	19
33	183.473	19
34	145.618	19
35	231.545	19
36	139.656	19
37	125.056	19
38	171.536	19
39	238.451	19
40	284.873	19
41	199.518	19
42	128.708	19
43	138.744	19
44	306.266	19
45	269.219	19
46	213.102	19
47	167.274	19
48	292.364	19
49	519.136	19
50	661.562	19
51	662.184	19
52	434.263	19
53	195.287	19
54	216.146	19
55	176.61	19
56	151	19
57	463.4	19
58	648.772	19
59	325.699	19
60	304.224	19
61	346.81	19
62	345.307	19
63	244.287	19
64	139.468	19
1	327.824	20
2	531.093	20
3	466.53	20
4	485.882	20
5	118.581	20
6	222.478	20
7	159.979	20
8	387.01	20
9	165.011	20
10	137.511	20
11	140.582	20
12	334.281	20
13	888.629	20
14	166.476	20
15	150.344	20
16	437.594	20
17	367.584	20
18	158.499	20
19	109.026	20
20	115.604	20
21	83.99	20
22	428.877	20
23	140.687	20
24	129.232	20
25	166.372	20
26	306.299	20
27	515.167	20
28	251.094	20
29	213.916	20
30	195.482	20
31	268.827	20
32	645.22	20
33	187.868	20
34	144.133	20
35	220.306	20
36	138.24	20
37	122.931	20
38	173.766	20
39	241.037	20
40	271.232	20
41	198.361	20
42	128.281	20
43	133.24	20
44	315.85	20
45	266.206	20
46	214.774	20
47	164.246	20
48	279.799	20
49	492.868	20
50	658.162	20
51	635.773	20
52	447.367	20
53	197.75	20
54	218.708	20
55	171.913	20
56	146.69	20
57	465.446	20
58	566.941	20
59	334.629	20
60	281.44	20
61	336.694	20
62	325.028	20
63	252.159	20
64	146.072	20
1	316.781	21
2	492.461	21
3	432.67	21
4	462.684	21
5	120.192	21
6	216.452	21
7	158.88	21
8	384.086	21
9	160.57	21
10	133.743	21
11	137.995	21
12	328.348	21
13	906.325	21
14	159.699	21
15	152.108	21
16	436.067	21
17	355.442	21
18	159.546	21
19	108.423	21
20	114.089	21
21	83.569	21
22	410.016	21
23	133.822	21
24	124.583	21
25	162.044	21
26	298.416	21
27	520.713	21
28	239.034	21
29	205.688	21
30	193.712	21
31	260.863	21
32	629.337	21
33	183.162	21
34	144.337	21
35	224.016	21
36	136.088	21
37	122.586	21
38	171.459	21
39	229.065	21
40	283.035	21
41	181.231	21
42	127.824	21
43	132.374	21
44	304.534	21
45	262.799	21
46	207.328	21
47	162.999	21
48	277.177	21
49	495.255	21
50	663.85	21
51	644.622	21
52	413.909	21
53	190.668	21
54	219.883	21
55	172.705	21
56	143.791	21
57	454.235	21
58	531.361	21
59	318.196	21
60	289.216	21
61	304.459	21
62	330.284	21
63	244.438	21
64	138.815	21
1	306.662	22
2	457.907	22
3	431.12	22
4	502.025	22
5	117.536	22
6	214.907	22
7	155.855	22
8	372.167	22
9	156.831	22
10	136.249	22
11	137.533	22
12	325.831	22
13	891.058	22
14	163.882	22
15	155.77	22
16	455.272	22
17	353.293	22
18	160.175	22
19	107.772	22
20	113.895	22
21	84.617	22
22	403.777	22
23	137.579	22
24	123.305	22
25	157.2	22
26	295.32	22
27	496.723	22
28	234.687	22
29	208.752	22
30	191.262	22
31	256.407	22
32	623.896	22
33	182.648	22
34	146.474	22
35	217.986	22
36	135.043	22
37	122.169	22
38	168.413	22
39	230.93	22
40	274.998	22
41	173.835	22
42	126.695	22
43	129.903	22
44	311.594	22
45	257.6	22
46	205.465	22
47	167.263	22
48	268.38	22
49	508.588	22
50	667.253	22
51	635.189	22
52	422.987	22
53	194.648	22
54	213.876	22
55	174.419	22
56	145.81	22
57	429.703	22
58	531.563	22
59	300.787	22
60	281.406	22
61	296.54	22
62	316.835	22
63	237.404	22
64	137.335	22
1	305.097	23
2	524.631	23
3	422.27	23
4	475.634	23
5	118.972	23
6	223.6	23
7	148.3	23
8	368.135	23
9	156.753	23
10	132.713	23
11	138.572	23
12	316.709	23
13	898.542	23
14	161.356	23
15	150.44	23
16	454.93	23
17	359.702	23
18	157.518	23
19	108.25	23
20	112.065	23
21	84.477	23
22	404.516	23
23	129.572	23
24	122.728	23
25	158.728	23
26	271.658	23
27	544.851	23
28	230.55	23
29	198.072	23
30	186.52	23
31	245.818	23
32	687.993	23
33	183.929	23
34	143.755	23
35	215.271	23
36	135.939	23
37	122.548	23
38	158.99	23
39	229.002	23
40	270.587	23
41	185.648	23
42	124.482	23
43	129.857	23
44	303.389	23
45	251.468	23
46	199.619	23
47	166.754	23
48	270.563	23
49	485.658	23
50	670.988	23
51	650.656	23
52	391.542	23
53	192.302	23
54	205.463	23
55	172.561	23
56	142.664	23
57	435.575	23
58	529.652	23
59	288.179	23
60	269.415	23
61	288.075	23
62	309.785	23
63	233.751	23
64	132.671	23
1	296.514	24
2	464.07	24
3	435.756	24
4	438.054	24
5	116.993	24
6	221.35	24
7	145.383	24
8	385.972	24
9	157.349	24
10	133.458	24
11	137.95	24
12	300.877	24
13	919.066	24
14	161.06	24
15	154.06	24
16	454.471	24
17	345.399	24
18	162.671	24
19	106.443	24
20	111.468	24
21	83.441	24
22	392.191	24
23	124.836	24
24	120.59	24
25	152.424	24
26	263.202	24
27	518.627	24
28	217.941	24
29	194.982	24
30	177.616	24
31	250.887	24
32	586.478	24
33	178.706	24
34	140.959	24
35	214.894	24
36	135.101	24
37	121.422	24
38	160.93	24
39	218.988	24
40	264.566	24
41	185.772	24
42	125.07	24
43	129.857	24
44	300.539	24
45	248.259	24
46	193.233	24
47	167.205	24
48	264.483	24
49	471.283	24
50	670.02	24
51	584.048	24
52	389.039	24
53	193.128	24
54	205.423	24
55	173.162	24
56	139.893	24
57	414.461	24
58	506.91	24
59	288.101	24
60	257.44	24
61	267.041	24
62	295.142	24
63	224.847	24
64	127.123	24
1	278.343	25
2	449.108	25
3	452.589	25
4	460.953	25
5	117.719	25
6	218.057	25
7	146.955	25
8	387.279	25
9	157.836	25
10	134.037	25
11	137.406	25
12	292.716	25
13	886.769	25
14	166.39	25
15	162.39	25
16	435.17	25
17	355.893	25
18	158.508	25
19	106.909	25
20	113.104	25
21	82.469	25
22	395.351	25
23	120.18	25
24	119.618	25
25	153.672	25
26	258.332	25
27	490.361	25
28	227.74	25
29	195.845	25
30	177.289	25
31	245.011	25
32	598.895	25
33	170.416	25
34	138.438	25
35	206.053	25
36	134.925	25
37	120.619	25
38	157.908	25
39	215.857	25
40	273.358	25
41	183.837	25
42	123.683	25
43	129.777	25
44	293.832	25
45	242.141	25
46	188.993	25
47	163.886	25
48	251.298	25
49	434.843	25
50	659.246	25
51	579.776	25
52	371.128	25
53	189.35	25
54	193.562	25
55	172.131	25
56	138.259	25
57	405.192	25
58	518.979	25
59	323.377	25
60	271.459	25
61	280.95	25
62	286.519	25
63	223.084	25
64	125.569	25
1	272.696	26
2	418.049	26
3	418.594	26
4	446.056	26
5	115.313	26
6	214.158	26
7	148.061	26
8	373.154	26
9	153.376	26
10	133.434	26
11	135.479	26
12	301.617	26
13	879.793	26
14	153.609	26
15	148.86	26
16	454.482	26
17	350.115	26
18	156.103	26
19	105.283	26
20	113.499	26
21	82.27	26
22	379.163	26
23	125.825	26
24	118.901	26
25	144.258	26
26	252.247	26
27	479.177	26
28	219.969	26
29	190.502	26
30	168.352	26
31	238.585	26
32	584.257	26
33	168.048	26
34	136.191	26
35	207.629	26
36	134.063	26
37	121.314	26
38	154.339	26
39	207.119	26
40	277.668	26
41	183.779	26
42	124.202	26
43	128.808	26
44	298.72	26
45	241.024	26
46	187.432	26
47	164.604	26
48	247.576	26
49	427.109	26
50	632.597	26
51	597.342	26
52	354.213	26
53	183.844	26
54	192.301	26
55	167.687	26
56	134.414	26
57	373.133	26
58	529.707	26
59	292.952	26
60	262.992	26
61	290.749	26
62	298.94	26
63	225.858	26
64	124.981	26
1	260.401	27
2	425.918	27
3	403.381	27
4	435.782	27
5	113.563	27
6	213.947	27
7	151.086	27
8	369.512	27
9	149.717	27
10	132.174	27
11	135.829	27
12	285.386	27
13	838.677	27
14	158.011	27
15	147.365	27
16	515.914	27
17	362.155	27
18	165.64	27
19	106.92	27
20	109.384	27
21	82.211	27
22	386.731	27
23	126.556	27
24	116.289	27
25	147.115	27
26	248.407	27
27	454.117	27
28	226.679	27
29	188.789	27
30	169.079	27
31	234.745	27
32	657.115	27
33	171.677	27
34	137.027	27
35	204.742	27
36	133.698	27
37	122.111	27
38	155.444	27
39	204.809	27
40	267.447	27
41	179.749	27
42	124.525	27
43	129.779	27
44	292.511	27
45	240.393	27
46	185.093	27
47	164.235	27
48	258.328	27
49	402.125	27
50	593.91	27
51	603.626	27
52	336.589	27
53	189.084	27
54	180.273	27
55	165.978	27
56	135.036	27
57	376.527	27
58	526.065	27
59	298.864	27
60	263.101	27
61	298.371	27
62	283.32	27
63	227.543	27
64	122.73	27
1	243.643	28
2	482.583	28
3	415.727	28
4	433.057	28
5	111.696	28
6	203.676	28
7	150.428	28
8	352.774	28
9	150.288	28
10	132.579	28
11	134.263	28
12	288.713	28
13	852.22	28
14	157.145	28
15	143.721	28
16	450.605	28
17	334.28	28
18	161.734	28
19	106.436	28
20	112.508	28
21	80.904	28
22	377.782	28
23	122.302	28
24	117.002	28
25	142.583	28
26	245.043	28
27	448.635	28
28	223.09	28
29	184.998	28
30	164.669	28
31	225.414	28
32	597.978	28
33	169.79	28
34	134.457	28
35	206.682	28
36	131.995	28
37	120.411	28
38	155.139	28
39	199.482	28
40	272.326	28
41	175.949	28
42	123.553	28
43	127.511	28
44	287.289	28
45	233.059	28
46	180.238	28
47	162.982	28
48	245.883	28
49	401.8	28
50	598.436	28
51	560.447	28
52	321.809	28
53	188.568	28
54	172.375	28
55	163.526	28
56	132.538	28
57	378.435	28
58	525.291	28
59	302.083	28
60	248.128	28
61	299.502	28
62	284.41	28
63	238.521	28
64	122.718	28
1	241.255	29
2	439.468	29
3	402.443	29
4	419.163	29
5	112.022	29
6	209.59	29
7	149.817	29
8	347.557	29
9	149.909	29
10	135.167	29
11	134.856	29
12	281.233	29
13	801.544	29
14	159.882	29
15	148.589	29
16	511.802	29
17	375.814	29
18	169.033	29
19	107.799	29
20	108.36	29
21	80.949	29
22	391.682	29
23	125.14	29
24	115.631	29
25	142.985	29
26	240.325	29
27	432.841	29
28	222.948	29
29	182.973	29
30	163.161	29
31	223.365	29
32	571.043	29
33	168.981	29
34	132.327	29
35	202.623	29
36	133.434	29
37	121.672	29
38	149.496	29
39	199.801	29
40	269.129	29
41	176.017	29
42	123.358	29
43	125.709	29
44	293.583	29
45	231.825	29
46	178.492	29
47	161.819	29
48	246.427	29
49	398.168	29
50	570.873	29
51	581.951	29
52	318.895	29
53	189.821	29
54	171.366	29
55	163.412	29
56	132.438	29
57	372.304	29
58	537.986	29
59	300.694	29
60	244.093	29
61	287.275	29
62	289.165	29
63	228.8	29
64	120.904	29
1	234.762	30
2	446.962	30
3	398.279	30
4	401.576	30
5	111.062	30
6	204.769	30
7	148.816	30
8	343.054	30
9	146.832	30
10	131.315	30
11	135.414	30
12	270.415	30
13	785.624	30
14	154.972	30
15	145.034	30
16	522.639	30
17	388.482	30
18	157.41	30
19	106.868	30
20	106.924	30
21	80.506	30
22	399.939	30
23	126.199	30
24	116.584	30
25	144.511	30
26	239.939	30
27	422.177	30
28	222.081	30
29	184.042	30
30	163.814	30
31	221.339	30
32	546.552	30
33	165.843	30
34	131.492	30
35	202.71	30
36	131.552	30
37	120.071	30
38	150.486	30
39	196.6	30
40	264.86	30
41	176.163	30
42	121.618	30
43	128.874	30
44	282.518	30
45	231.972	30
46	179.308	30
47	162.304	30
48	248.912	30
49	371.591	30
50	569.194	30
51	510.877	30
52	305.852	30
53	189.473	30
54	171.281	30
55	163.737	30
56	132.735	30
57	376.716	30
58	531.592	30
59	295.804	30
60	245.995	30
61	279.345	30
62	284.91	30
63	236.654	30
64	121.984	30
1	229.516	31
2	461.449	31
3	374.796	31
4	374.86	31
5	109.691	31
6	205.497	31
7	145.48	31
8	337.351	31
9	146.115	31
10	131.1	31
11	133.305	31
12	271.845	31
13	748.023	31
14	151.928	31
15	146.304	31
16	500.595	31
17	374.055	31
18	161.12	31
19	107.974	31
20	104.303	31
21	80.491	31
22	399.479	31
23	125.01	31
24	115.096	31
25	142.14	31
26	237.842	31
27	431.264	31
28	219.271	31
29	179.838	31
30	162.538	31
31	216.49	31
32	534.927	31
33	162.705	31
34	129.815	31
35	198.835	31
36	130.871	31
37	120.892	31
38	150.688	31
39	196.666	31
40	262.592	31
41	171.724	31
42	122.252	31
43	130.44	31
44	277.342	31
45	230.62	31
46	172.668	31
47	162.092	31
48	243.986	31
49	370.199	31
50	555.167	31
51	488.748	31
52	301.848	31
53	187.445	31
54	165.442	31
55	164.107	31
56	132.872	31
57	371.957	31
58	487.708	31
59	278.131	31
60	234.653	31
61	268.184	31
62	292.347	31
63	233.798	31
64	122.294	31
1	226.357	32
2	408.012	32
3	371.464	32
4	404.646	32
5	110.464	32
6	203.373	32
7	147.273	32
8	329.068	32
9	142.096	32
10	127.829	32
11	133.533	32
12	271.463	32
13	742.731	32
14	145.299	32
15	141.137	32
[truncated: 945 more rows]

## Sheet: AP1QKO Noco GPI
cell	Mean	number
1	206.842	1
2	220.299	1
3	234.066	1
4	214.798	1
5	193.186	1
6	167.111	1
7	211.591	1
8	194.709	1
9	162.155	1
10	157.246	1
11	167.865	1
12	178.034	1
13	171.555	1
14	180.029	1
15	171.689	1
16	171.866	1
17	159.91	1
18	157.179	1
19	219.832	1
20	159.714	1
21	163.907	1
22	162.955	1
23	156.873	1
24	154.31	1
25	161.618	1
26	157.293	1
27	156.372	1
28	176.896	1
29	174.134	1
30	178.489	1
31	153.22	1
32	177.743	1
33	179.665	1
34	194.122	1
35	177.189	1
36	176.809	1
37	168.101	1
38	171.136	1
39	170.138	1
40	164.689	1
41	164.531	1
42	166.166	1
43	161.052	1
44	157.932	1
45	162.41	1
46	167.819	1
47	156.692	1
48	177.444	1
49	171.738	1
50	176.223	1
51	172.989	1
52	167.566	1
53	176.81	1
54	211.819	1
55	254.957	1
56	160.639	1
57	230.203	1
58	180.423	1
59	177.591	1
60	176.698	1
61	195.491	1
62	188.684	1
63	201.208	1
64	178.789	1
65	206.14	1
66	154.465	1
67	163.663	1
68	180.785	1
69	210.124	1
70	196.111	1
71	242.565	1
72	171.848	1
73	176.418	1
74	159.791	1
75	156.746	1
76	240.432	1
77	207.218	1
78	199.007	1
79	178.177	1
80	156.959	1
81	174.652	1
82	163.418	1
83	173.257	1
84	194.325	1
85	178.395	1
86	157.275	1
87	155.09	1
88	154.322	1
89	155.373	1
90	158.652	1
91	156.143	1
92	198.978	1
93	229.719	1
94	162.586	1
95	186.323	1
96	190.631	1
97	168.235	1
98	161.329	1
99	156.107	1
100	155.179	1
101	168.027	1
102	175.255	1
103	165.868	1
104	169.019	1
1	212.799	2
2	221.802	2
3	236.948	2
4	214.073	2
5	230.358	2
6	208.764	2
7	218.688	2
8	206.847	2
9	179.493	2
10	164.221	2
11	186.666	2
12	223.628	2
13	222.895	2
14	253.152	2
15	197.845	2
16	196.637	2
17	181.6	2
18	174.935	2
19	262.761	2
20	177.017	2
21	180.486	2
22	184.875	2
23	170.918	2
24	155.295	2
25	184.5	2
26	170.435	2
27	166.85	2
28	230.003	2
29	195.032	2
30	215.095	2
31	155.74	2
32	235.985	2
33	207.629	2
34	202.615	2
35	216.59	2
36	211.77	2
37	187.002	2
38	182.654	2
39	192.689	2
40	192.065	2
41	191.426	2
42	209.161	2
43	177.335	2
44	170.581	2
45	190.2	2
46	200.482	2
47	170.081	2
48	227.859	2
49	194.321	2
50	246.823	2
51	249.774	2
52	209.27	2
53	237.159	2
54	219.18	2
55	317.24	2
56	176.359	2
57	241.215	2
58	251.451	2
59	230.279	2
60	253.772	2
61	289.031	2
62	232.026	2
63	339.048	2
64	236.512	2
65	289.114	2
66	157.396	2
67	195.899	2
68	205.495	2
69	215.482	2
70	223.711	2
71	268.512	2
72	224.66	2
73	240.218	2
74	191.877	2
75	175.012	2
76	398.939	2
77	385.593	2
78	339.197	2
79	254.187	2
80	167.173	2
81	247.028	2
82	187.582	2
83	243.294	2
84	306.284	2
85	219.61	2
86	174.963	2
87	160.284	2
88	157.613	2
89	161.701	2
90	174.504	2
91	162.731	2
92	244.216	2
93	236.412	2
94	197.875	2
95	273.214	2
96	295.838	2
97	196.305	2
98	181.921	2
99	168.845	2
100	158.671	2
101	226.984	2
102	233.869	2
103	201.322	2
104	207.469	2
1	320.529	3
2	305.113	3
3	407.803	3
4	341.251	3
5	339.479	3
6	250.06	3
7	367.326	3
8	294.449	3
9	189.422	3
10	169.197	3
11	212.954	3
12	309.569	3
13	288.861	3
14	355.38	3
15	243.605	3
16	239.828	3
17	203.641	3
18	186.975	3
19	408.956	3
20	189.324	3
21	201.259	3
22	205.173	3
23	183.682	3
24	156.781	3
25	202.05	3
26	179.365	3
27	175.304	3
28	283.544	3
29	213.569	3
30	251.605	3
31	156.401	3
32	260.942	3
33	298.588	3
34	376.769	3
35	271.349	3
36	273.523	3
37	215.618	3
38	210.847	3
39	210.557	3
40	212.35	3
41	207.831	3
42	236.733	3
43	191.471	3
44	180.041	3
45	208.983	3
46	223.657	3
47	180.705	3
48	255.147	3
49	211.761	3
50	291.76	3
51	285.31	3
52	231.879	3
53	299.329	3
54	328.715	3
55	569.931	3
56	185.801	3
57	332.672	3
58	326.274	3
59	270.398	3
60	314.106	3
61	374.865	3
62	298.068	3
63	480.515	3
64	295.431	3
65	406.761	3
66	158.001	3
67	216.787	3
68	268.067	3
69	341.745	3
70	296.93	3
71	447.169	3
72	254.707	3
73	283.004	3
74	220.536	3
75	180.131	3
76	532.671	3
77	537.842	3
78	522.034	3
79	283.171	3
80	171.899	3
81	294.09	3
82	204.114	3
83	274.373	3
84	442.347	3
85	271.653	3
86	180.965	3
87	162.976	3
88	158.003	3
89	164.791	3
90	179.143	3
91	166.461	3
92	352.053	3
93	348.19	3
94	215.335	3
95	336.396	3
96	359.919	3
97	232.034	3
98	188.071	3
99	173.582	3
100	159.33	3
101	253.613	3
102	260.565	3
103	214.916	3
104	229.421	3
1	384.843	4
2	401.93	4
3	604.268	4
4	458.182	4
5	393.472	4
6	283.569	4
7	487.705	4
8	345.882	4
9	195.11	4
10	172.712	4
11	227.492	4
12	356.273	4
13	311.726	4
14	408.756	4
15	276.251	4
16	260.773	4
17	219.862	4
18	194.195	4
19	496.221	4
20	199.485	4
21	210.901	4
22	218.089	4
23	183.101	4
24	157.911	4
25	217.619	4
26	185.517	4
27	181.659	4
28	309.721	4
29	229.246	4
30	263.074	4
31	156.54	4
32	288.372	4
33	334.369	4
34	460.625	4
35	283.918	4
36	305.809	4
37	232.453	4
38	220.658	4
39	220.833	4
40	224.267	4
41	216.033	4
42	259.588	4
43	204.175	4
44	186.497	4
45	223.318	4
46	241.913	4
47	184.069	4
48	326.867	4
49	223.446	4
50	328.133	4
51	324.868	4
52	248.274	4
53	314.71	4
54	406.674	4
55	715.776	4
56	191.218	4
57	375.31	4
58	381.474	4
59	297.804	4
60	319.977	4
61	426.254	4
62	318.055	4
63	559.634	4
64	301.994	4
65	461.538	4
66	157.961	4
67	218.242	4
68	295.784	4
69	615.836	4
70	327.948	4
71	543.854	4
72	266.754	4
73	293.196	4
74	233.869	4
75	189.433	4
76	582.655	4
77	596.725	4
78	560.744	4
79	311.739	4
80	174.813	4
81	303.736	4
82	207.117	4
83	303.13	4
84	510.062	4
85	288.715	4
86	186.096	4
87	168.87	4
88	158.47	4
89	165.747	4
90	183.223	4
91	169.126	4
92	416.975	4
93	454.289	4
94	232.615	4
95	365.082	4
96	391.408	4
97	241.083	4
98	192.808	4
99	175.531	4
100	160.371	4
101	272.128	4
102	316.026	4
103	224.247	4
104	247.287	4
1	444.172	5
2	485.18	5
3	687.594	5
4	549.234	5
5	440.65	5
6	326.55	5
7	543.11	5
8	359.997	5
9	203.609	5
10	174.637	5
11	239.05	5
12	399.734	5
13	336.488	5
14	446.288	5
15	302.009	5
16	279.387	5
17	226.46	5
18	197.945	5
19	525.683	5
20	201.443	5
21	220.335	5
22	220.997	5
23	184.602	5
24	158.38	5
25	228.434	5
26	185.057	5
27	182.466	5
28	324.545	5
29	236.321	5
30	319.621	5
31	156.901	5
32	294.648	5
33	362.939	5
34	530.687	5
35	317.175	5
36	334.82	5
37	245.312	5
38	235.317	5
39	238.685	5
40	237.127	5
41	222.868	5
42	269.964	5
43	204.65	5
44	190.248	5
45	241.352	5
46	254.68	5
47	196.074	5
48	365.469	5
49	236.089	5
50	360.498	5
51	313.523	5
52	261.818	5
53	328.995	5
54	449.172	5
55	852.966	5
56	189.915	5
57	397.113	5
58	405.483	5
59	303.761	5
60	385.956	5
61	434.534	5
62	370.293	5
63	604.943	5
64	345.148	5
65	480.78	5
66	160.117	5
67	232.489	5
68	333.006	5
69	479.298	5
70	372.315	5
71	618.214	5
72	280.917	5
73	306.679	5
74	251.175	5
75	193.358	5
76	676.539	5
77	715.048	5
78	735.727	5
79	280.482	5
80	180.985	5
81	328.268	5
82	215.816	5
83	317.773	5
84	505.377	5
85	318.887	5
86	189.821	5
87	168.419	5
88	158.926	5
89	167.15	5
90	187.927	5
91	170.666	5
92	444.218	5
93	499.019	5
94	232.76	5
95	397.639	5
96	424.396	5
97	253.796	5
98	198.654	5
99	179.314	5
100	160.36	5
101	282.456	5
102	299.964	5
103	230.128	5
104	267.478	5
1	517.414	6
2	520.129	6
3	861.736	6
4	574.253	6
5	472.609	6
6	317.337	6
7	577.387	6
8	342.593	6
9	203.815	6
10	176.242	6
11	227.313	6
12	422.698	6
13	353.819	6
14	481.623	6
15	327.4	6
16	288.131	6
17	234.564	6
18	200.292	6
19	594.896	6
20	208.112	6
21	232.43	6
22	238.642	6
23	179.68	6
24	159.509	6
25	236.734	6
26	189.352	6
27	184.657	6
28	351.477	6
29	257.459	6
30	347.019	6
31	158.166	6
32	305.268	6
33	398.382	6
34	608.861	6
35	339.25	6
36	338.925	6
37	256.779	6
38	242.553	6
39	252.623	6
40	239.794	6
41	230.637	6
42	277.531	6
43	217.661	6
44	195.158	6
45	247.746	6
46	272.731	6
47	198.885	6
48	320.504	6
49	232.211	6
50	375.965	6
51	337.07	6
52	269.918	6
53	337.286	6
54	495.99	6
55	845.494	6
56	196.452	6
57	447.731	6
58	423.407	6
59	340.415	6
60	398.704	6
61	515.122	6
62	381.787	6
63	642.441	6
64	340.819	6
65	543.513	6
66	160.158	6
67	233.449	6
68	350.013	6
69	506.818	6
70	380.176	6
71	699.664	6
72	296.636	6
73	315.063	6
74	252.824	6
75	196.335	6
76	837.662	6
77	794.39	6
78	702.299	6
79	276.998	6
80	183.757	6
81	354.373	6
82	223.913	6
83	317.872	6
84	561.657	6
85	316.92	6
86	186.454	6
87	171.777	6
88	159.892	6
89	168.591	6
90	195.558	6
91	171.931	6
92	515.164	6
93	529.836	6
94	235.524	6
95	450.643	6
96	427.465	6
97	266.465	6
98	201.769	6
99	180.666	6
100	162.497	6
101	281.853	6
102	296.545	6
103	230.383	6
104	283.693	6
1	536.636	7
2	593.309	7
3	927.533	7
4	595.64	7
5	528.189	7
6	302.508	7
7	688.102	7
8	392.21	7
9	206.956	7
10	178.771	7
11	232.798	7
12	459.198	7
13	390.82	7
14	493.432	7
15	339.183	7
16	300.607	7
17	226.958	7
18	202.225	7
19	609.925	7
20	210.578	7
21	232.766	7
22	243.627	7
23	193.839	7
24	161.212	7
25	241.804	7
26	188.056	7
27	188.61	7
28	355.921	7
29	259.917	7
30	320.261	7
31	158.656	7
32	311.137	7
33	409.124	7
34	680.646	7
35	332.236	7
36	356.8	7
37	270.68	7
38	239.652	7
39	259.901	7
40	246.65	7
41	244.12	7
42	272.348	7
43	218.358	7
44	197.914	7
45	250.904	7
46	278.801	7
47	199.261	7
48	333.496	7
49	254.479	7
50	386.537	7
51	358.319	7
52	281.857	7
53	338.364	7
54	504.913	7
55	862.054	7
56	199.186	7
57	443.388	7
58	432.295	7
59	320.421	7
60	419.292	7
61	580.425	7
62	389.499	7
63	653.828	7
64	354.656	7
65	573.538	7
66	161.086	7
67	235.944	7
68	343.067	7
69	620.314	7
70	410.615	7
71	728.548	7
72	302.721	7
73	325.85	7
74	261.081	7
75	196.901	7
76	993.881	7
77	789.638	7
78	794.424	7
79	295.964	7
80	184.618	7
81	352.864	7
82	219.1	7
83	323.284	7
84	630.357	7
85	300.996	7
86	189.365	7
87	170.305	7
88	159.882	7
89	168.111	7
90	195.446	7
91	173.482	7
92	525.604	7
93	561.924	7
94	241.202	7
95	472.318	7
96	455.023	7
97	262.001	7
98	199.44	7
99	180.324	7
100	161.731	7
101	294.204	7
102	333.052	7
103	244.164	7
104	282.129	7
1	511.185	8
2	619.519	8
3	949.68	8
4	609.442	8
5	552.464	8
6	299.574	8
7	702.723	8
8	439.232	8
9	207.892	8
10	179.789	8
11	245.513	8
12	484.571	8
13	404.267	8
14	492.167	8
15	351.394	8
16	319.349	8
17	234.591	8
18	207.659	8
19	665.106	8
20	205.934	8
21	241.486	8
22	253.913	8
23	192.277	8
24	160.733	8
25	247.694	8
26	192.564	8
27	186.963	8
28	374.015	8
29	269.778	8
30	301.573	8
31	158.731	8
32	319.847	8
33	405.281	8
34	690.934	8
35	355.12	8
36	355.418	8
37	265.781	8
38	240.026	8
39	282.175	8
40	253.739	8
41	243.341	8
42	279.743	8
43	221.526	8
44	207.287	8
45	256.826	8
46	263.171	8
47	196.8	8
48	377.413	8
49	266.805	8
50	387.513	8
51	360.877	8
52	263.904	8
53	337.911	8
54	508.089	8
55	914.127	8
56	204.93	8
57	500.248	8
58	413.43	8
59	335.263	8
60	469.416	8
61	533.241	8
62	392.991	8
63	714.974	8
64	366.879	8
65	606.136	8
66	161.961	8
67	247.098	8
68	361.845	8
69	682.218	8
70	419.038	8
71	756.672	8
72	316.86	8
73	337.94	8
74	267.549	8
75	201.233	8
76	845.118	8
77	785.136	8
78	799.816	8
79	318.219	8
80	189.031	8
81	349.312	8
82	227.758	8
83	334.082	8
84	618.936	8
85	323.326	8
86	190.38	8
87	169.622	8
88	160.293	8
89	169.147	8
90	196.194	8
91	173.059	8
92	556.641	8
93	591.637	8
94	244.561	8
95	472.824	8
96	459.402	8
97	281.059	8
98	205.116	8
99	184.084	8
100	162.107	8
101	301.334	8
102	358.613	8
103	235.457	8
104	303.759	8
1	535.921	9
2	599.957	9
3	1031.03	9
4	709.315	9
5	576.448	9
6	329.302	9
7	718.282	9
8	512.151	9
9	211.953	9
10	180.254	9
11	252.043	9
12	479.615	9
13	408.244	9
14	551.791	9
15	370.803	9
16	334.131	9
17	242.436	9
18	205.038	9
19	713.844	9
20	209.174	9
21	235.931	9
22	264.257	9
23	193.038	9
24	161.843	9
25	245.514	9
26	192.621	9
27	184.816	9
28	372.935	9
29	289.018	9
30	295.309	9
31	158.419	9
32	321.299	9
33	408.464	9
34	732.441	9
35	366.259	9
36	343.668	9
37	257.823	9
38	246.333	9
39	279.885	9
40	248.032	9
41	242.461	9
42	281.975	9
43	217.913	9
44	210.696	9
45	254.791	9
46	276.996	9
47	191.818	9
48	335.916	9
49	258.977	9
50	418.011	9
51	351.497	9
52	278.454	9
53	372.898	9
54	520.659	9
55	940.595	9
56	207.339	9
57	519.682	9
58	394.494	9
59	308.068	9
60	505.541	9
61	552.179	9
62	404.249	9
63	704.049	9
64	400.282	9
65	626.565	9
66	163.82	9
67	244.06	9
68	381.976	9
69	698.866	9
70	440.628	9
71	763.883	9
72	334.829	9
73	357.915	9
74	257.663	9
75	202.898	9
76	653.833	9
77	754.825	9
78	882.02	9
79	319.047	9
80	190.487	9
81	354.206	9
82	229.832	9
83	350.629	9
84	682.504	9
85	322.548	9
86	194.45	9
87	164.277	9
88	160.892	9
89	169.548	9
90	199.635	9
91	173.205	9
92	585.746	9
93	627.793	9
94	244.001	9
95	512.002	9
96	492.663	9
97	258.867	9
98	209.585	9
99	183.978	9
100	162.008	9
101	294.992	9
102	327.34	9
103	232.462	9
104	307.895	9
1	516.812	10
2	606.136	10
3	1088.98	10
4	751.139	10
5	615.695	10
6	344.639	10
7	710.216	10
8	489.814	10
9	212.163	10
10	181.223	10
11	257.61	10
12	503.538	10
13	413.012	10
14	580.293	10
15	367.855	10
16	312.571	10
17	241.883	10
18	202.465	10
19	715.805	10
20	208.863	10
21	259.343	10
22	268.721	10
23	190.177	10
24	162.499	10
25	251.747	10
26	195.122	10
27	188.153	10
28	379.006	10
29	284.223	10
30	299.632	10
31	158.61	10
32	323.028	10
33	412.067	10
34	791.641	10
35	351.88	10
36	360.247	10
37	263.252	10
38	249.519	10
39	264.275	10
40	252.061	10
41	243.137	10
42	275.04	10
43	219.902	10
44	206.92	10
45	256.635	10
46	274.073	10
47	189.189	10
48	337.993	10
49	270.754	10
50	401.882	10
51	359.031	10
52	271.909	10
53	381.46	10
54	546.676	10
55	1038.08	10
56	210.801	10
57	491.658	10
58	396.666	10
59	310.014	10
60	517.434	10
61	547.739	10
62	421.059	10
63	723.527	10
64	435.375	10
65	672.625	10
66	164.329	10
67	249.041	10
68	395.604	10
69	803	10
70	435.198	10
71	757.425	10
72	337.111	10
73	357.521	10
74	253.566	10
75	198.723	10
76	797.483	10
77	839.745	10
78	820.073	10
79	334.656	10
80	190.131	10
81	383.199	10
82	232.709	10
83	353.735	10
84	642.518	10
85	311.93	10
86	189.24	10
87	171.628	10
88	160.344	10
89	171.165	10
90	199.583	10
91	173.297	10
92	553.079	10
93	688.265	10
94	261.759	10
95	507.112	10
96	471.157	10
97	253.813	10
98	205.346	10
99	181.865	10
100	161.68	10
101	301.303	10
102	312.836	10
103	238.404	10
104	306.481	10
1	550.088	11
2	691.049	11
3	1099.42	11
4	679.801	11
5	662.617	11
6	341.866	11
7	765.012	11
8	488.68	11
9	213.084	11
10	182.811	11
11	266.153	11
12	510.352	11
13	447.931	11
14	593.52	11
15	356.266	11
16	304.115	11
17	240.476	11
18	203.702	11
19	678.476	11
20	210.176	11
21	276.692	11
22	260.902	11
23	189.374	11
24	165.699	11
25	254.992	11
26	196.813	11
27	191.26	11
28	380.945	11
29	296.191	11
30	311.069	11
31	159.801	11
32	344.495	11
33	411.982	11
34	740.159	11
35	340.734	11
36	363.526	11
37	257.126	11
38	248.614	11
39	278.909	11
40	251.485	11
41	246.935	11
42	273.098	11
43	219.275	11
44	211.533	11
45	247.661	11
46	283.218	11
47	187.476	11
48	341.123	11
49	278.97	11
50	396.935	11
51	348.444	11
52	278.212	11
53	392.314	11
54	576.309	11
55	1057.76	11
56	214	11
57	458.063	11
58	352.884	11
59	314.986	11
60	466.214	11
61	558.66	11
62	422.898	11
63	701.885	11
64	431.05	11
65	749.196	11
66	162.944	11
67	242.933	11
68	436.37	11
69	792.807	11
70	471.609	11
71	828.435	11
72	351.691	11
73	386.109	11
74	255.447	11
75	206.13	11
76	774.032	11
77	834.843	11
78	890.258	11
79	330.721	11
80	190.578	11
81	377.867	11
82	225.013	11
83	352.216	11
84	678.346	11
85	309.571	11
86	191.934	11
87	177	11
88	160.277	11
89	172.183	11
90	204.83	11
91	175.732	11
92	565.324	11
93	727.865	11
94	258.592	11
95	515.209	11
96	450.65	11
97	262.493	11
98	209.761	11
99	182.74	11
100	163.223	11
101	303.578	11
102	277.001	11
103	236.813	11
104	297.831	11
1	549.82	12
2	667.983	12
3	1104.18	12
4	744.619	12
5	600.6	12
6	343.874	12
7	757.752	12
8	489.893	12
9	215.138	12
10	182.979	12
11	266.603	12
12	511.747	12
13	476.519	12
14	558.537	12
15	335.773	12
16	302.847	12
17	251.378	12
18	200.107	12
19	713.323	12
20	217.634	12
21	292.619	12
22	265.738	12
23	197.66	12
24	163.74	12
25	249.475	12
26	195.397	12
27	192.103	12
28	370.063	12
29	303.889	12
30	322.428	12
31	159.493	12
32	343.406	12
33	419.854	12
34	780.414	12
35	355.598	12
36	371.043	12
37	266.059	12
38	245.163	12
39	268.597	12
40	254.897	12
41	252.883	12
42	275.429	12
43	218.628	12
44	204.214	12
45	260.613	12
46	269.27	12
47	190.152	12
48	325.309	12
49	267.23	12
50	401.736	12
51	352.478	12
52	279.159	12
53	405.831	12
54	615.987	12
55	1054.63	12
56	214.535	12
57	566.404	12
58	344.143	12
59	283.163	12
60	480.591	12
61	601.365	12
62	406.881	12
63	620.247	12
64	428.577	12
65	702.415	12
66	165.058	12
67	225.929	12
68	460.984	12
69	806.794	12
70	469.848	12
71	788.832	12
72	369.343	12
73	389.082	12
74	263.236	12
75	207.679	12
76	913.634	12
77	905.098	12
78	855.818	12
79	328.344	12
80	191.103	12
81	354.131	12
82	227.676	12
83	374.525	12
84	574.057	12
85	292.561	12
86	186.638	12
87	174.686	12
88	159.972	12
89	172.166	12
90	198.619	12
91	176.543	12
92	589.809	12
93	762.427	12
94	258.544	12
95	524.544	12
96	454.753	12
97	261.226	12
98	212.311	12
99	183.047	12
100	163.117	12
101	318.973	12
102	276.975	12
103	244.455	12
104	276.044	12
1	563.968	13
2	685.294	13
3	1085.38	13
4	713.202	13
5	639.227	13
6	306.327	13
7	721.054	13
8	486.935	13
9	211.834	13
10	183.963	13
11	258.343	13
12	507.497	13
13	535.158	13
14	587.152	13
15	331.396	13
16	307.634	13
17	243.556	13
18	195.265	13
19	693.797	13
20	213.267	13
21	273.066	13
22	266.931	13
23	191.211	13
24	162.162	13
25	250.26	13
26	189.225	13
27	191.313	13
28	361.225	13
29	308.182	13
30	351.524	13
31	159.646	13
32	322.854	13
33	420.169	13
34	847.907	13
35	368.886	13
36	369.911	13
37	267.404	13
38	251.039	13
39	284.096	13
40	254.25	13
41	250.532	13
42	295.459	13
43	214.292	13
44	203.4	13
45	240.988	13
46	268.439	13
47	186.845	13
48	313.11	13
49	273.857	13
50	393.17	13
51	342.022	13
52	283.941	13
53	397.365	13
54	647.814	13
55	1053.6	13
56	218.285	13
57	548.75	13
58	326.704	13
59	267.989	13
60	514.816	13
61	584.252	13
62	407.686	13
63	632.298	13
64	426.013	13
65	740.63	13
66	162.475	13
67	222.856	13
68	445.595	13
69	727.863	13
70	492.619	13
71	783.238	13
72	351.576	13
73	375.955	13
74	264.238	13
75	201.043	13
76	616.941	13
77	963.596	13
78	774.361	13
79	290.525	13
80	192.017	13
81	351.547	13
82	230.526	13
83	352.499	13
84	554.347	13
85	287.436	13
86	186.215	13
87	169.119	13
88	159.534	13
89	173.025	13
90	200.944	13
91	177.546	13
92	578.218	13
93	713.051	13
94	261.244	13
95	526.085	13
96	438.821	13
97	269.528	13
98	210.351	13
99	185.024	13
100	162.181	13
101	306.376	13
102	285.9	13
103	236.664	13
104	276.253	13
1	537.733	14
2	666.589	14
3	1105.53	14
4	664.948	14
5	593.049	14
6	295.248	14
7	722.896	14
8	512.084	14
9	212.549	14
10	181.52	14
11	280.683	14
12	526.989	14
13	539.096	14
14	556.651	14
15	332.207	14
16	301.487	14
17	238.343	14
18	196.059	14
19	726.847	14
20	209.781	14
21	260.42	14
22	267.775	14
23	192.994	14
24	164.177	14
25	243.912	14
26	191.237	14
27	192.583	14
28	372.477	14
29	302.758	14
30	312.646	14
31	159.799	14
32	330.079	14
33	405.366	14
34	817.709	14
35	342.005	14
36	358.846	14
37	257.51	14
38	251.287	14
39	281.247	14
40	253.776	14
41	240.407	14
42	281.945	14
43	216.589	14
44	206.321	14
45	245.097	14
46	272.234	14
47	187.486	14
48	319.696	14
49	278.426	14
50	391.735	14
51	324.926	14
52	279.504	14
53	430.541	14
54	596.178	14
55	1160.44	14
56	221.027	14
57	549.198	14
58	299.881	14
59	257.27	14
60	522.25	14
61	580.495	14
62	400.092	14
63	612.658	14
64	428.87	14
65	751.969	14
66	165.124	14
67	220.664	14
68	458.062	14
69	630.505	14
70	513.047	14
71	720.011	14
72	355.888	14
73	377.531	14
74	254.347	14
75	200.075	14
76	643.556	14
77	913.671	14
78	706.064	14
79	277.829	14
80	190.824	14
81	322.062	14
82	229.561	14
83	355.63	14
84	495.985	14
85	282.423	14
86	182.623	14
87	170.512	14
88	159.066	14
89	171.111	14
90	196.48	14
91	176.743	14
92	561.838	14
93	719.138	14
94	250.712	14
95	505.183	14
96	407.59	14
97	274.073	14
98	206.632	14
99	180.72	14
100	160.972	14
101	303.719	14
102	279.429	14
103	228.588	14
104	267.917	14
1	557.578	15
2	688.391	15
3	1124.79	15
4	663.058	15
5	568.406	15
6	292.499	15
7	739.762	15
8	494.075	15
9	212.654	15
10	177.278	15
11	275.451	15
12	508.241	15
13	554.879	15
14	552.866	15
15	325.089	15
16	326.935	15
17	238.381	15
18	189.209	15
19	663.963	15
20	205.02	15
21	273.06	15
22	261.43	15
23	190.736	15
24	161.738	15
25	239.475	15
26	187.417	15
27	189.108	15
28	364.15	15
29	291.544	15
30	296.2	15
31	159.344	15
32	321.892	15
33	384.999	15
34	792.069	15
35	372.163	15
36	350.677	15
37	261.77	15
38	245.354	15
39	271.278	15
40	249.478	15
41	242.006	15
42	275.442	15
43	215.404	15
44	205.209	15
45	225.25	15
46	251.468	15
47	180.414	15
48	313.833	15
49	297.678	15
50	389.945	15
51	303.127	15
52	276.658	15
53	416.75	15
54	595.457	15
55	1205.96	15
56	215.753	15
57	577.796	15
58	298.292	15
59	266.045	15
60	500.281	15
61	610.764	15
62	387.022	15
63	601.186	15
64	383.236	15
65	736.561	15
66	164.004	15
67	217.584	15
68	414.385	15
69	615.097	15
70	536.351	15
71	691.538	15
72	351.873	15
73	402.072	15
74	240.171	15
75	198.194	15
76	507.996	15
77	891.643	15
78	660.364	15
79	295.779	15
80	192.972	15
81	335.031	15
82	226.149	15
83	338.983	15
84	478.757	15
85	278.65	15
86	180.224	15
87	168.438	15
88	158.899	15
89	171.922	15
90	197.698	15
91	176.135	15
92	543.193	15
93	695.404	15
94	234.574	15
95	510.506	15
96	372.186	15
97	278.102	15
98	205.154	15
99	180.162	15
100	161.004	15
101	288.843	15
102	300.186	15
103	224.299	15
104	274.738	15
1	515.905	16
2	679.172	16
3	1014.48	16
4	734.993	16
5	504.838	16
6	279.013	16
7	709.428	16
8	513.362	16
9	213.452	16
10	176.424	16
11	288.12	16
12	480.318	16
13	523.424	16
14	524.93	16
15	299.429	16
16	296.948	16
17	232.292	16
18	190.839	16
19	577.714	16
20	201.786	16
21	273.845	16
22	254.444	16
23	195.63	16
24	159.741	16
25	239.544	16
26	181.709	16
27	185.801	16
28	376.039	16
29	272.711	16
30	288.477	16
31	159.164	16
32	320.73	16
33	353.256	16
34	789.221	16
35	367.098	16
36	335.748	16
37	261.206	16
38	239.623	16
39	276.217	16
40	244.471	16
41	232.923	16
42	264.417	16
43	211.955	16
44	197.767	16
45	220.281	16
46	243.186	16
47	179.403	16
48	335.065	16
49	277.144	16
50	373.603	16
51	301.203	16
52	273.897	16
53	436.514	16
54	595.569	16
55	1115.07	16
56	214.904	16
57	550.47	16
58	271.008	16
59	229.597	16
60	493.85	16
61	568.611	16
62	382.214	16
63	520.885	16
64	410.069	16
65	705.759	16
66	162.043	16
67	205.125	16
68	413.099	16
69	621.911	16
70	510.213	16
71	687.342	16
72	344.633	16
73	380.083	16
74	243.678	16
75	191.579	16
76	488.866	16
77	871.422	16
78	605.236	16
79	267.115	16
80	189.99	16
81	322.454	16
82	222.273	16
83	334.182	16
84	427.175	16
85	266.145	16
86	177.623	16
87	166.391	16
88	158.146	16
89	172.289	16
90	200.339	16
91	176.846	16
92	528.894	16
93	686.857	16
94	226.14	16
95	495.26	16
96	360.588	16
97	286.058	16
98	206.71	16
99	178.98	16
100	161.246	16
101	298.798	16
102	260.986	16
103	215.708	16
104	277.822	16
1	546.048	17
2	717.256	17
3	865.964	17
4	749.785	17
5	505.604	17
6	265.736	17
7	640.988	17
8	552.972	17
9	210.271	17
10	172.903	17
11	267.935	17
12	459.658	17
13	510.326	17
14	535.92	17
15	280.166	17
16	285.358	17
17	225.641	17
18	185.892	17
19	553.742	17
20	204.57	17
21	254.895	17
22	258.635	17
23	191.25	17
24	158.968	17
25	231.225	17
26	181.43	17
27	184.781	17
28	370.795	17
29	262.883	17
30	292.252	17
31	157.814	17
32	321.114	17
33	339.668	17
34	730.75	17
35	356.948	17
36	337.415	17
37	262.321	17
38	239.113	17
39	275.522	17
40	240.437	17
41	229.834	17
42	246.508	17
43	208.491	17
44	192.26	17
45	231.209	17
46	245.126	17
47	177.342	17
48	314.856	17
49	284.782	17
50	348.121	17
51	311.122	17
52	252.595	17
53	413.094	17
54	614.679	17
55	1078.91	17
56	217.597	17
57	479.967	17
58	259.558	17
59	226.513	17
60	460.341	17
61	531.893	17
62	357.208	17
63	461.058	17
64	402.762	17
65	698.818	17
66	163.078	17
67	202.005	17
68	410.236	17
69	528.707	17
70	544.462	17
71	591.959	17
72	346.051	17
73	381.072	17
74	236.122	17
75	190.059	17
76	442.18	17
77	854.085	17
78	526.622	17
79	279.98	17
80	182.692	17
81	314.318	17
82	226.016	17
83	327.637	17
84	397.326	17
85	269.968	17
86	177.769	17
87	165.556	17
88	159.239	17
89	172.029	17
90	197.179	17
91	176.611	17
92	550.266	17
93	685.416	17
94	224.163	17
95	476.785	17
96	337.18	17
97	284.321	17
98	203.505	17
99	176.153	17
100	161.296	17
101	274.298	17
102	257.736	17
103	211.19	17
104	263.604	17
1	531.185	18
2	742.389	18
3	927.724	18
4	734.998	18
5	456.335	18
6	244.121	18
7	561.682	18
8	500.784	18
9	206.949	18
10	171.312	18
11	271.042	18
12	430.813	18
13	466.979	18
14	483.729	18
15	264.291	18
16	277.935	18
17	224.212	18
18	182.044	18
19	588.602	18
20	200.973	18
21	248.601	18
22	249.097	18
23	190.075	18
24	157.429	18
25	225.356	18
26	178.52	18
27	183.166	18
28	364.481	18
29	254.645	18
30	341.564	18
31	157.608	18
32	310.376	18
33	337.871	18
34	732.608	18
35	315.856	18
36	309.08	18
37	247.952	18
38	239.197	18
39	263.147	18
40	234.112	18
41	224.094	18
42	248.939	18
43	205.846	18
44	191.398	18
45	213.796	18
46	222.401	18
47	178.109	18
48	312.52	18
49	278.859	18
50	319.089	18
51	298.607	18
52	259.784	18
53	412.963	18
54	555.948	18
55	1083.34	18
56	212.135	18
57	456.323	18
58	241.796	18
59	215.523	18
60	455.327	18
61	508.793	18
62	356.571	18
63	470.965	18
64	401.254	18
65	663.805	18
66	162.762	18
67	199.194	18
68	433.912	18
69	537.06	18
70	532.303	18
71	562.434	18
72	353.313	18
73	359.271	18
74	235.613	18
75	178.91	18
76	491.057	18
77	792.718	18
78	524.858	18
79	266.829	18
80	182.112	18
81	303.777	18
82	216.843	18
83	313.409	18
84	404.662	18
85	277.55	18
86	170.773	18
87	168.847	18
88	157.722	18
89	171.171	18
90	193.59	18
91	175.464	18
92	493.555	18
93	695.943	18
94	207.421	18
95	466.845	18
96	313.145	18
97	300.938	18
98	199.196	18
99	176.576	18
100	159.745	18
101	286.351	18
102	227.273	18
103	212.747	18
104	253.836	18
1	508.81	19
2	677.695	19
3	918.903	19
4	695.159	19
5	440.024	19
6	235.459	19
7	526.948	19
8	434.479	19
9	205.629	19
10	169.588	19
11	248.513	19
12	417.297	19
13	469.267	19
14	418.919	19
15	254.293	19
16	277.649	19
17	207.194	19
18	177.868	19
19	490.582	19
20	194.2	19
21	245.436	19
22	244.51	19
23	179.008	19
24	157.868	19
25	217.997	19
26	177.872	19
27	181.411	19
28	347.716	19
29	244.369	19
30	306.737	19
31	157.756	19
32	305.847	19
33	312.903	19
34	650.732	19
35	324.728	19
36	298.426	19
37	261.839	19
38	231.78	19
39	267.538	19
40	226.923	19
41	224.29	19
42	229.784	19
43	205.588	19
44	190.546	19
45	206.882	19
46	232.761	19
47	175.497	19
48	264.623	19
49	272.821	19
50	307.744	19
51	291.011	19
52	253.548	19
53	397.327	19
54	516.417	19
55	1068.44	19
56	210.884	19
57	463.499	19
58	237.282	19
59	207.179	19
60	432.97	19
61	498.044	19
62	339.415	19
63	475.314	19
64	377.086	19
65	619.504	19
66	161.215	19
67	193.366	19
68	432.534	19
69	524.989	19
70	563.914	19
71	518.977	19
72	349.005	19
73	350.713	19
74	229.702	19
75	179.345	19
76	517.706	19
77	745.333	19
78	459.024	19
79	258.868	19
80	182.015	19
81	289.367	19
82	211.409	19
83	304.064	19
84	376.126	19
85	266.954	19
86	171.731	19
87	164.492	19
88	156.907	19
89	171.125	19
90	191.941	19
91	173.946	19
92	468.301	19
93	691.245	19
94	209.766	19
95	425.016	19
96	294.028	19
97	274.615	19
98	197.356	19
99	175.362	19
100	160.064	19
101	281.65	19
102	231.722	19
103	209.959	19
104	232.774	19
1	485.94	20
2	593.039	20
3	822.145	20
4	635.056	20
5	419.674	20
6	226.663	20
7	476.533	20
8	376.359	20
9	201.018	20
10	168.696	20
11	244.203	20
12	378.864	20
13	453.133	20
14	392.361	20
15	243.5	20
16	273.871	20
17	202.744	20
18	177.725	20
19	454.269	20
20	192.863	20
21	219.065	20
22	239.072	20
23	177.714	20
[truncated: 4,345 more rows]

## Sheet: Summary_statistics
condition	type	mean	sd	n
GBF1M832L GPI	half_max	6.49505	1.39731	101
GBF1M832L GPI	half_min	10.7822	2.60616	101
AP-1G-DKO GPI	half_max	7.80328	1.44706	61
AP-1G-DKO GPI	half_min	12.1639	3.11545	61
AP-1-QKO GPI	half_max	6.96124	1.27722	129
AP-1-QKO GPI	half_min	10.0388	2.99323	129
GBF1M832L Noco GPI	half_max	4.76	2.08467	100
GBF1M832L Noco GPI	half_min	13.83	5.06534	100
AP-1G-DKO Noco GPI	half_max	5.5625	1.53142	64
AP-1G-DKO Noco GPI	half_min	26.3594	8.28915	64
AP-1-QKO Noco GPI	half_max	6.17308	2.10613	104
AP-1-QKO Noco GPI	half_min	21.9231	7.6548	104
	p-value(Welch's t-test)
GPI half_max GBF1M832L vs AP-1G-DKO	1.0681e-07
GPI half_max GBF1M832L vs AP-1-QKO	0.0098044
GPI half_min GBF1M832L vs AP-1G-DKO	0.00445078
GPI half_min GBF1M832L vs AP-1-QKO	0.0455484
GPI Noco half_max GBF1M832L vs AP-1G-DKO	0.00517127
GPI Noco half_max GBF1M832L vs AP-1-QKO	2.87719e-06
GPI Noco half_min GBF1M832L vs AP-1G-DKO	3.1096e-18
GPI Noco half_min GBF1M832L vs AP-1-QKO	4.76037e-16
