# Supplementary material for: Reversible control of post-Golgi transport by brefeldin A reveals recycling endosome maturation during glycosylphosphatidylinositol-anchored protein transport
Source: Nat Commun. 2026 Jul 27;17:7262. doi: 10.1038/s41467-026-75784-1 (PMC13408501; doi:10.1038/s41467-026-75784-1)
Supplement: Supplementary file 25 — Source data [file 41467_2026_75784_MOESM25_ESM.zip › source data 260620/Figure S9.xlsx]

## Sheet: Fig S9d
Gene Symbol	Abundances: AP1GDKO	Abundances: beads	Abundances: WT	Abundances (Grouped) CV [%]: AP1GDKO	Abundances (Grouped) CV [%]: beads	Abundances (Grouped) CV [%]: WT
AP1B1	101.3	69.1	129.6	14.95	41.81	9.43
AP1G1	27.4	85.8	186.8	24.63	49.3	15.96
AP1G2	16.1	83.9	200.1		29.85	19.68
AP1M1	125.8	58.3	115.9	13.08	47.11	5.79
AP1S1	35.6	100	164.4	9.97	46.44	11.11
AP1S2	48.3	93.9	157.8	12.24	42.88	4.7
AP1S3	25.1	92.4	182.5	27.62	48.32	6.95
AP2A1	151.2	70.9	77.9	25.58	13.69	3.64
AP2B1	51.5	81.9	166.5	7.34	35.43	13.8
AP3B1	134.4	64.6	101	32	12.19	3.93

## Sheet: Fig S9j
	RE attach detach(AP1-KO)
condition	file		attach	detach		WT attach	WT detach	AP1G-DKO attach	AP1G-DKO detach	AP1-QKO attach	AP1-QKO detach			two-sided Welch’s t test with Holm adjustment for multiple comparisons
WT	GB01-2 5s 21z B4 Noc NG-Rab11a (registration corrected)_Mpro	Golgi-1	2	1		2	1	2	1	1	0
		Golgi-2	4	3		4	3	2	1	0	0			p value	WT attach	WT detach	AP1G-DKO attach	AP1G-DKO detach	AP1-QKO attach
		Golgi-3	4	4		4	4	1	1	1	0			WT detach	0.49189	-	-	-	-
		Golgi-4	5	4		5	4	2	2	2	1			AP1G-DKO attach	0.02186	0.20626	-	-	-
		Golgi-5	1	1		1	1	2	0	1	0			AP1G-DKO detach	6.2e-05	0.00087	0.03678	-	-
		Golgi-6	4	3		4	3	2	2	2	1			AP1-QKO attach	2.5e-05	0.00037	0.01895	0.69478	-
		Golgi-7	2	1		2	1	2	1	1	1			AP1-QKO detach	9e-09	2.9e-08	1.3e-07	0.00062	0.00174
		Golgi-8	2	3		2	3	1	1	1	0
		Golgi-9	1	1		1	1	1	1	1	1
		Golgi-10	1	1		1	1	1	0	1	1
	GB01-3 5s 21z B4 Noc NG-Rab11a (registration corrected)_Mpro	Golgi-1	4	3		4	3	2	1	1	0
		Golgi-2	1	0		1	0	2	2	2	0
		Golgi-3	2	1		2	1	1	1	0	0
		Golgi-4	1	2		1	2	2	2	0	0
		Golgi-5	1	1		1	1	1	1	1	0
		Golgi-6	1	1		1	1	3	2	0	0
		Golgi-7	3	3		3	3	2	1	1	0
		Golgi-8	2	2		2	2	2	1	1	1
		Golgi-9	2	1		2	1	1	1	0	0
		Golgi-10	2	2		2	2	1	0	0	0
	GB01-5 5s 31z B4 Noc NG-Rab11a (registration corrected)_Mpro	Golgi-1	2	2		2	2	0	0	1	1
		Golgi-2	1	1		1	1	0	0	1	0
		Golgi-3	2	2		2	2	2	1	2	1
		Golgi-4	1	1		1	1	2	1	1	0
		Golgi-5	2	1		2	1	1	0	1	0
		Golgi-6	4	3		4	3	1	1	0	0
		Golgi-7	2	2		2	2	0	0	0	0
		Golgi-8	1	1		1	1	2	1	1	0
		Golgi-9	2	2		2	2	1	1	1	0
		Golgi-10	3	2		3	2	0	0	0	0
AP1G-DKO	GB1-2 AP1DKO SGRab11a GalT713 z18 t60 3sec (registration corrected)_Maxpro	Golgi-1	2	1
		Golgi-2	2	1
		Golgi-3	1	1
		Golgi-4	2	2
		Golgi-5	2	0
		Golgi-6	2	2
		Golgi-7	2	1
		Golgi-8	1	1
		Golgi-9	1	1
		Golgi-10	1	0
	GB1-3 AP1DKO SGRab11a GalT713 z31 t60 5sec (registration corrected)_Maxpro	Golgi-1	2	1
		Golgi-2	2	2
		Golgi-3	1	1
		Golgi-4	2	2
		Golgi-5	1	1
		Golgi-6	3	2
		Golgi-7	2	1
		Golgi-8	2	1
		Golgi-9	1	1
		Golgi-10	1	0
	GB1-4 AP1DKO SGRab11a GalT713 z31 t60 5sec (registration corrected)_Maxpro	Golgi-1	0	0
		Golgi-2	0	0
		Golgi-3	2	1
		Golgi-4	2	1
		Golgi-5	1	0
		Golgi-6	1	1
		Golgi-7	0	0
		Golgi-8	2	1
		Golgi-9	1	1
		Golgi-10	0	0
AP1-QKO	GB9-1 AP1QKO Noc SG-Rab11a GalT713 z31 t60 5sec (registration corrected)0_Maxpro	Golgi-1	1	0
		Golgi-2	0	0
		Golgi-3	1	0
		Golgi-4	2	1
		Golgi-5	1	0
		Golgi-6	2	1
		Golgi-7	1	1
		Golgi-8	1	0
		Golgi-9	1	1
		Golgi-10	1	1
	GB9-2 AP1QKO Noc SG-Rab11a GalT713 z32 t60 5sec (registration corrected)1_Maxpro	Golgi-1	1	0
		Golgi-2	2	0
		Golgi-3	0	0
		Golgi-4	0	0
		Golgi-5	1	0
		Golgi-6	0	0
		Golgi-7	1	0
		Golgi-8	1	1
		Golgi-9	0	0
		Golgi-10	0	0
	GB9-3 AP1QKO Noc SG-Rab11a GalT713 z32 t60 5sec (registration corrected)2_Maxpro	Golgi-1	1	1
		Golgi-2	1	0
		Golgi-3	2	1
		Golgi-4	1	0
		Golgi-5	1	0
		Golgi-6	0	0
		Golgi-7	0	0
		Golgi-8	1	0
		Golgi-9	1	0
		Golgi-10	0	0
