# Supplementary material for: Reversible control of post-Golgi transport by brefeldin A reveals recycling endosome maturation during glycosylphosphatidylinositol-anchored protein transport
Source: Nat Commun. 2026 Jul 27;17:7262. doi: 10.1038/s41467-026-75784-1 (PMC13408501; doi:10.1038/s41467-026-75784-1)
Supplement: Supplementary file 25 — Source data [file 41467_2026_75784_MOESM25_ESM.zip › source data 260620/Figure 3c-k.xlsx]

## Sheet: GBF1M832L untreated GPI
cell	Mean	number
1	5026.91	1
2	3539.12	1
3	831.877	1
4	1150.69	1
5	1039.07	1
6	598.141	1
7	2743.15	1
8	1417.26	1
9	8931.83	1
10	9785.9	1
11	3444.13	1
12	1844.93	1
13	1810.02	1
14	1940.56	1
15	7667.48	1
16	3247.46	1
17	4608.43	1
18	1070.96	1
19	1089.08	1
20	440.742	1
21	588.053	1
22	689.264	1
23	832.827	1
24	3342.97	1
25	3761.99	1
26	16022.5	1
27	16032.2	1
28	5353.83	1
29	2911.89	1
30	3240.67	1
31	3434.27	1
32	1093.35	1
33	909.684	1
34	1795.45	1
35	1451.15	1
36	701.775	1
37	2131.16	1
38	4283.75	1
39	6747.44	1
40	4040.76	1
41	9153.02	1
42	9852.78	1
43	485.914	1
44	422.146	1
45	6613.87	1
46	12104.8	1
47	13611.1	1
48	3017.49	1
49	4064.3	1
50	1765.83	1
51	9167.51	1
52	6504.83	1
53	1420.88	1
54	1841.27	1
55	1531.41	1
56	6014.58	1
57	5798.23	1
58	7262.77	1
59	3752.38	1
60	2086.05	1
61	2087.68	1
62	4321.78	1
63	5230.99	1
64	2301.54	1
65	866.456	1
66	734.012	1
67	3735.86	1
68	1888.06	1
69	892.8	1
70	2002.29	1
71	1760.36	1
72	1069.05	1
73	1064.42	1
74	531.225	1
75	721.424	1
76	546.891	1
77	367.044	1
78	479.582	1
79	904.389	1
80	501.929	1
81	766.6	1
82	539.179	1
83	898.478	1
84	654.956	1
85	489.495	1
86	470.023	1
87	1931.6	1
88	1247.73	1
89	1539.18	1
90	2070.9	1
91	932.344	1
92	507.466	1
93	4772.19	1
94	1431.62	1
95	1999.12	1
96	3818.5	1
97	2260.52	1
98	1295.59	1
99	764.417	1
100	814.003	1
101	4164.29	1
1	5218.94	2
2	3520.83	2
3	865.777	2
4	1237.15	2
5	1067.2	2
6	604.919	2
7	2945.68	2
8	1463.86	2
9	8822.62	2
10	9980.77	2
11	3621.14	2
12	1942.88	2
13	1926.79	2
14	2051.57	2
15	7887.55	2
16	3367.84	2
17	4852.99	2
18	1153.23	2
19	1117.98	2
20	463.142	2
21	639.547	2
22	753.634	2
23	907.162	2
24	3589.89	2
25	3910.04	2
26	16756.5	2
27	16647.2	2
28	5792	2
29	3206.53	2
30	3535.1	2
31	3853.78	2
32	1182.6	2
33	995.397	2
34	1925.33	2
35	1545.91	2
36	799.936	2
37	2422.88	2
38	4739.57	2
39	7460.24	2
40	4472.23	2
41	9490.66	2
42	10079.4	2
43	509.48	2
44	444.125	2
45	7104.1	2
46	12418.7	2
47	14098.6	2
48	3266.91	2
49	4315	2
50	1896.71	2
51	9047.9	2
52	6613.19	2
53	1595.44	2
54	2044.9	2
55	1620.4	2
56	6263.69	2
57	6180.1	2
58	7428.66	2
59	4037.58	2
60	2351	2
61	2340.4	2
62	4817.02	2
63	5545.86	2
64	2546.66	2
65	972.194	2
66	829.603	2
67	3871.67	2
68	2114.71	2
69	1013.77	2
70	2196.14	2
71	1909.08	2
72	1183.88	2
73	1199.78	2
74	600.909	2
75	820.949	2
76	604.466	2
77	413.813	2
78	545.272	2
79	1167.92	2
80	587.437	2
81	923.08	2
82	626.214	2
83	1034.41	2
84	780.289	2
85	536.471	2
86	543.038	2
87	2298.18	2
88	1420.77	2
89	1878.88	2
90	2502.78	2
91	1092.66	2
92	591.291	2
93	5420.38	2
94	1790.04	2
95	2269.96	2
96	4582.24	2
97	2811.48	2
98	1698.71	2
99	879.395	2
100	973.673	2
101	4821.34	2
1	6736.55	3
2	5675.26	3
3	1175.25	3
4	2286.49	3
5	1655.89	3
6	843.461	3
7	4753.21	3
8	2580.39	3
9	11040.3	3
10	12483.4	3
11	5699.58	3
12	3136.32	3
13	3364.06	3
14	3273.54	3
15	10770.1	3
16	5706.9	3
17	8081.43	3
18	1909.1	3
19	1690.95	3
20	617.958	3
21	995.687	3
22	1274.61	3
23	1313.53	3
24	5757.69	3
25	6164.39	3
26	21895.8	3
27	20253.5	3
28	8862.19	3
29	4537.4	3
30	5294.89	3
31	5746.6	3
32	1535.89	3
33	1253.03	3
34	3010.1	3
35	2343.39	3
36	1305.53	3
37	3828.63	3
38	7023.64	3
39	12111.1	3
40	7394.03	3
41	13214.4	3
42	12787.8	3
43	594.998	3
44	497.499	3
45	11363.1	3
46	15675.1	3
47	18313	3
48	5642.9	3
49	7188.9	3
50	3579.3	3
51	11857.3	3
52	8149.2	3
53	2310.19	3
54	2879.18	3
55	2634.61	3
56	9653.25	3
57	9906.48	3
58	12233.3	3
59	6935.87	3
60	3536.39	3
61	3896.19	3
62	8611.06	3
63	9223	3
64	4557.39	3
65	1370.84	3
66	1048.01	3
67	5254.24	3
68	3127.24	3
69	1448.96	3
70	3150.6	3
71	2674.83	3
72	1695.28	3
73	1729.66	3
74	793.37	3
75	1336.65	3
76	786.781	3
77	554.217	3
78	791.709	3
79	2285.3	3
80	884.888	3
81	1459.69	3
82	972.899	3
83	1530.06	3
84	1166.73	3
85	689.022	3
86	805.972	3
87	3368.32	3
88	2025.4	3
89	3468.49	3
90	4347.43	3
91	1737.41	3
92	785.941	3
93	8475.43	3
94	3066.38	3
95	3480.18	3
96	7257.23	3
97	4670.81	3
98	2711.07	3
99	1301.89	3
100	1386.72	3
101	7976.12	3
1	8531.37	4
2	7880.51	4
3	1456.32	4
4	3018.18	4
5	2284.41	4
6	1017.6	4
7	7045.52	4
8	3573.18	4
9	14310.6	4
10	15588	4
11	7356.25	4
12	4219.61	4
13	4662.72	4
14	4451.39	4
15	15068.8	4
16	8385.53	4
17	12037.5	4
18	2515.73	4
19	2124.97	4
20	783.472	4
21	1286.7	4
22	1653.65	4
23	1711.77	4
24	7463.58	4
25	8961.38	4
26	26958	4
27	23997.4	4
28	11830.9	4
29	5696.01	4
30	7026.77	4
31	6745.99	4
32	1941.4	4
33	1444.99	4
34	3852.1	4
35	3290.95	4
36	1782.83	4
37	5020.67	4
38	8959.76	4
39	15819.1	4
40	10016.6	4
41	16107.7	4
42	15533.8	4
43	669.838	4
44	536.327	4
45	14442.2	4
46	19613.7	4
47	23793.7	4
48	7837.39	4
49	9741.15	4
50	5022.69	4
51	14756.7	4
52	9853.1	4
53	2848.72	4
54	3752.64	4
55	3450.76	4
56	13457.1	4
57	13911.3	4
58	17157.7	4
59	9567.75	4
60	4549.46	4
61	4757.31	4
62	12085.5	4
63	13669.1	4
64	6586.1	4
65	1686	4
66	1281.33	4
67	6393.03	4
68	4083.68	4
69	1806.03	4
70	4070.98	4
71	3507.12	4
72	2176.09	4
73	2213.75	4
74	976.768	4
75	1762.58	4
76	947.055	4
77	673.667	4
78	1025.85	4
79	2625.34	4
80	1084.74	4
81	2002.65	4
82	1186.4	4
83	1955.66	4
84	1575.05	4
85	813.227	4
86	1005.16	4
87	4136.48	4
88	2383.63	4
89	4732.17	4
90	5618.66	4
91	2252.71	4
92	943.806	4
93	10844.6	4
94	3844.59	4
95	4566.89	4
96	9155.9	4
97	6600.96	4
98	3199.85	4
99	1551.03	4
100	1739.9	4
101	10406.8	4
1	9744.59	5
2	8922.98	5
3	1658.04	5
4	3545.21	5
5	2670.67	5
6	1150.37	5
7	9038.33	5
8	4364.08	5
9	17196.4	5
10	18501.2	5
11	8483.51	5
12	4965.98	5
13	5298.04	5
14	5178.64	5
15	18426.6	5
16	10072	5
17	14422	5
18	3041.01	5
19	2488.14	5
20	834.935	5
21	1536.67	5
22	1763.64	5
23	1994.23	5
24	9370.57	5
25	10454.2	5
26	32043.4	5
27	26744.5	5
28	14139.9	5
29	6793.27	5
30	9187.55	5
31	7759.91	5
32	2150.65	5
33	1623.76	5
34	4534.81	5
35	3792.44	5
36	2003.99	5
37	5908.46	5
38	11818.4	5
39	18714.2	5
40	11446.8	5
41	18881.6	5
42	17052.1	5
43	721.097	5
44	565.194	5
45	18873	5
46	22370.3	5
47	27008.7	5
48	9568.52	5
49	11361	5
50	6151.46	5
51	17238.4	5
52	11514.6	5
53	3276.51	5
54	4245.37	5
55	3991.79	5
56	16033.2	5
57	17207.5	5
58	21353.8	5
59	11396.9	5
60	5035.23	5
61	5385.26	5
62	14295	5
63	17607.2	5
64	7459.04	5
65	1801.24	5
66	1451.78	5
67	7383.03	5
68	5114.55	5
69	2146.41	5
70	4757.01	5
71	3965.89	5
72	2718.58	5
73	2543.47	5
74	1098.18	5
75	2170.54	5
76	1062.41	5
77	775.09	5
78	1173.3	5
79	3188.78	5
80	1171.69	5
81	2299.88	5
82	1358.22	5
83	2234.15	5
84	1676.04	5
85	891.763	5
86	1065.3	5
87	4410.48	5
88	2668.3	5
89	5459.45	5
90	6620.41	5
91	2393.81	5
92	1003.16	5
93	12926.3	5
94	4258.44	5
95	5780.61	5
96	10402.3	5
97	8386.08	5
98	3583.28	5
99	1764.57	5
100	2079.48	5
101	12565.6	5
1	10518.3	6
2	9516.35	6
3	1693.32	6
4	3892.32	6
5	3017.28	6
6	1248.47	6
7	10004	6
8	4724.86	6
9	18944.7	6
10	20835.8	6
11	9161.94	6
12	5520.48	6
13	6073.43	6
14	5562.29	6
15	21125.3	6
16	10979.9	6
17	16201.4	6
18	3235.01	6
19	2646.91	6
20	936.641	6
21	1748.04	6
22	1782.81	6
23	2167.24	6
24	10643.1	6
25	11662.7	6
26	35869.3	6
27	27898.1	6
28	15890.6	6
29	7677.03	6
30	10203.1	6
31	7550.79	6
32	2350.93	6
33	1650.69	6
34	5072.57	6
35	4012.53	6
36	2180.43	6
37	6498.41	6
38	14968.7	6
39	19982	6
40	12267.1	6
41	19874.4	6
42	18423.8	6
43	741.774	6
44	563.855	6
45	22107.2	6
46	26162.9	6
47	28671.5	6
48	10147.6	6
49	11782.4	6
50	6717.08	6
51	19221.1	6
52	12668.6	6
53	3778.05	6
54	4554.17	6
55	4202.1	6
56	18405.5	6
57	19320.5	6
58	24443.7	6
59	12561.2	6
60	5316.65	6
61	6164.2	6
62	15511	6
63	20850.3	6
64	8105.21	6
65	1968.8	6
66	1469.14	6
67	8420.58	6
68	5867.57	6
69	2452.15	6
70	5142.3	6
71	4368.55	6
72	2950.43	6
73	2811.33	6
74	1155.37	6
75	2309.7	6
76	1143.44	6
77	817.727	6
78	1238.83	6
79	3415.61	6
80	1256.11	6
81	2494.88	6
82	1411.66	6
83	2366.47	6
84	1873.06	6
85	922.316	6
86	1089.89	6
87	4845.44	6
88	2714.69	6
89	6110.14	6
90	7269.15	6
91	2545.68	6
92	1042.49	6
93	13791.1	6
94	4230.77	6
95	6822.91	6
96	11713.6	6
97	9211.24	6
98	3612.2	6
99	1822.35	6
100	2299.47	6
101	14362.8	6
1	10385.6	7
2	9361.08	7
3	1728	7
4	3821.51	7
5	3217.47	7
6	1321.88	7
7	10529.9	7
8	4915.43	7
9	19902	7
10	22963.5	7
11	9405.52	7
12	5683.85	7
13	6152.89	7
14	6137.23	7
15	24249	7
16	11364.6	7
17	16945.2	7
18	3305.57	7
19	2705.18	7
20	915.077	7
21	1780.67	7
22	1764.38	7
23	2297	7
24	10807.4	7
25	12641.5	7
26	38835.8	7
27	28955.9	7
28	17476.8	7
29	7932.49	7
30	11081	7
31	7864.1	7
32	2443.71	7
33	1712.37	7
34	5299.93	7
35	4396.54	7
36	2190.21	7
37	6690.24	7
38	17055.6	7
39	20658.3	7
40	12790.2	7
41	20237.3	7
42	18770	7
43	745.888	7
44	556.097	7
45	24005.4	7
46	29498.6	7
47	32148.6	7
48	10463.1	7
49	11655.4	7
50	7166.45	7
51	19858.5	7
52	13924.8	7
53	3686.72	7
54	4572.11	7
55	4109.83	7
56	20854.5	7
57	20171.9	7
58	25664.3	7
59	13269.1	7
60	5295.87	7
61	6153.21	7
62	16939.4	7
63	23275.3	7
64	8767.72	7
65	2063.96	7
66	1472.6	7
67	9314.2	7
68	6627.67	7
69	2505.44	7
70	5509.02	7
71	4690.57	7
72	3248.97	7
73	2938.3	7
74	1158.54	7
75	2468.98	7
76	1144.84	7
77	871.567	7
78	1262.61	7
79	3500.23	7
80	1233.13	7
81	2617.24	7
82	1381.93	7
83	2461.45	7
84	2046.37	7
85	941.606	7
86	1136.98	7
87	5181.55	7
88	2830.97	7
89	6335.49	7
90	7494.19	7
91	2825.2	7
92	1074.65	7
93	14140.5	7
94	4018.87	7
95	7562.94	7
96	11819.3	7
97	9617.98	7
98	3886.98	7
99	1674.93	7
100	2410.27	7
101	14223.1	7
1	11103.9	8
2	10398.9	8
3	1738.64	8
4	4033.13	8
5	3193.84	8
6	1403.78	8
7	10750.1	8
8	4850.42	8
9	20990	8
10	24083.8	8
11	9628.45	8
12	5637.47	8
13	5920.94	8
14	6229.07	8
15	25386.9	8
16	11548.7	8
17	17074.3	8
18	3249.24	8
19	2904.83	8
20	915.759	8
21	1722.85	8
22	1656.44	8
23	2568.22	8
24	11968.1	8
25	13306.3	8
26	40532.3	8
27	29716.6	8
28	19389	8
29	8583.3	8
30	11700.6	8
31	8156.26	8
32	2582.93	8
33	1789.22	8
34	5074.52	8
35	4651.1	8
36	2071.31	8
37	6509.13	8
38	18240	8
39	21588.5	8
40	12799.6	8
41	21114.3	8
42	20047.9	8
43	731.912	8
44	547.975	8
45	27573.3	8
46	32495.1	8
47	32921.6	8
48	10966.4	8
49	12290.5	8
50	7216.57	8
51	20315.9	8
52	15120	8
53	3572.62	8
54	4516.63	8
55	4392.42	8
56	22390.8	8
57	22077.5	8
58	28471.8	8
59	13993.7	8
60	5133.92	8
61	5975.51	8
62	18103.2	8
63	24259.5	8
64	8650.82	8
65	2168.58	8
66	1584.7	8
67	9818.53	8
68	6176.5	8
69	2556.07	8
70	5876	8
71	4847.06	8
72	3605.2	8
73	3036.82	8
74	1167.32	8
75	2693.56	8
76	1149.53	8
77	908.166	8
78	1326.97	8
79	3678.19	8
80	1278.28	8
81	2586.33	8
82	1366.24	8
83	2641.6	8
84	2104.09	8
85	962.513	8
86	1099.41	8
87	5171.39	8
88	2776.18	8
89	6256.2	8
90	7521.14	8
91	2726.92	8
92	1053.02	8
93	14454.7	8
94	3905.02	8
95	6844.8	8
96	11756.1	8
97	9871.2	8
98	3740.37	8
99	1663.42	8
100	2618.94	8
101	15222.4	8
1	11567.2	9
2	10730.6	9
3	1758.58	9
4	3911.36	9
5	3452.59	9
6	1363.12	9
7	11595.6	9
8	5142.7	9
9	22699.6	9
10	26930.4	9
11	9714.56	9
12	5450.17	9
13	6210.69	9
14	6499.32	9
15	27585.9	9
16	11877.7	9
17	17788.6	9
18	3348.78	9
19	2856.98	9
20	892.984	9
21	1748.38	9
22	1629.7	9
23	2386.66	9
24	11865.7	9
25	14346.1	9
26	40231.2	9
27	30405.4	9
28	21371.1	9
29	8160.1	9
30	11629.1	9
31	7958.52	9
32	2634.05	9
33	1716.73	9
34	5233.71	9
35	4897.68	9
36	1933.84	9
37	6373.26	9
38	20379.3	9
39	21891.1	9
40	13780.8	9
41	21131.9	9
42	19422.7	9
43	725.305	9
44	537.676	9
45	30318.2	9
46	36973.6	9
47	33362.3	9
48	10865.6	9
49	11935.6	9
50	6931.98	9
51	21181	9
52	15310.9	9
53	3797.3	9
54	4426.9	9
55	4580.36	9
56	24231.1	9
57	22536.4	9
58	28834.3	9
59	13937.1	9
60	5066.07	9
61	6178.71	9
62	18891.5	9
63	25395.7	9
64	8909.9	9
65	2104.93	9
66	1793.22	9
67	10906.7	9
68	6306.9	9
69	2612.26	9
70	5921.01	9
71	4912.84	9
72	3481.86	9
73	3093.16	9
74	1189.23	9
75	2712.31	9
76	1138.55	9
77	936.643	9
78	1242.88	9
79	3784.14	9
80	1214.36	9
81	2611.45	9
82	1332.47	9
83	2625.03	9
84	2151.83	9
85	1059.27	9
86	1082.41	9
87	4884.71	9
88	2952.51	9
89	6048.4	9
90	7406.26	9
91	2552.91	9
92	1027.22	9
93	13970.6	9
94	3873.74	9
95	6559.53	9
96	12108.6	9
97	9526.44	9
98	3491.65	9
99	1573.76	9
100	2373.86	9
101	15453.6	9
1	11833.2	10
2	10641.6	10
3	1699.97	10
4	3556.78	10
5	3553.84	10
6	1322.68	10
7	11698.8	10
8	4878.28	10
9	25366.5	10
10	28301.6	10
11	9343.73	10
12	5381.48	10
13	6194.14	10
14	6418.85	10
15	28367.2	10
16	11338.5	10
17	17544.5	10
18	3359.17	10
19	2684.99	10
20	885.553	10
21	1875.73	10
22	1572.12	10
23	2304.11	10
24	10792.6	10
25	13220	10
26	39031.5	10
27	29116.9	10
28	26128.2	10
29	7827.72	10
30	12119.3	10
31	8526.47	10
32	2609.82	10
33	1628.53	10
34	5118.05	10
35	4165.38	10
36	1771.35	10
37	6169.83	10
38	19889.8	10
39	20376.5	10
40	13898.8	10
41	19920	10
42	19036.3	10
43	730.442	10
44	543.159	10
45	32556	10
46	37795.7	10
47	33622.2	10
48	10393.3	10
49	11818.2	10
50	6299.62	10
51	21385.8	10
52	14761.7	10
53	3472.82	10
54	4545.87	10
55	4356.41	10
56	24333.9	10
57	22687.9	10
58	27660	10
59	12856.8	10
60	4895.18	10
61	5528.2	10
62	18149.5	10
63	27211.9	10
64	8888.7	10
65	1769.9	10
66	1693.3	10
67	10974.6	10
68	6617.36	10
69	2611.81	10
70	6018.06	10
71	4836.41	10
72	3283.07	10
73	3207.63	10
74	1181.56	10
75	2749.09	10
76	1132.67	10
77	929.459	10
78	1159.27	10
79	2798.01	10
80	1077.63	10
81	2383.07	10
82	1281.34	10
83	2203.39	10
84	2032.44	10
85	971.844	10
86	1115.84	10
87	4357.43	10
88	2700.33	10
89	5541.52	10
90	7167.98	10
91	2583.93	10
92	1002.96	10
93	13597.7	10
94	3374.89	10
95	6457.17	10
96	11864	10
97	9897.77	10
98	3074.52	10
99	1441.12	10
100	2313.92	10
101	14810.8	10
1	11307.2	11
2	8360.2	11
3	1629.95	11
4	3247.13	11
5	3376.34	11
6	1190.36	11
7	11145.4	11
8	4420.75	11
9	24751	11
10	28859.7	11
11	8591.59	11
12	5529.86	11
13	5385.05	11
14	6132.52	11
15	27467.5	11
16	11546.4	11
17	16911.8	11
18	3295.16	11
19	2353.75	11
20	853.388	11
21	1840.83	11
22	1564.6	11
23	2208.21	11
24	9695.44	11
25	12338.3	11
26	38110.6	11
27	28895.4	11
28	23641.7	11
29	7326.54	11
30	12337.5	11
31	7892.6	11
32	2404.38	11
33	1683.64	11
34	4190.31	11
35	3640.07	11
36	1505.82	11
37	5362.91	11
38	18590	11
39	18906.5	11
40	11092.3	11
41	17737.5	11
42	17893	11
43	691.411	11
44	537.074	11
45	31902	11
46	38108.9	11
47	34636.5	11
48	9388.53	11
49	10662.8	11
50	5992.66	11
51	21127.5	11
52	14727.5	11
53	3274.96	11
54	4424.51	11
55	3911.15	11
56	22600.1	11
57	19155.3	11
58	27760.6	11
59	11365.4	11
60	4636.33	11
61	4815.4	11
62	16526.5	11
63	27562.2	11
64	8411.87	11
65	1565.76	11
66	1590.02	11
67	13347.5	11
68	7026.9	11
69	2523.95	11
70	5682.96	11
71	4484.55	11
72	3111.34	11
73	3132.9	11
74	1157.88	11
75	2524.44	11
76	1140.26	11
77	903.023	11
78	1095.07	11
79	2399.61	11
80	924.817	11
81	1972.41	11
82	1103.14	11
83	1968.56	11
84	1776.57	11
85	918.296	11
86	990.72	11
87	3867.36	11
88	2519.1	11
89	4803.26	11
90	6519.21	11
91	2426.07	11
92	957.985	11
93	12483	11
94	2954.97	11
95	5566.42	11
96	10459.5	11
97	9542.39	11
98	2516.97	11
99	1225.54	11
100	1960.18	11
101	13673.2	11
1	10225.9	12
2	7170.03	12
3	1493.98	12
4	2840.3	12
5	2875.05	12
6	1095.21	12
7	9825.34	12
8	3625.95	12
9	23727.7	12
10	29682.5	12
11	7265.55	12
12	4963.05	12
13	5124.22	12
14	5079.73	12
15	27859.3	12
16	10197.5	12
17	14656.1	12
18	2882.65	12
19	1967.3	12
20	843.753	12
21	1840.39	12
22	1269.45	12
23	2125.52	12
24	8963.77	12
25	10582.5	12
26	36808.9	12
27	25622.1	12
28	18741.9	12
29	6788.56	12
30	10656	12
31	8114	12
32	2125.22	12
33	1359.57	12
34	3570.7	12
35	2709.95	12
36	1220.9	12
37	4479.9	12
38	16990.7	12
39	16164.3	12
40	9861.32	12
41	15849.5	12
42	16755.7	12
43	660.29	12
44	516.537	12
45	31823.9	12
46	36073.9	12
47	32044.2	12
48	7732.59	12
49	8511.03	12
50	5179.09	12
51	19602	12
52	14071.6	12
53	3204.66	12
54	4023.15	12
55	3278.74	12
56	20221.2	12
57	16326.9	12
58	25871	12
59	10145	12
60	4143.82	12
61	4159.78	12
62	13161.1	12
63	27452.5	12
64	7327.12	12
65	1345.46	12
66	1389.88	12
67	10143.8	12
68	6051.47	12
69	2320.64	12
70	5422.91	12
71	4331.85	12
72	2830.7	12
73	2879.64	12
74	1119.69	12
75	2272.04	12
76	1073.34	12
77	807.599	12
78	940.915	12
79	2101.8	12
80	831.268	12
81	1620.95	12
82	986.379	12
83	1674.2	12
84	1520.93	12
85	844.52	12
86	910.173	12
87	3230.1	12
88	2060.28	12
89	4163.92	12
90	5676.5	12
91	2100.6	12
92	851.09	12
93	11235.8	12
94	2607.1	12
95	4981.19	12
96	8681.71	12
97	9285.04	12
98	2134.25	12
99	1019.24	12
100	1660.69	12
101	12280.6	12
1	8315.41	13
2	6926.81	13
3	1332.69	13
4	2393.42	13
5	2637.32	13
6	949.377	13
7	8654.95	13
8	2966.1	13
9	21461.5	13
10	29603.3	13
11	6370.82	13
12	4420.43	13
13	4783.16	13
14	4383.83	13
15	26514	13
16	8880.22	13
17	11860	13
18	2211.72	13
19	1689.4	13
20	787.095	13
21	1606.43	13
22	1058.34	13
23	1781.88	13
24	7157.81	13
25	10158.1	13
26	33810.7	13
27	23433.9	13
28	16183.6	13
29	5206.03	13
30	9212.2	13
31	6652.12	13
32	1645.05	13
33	1312.68	13
34	2932.43	13
35	2269.69	13
36	1017.37	13
37	3663.95	13
38	14368.8	13
39	13911.1	13
40	8478	13
41	14001.4	13
42	15042.1	13
43	601.907	13
44	474.628	13
45	27998.7	13
46	36510.3	13
47	29217.3	13
48	6543.29	13
49	7254.9	13
50	4184.36	13
51	17562.9	13
52	13345.7	13
53	2557.48	13
54	3751.13	13
55	2717.86	13
56	17853.9	13
57	13371.9	13
58	22108.5	13
59	8503	13
60	3492.76	13
61	3540.7	13
62	11726.6	13
63	23876.1	13
64	6119.57	13
65	1185.95	13
66	1214.43	13
67	10432.9	13
68	5583.54	13
69	2102.24	13
70	4977.04	13
71	3977.62	13
72	2522.99	13
73	2689.66	13
74	1053.12	13
75	1840.33	13
76	1014.43	13
77	718.947	13
78	834.284	13
79	1684.59	13
80	649.823	13
81	1350.71	13
82	842.246	13
83	1405.37	13
84	1310.22	13
85	751.172	13
86	773.387	13
87	2828.38	13
88	1868.27	13
89	3213.04	13
90	4643.27	13
91	1723.29	13
92	752.358	13
93	9748.14	13
94	2125.19	13
95	4328.46	13
96	7547.48	13
97	8296.4	13
98	1748.74	13
99	880.445	13
100	1460.15	13
101	9512.37	13
1	6688	14
2	5687.03	14
3	1228.74	14
4	2142.73	14
5	2175.22	14
6	797.918	14
7	7389.47	14
8	2587.97	14
9	20089.5	14
10	28016.7	14
11	5385.32	14
12	3804.88	14
13	3766.17	14
14	3495.5	14
15	23812.1	14
16	7893.55	14
17	10578.3	14
18	1957.95	14
19	1526.53	14
20	694.309	14
21	1504.17	14
22	910.057	14
23	1434.68	14
24	6011.98	14
25	8575.53	14
26	30971	14
27	20131.9	14
28	13935.6	14
29	4190.02	14
30	8291	14
31	5496.13	14
32	1474.55	14
33	1225.26	14
34	2723.94	14
35	2127.72	14
36	852.382	14
37	3072.57	14
38	12107.1	14
39	12436.6	14
40	7339.23	14
41	12592.1	14
42	14686	14
43	563.61	14
44	465.156	14
45	26142	14
46	34436.2	14
47	27541.2	14
48	5124.43	14
49	5994.63	14
50	3357.55	14
51	15830.1	14
52	12816.2	14
53	1984.8	14
54	3320.9	14
55	2067.18	14
56	15602.5	14
57	11224	14
58	18144.4	14
59	6790.27	14
60	2991.62	14
61	2969.19	14
62	10024.3	14
63	20710.1	14
64	5025.03	14
65	981.28	14
66	1039.94	14
67	9019.81	14
68	5148.47	14
69	1839.85	14
70	4320.16	14
71	3363.52	14
72	2148.79	14
73	2307.2	14
74	991.145	14
75	1477.29	14
76	900.022	14
77	673.678	14
78	714.002	14
79	1321.68	14
80	568.331	14
81	1091.56	14
82	719.424	14
83	1291.27	14
84	1152.5	14
85	672.118	14
86	670.249	14
87	2426.66	14
88	1581.44	14
89	2567.74	14
90	3796.71	14
91	1353.14	14
92	690.453	14
93	7976.34	14
94	1768.76	14
95	3958.87	14
96	6002.72	14
97	7190.23	14
98	1422.76	14
99	758.084	14
100	1217.36	14
101	8251.81	14
1	5699.52	15
2	4663.3	15
3	1050.92	15
4	1728.5	15
5	1715.65	15
6	738.699	15
7	5659.44	15
8	2182.91	15
9	17785.6	15
10	25280.4	15
11	4653.39	15
12	3232.55	15
13	3064.41	15
14	2972.09	15
15	21633.1	15
16	6056.22	15
17	9004.78	15
18	1607.03	15
19	1372.65	15
20	655.378	15
21	1426.74	15
22	764.287	15
23	1288.11	15
24	5405.03	15
25	7315.95	15
26	26472.6	15
27	18423.2	15
28	11289.1	15
29	3670.33	15
30	7210.19	15
31	4261.25	15
32	1399.16	15
33	1024.59	15
34	2250.39	15
35	1860.87	15
36	739.872	15
37	2471.05	15
38	9832.59	15
39	9773.64	15
40	6213.28	15
41	10762.7	15
42	13113.2	15
43	540.571	15
44	452.512	15
45	24799.9	15
46	30822.4	15
47	23287.8	15
48	4089.41	15
49	5014.25	15
50	2818.81	15
51	13938.9	15
52	11085.8	15
53	1803.73	15
54	2437.24	15
55	1868.32	15
56	13339.9	15
57	9481.36	15
58	14824.9	15
59	5327.38	15
60	2633.6	15
61	2629.86	15
62	8297.65	15
63	18550.6	15
64	4127.53	15
65	877.024	15
66	883.248	15
67	8363.6	15
68	4462	15
69	1586.17	15
70	3909.76	15
71	2877.66	15
72	2032.89	15
73	2028.59	15
74	882.045	15
75	1296.45	15
76	817.354	15
77	613.999	15
78	610.486	15
79	1139.76	15
80	491.28	15
81	953.556	15
82	652.65	15
83	1139.6	15
84	1022.17	15
85	609.377	15
86	603.53	15
87	2160.74	15
88	1371.52	15
89	2141.3	15
90	3347.08	15
91	1162.25	15
92	616.845	15
93	7149.84	15
94	1521.66	15
95	3058.38	15
96	4862.76	15
97	6206.77	15
98	1275.67	15
99	714.463	15
100	1048.14	15
101	6536.94	15
1	4741.18	16
2	4159.92	16
3	988.431	16
4	1457.77	16
5	1409.36	16
6	644.474	16
7	4682.89	16
8	1815.38	16
9	16004	16
10	23610.5	16
11	3841.68	16
12	2845.87	16
13	2783.68	16
14	2469.59	16
15	19066.4	16
16	5073.89	16
17	7094.89	16
18	1399.09	16
19	1261.06	16
20	602.998	16
21	1225.52	16
22	651.392	16
23	1255.66	16
24	4440.04	16
25	6098.06	16
26	22963.1	16
27	16697.2	16
28	9005.92	16
29	3203.9	16
30	6160.51	16
31	3807.88	16
32	1270.65	16
33	1010.7	16
34	1807.74	16
35	1610.69	16
36	664.198	16
37	1969	16
38	7469.11	16
39	8233.51	16
40	5338.49	16
41	9414.26	16
42	11936.1	16
43	510.784	16
44	438.219	16
45	22030.3	16
46	27700.1	16
47	22169	16
48	3413.85	16
49	4311.92	16
50	2256.29	16
51	12374	16
52	9773.23	16
53	1524	16
54	2116.9	16
55	1609.13	16
56	11040.8	16
57	7456.11	16
58	11730.7	16
59	4620.13	16
60	2399.17	16
61	2144.66	16
62	6630.51	16
63	16160.1	16
64	3412.67	16
65	836.451	16
66	828.199	16
67	7383.98	16
68	3775.9	16
69	1379.8	16
70	3463.49	16
71	2470.91	16
72	1677.3	16
73	1714.1	16
74	781.817	16
75	1044.01	16
76	750.664	16
77	571.788	16
78	529.379	16
79	971.626	16
80	456.879	16
81	805.742	16
82	591.497	16
83	978.677	16
84	911.907	16
85	545.313	16
86	529.074	16
87	2001.26	16
88	1356	16
89	1885.1	16
90	2831.69	16
91	1023.39	16
92	558.925	16
93	5684.88	16
94	1340.95	16
95	2715.39	16
96	4382.81	16
97	5469.98	16
98	1154.09	16
99	678.978	16
100	926.875	16
101	5678.94	16
1	4037.6	17
2	3581.56	17
3	932.758	17
4	1394.81	17
5	1335.62	17
6	615.598	17
7	3912.25	17
8	1539.61	17
9	14309.3	17
10	20578.3	17
11	3384.09	17
12	2385.83	17
13	3049.02	17
14	2120.39	17
15	16391.5	17
16	4422.51	17
17	5981.12	17
18	1208.73	17
19	1097.81	17
20	568.83	17
21	1060.58	17
22	603.912	17
23	1002.5	17
24	3749.69	17
25	5100.4	17
26	20922.8	17
27	14386.2	17
28	8029.89	17
29	2813.22	17
30	5473.07	17
31	3218.25	17
32	1128.39	17
33	960.348	17
34	1611.35	17
35	1436.54	17
36	618.323	17
37	1704.06	17
38	6615.33	17
39	6844.45	17
40	4401.14	17
41	8319.63	17
42	10832.3	17
43	498.193	17
44	433.851	17
45	18888.1	17
46	26507.8	17
47	19142.8	17
48	2698.76	17
49	3682.92	17
50	1902.16	17
51	11039.7	17
52	8612.27	17
53	1292.51	17
54	1875.59	17
55	1371.44	17
56	9176.23	17
57	6148.97	17
58	9168.15	17
59	3954.28	17
60	2192.19	17
61	1834.65	17
62	5584.17	17
63	13643.1	17
64	2900.23	17
65	764.496	17
66	763.637	17
67	6961.67	17
68	3209.02	17
69	1200.23	17
70	3063.75	17
71	2191.62	17
72	1506.2	17
73	1606.65	17
74	695.26	17
75	955.742	17
76	717.018	17
77	505.495	17
78	491.678	17
79	868.262	17
80	417.336	17
81	710.488	17
82	542.705	17
83	863.042	17
84	815.111	17
85	505.015	17
86	473.792	17
87	1722.86	17
88	1189.74	17
89	1614.56	17
90	2377.95	17
91	915.416	17
92	531.34	17
93	5022.3	17
94	1226.4	17
95	2368.05	17
96	3757.32	17
97	4652.24	17
98	1074.27	17
99	651.814	17
100	831.887	17
101	4867.18	17
1	3677.1	18
2	2996.81	18
3	900.389	18
4	1234.99	18
5	1197.9	18
6	581.397	18
7	3336.56	18
8	1360.86	18
9	12878.7	18
10	19574.2	18
11	3019.86	18
12	2134.01	18
13	3039.33	18
14	1819.96	18
15	13990	18
16	3808.12	18
17	5128.6	18
18	1101.5	18
19	997.832	18
20	539.193	18
21	920.11	18
22	550.201	18
23	878.416	18
24	3234.32	18
25	4310.68	18
26	18317.7	18
27	13284.8	18
28	6926.66	18
29	2483.83	18
30	4818.26	18
31	2957.97	18
32	1103.87	18
33	916.58	18
34	1486.45	18
35	1278.22	18
36	575.726	18
37	1534.86	18
38	5462.53	18
39	5903.16	18
40	3728.22	18
41	7710.06	18
42	10141.3	18
43	482.004	18
44	428.561	18
45	17516.1	18
46	25004.6	18
47	16866.3	18
48	2382.28	18
49	3175.44	18
50	1680.55	18
51	9972.96	18
52	7371.86	18
53	1197.95	18
54	1725.35	18
55	1246.63	18
56	7678.79	18
57	5399.46	18
58	7526.48	18
59	3275.14	18
60	1996.95	18
61	1735.36	18
62	4671.4	18
63	11044.8	18
64	2522.33	18
65	759.951	18
66	715.52	18
67	6579.72	18
68	2757.27	18
69	1118.44	18
70	2556.18	18
71	1944.01	18
72	1351.17	18
73	1427.54	18
74	630.978	18
75	844.393	18
76	657.398	18
77	477.403	18
78	453.128	18
79	797.466	18
80	397.582	18
81	646.183	18
82	494.504	18
83	817.298	18
84	739.16	18
85	479.754	18
86	434.112	18
87	1614.01	18
88	1078.32	18
89	1457.49	18
90	2140.76	18
91	778.423	18
92	497.299	18
93	4523.06	18
94	1152.48	18
95	1986.97	18
96	3200.77	18
97	3895.66	18
98	1049.32	18
99	625.424	18
100	771.996	18
101	4208.48	18
1	3262.57	19
2	2762.42	19
3	864.404	19
4	1130.57	19
5	1034.55	19
6	549.374	19
7	2916.26	19
8	1266.33	19
9	12072.8	19
10	17317.5	19
11	2701.46	19
12	1950.8	19
13	2859.21	19
14	1558.38	19
15	11704.7	19
16	3319.21	19
17	4521.25	19
18	985.01	19
19	888.128	19
20	507.157	19
21	823.912	19
22	525.955	19
23	705.637	19
24	2995.36	19
25	3941.67	19
26	16612.6	19
27	12163.3	19
28	5830.12	19
29	2226.91	19
30	4112.61	19
31	2742.58	19
32	1075.31	19
33	860.795	19
34	1372.68	19
35	1210.45	19
36	552.265	19
37	1420.06	19
38	4703.82	19
39	5211.59	19
40	3383.06	19
41	7312.29	19
42	9569.88	19
43	465.109	19
44	417.347	19
45	13986.9	19
46	24880	19
47	15497.7	19
48	2153.45	19
49	2877.52	19
50	1550.55	19
51	9158	19
52	6686.59	19
53	1103.77	19
54	1579.05	19
55	1169.43	19
56	6641.31	19
57	4805.04	19
58	6497.11	19
59	2805.5	19
60	1843.84	19
61	1664.94	19
62	4330.67	19
63	10386.6	19
64	2191.33	19
65	716.935	19
66	677.663	19
67	5540.18	19
68	2471.23	19
69	1016.86	19
70	2227.93	19
71	1686.01	19
72	1148.19	19
73	1248.72	19
74	595.77	19
75	744.283	19
76	616.727	19
77	448.592	19
78	426.743	19
79	705.171	19
80	387.227	19
81	603.963	19
82	472.153	19
83	764.98	19
84	666.82	19
85	463.58	19
86	417.537	19
87	1517.02	19
88	1060	19
89	1332.61	19
90	1933.88	19
91	728.489	19
92	480.306	19
93	3985.28	19
94	1046.91	19
95	1903.13	19
96	2933.66	19
97	3353.31	19
98	994.745	19
99	601.57	19
100	730.447	19
101	3690.4	19
1	3073.11	20
2	2524.07	20
3	827.868	20
4	1088.62	20
5	941.425	20
6	531.832	20
7	2529.99	20
8	1156.91	20
9	10508.5	20
10	14928.7	20
11	2505.72	20
12	1775.67	20
13	2719.85	20
14	1362.75	20
15	9949.07	20
16	3097.47	20
17	3970.54	20
18	871.275	20
19	814.271	20
20	477.337	20
21	794.065	20
22	506.968	20
23	633.446	20
24	2774.97	20
25	3521.26	20
26	15296.1	20
27	12069	20
28	4990.87	20
29	2089.26	20
30	3782.84	20
31	2668.76	20
32	1058.9	20
33	843.819	20
34	1242.54	20
35	1069.65	20
36	538.82	20
37	1339.61	20
38	4150.79	20
39	4757.82	20
40	3153.76	20
41	6485.44	20
42	8659.15	20
43	455.864	20
44	409.173	20
45	11928.4	20
46	21488.4	20
47	13759.3	20
48	1981.4	20
49	2615.79	20
50	1443.6	20
51	8138.9	20
52	5928.49	20
53	1019.19	20
54	1478.46	20
55	1106.88	20
56	5825.72	20
57	4245.84	20
58	5432.79	20
59	2550.09	20
60	1757.59	20
61	1615.29	20
62	3897.98	20
63	8300.34	20
64	1980.28	20
65	689.173	20
66	638.6	20
67	5239.6	20
68	2117.04	20
69	909.493	20
70	2059.11	20
71	1561.28	20
72	1055.8	20
73	1103.98	20
74	568.694	20
75	691.336	20
76	586.564	20
77	417.346	20
78	402.574	20
79	683.15	20
80	384.439	20
[truncated: 4,263 more rows]

## Sheet: GBF1M832L untreated VSVG
cell	Mean	number
1	5827.99	1
2	1024.87	1
3	5636.41	1
4	3118.66	1
5	4804.22	1
6	1377.44	1
7	912.521	1
8	1379.66	1
9	1307.43	1
10	3474.63	1
11	1260.47	1
12	1109.92	1
13	749.792	1
14	876.726	1
15	860.908	1
16	4387.91	1
17	3601.06	1
18	5930.28	1
19	1522.86	1
20	811.99	1
21	826.23	1
22	1356.05	1
23	2448.99	1
24	2896.04	1
25	3492.62	1
26	1336.98	1
27	7398.13	1
28	2487.2	1
29	3408.98	1
30	2649.08	1
31	2063.66	1
32	2107.9	1
33	1450.91	1
34	1471.17	1
35	926.893	1
36	2526.73	1
37	5052.18	1
38	2885.34	1
39	2723.71	1
40	912.192	1
41	1084.26	1
42	7139.6	1
43	5574.49	1
44	2570.14	1
45	8889.11	1
46	5622.39	1
47	2307.74	1
48	2080.07	1
49	2795.09	1
50	1305.2	1
51	3247.15	1
52	2487.43	1
53	1627.1	1
54	1781.59	1
55	570.402	1
56	6253.08	1
57	4327.09	1
58	7294.69	1
59	7878	1
60	2773.31	1
61	1409.12	1
62	1025.75	1
63	1360.94	1
64	1180.71	1
65	1643.87	1
66	1212.79	1
67	1232.43	1
68	1827.72	1
69	5415.89	1
70	728.008	1
71	1890.24	1
72	1391.68	1
73	1602.92	1
74	1341.51	1
75	2523.46	1
76	2086.34	1
77	2768.33	1
78	2505.53	1
79	1446	1
80	3615.63	1
81	1079.61	1
82	2541.61	1
83	5524.89	1
84	5992.11	1
85	3254.59	1
86	6908.72	1
87	2180.99	1
88	579.627	1
89	456.577	1
90	588.406	1
91	1067.35	1
92	2560	1
93	3246.73	1
94	1610.66	1
1	5827.68	2
2	1018.29	2
3	5530.06	2
4	3118.57	2
5	4723.97	2
6	1366.11	2
7	888.821	2
8	1376.16	2
9	1344.26	2
10	3575.5	2
11	1277.57	2
12	1121.21	2
13	701.16	2
14	924.741	2
15	889.338	2
16	4680.25	2
17	3989.77	2
18	6812.55	2
19	1659.21	2
20	780.301	2
21	830.251	2
22	1521.32	2
23	2797.18	2
24	3498.47	2
25	4190.97	2
26	1465.12	2
27	8855.06	2
28	2926.34	2
29	4276.64	2
30	3309.03	2
31	2820	2
32	2558.29	2
33	1860.64	2
34	1688.09	2
35	971.168	2
36	3339.35	2
37	7001.02	2
38	3722.39	2
39	3581.74	2
40	977.266	2
41	1356.45	2
42	7743.61	2
43	5360.29	2
44	2582.32	2
45	9389.7	2
46	3107	2
47	2041.81	2
48	2066.53	2
49	2664.3	2
50	1208.79	2
51	3192.25	2
52	2770.13	2
53	1701.19	2
54	1913.23	2
55	594.775	2
56	6386.88	2
57	4336.69	2
58	7777.7	2
59	8471.47	2
60	2730.86	2
61	1506.61	2
62	1132.49	2
63	1406.61	2
64	1290.53	2
65	1643.72	2
66	1248.39	2
67	1294.7	2
68	1920.04	2
69	5268.13	2
70	766.07	2
71	2017.36	2
72	1399.98	2
73	1830.97	2
74	1422.18	2
75	2722.47	2
76	2220.32	2
77	2912.36	2
78	2782.94	2
79	1542.36	2
80	4236.63	2
81	1352.2	2
82	2776.3	2
83	5938.11	2
84	6049.84	2
85	3695.83	2
86	7116.11	2
87	2656.95	2
88	588.533	2
89	512.259	2
90	549.378	2
91	1031.02	2
92	2545.24	2
93	3289.39	2
94	1795.81	2
1	9137.46	3
2	1130.61	3
3	8594.21	3
4	4730.6	3
5	7012.56	3
6	1655.07	3
7	974.634	3
8	1801.38	3
9	1718.4	3
10	4977.74	3
11	1532.95	3
12	1343.3	3
13	747.563	3
14	1132.38	3
15	1083.12	3
16	6066.39	3
17	6099.31	3
18	10154	3
19	2199.43	3
20	874.929	3
21	931.944	3
22	1911.52	3
23	3519.19	3
24	4874.04	3
25	5897.54	3
26	1750.07	3
27	12569.7	3
28	3768.58	3
29	5972.22	3
30	4349.53	3
31	3813.56	3
32	3182.92	3
33	2182.32	3
34	1877.75	3
35	1059.52	3
36	4221.98	3
37	9086.44	3
38	4510.54	3
39	4237.85	3
40	1052.6	3
41	1546.59	3
42	8912.52	3
43	5881.23	3
44	3025.22	3
45	11436.4	3
46	4696.81	3
47	2828.8	3
48	2844.94	3
49	3852.23	3
50	1577.44	3
51	4261.54	3
52	3808.37	3
53	2433.6	3
54	2547.28	3
55	706.297	3
56	7608.45	3
57	4667.23	3
58	11000.9	3
59	10361.4	3
60	3632.69	3
61	1915.83	3
62	1460.28	3
63	1642.34	3
64	1666.17	3
65	2227.67	3
66	1578.12	3
67	1713.01	3
68	2387.13	3
69	7569.46	3
70	890.587	3
71	2710.55	3
72	1841.46	3
73	2555.4	3
74	1816.57	3
75	4112.04	3
76	2563.48	3
77	3581.08	3
78	3174.16	3
79	1732.66	3
80	6036.64	3
81	1648.64	3
82	3977.66	3
83	6838.43	3
84	8049.36	3
85	5297.39	3
86	8534.27	3
87	3780.39	3
88	623.022	3
89	522.678	3
90	630.61	3
91	1553.78	3
92	3123.39	3
93	3904.04	3
94	2652.66	3
1	11952.2	4
2	1282.3	4
3	10686.7	4
4	5598.88	4
5	8093.78	4
6	1911.89	4
7	1004.77	4
8	2165.62	4
9	1952.23	4
10	5772.38	4
11	1690.62	4
12	1441.8	4
13	762.849	4
14	1347.55	4
15	1226.96	4
16	7499.59	4
17	7326.95	4
18	12669	4
19	2336.05	4
20	920.177	4
21	994.431	4
22	1963.58	4
23	3925.44	4
24	5577.25	4
25	7093.43	4
26	1826.91	4
27	14462.3	4
28	4263.02	4
29	6743.93	4
30	4758.52	4
31	4345.83	4
32	3749.98	4
33	2283.32	4
34	1942.54	4
35	1082.28	4
36	4674.04	4
37	9934.94	4
38	5281.44	4
39	4725.18	4
40	1075.9	4
41	1652.33	4
42	9834.92	4
43	7333.28	4
44	3804.38	4
45	14387.2	4
46	5601.96	4
47	3450.36	4
48	3100.22	4
49	4530.06	4
50	1772.81	4
51	5325.38	4
52	4756.46	4
53	2879.61	4
54	2906.04	4
55	802.347	4
56	8928.44	4
57	5289.95	4
58	13304.3	4
59	11446.6	4
60	4276.66	4
61	2114.57	4
62	1439.95	4
63	1762.44	4
64	1907.72	4
65	2567.02	4
66	1729.41	4
67	1866.34	4
68	2570.69	4
69	8699.06	4
70	944.137	4
71	3002.32	4
72	2073.12	4
73	2909.76	4
74	2020.97	4
75	5073.77	4
76	2723.45	4
77	3897.51	4
78	3797.21	4
79	1878.7	4
80	7313.07	4
81	1784.46	4
82	4532.98	4
83	7352.74	4
84	9921.87	4
85	6511.55	4
86	10461.2	4
87	4545.87	4
88	654.12	4
89	546.495	4
90	689.284	4
91	1837.32	4
92	3504.47	4
93	4894.46	4
94	2997.55	4
1	13272	5
2	1369.62	5
3	12110.4	5
4	5753.58	5
5	9361.16	5
6	2025.41	5
7	1052.49	5
8	2323.68	5
9	2159.91	5
10	5938.87	5
11	1765.69	5
12	1519.93	5
13	769.815	5
14	1472.09	5
15	1458.3	5
16	8675.82	5
17	7711.9	5
18	13003.5	5
19	2535.29	5
20	926.958	5
21	997.043	5
22	1974.84	5
23	4005.15	5
24	5874.26	5
25	7946.09	5
26	1888.64	5
27	15113.9	5
28	4405.69	5
29	7098.39	5
30	4539	5
31	4711.92	5
32	4048.26	5
33	2614.87	5
34	1951.4	5
35	1107.64	5
36	4828.66	5
37	10775.3	5
38	5803.6	5
39	5109.25	5
40	1089.3	5
41	1676.3	5
42	12375.3	5
43	7822.31	5
44	4093.09	5
45	16596.1	5
46	5657	5
47	3576.82	5
48	3302.01	5
49	4704.03	5
50	1675.67	5
51	6219.95	5
52	5247.03	5
53	3399.37	5
54	3435.44	5
55	918.039	5
56	9988.06	5
57	5886.36	5
58	14812.4	5
59	12732.3	5
60	4914.91	5
61	2510.28	5
62	1602.74	5
63	1811.77	5
64	2006.57	5
65	3069.01	5
66	1910.72	5
67	1951.9	5
68	2601.57	5
69	8559.5	5
70	989.652	5
71	2757.2	5
72	2355.75	5
73	3062.38	5
74	2209.71	5
75	5532.56	5
76	2847.35	5
77	4188.13	5
78	4036.57	5
79	1915.19	5
80	7442.34	5
81	1848.64	5
82	5108.05	5
83	7568.34	5
84	10399.8	5
85	6728.38	5
86	11321.4	5
87	4956.76	5
88	633.243	5
89	530.157	5
90	697.999	5
91	1962.61	5
92	3476.43	5
93	5213.36	5
94	3023.59	5
1	13923.8	6
2	1354.23	6
3	12339.8	6
4	5963.38	6
5	9303.48	6
6	2047.52	6
7	1024.88	6
8	2430.64	6
9	2306.57	6
10	5810.24	6
11	1718.03	6
12	1492.6	6
13	752.593	6
14	1505.82	6
15	1564.94	6
16	9647.14	6
17	8183.58	6
18	13000.8	6
19	2607.16	6
20	939.547	6
21	973.253	6
22	1897.69	6
23	4198.37	6
24	5843.32	6
25	9117.55	6
26	1900.05	6
27	14301.5	6
28	4406.59	6
29	7186.13	6
30	4735.34	6
31	4633.32	6
32	4206.9	6
33	2483.99	6
34	1936.84	6
35	1116.78	6
36	5023.34	6
37	11230	6
38	5904.91	6
39	4937.94	6
40	1062.24	6
41	1677.89	6
42	13325.8	6
43	8093.88	6
44	4523.76	6
45	17555.1	6
46	5874.62	6
47	3466.84	6
48	3533.61	6
49	4660.4	6
50	1739.62	6
51	6907.19	6
52	5609.56	6
53	3772.24	6
54	3805.86	6
55	1010.48	6
56	10659.2	6
57	6430.12	6
58	15220.2	6
59	13890.1	6
60	4868.39	6
61	2777.41	6
62	1902.5	6
63	1774.51	6
64	2008.38	6
65	3032.61	6
66	2020.2	6
67	2039.92	6
68	2663.1	6
69	10088.6	6
70	1013.87	6
71	2618.78	6
72	2447.24	6
73	3051.14	6
74	2325.76	6
75	5661.18	6
76	2974.93	6
77	4135.6	6
78	3855.34	6
79	1959.04	6
80	7657.22	6
81	2184.64	6
82	4953.83	6
83	7851.78	6
84	9891	6
85	7203.69	6
86	11236.4	6
87	4951.43	6
88	661.011	6
89	521.143	6
90	714.289	6
91	1946.2	6
92	3316.07	6
93	5178.87	6
94	3078.73	6
1	13611.6	7
2	1366.42	7
3	13006.1	7
4	5719.51	7
5	11088	7
6	1965.34	7
7	1030.19	7
8	2375.34	7
9	2243.54	7
10	5634.84	7
11	1795.57	7
12	1478.15	7
13	742.266	7
14	1511.1	7
15	1597.34	7
16	9271.41	7
17	7744.72	7
18	12245.8	7
19	2705.4	7
20	920.113	7
21	1012.37	7
22	1920.26	7
23	3864.1	7
24	6088.55	7
25	8701.58	7
26	1868.67	7
27	14821	7
28	4386.98	7
29	6669.59	7
30	4614.03	7
31	4898.41	7
32	4267.93	7
33	2418.44	7
34	1720.05	7
35	1098.87	7
36	5101.69	7
37	11028.7	7
38	6456.24	7
39	4869.71	7
40	1031.72	7
41	1585.25	7
42	13393.1	7
43	7546.84	7
44	4319.21	7
45	16088.2	7
46	5737.29	7
47	3465.59	7
48	3383.09	7
49	4820.81	7
50	1687.22	7
51	7303.53	7
52	6064.34	7
53	4068.9	7
54	4215.1	7
55	1001.58	7
56	10892.2	7
57	6539.03	7
58	16700.5	7
59	14945.4	7
60	5076.68	7
61	2951.32	7
62	1804.86	7
63	1846.74	7
64	2018.38	7
65	3317.81	7
66	2067.94	7
67	2198.43	7
68	2653.7	7
69	8671.55	7
70	1017.36	7
71	2701.66	7
72	2554.52	7
73	2834	7
74	2585.2	7
75	5906.27	7
76	3038.84	7
77	4228.06	7
78	4068.64	7
79	1973.59	7
80	7842.01	7
81	1794.36	7
82	5041.39	7
83	8121.19	7
84	10127.8	7
85	7884.14	7
86	11675.3	7
87	5268.93	7
88	644.034	7
89	514.191	7
90	728.227	7
91	2077.3	7
92	3183.2	7
93	4869.87	7
94	3245.73	7
1	13503.1	8
2	1425.73	8
3	13124.4	8
4	5570.86	8
5	10448	8
6	1920.6	8
7	1046.38	8
8	2235.58	8
9	2260.94	8
10	5447.14	8
11	1743.79	8
12	1455.93	8
13	733.906	8
14	1542	8
15	1614.02	8
16	9168.7	8
17	7347.43	8
18	10074.9	8
19	2778.75	8
20	942.139	8
21	984.349	8
22	1769.14	8
23	3652.12	8
24	5827.48	8
25	7509.49	8
26	1744.72	8
27	15179.9	8
28	4274.93	8
29	6214.9	8
30	3904.48	8
31	4340.83	8
32	4560.44	8
33	2656.88	8
34	1576.73	8
35	1025.54	8
36	4301.47	8
37	10492.6	8
38	7026.8	8
39	4463.26	8
40	982.646	8
41	1439.3	8
42	13859.8	8
43	7620.34	8
44	4300.58	8
45	14816.7	8
46	5038.8	8
47	3120.07	8
48	2852.36	8
49	4564.54	8
50	1416.79	8
51	7448.17	8
52	6198.07	8
53	3616.59	8
54	4131.34	8
55	916.595	8
56	10049.3	8
57	6169.33	8
58	16674.3	8
59	14502.1	8
60	4541.42	8
61	2457.23	8
62	1588.81	8
63	1783.55	8
64	1868.71	8
65	3258.61	8
66	1898.32	8
67	1936.38	8
68	2369.06	8
69	6962.06	8
70	957.57	8
71	2472.03	8
72	2234.06	8
73	2560.56	8
74	2727.22	8
75	5690.53	8
76	2926.69	8
77	3796.1	8
78	3826.28	8
79	1819.68	8
80	7102.72	8
81	1548.74	8
82	4287.05	8
83	7880.13	8
84	9349.48	8
85	7475.19	8
86	10502.9	8
87	5278.31	8
88	623.079	8
89	489.799	8
90	722.766	8
91	1874.34	8
92	2577.43	8
93	4081.6	8
94	2513.81	8
1	14049.6	9
2	1291.94	9
3	11858.3	9
4	4843.12	9
5	9462.28	9
6	1668.41	9
7	989.923	9
8	2146.69	9
9	2239.69	9
10	4702.51	9
11	1459.29	9
12	1281.48	9
13	680.669	9
14	1605.32	9
15	1745.4	9
16	8577.58	9
17	5979.24	9
18	8092.53	9
19	2268.76	9
20	908.547	9
21	955.623	9
22	1420.79	9
23	3054.55	9
24	5031.81	9
25	6282.06	9
26	1513.93	9
27	12272.8	9
28	3624.73	9
29	5094.6	9
30	3021.32	9
31	3894.4	9
32	4658.54	9
33	2533.37	9
34	1429.56	9
35	911.17	9
36	3523.33	9
37	8675.81	9
38	6571.59	9
39	4011.19	9
40	907.638	9
41	1240.26	9
42	13432.4	9
43	7065.86	9
44	3838.82	9
45	12986	9
46	3890.59	9
47	2568.55	9
48	2312.25	9
49	3649.19	9
50	1175.35	9
51	6309.98	9
52	5880.32	9
53	3263.55	9
54	3455.56	9
55	809.516	9
56	8547.03	9
57	5517.06	9
58	13208	9
59	13430.1	9
60	4111.81	9
61	2153.14	9
62	1393.69	9
63	1902.83	9
64	1517.4	9
65	2799.79	9
66	1622.93	9
67	1629.07	9
68	2085.52	9
69	4952.16	9
70	815.795	9
71	2033.88	9
72	1747.68	9
73	2307.27	9
74	2155.98	9
75	4379.28	9
76	2802.81	9
77	3247.19	9
78	3455.49	9
79	1697.14	9
80	5419.12	9
81	1326.69	9
82	3305.16	9
83	6437.38	9
84	7776.96	9
85	6919.3	9
86	8575.55	9
87	4114.93	9
88	536.24	9
89	477.795	9
90	662.639	9
91	1465.02	9
92	2110.55	9
93	3079.26	9
94	2091.31	9
1	12423	10
2	1201.67	10
3	9288.12	10
4	3841.76	10
5	8235.42	10
6	1422.61	10
7	912.332	10
8	1851.92	10
9	2039.62	10
10	3368.62	10
11	1291.44	10
12	1149.35	10
13	666.834	10
14	1472.91	10
15	1745.81	10
16	7326.98	10
17	4782.18	10
18	5998.74	10
19	2063.5	10
20	863.56	10
21	912.967	10
22	1223.19	10
23	2577.97	10
24	4041.51	10
25	4699.41	10
26	1335.54	10
27	9096.54	10
28	3100.2	10
29	4156.82	10
30	2366.87	10
31	3058.51	10
32	4286.84	10
33	2257.61	10
34	1257.32	10
35	906.672	10
36	3109.25	10
37	6999.16	10
38	6243.04	10
39	3454.54	10
40	821.374	10
41	1069.97	10
42	12131.5	10
43	5731.47	10
44	3107.59	10
45	10673.3	10
46	3148.83	10
47	1974.76	10
48	1746.17	10
49	2973.96	10
50	1041.97	10
51	5604.74	10
52	4570.02	10
53	2522.3	10
54	2686.48	10
55	705.688	10
56	7399.92	10
57	4798.39	10
58	11164.2	10
59	10706.6	10
60	3593.02	10
61	1913.42	10
62	1195.23	10
63	1716.24	10
64	1316.14	10
65	2212.63	10
66	1384.25	10
67	1309.4	10
68	1861.26	10
69	4003.88	10
70	707.701	10
71	1729.89	10
72	1398.63	10
73	1992.61	10
74	1794.87	10
75	3533.8	10
76	2585.23	10
77	2809.66	10
78	3002.24	10
79	1653.17	10
80	4345.13	10
81	1149.09	10
82	2930.12	10
83	5542.14	10
84	6186.72	10
85	6723.03	10
86	7115.89	10
87	3125.29	10
88	518.508	10
89	444.563	10
90	609.414	10
91	1216.02	10
92	1765.56	10
93	2708.23	10
94	1709.36	10
1	9554.65	11
2	1131.85	11
3	7472.04	11
4	2878.14	11
5	6151.14	11
6	1261.94	11
7	885.489	11
8	1536.65	11
9	1784.18	11
10	2834.95	11
11	1161.41	11
12	1128.89	11
13	652.654	11
14	1358.97	11
15	1538.46	11
16	6534.04	11
17	4077.37	11
18	4522.98	11
19	1517.06	11
20	849.88	11
21	857.752	11
22	1131.04	11
23	2035.25	11
24	3128.35	11
25	3954.83	11
26	1267.51	11
27	7664.58	11
28	2558.72	11
29	3652.31	11
30	2063.79	11
31	2440.39	11
32	3777.07	11
33	2151.58	11
34	1222.53	11
35	845.806	11
36	2498.82	11
37	5455.81	11
38	5327.3	11
39	2659.79	11
40	798.97	11
41	944.394	11
42	9573.67	11
43	4835.06	11
44	2230.5	11
45	8239.77	11
46	2748.96	11
47	1674.79	11
48	1511.99	11
49	2430.7	11
50	979.18	11
51	5031.19	11
52	3613.3	11
53	2118.32	11
54	2325.25	11
55	636.926	11
56	6260.58	11
57	4395.49	11
58	8926.69	11
59	9513.39	11
60	2813.44	11
61	1719.14	11
62	1107.94	11
63	1609.75	11
64	1113.57	11
65	1877.55	11
66	1264.13	11
67	1175.05	11
68	1713.63	11
69	3588.63	11
70	671.839	11
71	1537.88	11
72	1246.71	11
73	1732.26	11
74	1406.31	11
75	2797.73	11
76	2382.38	11
77	2500.43	11
78	2936.18	11
79	1549.87	11
80	3730.78	11
81	1059.27	11
82	2253.62	11
83	5115.35	11
84	5364.74	11
85	5327.15	11
86	5917.87	11
87	2759.41	11
88	487.678	11
89	437.231	11
90	553.786	11
91	984.587	11
92	1619.05	11
93	2332.32	11
94	1535.66	11
1	7556.51	12
2	1104.18	12
3	6055.7	12
4	2576.07	12
5	4686.26	12
6	1178.48	12
7	839.116	12
8	1417.33	12
9	1588.88	12
10	2543.54	12
11	1051.9	12
12	1075.24	12
13	631.342	12
14	1174.16	12
15	1378.23	12
16	5448.27	12
17	3681.68	12
18	4087.81	12
19	1292.32	12
20	805.022	12
21	818.46	12
22	1041.09	12
23	1776.94	12
24	2750.13	12
25	3366.91	12
26	1139.04	12
27	6497.97	12
28	2303.17	12
29	2989.42	12
30	1842.97	12
31	1905.21	12
32	3349.55	12
33	1823.04	12
34	1116.25	12
35	831.464	12
36	2241.64	12
37	4554.07	12
38	4578.56	12
39	2478.7	12
40	765.391	12
41	862.161	12
42	7925.27	12
43	4213.07	12
44	1799.7	12
45	7044.9	12
46	2476.17	12
47	1433.76	12
48	1379.27	12
49	2109.35	12
50	917.55	12
51	3895.4	12
52	3017.73	12
53	1839.03	12
54	1905.26	12
55	592.785	12
56	5741.77	12
57	3805.21	12
58	7448.87	12
59	8499.41	12
60	2445.53	12
61	1593.15	12
62	1024.51	12
63	1471.28	12
64	1036.12	12
65	1500.44	12
66	1147.86	12
67	1088.57	12
68	1601.71	12
69	3209.46	12
70	634.829	12
71	1419.29	12
72	1107.81	12
73	1462.87	12
74	1239.83	12
75	2132.04	12
76	2125.67	12
77	2211.53	12
78	2787.95	12
79	1438.74	12
80	3173.22	12
81	953.986	12
82	1934.57	12
83	4739.63	12
84	4872.08	12
85	4899.23	12
86	5464.71	12
87	2301.17	12
88	460.384	12
89	406.482	12
90	509.575	12
91	873.932	12
92	1524.84	12
93	2067.76	12
94	1394.37	12
1	6006.63	13
2	1031.13	13
3	5015.38	13
4	2274.5	13
5	3711.39	13
6	1054.53	13
7	792.616	13
8	1338.29	13
9	1588.25	13
10	2192.72	13
11	1011.61	13
12	1027.03	13
13	617.347	13
14	1023.71	13
15	1292.88	13
16	4575.23	13
17	3267.19	13
18	3796.81	13
19	1211.78	13
20	753.559	13
21	781.945	13
22	985.719	13
23	1624.96	13
24	2344.18	13
25	2796.5	13
26	1097.69	13
27	5936.24	13
28	2050.9	13
29	2693.2	13
30	1613.1	13
31	1634.63	13
32	3187.02	13
33	1776.88	13
34	1006.58	13
35	794.312	13
36	2094.01	13
37	3994.92	13
38	3617.72	13
39	2204.84	13
40	767.875	13
41	811.969	13
42	6604.05	13
43	3739.32	13
44	1774.68	13
45	6112.03	13
46	2342.09	13
47	1368.82	13
48	1270.28	13
49	1917.93	13
50	873.632	13
51	3306.45	13
52	2701.06	13
53	1688.36	13
54	1707.76	13
55	551.807	13
56	5193.91	13
57	3670	13
58	6914.91	13
59	8010.01	13
60	2104.8	13
61	1412.6	13
62	924.077	13
63	1614.91	13
64	946.351	13
65	1309.87	13
66	1056.69	13
67	1121.2	13
68	1548.75	13
69	2964.32	13
70	632.398	13
71	1343.32	13
72	1020.25	13
73	1309.29	13
74	1122	13
75	1832.2	13
76	2021.88	13
77	2088.55	13
78	2447.92	13
79	1393.26	13
80	2955.12	13
81	914.254	13
82	1717.71	13
83	4393.38	13
84	4638.91	13
85	4220.79	13
86	4983.81	13
87	2085.14	13
88	456.145	13
89	381.747	13
90	478.103	13
91	812.288	13
92	1413.79	13
93	2110.43	13
94	1322.19	13
1	5097.44	14
2	942.017	14
3	4497.48	14
4	2057.14	14
5	3284.33	14
6	1063.53	14
7	748.354	14
8	1256.8	14
9	1455.93	14
10	2029.12	14
11	950.14	14
12	1006.97	14
13	601.303	14
14	965.462	14
15	1120.15	14
16	3694.75	14
17	3034.16	14
18	3536.77	14
19	1182.59	14
20	731.249	14
21	736.29	14
22	931.054	14
23	1555.16	14
24	2098.02	14
25	2387.28	14
26	1062	14
27	5160.52	14
28	1902.71	14
29	2529.47	14
30	1529.45	14
31	1433.68	14
32	2566.8	14
33	1659.76	14
34	1016.08	14
35	798.807	14
36	1974.41	14
37	3572.15	14
38	3312.23	14
39	2081.57	14
40	764.47	14
41	801.988	14
42	6236.69	14
43	3595.5	14
44	2012.04	14
45	5616.62	14
46	2253.04	14
47	1293.85	14
48	1249.22	14
49	1803.75	14
50	830.241	14
51	3143.62	14
52	2399.89	14
53	1552.29	14
54	1584.48	14
55	516.237	14
56	4644.04	14
57	3318.85	14
58	6368.76	14
59	7305.5	14
60	1789.55	14
61	1285.83	14
62	888.046	14
63	1581.76	14
64	879.991	14
65	1214.71	14
66	1001.75	14
67	973.805	14
68	1488.44	14
69	2816.82	14
70	635.132	14
71	1292.19	14
72	1002.58	14
73	1289.33	14
74	997.834	14
75	1636.81	14
76	1931.45	14
77	1988.31	14
78	2390.95	14
79	1345.76	14
80	2731.89	14
81	884.229	14
82	1565.47	14
83	4539.55	14
84	4400.92	14
85	3876.23	14
86	4780.46	14
87	1808.96	14
88	435.413	14
89	385.49	14
90	461.209	14
91	755.087	14
92	1326.63	14
93	2035.68	14
94	1206.64	14
1	4682.1	15
2	880.75	15
3	4099.19	15
4	2011.62	15
5	2964.91	15
6	994.975	15
7	713.375	15
8	1183.74	15
9	1312.46	15
10	1988.48	15
11	915.79	15
12	950.628	15
13	598.35	15
14	911.679	15
15	1031.08	15
16	3482.57	15
17	2855.91	15
18	3338.62	15
19	1118.11	15
20	720.263	15
21	720.972	15
22	872.35	15
23	1439.42	15
24	1921.71	15
25	2282.77	15
26	1063.01	15
27	4761.92	15
28	1782.41	15
29	2376.51	15
30	1474.4	15
31	1402.37	15
32	2447.51	15
33	1432.36	15
34	977.024	15
35	759.524	15
36	1913.44	15
37	3412.42	15
38	3135.69	15
39	1933.82	15
40	757.933	15
41	794.181	15
42	6066.84	15
43	3487.4	15
44	1689.32	15
45	5330.16	15
46	2231.41	15
47	1256.31	15
48	1247.59	15
49	1789.81	15
50	796.328	15
51	2844.8	15
52	2190.47	15
53	1448	15
54	1483.31	15
55	506.301	15
56	4300.65	15
57	3091.41	15
58	6072.18	15
59	6721.48	15
60	1645.46	15
61	1249.16	15
62	849.645	15
63	1516.72	15
64	843.339	15
65	1154.34	15
66	982.455	15
67	908.498	15
68	1468.36	15
69	2696.88	15
70	630.123	15
71	1244.97	15
72	959.685	15
73	1125.47	15
74	918.75	15
75	1571.02	15
76	1824.24	15
77	1871.94	15
78	2175.93	15
79	1285.94	15
80	2670.53	15
81	874.902	15
82	1385.09	15
83	4273.48	15
84	4060.18	15
85	3600.31	15
86	4554.26	15
87	1763.4	15
88	432.164	15
89	375.992	15
90	446.902	15
91	708.251	15
92	1297.39	15
93	2017.23	15
94	1164.25	15
1	4255.49	16
2	865.167	16
3	3778.43	16
4	1955.64	16
5	2778.2	16
6	969.424	16
7	707.201	16
8	1136.23	16
9	1200.35	16
10	1906.64	16
11	918.02	16
12	905.103	16
13	583.099	16
14	843.091	16
15	965.685	16
16	3188.83	16
17	2673.24	16
18	3259.64	16
19	1103.61	16
20	712.178	16
21	697.399	16
22	813.996	16
23	1428.65	16
24	1860	16
25	2225.37	16
26	1044.7	16
27	4583.97	16
28	1717.77	16
29	2330.17	16
30	1396.48	16
31	1277.26	16
32	2406.68	16
33	1437.31	16
34	931.163	16
35	762.091	16
36	1821.62	16
37	3155.78	16
38	2789.2	16
39	1840.55	16
40	757.482	16
41	775.577	16
42	5999.47	16
43	3171.01	16
44	1979.57	16
45	4945.78	16
46	2234.92	16
47	1207.07	16
48	1220.37	16
49	1713.1	16
50	761.88	16
51	2686.93	16
52	2065.62	16
53	1350.67	16
54	1390.72	16
55	489.463	16
56	4029.24	16
57	3017.17	16
58	5667.76	16
59	6110.47	16
60	1517.99	16
61	1157.33	16
62	834.779	16
63	1444.56	16
64	794.492	16
65	1097.25	16
66	951.372	16
67	870.904	16
68	1424.76	16
69	2489.9	16
70	638.769	16
71	1192.52	16
72	941.642	16
73	1065.16	16
74	869.042	16
75	1553.68	16
76	1833.9	16
77	1815.95	16
78	2072.03	16
79	1245.25	16
80	2425.72	16
81	919.384	16
82	1418.07	16
83	3857.9	16
84	3797.39	16
85	3244.97	16
86	4441.04	16
87	1593.87	16
88	425.08	16
89	370.224	16
90	430.762	16
91	654.022	16
92	1212.9	16
93	1901.86	16
94	1139.4	16
1	3937.21	17
2	841.346	17
3	3604.96	17
4	1886.3	17
5	2649.01	17
6	958.131	17
7	706.892	17
8	1123.46	17
9	1123.51	17
10	1866	17
11	916.958	17
12	892.697	17
13	588.017	17
14	819.426	17
15	894.478	17
16	2784.96	17
17	2683.1	17
18	3185.71	17
19	1083.39	17
20	673.719	17
21	706.24	17
22	791.283	17
23	1386.22	17
24	1739.12	17
25	2092.77	17
26	1002.83	17
27	4494.33	17
28	1645.11	17
29	2288.83	17
30	1316.84	17
31	1245.02	17
32	2361.69	17
33	1474.74	17
34	946.594	17
35	731.623	17
36	1686.34	17
37	2960.19	17
38	2603.82	17
39	1820.35	17
40	769.327	17
41	744.835	17
42	5846.78	17
43	3088.72	17
44	1998.49	17
45	4880.34	17
46	2244.62	17
47	1199.93	17
48	1238.58	17
49	1645.39	17
50	736.186	17
51	2533.57	17
52	2067.51	17
53	1314.71	17
54	1306.8	17
55	480.527	17
56	3839.99	17
57	2915.71	17
58	5450.43	17
59	5785.46	17
60	1469.65	17
61	1181.84	17
62	797.707	17
63	1334.31	17
64	787.966	17
65	1043.89	17
66	913.135	17
67	837.996	17
68	1355.14	17
69	2395.9	17
70	634.364	17
71	1175.13	17
72	894.134	17
73	1023.01	17
74	824.251	17
75	1460.51	17
76	1773.91	17
77	1798.96	17
78	2055.26	17
79	1175.35	17
80	2336.46	17
81	849.669	17
82	1479.62	17
83	3696.2	17
84	3606.98	17
85	3138.39	17
86	4239.98	17
87	1538.06	17
88	419.071	17
89	370.7	17
90	419.635	17
91	620.307	17
92	1187.83	17
93	1996.99	17
94	1133.73	17
1	3480.24	18
2	844.3	18
3	3583.06	18
4	1816.53	18
5	2582.78	18
6	922.852	18
7	688.483	18
8	1087.59	18
9	1112.57	18
10	1730.96	18
11	897.139	18
12	895.679	18
13	593.594	18
14	803.899	18
15	870.361	18
16	2595.83	18
17	2568.68	18
18	3078.49	18
19	1085.06	18
20	670.166	18
21	719.347	18
22	739.201	18
23	1376.9	18
24	1759.65	18
25	2085.49	18
26	975.313	18
27	4233.02	18
28	1648.4	18
29	2196.05	18
30	1260.4	18
31	1179.57	18
32	2247.67	18
33	1424.32	18
34	962.779	18
35	728.603	18
36	1622.59	18
37	2878.61	18
38	2381.19	18
39	1706.42	18
40	745.409	18
41	732.955	18
42	5813.16	18
43	3168.4	18
44	1822.47	18
45	4880.5	18
46	2259.19	18
47	1196.03	18
48	1246.85	18
49	1620.84	18
50	717.755	18
51	2369.3	18
52	1978.59	18
53	1276.62	18
54	1297.05	18
55	473.943	18
56	3667.17	18
57	3004.4	18
58	5086.35	18
59	5403	18
60	1424.26	18
61	1153.89	18
62	776.121	18
63	1283.42	18
64	798.463	18
65	1002.55	18
66	893.562	18
67	797.558	18
68	1391.5	18
69	2307.62	18
70	627.81	18
71	1117.53	18
72	857.332	18
73	1023.57	18
74	787.041	18
75	1444.17	18
76	1693.02	18
77	1747.81	18
78	1963.34	18
79	1171.31	18
80	2317.76	18
81	872.416	18
82	1399.29	18
83	3603.86	18
84	3423.2	18
85	3069.88	18
86	4104.09	18
87	1399.11	18
88	407.483	18
89	359.034	18
90	415.465	18
91	619.67	18
92	1156.11	18
93	1642.64	18
94	1054.65	18
1	3338.24	19
2	815.345	19
3	3447	19
4	1841.69	19
5	2492.59	19
6	891.656	19
7	681.131	19
8	1069.04	19
9	1075.44	19
10	1679	19
11	880.062	19
12	859.266	19
13	588.519	19
14	754.466	19
15	855.994	19
16	2459.83	19
17	2553.99	19
18	3057.98	19
19	1097.69	19
20	657.576	19
21	685.032	19
22	739.678	19
23	1317.08	19
24	1732.48	19
25	1968.68	19
26	979.377	19
27	4147.43	19
28	1653.97	19
29	2128.56	19
30	1217.08	19
31	1138.79	19
32	2111.25	19
33	1379.09	19
34	934.656	19
35	753.178	19
36	1578.89	19
37	2829.05	19
38	2188.24	19
39	1626.43	19
40	763.383	19
41	738.929	19
42	5216.64	19
43	3111.01	19
44	1998.11	19
45	4782.82	19
46	2309.64	19
47	1199.29	19
48	1222.5	19
49	1572.8	19
50	693.071	19
51	2196.04	19
52	1795.17	19
53	1208.9	19
54	1261.55	19
55	458.247	19
56	3593.3	19
57	3038.43	19
58	4975.36	19
59	5130.45	19
60	1376.49	19
61	1085.97	19
62	778.391	19
63	1219.59	19
64	797.38	19
65	993.473	19
66	840.405	19
67	805.42	19
68	1380.94	19
69	2270.89	19
70	605.797	19
71	1113.7	19
72	796.451	19
73	993.897	19
74	778.237	19
75	1383.56	19
76	1608.98	19
77	1677.51	19
78	1918.79	19
79	1157.12	19
80	2129.93	19
81	870.566	19
82	1324.11	19
83	3373.49	19
84	3264.75	19
85	2980.99	19
86	3998.43	19
87	1348.49	19
88	406.044	19
89	358.68	19
90	411.514	19
91	607.324	19
92	1178.32	19
93	1503.27	19
94	997.657	19
1	3311.62	20
2	820.143	20
3	3402.17	20
4	1940.8	20
5	2400.37	20
6	854.155	20
7	676.009	20
8	1030.59	20
9	1050.31	20
10	1621.85	20
11	850.009	20
12	837.333	20
13	589.226	20
14	765.725	20
15	843.365	20
16	2470.95	20
17	2401.38	20
18	2814.64	20
19	1103.35	20
20	660.163	20
21	678.617	20
22	758.655	20
23	1357.21	20
24	1726.74	20
25	1945.09	20
26	971.45	20
27	4046.17	20
28	1642.22	20
29	2103.68	20
30	1237.38	20
31	1126.64	20
32	2120.27	20
33	1335.72	20
34	956.594	20
35	737.913	20
36	1583.05	20
37	2765.52	20
38	2049.83	20
39	1553.99	20
40	773.303	20
41	744.64	20
42	5226.07	20
43	3045.91	20
44	1767.79	20
45	4789.25	20
46	2299.12	20
47	1165.12	20
48	1158.96	20
49	1531.89	20
50	685.831	20
51	2086.14	20
52	1746.55	20
53	1175.63	20
54	1248.59	20
55	459.848	20
56	3429.87	20
57	2762.7	20
58	4887.63	20
59	4926.17	20
60	1446.81	20
61	1108.07	20
62	761.262	20
63	1175.12	20
64	787.08	20
65	947.825	20
66	798.329	20
67	781.293	20
68	1374.62	20
69	2360.23	20
70	606.713	20
71	1132.2	20
72	802.037	20
73	983.076	20
74	765.054	20
75	1347.11	20
76	1572.36	20
77	1643.48	20
78	1794.28	20
79	1121	20
80	2039.6	20
81	877.883	20
82	1278.95	20
83	3401.3	20
84	3212.16	20
85	2857.28	20
86	3774.45	20
87	1279	20
88	404.934	20
89	361.926	20
90	403.454	20
91	585.671	20
92	1266.43	20
93	1476.33	20
94	982.438	20
1	3115.19	21
2	791.673	21
3	3353.85	21
4	1849.24	21
5	2357.55	21
6	870.425	21
7	653.527	21
8	1009.79	21
9	1008.66	21
10	1585.88	21
11	826.912	21
12	828.478	21
13	577.314	21
14	744.15	21
15	810.185	21
16	2318.7	21
17	2338.38	21
18	2730.74	21
19	1072.61	21
20	644.318	21
21	696.309	21
22	734.795	21
23	1311.03	21
24	1759.8	21
25	1904.79	21
26	975.118	21
27	3947.43	21
28	1523.36	21
29	2051.26	21
30	1203.74	21
31	1172.84	21
32	2038.64	21
33	1230.34	21
34	936.947	21
35	765.448	21
36	1556.12	21
37	2674.66	21
38	2049.23	21
39	1497.16	21
40	774.912	21
41	737.818	21
42	4958.64	21
43	3006.31	21
44	1742.73	21
45	4669.1	21
46	2218.99	21
47	1145.26	21
48	1152.9	21
49	1533.92	21
50	668.04	21
51	1964.99	21
52	1757.47	21
53	1132.56	21
54	1260.72	21
55	447.405	21
56	3245.7	21
57	2888.42	21
58	4781.46	21
59	4829.55	21
60	1373.01	21
61	1069.62	21
62	760.65	21
63	1145.34	21
64	778.818	21
65	962.799	21
66	773.114	21
67	741.735	21
68	1375.36	21
69	2237.71	21
70	620.868	21
71	1120.55	21
72	777.495	21
73	978.003	21
74	767.782	21
75	1332.22	21
76	1458.49	21
77	1632.19	21
78	1748.65	21
79	1126.39	21
80	1999.79	21
81	953.909	21
82	1261.85	21
83	3102.88	21
84	3203.87	21
85	2687.52	21
86	3655.07	21
87	1232.15	21
88	399.592	21
89	354.546	21
90	400.086	21
91	583.863	21
92	1253.42	21
93	1458.53	21
94	970.094	21
1	3083.99	22
2	776.047	22
3	3261.32	22
4	1874.81	22
5	2238.82	22
6	842.07	22
7	659.796	22
8	1007.39	22
9	991.902	22
10	1599.32	22
11	822.071	22
12	811.661	22
13	564.856	22
14	699.96	22
15	761.627	22
16	2336.43	22
17	2294.71	22
18	2693.09	22
19	1054.03	22
20	617.379	22
21	681.711	22
22	717.949	22
23	1344.19	22
24	1707.4	22
25	1827.33	22
[truncated: 3,829 more rows]

## Sheet: GBF1M832L untreated TNF
cell	Mean	number
1	3392.17	1
2	2067.54	1
3	608.123	1
4	677.312	1
5	604.31	1
6	707.934	1
7	5770.2	1
8	5770.2	1
9	4702.73	1
10	10034.1	1
11	3819.59	1
12	3957.43	1
13	4182.97	1
14	2876.05	1
15	4640.34	1
16	10698.2	1
17	1915.62	1
18	1794.36	1
19	4079.41	1
20	3314.89	1
21	1718.09	1
22	2119.05	1
23	2188.35	1
24	1532.23	1
25	1615.84	1
26	833.176	1
27	1177.33	1
28	5918.96	1
29	10473.7	1
30	3729.36	1
31	3047.57	1
32	7145.64	1
33	5314.31	1
34	2609.92	1
35	5160.07	1
36	4515.24	1
37	2724.62	1
38	3312.91	1
39	4341.89	1
40	2772.68	1
41	4811.65	1
42	3193.49	1
43	2942.41	1
44	2145.67	1
45	3304.76	1
46	5344.21	1
47	6368.28	1
48	5924.78	1
49	1598.18	1
50	2729.65	1
51	1922.53	1
52	2920.28	1
53	1277.8	1
54	1492.66	1
55	1176.73	1
56	1131.13	1
57	665.384	1
58	535.125	1
59	606.583	1
60	1929.63	1
61	5957.59	1
62	5026.24	1
63	1602.39	1
64	2893.96	1
65	411.441	1
66	3562.62	1
67	6202.27	1
68	2223.12	1
69	4090.89	1
70	4919.63	1
71	3688.42	1
72	4293.62	1
73	5300.49	1
74	6571.44	1
75	3271.06	1
76	938.664	1
77	391.621	1
78	338.073	1
79	6733.46	1
80	12000.3	1
81	3373.87	1
82	2401.72	1
83	2625.75	1
84	3385.45	1
85	1954.89	1
86	2349.2	1
87	1470.59	1
88	1349.21	1
89	4059.63	1
90	6073.3	1
91	3419.84	1
92	2999.85	1
93	3128.17	1
94	1103.66	1
95	1544.52	1
96	977.169	1
97	1151.22	1
98	1279.4	1
99	1222.16	1
1	3578.58	2
2	2057.17	2
3	631.307	2
4	665.887	2
5	588.914	2
6	786.155	2
7	5850.89	2
8	5850.89	2
9	4728.99	2
10	9827.25	2
11	4321.81	2
12	4298.78	2
13	4068.45	2
14	2792.8	2
15	4858.66	2
16	10807.2	2
17	2000.82	2
18	1904.6	2
19	4305.32	2
20	3330.22	2
21	1810.55	2
22	2127.2	2
23	2621.86	2
24	1541.32	2
25	1748.81	2
26	875.613	2
27	1133.66	2
28	5786.2	2
29	9820.78	2
30	3718.82	2
31	3951.76	2
32	6876.39	2
33	5283.41	2
34	2700.99	2
35	4948.57	2
36	4690.77	2
37	2810.19	2
38	3456.3	2
39	5007.24	2
40	3058.85	2
41	5033.3	2
42	3952	2
43	3489.38	2
44	2413.37	2
45	3872.74	2
46	6084.58	2
47	7084.32	2
48	6892.25	2
49	1761.25	2
50	3213.4	2
51	2166.5	2
52	3620.11	2
53	1387.83	2
54	1825.59	2
55	1188.2	2
56	1439.89	2
57	729.895	2
58	605.811	2
59	682.711	2
60	2185.46	2
61	6525.89	2
62	5437.45	2
63	2182.58	2
64	3534.74	2
65	488.888	2
66	3930.51	2
67	6745.02	2
68	2651.34	2
69	5539.42	2
70	5588.03	2
71	4471.07	2
72	4867.97	2
73	6215.15	2
74	7922.84	2
75	4083.63	2
76	1113.94	2
77	385.614	2
78	344.426	2
79	6862.68	2
80	14544	2
81	4422.36	2
82	2734.48	2
83	3176.69	2
84	3753.84	2
85	2486.6	2
86	2699.82	2
87	1577.66	2
88	1561.6	2
89	5360.23	2
90	6142.75	2
91	4620.28	2
92	4149.78	2
93	3570.61	2
94	1213.55	2
95	1837.95	2
96	1339.33	2
97	1345.26	2
98	1347.05	2
99	1559.92	2
1	4467.02	3
2	3771.07	3
3	784.957	3
4	891.511	3
5	842.136	3
6	990.469	3
7	8704.34	3
8	8704.34	3
9	6938.18	3
10	9543.67	3
11	5668.28	3
12	6479.64	3
13	5190.87	3
14	4246.56	3
15	7320.07	3
16	13677.5	3
17	2436.27	3
18	2881.63	3
19	6661.8	3
20	4835.4	3
21	2380.43	3
22	3102.28	3
23	4184.02	3
24	2301.33	3
25	2700.26	3
26	1147.18	3
27	1473.85	3
28	5973.23	3
29	13519.3	3
30	4793.98	3
31	5248.96	3
32	9291.02	3
33	6876.41	3
34	3945.27	3
35	6231.65	3
36	7376.01	3
37	3821.76	3
38	4467.8	3
39	7218.1	3
40	3791.09	3
41	6117.82	3
42	5811.25	3
43	5259.77	3
44	3711.82	3
45	6513.66	3
46	9726.77	3
47	9408.77	3
48	10069.1	3
49	3176.4	3
50	3926.76	3
51	2818.02	3
52	5210.89	3
53	1741.5	3
54	2443.21	3
55	1454.42	3
56	1915.79	3
57	921.713	3
58	777.896	3
59	838.457	3
60	3079.74	3
61	9577.05	3
62	7484.42	3
63	3279.71	3
64	5141.19	3
65	686.504	3
66	5337.2	3
67	8313.36	3
68	3754.37	3
69	8083.95	3
70	7834.29	3
71	6628.23	3
72	7042.96	3
73	8617.01	3
74	11746.7	3
75	6005.58	3
76	1383.46	3
77	427.927	3
78	375.856	3
79	8798.77	3
80	16760.4	3
81	5486.34	3
82	4009.39	3
83	4871.18	3
84	5395.32	3
85	2912.54	3
86	3539.01	3
87	1940.23	3
88	1888.65	3
89	7583.11	3
90	8208.93	3
91	7480.93	3
92	5308.82	3
93	4615.99	3
94	1393.29	3
95	2402.08	3
96	1894.45	3
97	1671.78	3
98	1575.88	3
99	2170.26	3
1	5533.78	4
2	4559.76	4
3	863.32	4
4	1082.07	4
5	1023.38	4
6	1074.67	4
7	11260.9	4
8	11260.9	4
9	8929.02	4
10	13065.8	4
11	7376.51	4
12	8290.65	4
13	6871.34	4
14	5302.24	4
15	9847.17	4
16	16187.1	4
17	2823.12	4
18	3455.3	4
19	9265.57	4
20	5253.53	4
21	2714.94	4
22	3369.08	4
23	4993.86	4
24	2864.46	4
25	3687.41	4
26	1141.73	4
27	1673.59	4
28	5876.07	4
29	17817.3	4
30	6965.74	4
31	5689.85	4
32	12507.9	4
33	8743.57	4
34	4816.18	4
35	9329.57	4
36	9293.03	4
37	4435.38	4
38	5483.45	4
39	7942.37	4
40	4213.8	4
41	7298.02	4
42	7425.04	4
43	5779.3	4
44	4362.09	4
45	7845.29	4
46	12589.9	4
47	11500.4	4
48	12650.4	4
49	3833.06	4
50	4791.8	4
51	3607.73	4
52	5897.96	4
53	1921.29	4
54	2957.91	4
55	1608.73	4
56	2400.91	4
57	1017.92	4
58	878.035	4
59	942.388	4
60	3723.12	4
61	10759.1	4
62	9676.18	4
63	3796.19	4
64	6476.3	4
65	723.66	4
66	6442.81	4
67	8865	4
68	4563.55	4
69	10139.5	4
70	11057	4
71	8195.46	4
72	9112.67	4
73	10442.6	4
74	13540.5	4
75	7190.34	4
76	1548.33	4
77	457.433	4
78	385.526	4
79	10408.1	4
80	20116.8	4
81	6146.88	4
82	4740.97	4
83	6823.17	4
84	6385.91	4
85	3354.84	4
86	4369.51	4
87	2367.43	4
88	2173.34	4
89	8653.65	4
90	10744.7	4
91	7673.2	4
92	5941.11	4
93	5206.36	4
94	1527.64	4
95	2719.86	4
96	2088.44	4
97	1793.09	4
98	1777.4	4
99	2463.75	4
1	6061.15	5
2	4765.77	5
3	896.096	5
4	1171.63	5
5	1135.91	5
6	1265.57	5
7	13913.2	5
8	13913.2	5
9	9695.2	5
10	14288.9	5
11	8152.66	5
12	9347.73	5
13	8157.73	5
14	6046.51	5
15	10856.6	5
16	18723.5	5
17	3088.5	5
18	3489.61	5
19	10203.5	5
20	5537.8	5
21	2967.22	5
22	3713.01	5
23	5058.46	5
24	2870.6	5
25	4109.57	5
26	1254.41	5
27	1721.39	5
28	5995.43	5
29	20501.8	5
30	8027.44	5
31	6060.62	5
32	14667.6	5
33	9632.64	5
34	5788.67	5
35	10907.9	5
36	10671.8	5
37	4458.2	5
38	5907.47	5
39	8267.12	5
40	4218.69	5
41	7260.56	5
42	7777.41	5
43	5677.07	5
44	4822.26	5
45	7907.48	5
46	14549.7	5
47	13228.6	5
48	13696.1	5
49	4022.35	5
50	4772.98	5
51	3816.5	5
52	6758.17	5
53	2002.12	5
54	3233.93	5
55	1784.84	5
56	2414.02	5
57	1120.78	5
58	934.841	5
59	949.12	5
60	3761.88	5
61	12371.3	5
62	10445.3	5
63	3919.28	5
64	7109.24	5
65	703.334	5
66	7530.13	5
67	9511.47	5
68	5237.39	5
69	13260.7	5
70	11228	5
71	8874.89	5
72	9861.34	5
73	12227.5	5
74	15079.5	5
75	7259.32	5
76	1580.89	5
77	448.568	5
78	370.259	5
79	11677.2	5
80	20526.4	5
81	6093.58	5
82	5295.56	5
83	6985.3	5
84	7576.35	5
85	3182.66	5
86	4861.31	5
87	2646.49	5
88	2473.01	5
89	8662.82	5
90	12020.9	5
91	8569.82	5
92	5876.73	5
93	5427.98	5
94	1534.54	5
95	2787.66	5
96	1909.52	5
97	1920.06	5
98	1958.71	5
99	2584.62	5
1	7107.91	6
2	4689.19	6
3	909.542	6
4	1171.29	6
5	1119.31	6
6	1293.47	6
7	14776.4	6
8	14776.4	6
9	10153.4	6
10	16323.8	6
11	9118.55	6
12	9966.15	6
13	9378.87	6
14	6041	6
15	11312.4	6
16	18848.7	6
17	3150.86	6
18	3577.96	6
19	10874.6	6
20	5631.31	6
21	3038.48	6
22	3919.19	6
23	5024.41	6
24	3243.73	6
25	3584.84	6
26	1232.77	6
27	1709.53	6
28	6258.07	6
29	22723.7	6
30	8403.66	6
31	6618.46	6
32	18200.7	6
33	10295.8	6
34	6230.34	6
35	13687.4	6
36	10982.7	6
37	4753.67	6
38	5991.01	6
39	9519.45	6
40	4373.62	6
41	7692.89	6
42	7802.06	6
43	5971.26	6
44	4788.14	6
45	9177.25	6
46	15367.2	6
47	15506.4	6
48	14088.7	6
49	4307.71	6
50	5221.38	6
51	4006.56	6
52	7277.62	6
53	2047.34	6
54	3429.9	6
55	1807.28	6
56	2624.8	6
57	1093.3	6
58	955.991	6
59	979.705	6
60	3683.12	6
61	13109.9	6
62	10783.1	6
63	3966.89	6
64	6743.3	6
65	679.353	6
66	7827.26	6
67	9823.41	6
68	5650.63	6
69	12166.1	6
70	12690.7	6
71	9718.56	6
72	10269	6
73	11902	6
74	14825.5	6
75	8020.58	6
76	1643.86	6
77	443.569	6
78	381.626	6
79	13709	6
80	26902.2	6
81	6160.92	6
82	5275.88	6
83	7561.75	6
84	7520.6	6
85	3562.77	6
86	5146.98	6
87	2658.44	6
88	2646.75	6
89	7848.88	6
90	13057.2	6
91	9219.73	6
92	7043.11	6
93	5353.2	6
94	1515.36	6
95	2845.94	6
96	1969.65	6
97	1948.08	6
98	1991.64	6
99	2620.8	6
1	7512.55	7
2	5084.85	7
3	886.789	7
4	1200.69	7
5	1141.13	7
6	1275.4	7
7	14912.4	7
8	14912.4	7
9	10591.5	7
10	18275.6	7
11	9737.8	7
12	10455.7	7
13	10394.6	7
14	6430.81	7
15	11002.9	7
16	21778.2	7
17	3294.36	7
18	3639.8	7
19	11294.4	7
20	5563.9	7
21	3074.67	7
22	3910.06	7
23	4985.5	7
24	3035.48	7
25	3168.03	7
26	1436.47	7
27	1753.56	7
28	6389.57	7
29	23305	7
30	10139.9	7
31	6985.59	7
32	18985.6	7
33	11471.6	7
34	6644.87	7
35	13664	7
36	9683.68	7
37	4820.1	7
38	5882.23	7
39	9963.89	7
40	4523.52	7
41	7857.84	7
42	7657.41	7
43	6249.07	7
44	5340.55	7
45	9299.19	7
46	14879.9	7
47	15982.5	7
48	13362.3	7
49	4184.59	7
50	5593.25	7
51	4039.95	7
52	6979.15	7
53	2071.36	7
54	3759.65	7
55	1802.29	7
56	2564.01	7
57	1106.69	7
58	1021.91	7
59	1015.22	7
60	3858.22	7
61	12936.6	7
62	11073.4	7
63	4039.38	7
64	6556.54	7
65	684.748	7
66	8005.71	7
67	9622.29	7
68	5752.62	7
69	13753.3	7
70	13298.7	7
71	10375.4	7
72	11288.7	7
73	12445.3	7
74	14008.3	7
75	8093.13	7
76	1797.4	7
77	455.077	7
78	372.447	7
79	13650.4	7
80	27285.6	7
81	6606.64	7
82	5382.07	7
83	8166.28	7
84	7684.33	7
85	4157.95	7
86	5394.42	7
87	2690.32	7
88	2953.07	7
89	8330.75	7
90	12659.2	7
91	8664.87	7
92	7162.22	7
93	5374.57	7
94	1483.74	7
95	2890.95	7
96	2475.79	7
97	1997.41	7
98	1971.69	7
99	2604.37	7
1	8058.76	8
2	4991.5	8
3	865.062	8
4	1181.93	8
5	1147.35	8
6	1304.23	8
7	15207.2	8
8	15207.2	8
9	11509.5	8
10	20517.8	8
11	10199.3	8
12	11289.8	8
13	10242.6	8
14	6771.71	8
15	13240.5	8
16	19572	8
17	3495.84	8
18	3651.68	8
19	12245.9	8
20	5461.14	8
21	3021.89	8
22	3806.31	8
23	4918.72	8
24	2951.44	8
25	3218.59	8
26	1552.18	8
27	1685.62	8
28	6439.11	8
29	25335.8	8
30	10284.1	8
31	6243.49	8
32	16985.3	8
33	10561.3	8
34	7240.54	8
35	15107.9	8
36	11331.6	8
37	5579.68	8
38	6119.38	8
39	10487.2	8
40	3966.1	8
41	7560.38	8
42	7327.92	8
43	6038.73	8
44	4632.16	8
45	8393.37	8
46	14017.7	8
47	16674.1	8
48	13124.7	8
49	4173.71	8
50	5784.72	8
51	4097.49	8
52	7857.64	8
53	2011	8
54	3656.69	8
55	1814.42	8
56	2580.41	8
57	1095.62	8
58	1034.68	8
59	921.801	8
60	3703.02	8
61	12932.2	8
62	11329.8	8
63	3812.01	8
64	6355.98	8
65	739.379	8
66	8473.06	8
67	9526.4	8
68	6134.1	8
69	12385.1	8
70	12795.9	8
71	9985.32	8
72	11276.9	8
73	11576.1	8
74	13045.4	8
75	7978.73	8
76	1603.12	8
77	434.668	8
78	355.841	8
79	14910.5	8
80	25326.1	8
81	6313.76	8
82	5534.93	8
83	7247.04	8
84	7884.96	8
85	4007.08	8
86	4954.96	8
87	3134.74	8
88	3221.29	8
89	8318.2	8
90	12337.9	8
91	9317.67	8
92	7562.23	8
93	5539.25	8
94	1476.99	8
95	3003.26	8
96	2379.06	8
97	1976.02	8
98	1998.61	8
99	2312.75	8
1	7893.13	9
2	4338.07	9
3	864.221	9
4	1164.73	9
5	1062.77	9
6	1271.54	9
7	16100.5	9
8	16100.5	9
9	11611.3	9
10	20355.8	9
11	10967.4	9
12	12082.5	9
13	10745.4	9
14	6141.27	9
15	13275	9
16	18990.7	9
17	3620.96	9
18	3503.83	9
19	11695	9
20	4852.39	9
21	2494.01	9
22	3413.27	9
23	3838.58	9
24	2848.28	9
25	3175.1	9
26	1182.61	9
27	1462.1	9
28	6824.75	9
29	25314.1	9
30	9947.85	9
31	6720.96	9
32	18543.2	9
33	9952.98	9
34	7394.74	9
35	16122.8	9
36	7768.32	9
37	4604.5	9
38	6206.5	9
39	10600.8	9
40	3121.29	9
41	6928.6	9
42	5887.56	9
43	4851.5	9
44	3639.27	9
45	8038.65	9
46	13948.8	9
47	15653.4	9
48	12513.5	9
49	4004.2	9
50	5370.05	9
51	3909.86	9
52	7875.74	9
53	1937.65	9
54	3695.91	9
55	1827.4	9
56	2317.86	9
57	1070.49	9
58	888.189	9
59	841.443	9
60	3330.03	9
61	11485.5	9
62	11773.5	9
63	3308.32	9
64	5680.54	9
65	699.871	9
66	8215.19	9
67	9744.66	9
68	6345.44	9
69	9526.92	9
70	13506.3	9
71	7695.32	9
72	11610.3	9
73	6778.73	9
74	11653.2	9
75	7784.14	9
76	1192.24	9
77	394.804	9
78	324.834	9
79	15963.3	9
80	26182	9
81	6879.1	9
82	4942.5	9
83	8188.28	9
84	7668.08	9
85	4162.18	9
86	5020.57	9
87	2984.22	9
88	3281.59	9
89	7899.77	9
90	12206.3	9
91	8963	9
92	6431.81	9
93	5295.26	9
94	1360	9
95	2848.75	9
96	1901.74	9
97	1899.83	9
98	1899.13	9
99	1957.17	9
1	6835.4	10
2	3420.93	10
3	768.419	10
4	1160.35	10
5	964.587	10
6	1131.8	10
7	16763.8	10
8	16763.8	10
9	10987.4	10
10	18961.2	10
11	10253.6	10
12	11728.2	10
13	9547.51	10
14	5533.52	10
15	14122.1	10
16	18099.6	10
17	2741.21	10
18	2937.62	10
19	11550.5	10
20	4077.75	10
21	2058.42	10
22	2695.32	10
23	2717.34	10
24	2190.34	10
25	3272.3	10
26	952.865	10
27	1223.01	10
28	6910.65	10
29	23545.6	10
30	9901.76	10
31	6038.09	10
32	17787.5	10
33	8252.72	10
34	6248.94	10
35	15623.4	10
36	5090.48	10
37	3197.35	10
38	5941.8	10
39	8338.89	10
40	2719.22	10
41	5849	10
42	4850.36	10
43	3958.98	10
44	2549.35	10
45	5479.89	10
46	13411.6	10
47	16720.8	10
48	11667	10
49	3806.45	10
50	4752.19	10
51	3735.67	10
52	7187.68	10
53	1624.12	10
54	3032.42	10
55	1805.11	10
56	2092.29	10
57	990.157	10
58	742.951	10
59	728.008	10
60	2778.68	10
61	9593.94	10
62	10775.5	10
63	2526.66	10
64	4429.52	10
65	522.95	10
66	8315.28	10
67	8882.28	10
68	4742.26	10
69	9891.8	10
70	13205.6	10
71	8247.48	10
72	8150.87	10
73	9619.61	10
74	10267.3	10
75	7054.05	10
76	968.678	10
77	361.317	10
78	332.434	10
79	17047.6	10
80	24817.1	10
81	5660.7	10
82	5217.81	10
83	8253.99	10
84	8823.38	10
85	3586.25	10
86	5214.45	10
87	2669.49	10
88	3316.23	10
89	6252.01	10
90	10643.4	10
91	8282.68	10
92	5238.92	10
93	4546.47	10
94	1081.88	10
95	2176.57	10
96	1556.89	10
97	1719.44	10
98	1724.38	10
99	1466.92	10
1	5349.28	11
2	2299.81	11
3	657.762	11
4	940.541	11
5	817.857	11
6	1018.59	11
7	15397.4	11
8	15397.4	11
9	7951.38	11
10	17294.8	11
11	9503.55	11
12	10121.3	11
13	7998.36	11
14	4270.11	11
15	11825.8	11
16	17536.6	11
17	2440.67	11
18	2384.06	11
19	9597.16	11
20	3442.3	11
21	1603.87	11
22	1997.9	11
23	1747.12	11
24	1695.97	11
25	1916.2	11
26	750.134	11
27	1069.22	11
28	6918.56	11
29	23383.4	11
30	8110.72	11
31	5466.1	11
32	16545	11
33	6657.06	11
34	4165.21	11
35	12609.7	11
36	4435.65	11
37	2859.79	11
38	4510.44	11
39	5788.16	11
40	2270.9	11
41	4436.36	11
42	3398.45	11
43	2775.8	11
44	1890.03	11
45	4288.76	11
46	10589.2	11
47	15495.8	11
48	9587.96	11
49	3353.01	11
50	4122.35	11
51	3294.98	11
52	6137.47	11
53	1392.57	11
54	2320.19	11
55	1373.83	11
56	1301.02	11
57	879.191	11
58	630.449	11
59	639.89	11
60	2025.55	11
61	8024.87	11
62	9631.8	11
63	1960.48	11
64	3483.96	11
65	442.092	11
66	6919.52	11
67	7169.62	11
68	3985.19	11
69	7012.07	11
70	11037.2	11
71	6603.25	11
72	5916.24	11
73	7256.39	11
74	8037.56	11
75	6062.42	11
76	812.766	11
77	352.258	11
78	316.426	11
79	16836.5	11
80	22194	11
81	5145.7	11
82	4411.58	11
83	6807.1	11
84	7964.48	11
85	3205.74	11
86	4235.51	11
87	2790.15	11
88	3200.41	11
89	2845.48	11
90	10011.7	11
91	6335.36	11
92	3737.88	11
93	3146.38	11
94	955.818	11
95	1815.04	11
96	1120.37	11
97	1571.2	11
98	1484.97	11
99	1112.65	11
1	3929.53	12
2	1853.68	12
3	593.904	12
4	746.732	12
5	660.178	12
6	859.546	12
7	13387.5	12
8	13387.5	12
9	5896.54	12
10	14458.9	12
11	7311.21	12
12	7270.37	12
13	6665.01	12
14	3459.46	12
15	11567.5	12
16	13989	12
17	2104.88	12
18	2026.45	12
19	7284.19	12
20	2902.48	12
21	1298.2	12
22	1585.09	12
23	1405.37	12
24	1283.18	12
25	1539.76	12
26	645.511	12
27	928.972	12
28	6918.61	12
29	19731.8	12
30	7025.77	12
31	3663.83	12
32	15189.9	12
33	5767.48	12
34	2691.34	12
35	10687.5	12
36	3357.16	12
37	2230.88	12
38	3581.68	12
39	3860.64	12
40	1988.86	12
41	3694.55	12
42	2474.55	12
43	2131.15	12
44	1572.39	12
45	2227.82	12
46	8798.72	12
47	15128.6	12
48	8351.93	12
49	2574.64	12
50	3176.36	12
51	2477.26	12
52	4089.81	12
53	1239.94	12
54	1199.46	12
55	1120.06	12
56	1020.01	12
57	724.375	12
58	543.779	12
59	586.914	12
60	1558.1	12
61	5748.81	12
62	7543.91	12
63	1685.45	12
64	2637.83	12
65	326.636	12
66	5824.78	12
67	5590.41	12
68	2899.63	12
69	4144.28	12
70	8850.32	12
71	5459.59	12
72	4305.5	12
73	5901.23	12
74	6374.2	12
75	4549.82	12
76	708.139	12
77	335.523	12
78	303.098	12
79	16859.4	12
80	14574.7	12
81	3074.39	12
82	3017.94	12
83	6272.6	12
84	6929.12	12
85	2603.76	12
86	3523.42	12
87	2138.22	12
88	2863.66	12
89	2046.45	12
90	7968.18	12
91	3935.66	12
92	2243.93	12
93	2033.66	12
94	851.6	12
95	1460.21	12
96	807.51	12
97	1284.32	12
98	1305.96	12
99	816.818	12
1	3042.19	13
2	1482.12	13
3	523.458	13
4	639.774	13
5	564.567	13
6	723.988	13
7	10618.9	13
8	10618.9	13
9	4225.34	13
10	12672.8	13
11	5513.87	13
12	5924.31	13
13	4826.61	13
14	2320.56	13
15	8134.81	13
16	11314	13
17	1773.8	13
18	1654.79	13
19	4837.39	13
20	2595.4	13
21	1137.42	13
22	1340.67	13
23	1149.05	13
24	1017.2	13
25	1207.01	13
26	529.313	13
27	843.107	13
28	7195.97	13
29	16730.4	13
30	5460.6	13
31	2934.87	13
32	12131.4	13
33	4480.78	13
34	1928.52	13
35	8035.32	13
36	2942.62	13
37	1953.87	13
38	2820.68	13
39	3209.86	13
40	1757.21	13
41	2963.96	13
42	2114.19	13
43	1769.03	13
44	1165.24	13
45	1706.64	13
46	5588.76	13
47	10863.1	13
48	5607.95	13
49	2013.02	13
50	2474.75	13
51	1837.26	13
52	2480.85	13
53	1101.33	13
54	973.341	13
55	953.452	13
56	843.588	13
57	629.81	13
58	455.905	13
59	508.258	13
60	1361.81	13
61	4453.31	13
62	5622.22	13
63	1350.53	13
64	2153.07	13
65	285.005	13
66	4678.02	13
67	4993.51	13
68	2183.05	13
69	3060.67	13
70	6828.78	13
71	3658.44	13
72	3363.43	13
73	4616.62	13
74	4740.1	13
75	2993.64	13
76	615.865	13
77	335.511	13
78	295.245	13
79	17310.7	13
80	10873.9	13
81	2247.66	13
82	2305.5	13
83	5195.91	13
84	4853.8	13
85	2125.64	13
86	2970.08	13
87	2276.39	13
88	2533.53	13
89	1545.72	13
90	5765.83	13
91	2986.36	13
92	1787.69	13
93	1689.09	13
94	769.994	13
95	1183.89	13
96	777.535	13
97	1176.48	13
98	1185.24	13
99	682.64	13
1	2532.14	14
2	1161.05	14
3	481.919	14
4	585.035	14
5	492.28	14
6	598.865	14
7	7553.66	14
8	7553.66	14
9	2945.29	14
10	9801.51	14
11	4244.4	14
12	4394.95	14
13	3720.68	14
14	1640.31	14
15	5850.31	14
16	9208.49	14
17	1713.65	14
18	1509.5	14
19	3011.5	14
20	2037.76	14
21	1006	14
22	1375.41	14
23	998.537	14
24	921.26	14
25	928.919	14
26	483.61	14
27	760.616	14
28	7361.85	14
29	12045.1	14
30	4536.58	14
31	3272.69	14
32	8706.11	14
33	3626.93	14
34	1525.55	14
35	7024.41	14
36	2379.85	14
37	2087.92	14
38	2096.7	14
39	2270	14
40	1552.8	14
41	2524.93	14
42	1786.19	14
43	1590.81	14
44	1044.01	14
45	1226.66	14
46	3888.18	14
47	8858.33	14
48	4201.31	14
49	1350.92	14
50	2153.66	14
51	1401.51	14
52	1626.91	14
53	967.648	14
54	758.38	14
55	1024.05	14
56	696.662	14
57	530.381	14
58	408.393	14
59	476.356	14
60	1128.07	14
61	3775.41	14
62	4229.78	14
63	1055.75	14
64	1565.19	14
65	267.073	14
66	3892.8	14
67	4205.43	14
68	1670.41	14
69	2180.97	14
70	5215.98	14
71	2950.63	14
72	2564.81	14
73	3642.67	14
74	4033.02	14
75	2242.22	14
76	558.511	14
77	343.687	14
78	295.378	14
79	15476.8	14
80	9932.72	14
81	1875.84	14
82	1939.64	14
83	3786.68	14
84	3584.66	14
85	1909.01	14
86	2640.87	14
87	1860.58	14
88	1915.31	14
89	1318.35	14
90	4872.2	14
91	2069.9	14
92	1409.65	14
93	1356.5	14
94	721.993	14
95	1010.44	14
96	616.704	14
97	1049.54	14
98	1036.33	14
99	559.527	14
1	2014.4	15
2	974.691	15
3	449.501	15
4	534.694	15
5	446.558	15
6	538.469	15
7	5234.02	15
8	5234.02	15
9	2426.05	15
10	8384.63	15
11	3028.03	15
12	3157.73	15
13	2898.44	15
14	1280.19	15
15	4187.44	15
16	6809.32	15
17	1538.41	15
18	1305.72	15
19	2462.59	15
20	1729.64	15
21	924.726	15
22	1156.89	15
23	912.006	15
24	789.37	15
25	758.354	15
26	441.471	15
27	743.192	15
28	6935.79	15
29	8783.32	15
30	3487.64	15
31	2226.31	15
32	6245.75	15
33	3357.61	15
34	1154.24	15
35	5674.88	15
36	2075.14	15
37	1434.55	15
38	1736.62	15
39	1776.01	15
40	1378.53	15
41	2179.39	15
42	1596	15
43	1378.69	15
44	919.865	15
45	1058.76	15
46	3055.33	15
47	6653.19	15
48	3025.82	15
49	1061.52	15
50	1941.11	15
51	1352.72	15
52	1404.79	15
53	864.303	15
54	639.214	15
55	982.761	15
56	584.942	15
57	488.818	15
58	380.498	15
59	462.406	15
60	1007.61	15
61	3570.43	15
62	3328.71	15
63	980.914	15
64	1423.26	15
65	246.932	15
66	2832.16	15
67	3437.25	15
68	1353.63	15
69	1869.52	15
70	3776.55	15
71	2303.72	15
72	2108.05	15
73	2596.89	15
74	2893.83	15
75	1934.55	15
76	524.014	15
77	331.024	15
78	285.351	15
79	14934.3	15
80	7656.11	15
81	1572.43	15
82	1594.81	15
83	2332.42	15
84	2795.82	15
85	1332.33	15
86	2140.15	15
87	1731.56	15
88	1746.33	15
89	1300.64	15
90	3570.24	15
91	1525.26	15
92	1337.29	15
93	1202.92	15
94	683.279	15
95	893.204	15
96	542.763	15
97	976.368	15
98	990.58	15
99	527.583	15
1	1676.59	16
2	882.567	16
3	414.048	16
4	486.585	16
5	433.555	16
6	471.882	16
7	3779.49	16
8	3779.49	16
9	2107.83	16
10	6427.94	16
11	2064.11	16
12	2585.04	16
13	2187.12	16
14	1175.92	16
15	3213.37	16
16	5515.8	16
17	1401.64	16
18	1208.86	16
19	1998.71	16
20	1514.99	16
21	869.766	16
22	1044.04	16
23	827.434	16
24	726.845	16
25	669.037	16
26	413.559	16
27	723.881	16
28	7214.51	16
29	7618.78	16
30	2802.12	16
31	2371.28	16
32	5316.49	16
33	2806.8	16
34	989.222	16
35	4757.52	16
36	2020.33	16
37	1316.28	16
38	1482.56	16
39	1567.72	16
40	1228.21	16
41	1956.15	16
42	1468.07	16
43	1334.57	16
44	918.707	16
45	1019.17	16
46	2385.13	16
47	4626.79	16
48	2434.93	16
49	871.111	16
50	1767.46	16
51	1019.11	16
52	1180.53	16
53	793.556	16
54	565.482	16
55	809.826	16
56	559.476	16
57	454.147	16
58	355.758	16
59	420.653	16
60	957.96	16
61	2674.59	16
62	2767.91	16
63	882.255	16
64	1186	16
65	232.586	16
66	2466.7	16
67	3064.5	16
68	1138.15	16
69	1622.74	16
70	3264.71	16
71	1838.16	16
72	1874.82	16
73	2401.68	16
74	2489.61	16
75	1567.92	16
76	476.79	16
77	326.938	16
78	286.85	16
79	13747	16
80	5839.53	16
81	1363.5	16
82	1226.19	16
83	1893.21	16
84	2473.74	16
85	1542.06	16
86	1756.35	16
87	1506.53	16
88	1459.77	16
89	1108.52	16
90	3127.74	16
91	1275.53	16
92	1201.48	16
93	1092.41	16
94	666.432	16
95	887.125	16
96	481.523	16
97	864.348	16
98	874.515	16
99	518.162	16
1	1525.85	17
2	844.326	17
3	416.701	17
4	479.741	17
5	393.708	17
6	434.918	17
7	2930.53	17
8	2930.53	17
9	1856.13	17
10	4695.47	17
11	1773.19	17
12	2140.76	17
13	2050.25	17
14	1119.88	17
15	2138.17	17
16	4217.08	17
17	1339.32	17
18	1153.5	17
19	1547.01	17
20	1411.69	17
21	786.986	17
22	774.927	17
23	781.137	17
24	663.469	17
25	642.349	17
26	400.64	17
27	725.499	17
28	7181.33	17
29	6388.93	17
30	2292.36	17
31	2640.39	17
32	4291.68	17
33	2731.12	17
34	902.084	17
35	3997.97	17
36	1856.65	17
37	1206.99	17
38	1394.7	17
39	1453.46	17
40	1156.38	17
41	1698.11	17
42	1404.44	17
43	1244.38	17
44	791.331	17
45	886.078	17
46	1853.65	17
47	3898.35	17
48	2079.24	17
49	817.426	17
50	1532.47	17
51	848.049	17
52	1119.95	17
53	757.845	17
54	505.008	17
55	760.398	17
56	539.004	17
57	451.604	17
58	360.3	17
59	412.291	17
60	933.418	17
61	2414.52	17
62	2495.94	17
63	776.493	17
64	1036.87	17
65	222.635	17
66	2080.36	17
67	2881.68	17
68	1002.81	17
69	1311.59	17
70	2675.59	17
71	1483.84	17
72	1581.31	17
73	1992.51	17
74	2180.13	17
75	1442.76	17
76	464.215	17
77	318.128	17
78	288.753	17
79	11102.9	17
80	4743.93	17
81	1287.16	17
82	1009.98	17
83	1765.18	17
84	2253.53	17
85	1505.94	17
86	1576.18	17
87	1291.63	17
88	1236.33	17
89	983.27	17
90	2665.21	17
91	1092.22	17
92	1109.89	17
93	970.03	17
94	621.331	17
95	836.187	17
96	434.59	17
97	782.991	17
98	821.981	17
99	480.637	17
1	1448.66	18
2	794.206	18
3	395.762	18
4	450.47	18
5	379.558	18
6	407.201	18
7	2366.11	18
8	2366.11	18
9	1718.44	18
10	4039.91	18
11	1586.64	18
12	1836.23	18
13	1840.12	18
14	1007.35	18
15	2405.79	18
16	3863.8	18
17	1241.23	18
18	1029.14	18
19	1409.49	18
20	1304.27	18
21	747.951	18
22	726.84	18
23	770.398	18
24	647.901	18
25	565.141	18
26	384.213	18
27	675.235	18
28	7024.69	18
29	5311.99	18
30	2034.14	18
31	2033	18
32	3957.37	18
33	2303.12	18
34	897.035	18
35	3673.22	18
36	1724.56	18
37	1124.04	18
38	1238.72	18
39	1524.57	18
40	1071.9	18
41	1536.91	18
42	1300.48	18
43	1197.97	18
44	726.206	18
45	876.126	18
46	1719.76	18
47	3258.6	18
48	1930.81	18
49	710.977	18
50	1452.76	18
51	823.186	18
52	1049.79	18
53	714.337	18
54	487.783	18
55	658.205	18
56	503.769	18
57	419.588	18
58	350.636	18
59	402.442	18
60	896.527	18
61	2146.7	18
62	2137.42	18
63	703.599	18
64	994.165	18
65	212.701	18
66	1755.59	18
67	2874.28	18
68	911.794	18
69	1192.39	18
70	2378.65	18
71	1287.93	18
72	1423.61	18
73	1846.15	18
74	2003.22	18
75	1326.66	18
76	471.855	18
77	311.387	18
78	287.271	18
79	9795.08	18
80	4655.62	18
81	1164.99	18
82	947.672	18
83	1776.73	18
84	1566.31	18
85	1434.59	18
86	1441.61	18
87	1123.92	18
88	1205.46	18
89	897.169	18
90	2344.2	18
91	967.283	18
92	960.843	18
93	947.624	18
94	598.659	18
95	759.92	18
96	446.463	18
97	726.157	18
98	751.521	18
99	464.242	18
1	1265.97	19
2	775.963	19
3	388.767	19
4	423.547	19
5	369.673	19
6	373.441	19
7	2033.59	19
8	2033.59	19
9	1577.42	19
10	3515.83	19
11	1373.82	19
12	1628.77	19
13	1689.08	19
14	969.08	19
15	1620.86	19
16	3328.94	19
17	1203.12	19
18	925.728	19
19	1341.24	19
20	1198.51	19
21	773.398	19
22	764.433	19
23	734.803	19
24	621.477	19
25	550.601	19
26	385.462	19
27	668.455	19
28	7002.32	19
29	4716.3	19
30	1837.55	19
31	2094.04	19
32	3616.03	19
33	2209.86	19
34	815.664	19
35	3207.98	19
36	1658.11	19
37	1056.36	19
38	1125.76	19
39	1307.11	19
40	1039.38	19
41	1402	19
42	1191.33	19
43	1143.52	19
44	719.043	19
45	890.212	19
46	1801.43	19
47	2605.38	19
48	1801.82	19
49	642.797	19
50	1369.67	19
51	778.792	19
52	949.695	19
53	679.542	19
54	433.756	19
55	654.925	19
56	487.932	19
57	398.509	19
58	347.846	19
59	386.508	19
60	872.694	19
61	1912.47	19
62	2280.01	19
63	650.604	19
64	898.262	19
65	201.254	19
66	1600.16	19
67	2548.56	19
68	830.56	19
69	1092.61	19
70	2101.93	19
71	1199.74	19
72	1344.72	19
73	1740	19
74	1783.07	19
75	1306.13	19
76	451.755	19
77	311.781	19
78	287.574	19
79	8762.17	19
80	5032.37	19
81	1061.97	19
82	875.134	19
83	1610.64	19
84	1302.98	19
85	1413.73	19
86	1307.01	19
87	991.494	19
88	1125.36	19
89	910.554	19
90	2115.23	19
91	937.967	19
92	860.477	19
93	829.487	19
94	584.634	19
95	702.288	19
96	420.878	19
97	703.443	19
98	699.291	19
99	459.827	19
1	1131.81	20
2	746.629	20
3	380.451	20
4	417.664	20
5	368.23	20
6	372.946	20
7	1627.62	20
8	1627.62	20
9	1521.9	20
10	2904.22	20
11	1280.03	20
12	1345.53	20
13	1480.13	20
14	978.71	20
15	1532.63	20
16	3910.16	20
17	1079.27	20
18	849.125	20
19	1274.28	20
20	1212.62	20
21	802.009	20
22	836.654	20
23	696.015	20
24	574.594	20
25	496.404	20
26	373.057	20
27	691.176	20
28	6433.79	20
29	4313.86	20
30	1558.35	20
31	2836.91	20
32	2860.3	20
33	1970.25	20
34	722.643	20
35	2980.43	20
36	1620	20
37	1290.62	20
38	1095.77	20
39	1189.72	20
40	983.51	20
41	1298.25	20
42	1185.08	20
43	1141.12	20
44	743.705	20
45	790.274	20
46	1719.6	20
47	2185.11	20
48	1762.28	20
49	598.493	20
50	1252.15	20
51	758.303	20
52	920.068	20
53	661.221	20
54	394.748	20
55	637.097	20
56	486.316	20
57	381.046	20
58	349.484	20
59	376.56	20
60	848.855	20
61	1857.85	20
62	1618.74	20
63	625.086	20
64	821.647	20
65	197.058	20
66	1515.99	20
67	2550.26	20
68	735.357	20
69	959.998	20
70	1938.54	20
71	1109.87	20
72	1216.03	20
73	1570.9	20
74	1686.28	20
75	1169.21	20
76	436.161	20
77	309.982	20
78	288.636	20
79	6888.43	20
80	4100	20
81	993.543	20
82	946.341	20
83	1511.44	20
84	1273.25	20
85	1221.89	20
86	1203.98	20
87	996.475	20
88	1090.92	20
89	847.705	20
90	2035.19	20
91	886.203	20
92	790.824	20
93	780.962	20
94	565.096	20
95	655.42	20
96	438.324	20
97	648.84	20
98	682.104	20
99	404.586	20
1	1096.44	21
2	751.523	21
3	391.976	21
4	407.98	21
5	351.774	21
6	356.922	21
7	1933.41	21
8	1933.41	21
9	1432.51	21
10	2886.04	21
11	1276.49	21
12	1247.76	21
13	1358.65	21
14	1041.06	21
15	1740.98	21
16	3011.01	21
17	980.469	21
18	798.083	21
19	1209.39	21
[truncated: 4,139 more rows]

## Sheet: GBF1M832L GCA GPI
cell	Mean	number
1	715.301	1
2	1055.01	1
3	716.232	1
4	760.083	1
5	707.253	1
6	453.718	1
7	382.292	1
8	458.483	1
9	605.151	1
10	544.783	1
11	919.522	1
12	1563.6	1
13	1326.37	1
14	1607.75	1
15	1689.98	1
16	1087.4	1
17	668.618	1
18	740.831	1
19	495.323	1
20	785.966	1
21	430.968	1
22	388.496	1
23	306.831	1
24	257.239	1
25	321.915	1
26	477.663	1
27	526.339	1
28	1331.96	1
29	1724.13	1
30	1416.07	1
31	727.961	1
32	653.04	1
33	900.583	1
34	1104.36	1
35	465.703	1
36	653.535	1
37	1049.37	1
38	1679.24	1
39	1454.3	1
40	1145.19	1
41	1249.73	1
42	1180.99	1
43	1131.11	1
44	1510.2	1
45	854.756	1
46	754.091	1
47	1352.74	1
48	693.799	1
49	1071.49	1
50	1206.32	1
51	1497.85	1
52	851.24	1
53	635.181	1
54	525.574	1
55	986.069	1
56	849.631	1
57	920.048	1
58	660.928	1
59	566.613	1
60	1115.93	1
61	1434.56	1
62	482.513	1
63	1392.7	1
64	572.993	1
65	618.883	1
66	1036.33	1
67	1010.26	1
68	1230.6	1
69	1104.38	1
70	1417.99	1
71	717.624	1
72	526.602	1
73	422.538	1
74	396.653	1
75	770.195	1
76	1320.25	1
77	761.373	1
78	1065.31	1
79	2440.75	1
80	2468.17	1
81	1035.65	1
82	977.213	1
83	1263.72	1
84	1158.06	1
85	1261.81	1
86	1533.82	1
87	1290.16	1
88	922.839	1
89	1298.52	1
90	1135.55	1
91	509.821	1
92	566.505	1
93	871.685	1
94	791.233	1
95	860.54	1
96	657.253	1
97	507.247	1
98	562.678	1
99	269.762	1
100	720.46	1
1	791.754	2
2	1200.52	2
3	777.836	2
4	818.538	2
5	778.726	2
6	492.897	2
7	450.137	2
8	483.934	2
9	673.891	2
10	610.635	2
11	1066.62	2
12	1624.93	2
13	1648.51	2
14	1783.69	2
15	1973.54	2
16	1257.09	2
17	736.863	2
18	834.971	2
19	607.19	2
20	855.223	2
21	484.026	2
22	449.789	2
23	334.162	2
24	288.336	2
25	378.943	2
26	575.587	2
27	593.038	2
28	1594.53	2
29	2087.06	2
30	1704.31	2
31	845.213	2
32	775.358	2
33	896.867	2
34	1247.26	2
35	476.989	2
36	729.894	2
37	1268.41	2
38	2007.44	2
39	1771.06	2
40	1373.17	2
41	1383.11	2
42	1387.72	2
43	1351.44	2
44	1956.39	2
45	1007.55	2
46	1013.77	2
47	1599.1	2
48	820.762	2
49	1291.94	2
50	1461.02	2
51	1889.45	2
52	1056.15	2
53	818.861	2
54	592.275	2
55	1227.83	2
56	934.65	2
57	1137.06	2
58	806.281	2
59	668.977	2
60	1361.45	2
61	1884.72	2
62	561.781	2
63	1749.72	2
64	658.9	2
65	740.282	2
66	1325.1	2
67	1421.14	2
68	1352.93	2
69	1222.49	2
70	1826.43	2
71	943.145	2
72	620.669	2
73	536.688	2
74	510.429	2
75	876.834	2
76	1812.92	2
77	919.866	2
78	1443.12	2
79	3134.03	2
80	2824.42	2
81	1299.07	2
82	1313.3	2
83	1769.63	2
84	1426.45	2
85	1699.73	2
86	1775.15	2
87	1668.73	2
88	896.372	2
89	1432.31	2
90	1634.09	2
91	656.774	2
92	722.174	2
93	1166.82	2
94	1101.54	2
95	1170.33	2
96	915.546	2
97	667.622	2
98	793.912	2
99	307.229	2
100	922.221	2
1	1078.19	3
2	1517.21	3
3	1096.16	3
4	1138.45	3
5	940.561	3
6	632.757	3
7	612.822	3
8	547.721	3
9	844.769	3
10	758.093	3
11	1482.35	3
12	2491.32	3
13	2059.62	3
14	2077.33	3
15	2263.95	3
16	1965.04	3
17	865.511	3
18	1135.55	3
19	730.486	3
20	1402.36	3
21	615.909	3
22	617.75	3
23	359.827	3
24	337.533	3
25	459.469	3
26	749.53	3
27	733.236	3
28	2107.33	3
29	2351.92	3
30	2572.22	3
31	1005.31	3
32	960.072	3
33	1096.82	3
34	1505.84	3
35	668.529	3
36	990.414	3
37	1765.56	3
38	2774.66	3
39	2147.8	3
40	1809.97	3
41	1527.73	3
42	1744.78	3
43	1792.44	3
44	2587.01	3
45	1184.75	3
46	1088.09	3
47	2148.44	3
48	1150.07	3
49	1445.81	3
50	1803.89	3
51	2455.27	3
52	1285.91	3
53	1042.35	3
54	723.595	3
55	1583.38	3
56	1120.54	3
57	1263.23	3
58	1014.4	3
59	916.82	3
60	1675.4	3
61	2349.88	3
62	619.04	3
63	2213.97	3
64	766.249	3
65	981.945	3
66	1667.33	3
67	1873.9	3
68	1825.1	3
69	1749.88	3
70	2256.98	3
71	1313.62	3
72	756.029	3
73	682.048	3
74	640.412	3
75	1057.21	3
76	2469.62	3
77	1141.13	3
78	1980.49	3
79	4199.52	3
80	3550.53	3
81	1662.66	3
82	1568.51	3
83	2113.36	3
84	1857.68	3
85	1645.86	3
86	1990.27	3
87	1936.84	3
88	1199.28	3
89	1678.38	3
90	1940.2	3
91	754.379	3
92	885.326	3
93	1338.87	3
94	1256.46	3
95	1620.19	3
96	1200.98	3
97	794.308	3
98	963.886	3
99	351.724	3
100	1009.88	3
1	1261.35	4
2	1729.23	4
3	1270.76	4
4	1387.52	4
5	1080.83	4
6	712.512	4
7	706.807	4
8	623.385	4
9	1000.13	4
10	904.361	4
11	1786.15	4
12	3207.15	4
13	2414.93	4
14	2342.09	4
15	2292.87	4
16	2563.81	4
17	954.225	4
18	1240.92	4
19	788.408	4
20	1808.58	4
21	706.855	4
22	711.219	4
23	369.249	4
24	371.696	4
25	508.772	4
26	857.278	4
27	792.79	4
28	2395.42	4
29	2572.42	4
30	2974.16	4
31	1048.81	4
32	1084.91	4
33	1208.05	4
34	1654.7	4
35	786.679	4
36	1027.1	4
37	1993.52	4
38	3483.75	4
39	2652.97	4
40	2079.81	4
41	1613.43	4
42	1973.2	4
43	2032.81	4
44	2849.47	4
45	1336.83	4
46	1198.3	4
47	2860.73	4
48	1436.87	4
49	1894.66	4
50	2101.77	4
51	2937.64	4
52	1573.92	4
53	1261.4	4
54	748.818	4
55	1758	4
56	1351.54	4
57	1332.38	4
58	1071.6	4
59	1127.1	4
60	1830.3	4
61	2677.58	4
62	662.235	4
63	2384.34	4
64	810.964	4
65	1199.4	4
66	2020.16	4
67	2119.28	4
68	2290.52	4
69	2170.08	4
70	2556.57	4
71	1633.64	4
72	835.077	4
73	764.421	4
74	759.949	4
75	1212.4	4
76	3091.86	4
77	1277.57	4
78	2339.46	4
79	5809.4	4
80	4489.26	4
81	1950.71	4
82	1834.23	4
83	2361.71	4
84	2148.78	4
85	1834.05	4
86	2462.17	4
87	2033.55	4
88	1356.49	4
89	1833.83	4
90	2348.78	4
91	815.691	4
92	923.926	4
93	1631.7	4
94	1441.9	4
95	2071.91	4
96	1516.42	4
97	798.367	4
98	1133.18	4
99	399.873	4
100	1102.88	4
1	1331.1	5
2	1826.78	5
3	1349.77	5
4	1490.55	5
5	1282.34	5
6	779.095	5
7	721.209	5
8	652.026	5
9	1205.25	5
10	989	5
11	1909.76	5
12	2899.05	5
13	2619.79	5
14	2604.83	5
15	2476.53	5
16	2821.86	5
17	983.382	5
18	1358	5
19	886.321	5
20	1905.3	5
21	786.068	5
22	801.05	5
23	403.174	5
24	404.047	5
25	565.548	5
26	988.993	5
27	879.635	5
28	2757.44	5
29	2993.45	5
30	3552.21	5
31	1122.43	5
32	1185.31	5
33	1273.3	5
34	1928.85	5
35	875.456	5
36	1195.65	5
37	2091.61	5
38	3727.18	5
39	3142.56	5
40	2339.59	5
41	1697.85	5
42	2056.45	5
43	2332.25	5
44	3229.17	5
45	1542.15	5
46	1477.57	5
47	3468.76	5
48	1601.86	5
49	2151.42	5
50	2334.88	5
51	3339.96	5
52	2002.58	5
53	1407.57	5
54	782.684	5
55	2149.99	5
56	1535.15	5
57	1544.33	5
58	1262.31	5
59	1273.76	5
60	1839.81	5
61	2616.99	5
62	725.115	5
63	2739	5
64	795.962	5
65	1246.51	5
66	2160.71	5
67	2402.51	5
68	2491.68	5
69	2766.88	5
70	2811.43	5
71	1736.64	5
72	925.248	5
73	760.965	5
74	820.195	5
75	1397.91	5
76	2989.88	5
77	1390.09	5
78	2524.06	5
79	6891.98	5
80	5196.99	5
81	2054.76	5
82	2014.45	5
83	2759.93	5
84	2327.31	5
85	2213.33	5
86	2768.9	5
87	2030.7	5
88	1397.7	5
89	1845.25	5
90	2369.68	5
91	887.71	5
92	1049.95	5
93	1747.13	5
94	1702.51	5
95	2206.81	5
96	1557.14	5
97	862.928	5
98	1264.9	5
99	442.474	5
100	1224.21	5
1	1448.22	6
2	2074.82	6
3	1445.83	6
4	1613.26	6
5	1410.37	6
6	838.155	6
7	746.394	6
8	695.313	6
9	1228.22	6
10	1097.03	6
11	2142.14	6
12	3325.97	6
13	2756.88	6
14	2783.95	6
15	2650.32	6
16	2814.16	6
17	1052.75	6
18	1469.79	6
19	910.848	6
20	1911.68	6
21	805.755	6
22	787.364	6
23	431.068	6
24	402.909	6
25	618.751	6
26	1082.68	6
27	875.846	6
28	2881.81	6
29	3214.6	6
30	3795.04	6
31	1312.36	6
32	1256.25	6
33	1321.21	6
34	2010.48	6
35	999.076	6
36	1300.86	6
37	2252.04	6
38	4018.52	6
39	3621.93	6
40	2394.86	6
41	1597.72	6
42	2133.13	6
43	2507.61	6
44	3550.47	6
45	1783.5	6
46	1814.89	6
47	3845.43	6
48	1534.15	6
49	2215.96	6
50	2551.77	6
51	3852.85	6
52	2096.5	6
53	1501.05	6
54	803.57	6
55	2274.57	6
56	1664.23	6
57	1583.26	6
58	1259.28	6
59	1300.23	6
60	1756.62	6
61	2484.07	6
62	747.955	6
63	2528	6
64	847.206	6
65	1289.23	6
66	2475.71	6
67	2727.36	6
68	2671.47	6
69	3092.92	6
70	3349.54	6
71	1964.09	6
72	1018.96	6
73	792.153	6
74	853.232	6
75	1445.53	6
76	3053.56	6
77	1422.87	6
78	2712.07	6
79	7060.26	6
80	5713.9	6
81	2163.14	6
82	2133.4	6
83	2901.02	6
84	2581.95	6
85	2646.74	6
86	2724.34	6
87	2067.57	6
88	1396.05	6
89	1891.75	6
90	2592.81	6
91	945.907	6
92	1053.13	6
93	1943.13	6
94	1901.88	6
95	2543.75	6
96	1552.78	6
97	896.355	6
98	1344.48	6
99	476.52	6
100	1363.84	6
1	1440.81	7
2	2111.57	7
3	1504.42	7
4	1685.57	7
5	1387.12	7
6	882.34	7
7	760.908	7
8	704.046	7
9	1256.8	7
10	1167.26	7
11	2331.09	7
12	3468.42	7
13	2925.71	7
14	2824.66	7
15	2898.69	7
16	2964.68	7
17	1054.45	7
18	1610	7
19	963.61	7
20	2081.66	7
21	837.522	7
22	781.55	7
23	447.042	7
24	407.079	7
25	678.547	7
26	1292.19	7
27	998.364	7
28	2874.35	7
29	3472.07	7
30	3721.42	7
31	1291.9	7
32	1320.93	7
33	1316.01	7
34	1873.72	7
35	921.856	7
36	1384.14	7
37	2399.93	7
38	3717.31	7
39	3957.25	7
40	2567.67	7
41	1513.69	7
42	2256.65	7
43	2636.21	7
44	3512.22	7
45	2038.92	7
46	1884.89	7
47	4058.88	7
48	1620.74	7
49	2259.08	7
50	2734.26	7
51	4022.72	7
52	2105.05	7
53	1554.65	7
54	764.318	7
55	2494.87	7
56	1753.81	7
57	1654.25	7
58	1359.78	7
59	1284.74	7
60	1809.94	7
61	2092.18	7
62	759.756	7
63	2939.17	7
64	890.849	7
65	1350.23	7
66	2960.81	7
67	2767.25	7
68	2730.89	7
69	2854.65	7
70	3603.57	7
71	1976.59	7
72	1126.68	7
73	800.719	7
74	943.56	7
75	1573.14	7
76	3238.24	7
77	1544.44	7
78	2663.44	7
79	7292.81	7
80	6345.82	7
81	2373.84	7
82	2314.06	7
83	3557.43	7
84	2587.9	7
85	2626.08	7
86	2941.77	7
87	2101.75	7
88	1388.28	7
89	1879.53	7
90	2443.38	7
91	927.708	7
92	1130.86	7
93	1930.43	7
94	1877.77	7
95	2335.95	7
96	1676.06	7
97	927.515	7
98	1414.78	7
99	490.871	7
100	1308.06	7
1	1490.96	8
2	2235.81	8
3	1572.66	8
4	1703.68	8
5	1427.07	8
6	815.659	8
7	799.35	8
8	757.44	8
9	1287.58	8
10	1090.28	8
11	2401.76	8
12	3509.7	8
13	2946.03	8
14	2931.02	8
15	3144.1	8
16	3038.8	8
17	1129.69	8
18	1680.17	8
19	946.561	8
20	2171.44	8
21	834.358	8
22	784.112	8
23	450.048	8
24	412.332	8
25	710.17	8
26	1251.64	8
27	998.214	8
28	2848	8
29	4030.97	8
30	3830.63	8
31	1337.03	8
32	1352.21	8
33	1329.16	8
34	1980.38	8
35	888.18	8
36	1285.14	8
37	2473.96	8
38	3743.16	8
39	3926.02	8
40	2631.75	8
41	1651.97	8
42	2364.79	8
43	2805.35	8
44	3993.09	8
45	2063.49	8
46	2043.85	8
47	4122.14	8
48	1717.79	8
49	2463.05	8
50	2920.09	8
51	4076.11	8
52	2195.82	8
53	1596.18	8
54	786.802	8
55	2455.08	8
56	1732.09	8
57	1619.27	8
58	1409.22	8
59	1354.04	8
60	1654.99	8
61	2200.33	8
62	772.839	8
63	2768.82	8
64	916.223	8
65	1310.63	8
66	2947.89	8
67	2813.75	8
68	2932.46	8
69	3109.9	8
70	4055.54	8
71	1963.11	8
72	1210.77	8
73	740.568	8
74	918.481	8
75	1543.12	8
76	3811.57	8
77	1328.15	8
78	2880.92	8
79	7544.3	8
80	6429.97	8
81	2420.79	8
82	2310.54	8
83	3895.36	8
84	2757.02	8
85	2749.43	8
86	3024.72	8
87	2160.21	8
88	1370.34	8
89	1948.4	8
90	2600.33	8
91	877.008	8
92	1128.86	8
93	1889.63	8
94	1898.36	8
95	2190.72	8
96	1601.53	8
97	937.229	8
98	1375.32	8
99	506.778	8
100	1344.95	8
1	1424	9
2	2318.37	9
3	1645.77	9
4	1778.54	9
5	1537.52	9
6	848.344	9
7	787.437	9
8	748.232	9
9	1127.38	9
10	1086.79	9
11	2209.84	9
12	3948.92	9
13	3084.43	9
14	3064.18	9
15	3113.18	9
16	3223.82	9
17	1143.23	9
18	1679.15	9
19	969.419	9
20	2137	9
21	831.713	9
22	779.858	9
23	457.502	9
24	397.618	9
25	673.61	9
26	1286.38	9
27	1017.76	9
28	2835.04	9
29	4337.84	9
30	3518.51	9
31	1309.78	9
32	1282.35	9
33	1421.75	9
34	1843.82	9
35	893.043	9
36	1298.82	9
37	2629.5	9
38	3552.71	9
39	4020.96	9
40	2556.25	9
41	1510.36	9
42	2456.95	9
43	2779.93	9
44	3903.29	9
45	2058.79	9
46	2016.5	9
47	3988.09	9
48	1588.93	9
49	2625.28	9
50	2900.26	9
51	3998.73	9
52	2356.36	9
53	1676.17	9
54	762.685	9
55	2437.56	9
56	1795.62	9
57	1643.91	9
58	1348.35	9
59	1425.24	9
60	1422.73	9
61	1892.03	9
62	769.573	9
63	2871.51	9
64	895.121	9
65	1322.15	9
66	2857.13	9
67	2661.77	9
68	2700.57	9
69	2880.83	9
70	3707.6	9
71	1772.82	9
72	1132.29	9
73	750.701	9
74	843.407	9
75	1626.36	9
76	3850.57	9
77	1343.68	9
78	2717.39	9
79	8006.48	9
80	6839.18	9
81	2297.2	9
82	2200.01	9
83	4606.8	9
84	2718.46	9
85	2948.23	9
86	3033.49	9
87	2153.22	9
88	1376.33	9
89	1820.79	9
90	2801.52	9
91	829.767	9
92	1112.32	9
93	2018.66	9
94	2013.98	9
95	2350.96	9
96	1698.9	9
97	865.676	9
98	1175.92	9
99	521.308	9
100	1307.52	9
1	1322.22	10
2	2300.62	10
3	1646.65	10
4	1844.07	10
5	1497.32	10
6	848.137	10
7	751.505	10
8	757.83	10
9	1071.07	10
10	1186.72	10
11	2205.23	10
12	3572.59	10
13	3023.57	10
14	2988.75	10
15	3179.25	10
16	3374.61	10
17	1054.15	10
18	1684.68	10
19	923.254	10
20	1880.12	10
21	737.88	10
22	741.333	10
23	480.384	10
24	389.743	10
25	657.901	10
26	1422.9	10
27	844.918	10
28	2652.23	10
29	4371.56	10
30	3443.03	10
31	1355.91	10
32	1263.49	10
33	1350.55	10
34	1650.19	10
35	923.464	10
36	1354.5	10
37	2353.97	10
38	3200.23	10
39	3566.47	10
40	2538.34	10
41	1548.48	10
42	2262.19	10
43	2919.32	10
44	4229.65	10
45	1981.56	10
46	1973.16	10
47	4019.49	10
48	1488.19	10
49	2535.23	10
50	3021.74	10
51	4144.05	10
52	2346.09	10
53	1639.67	10
54	731.789	10
55	2574.14	10
56	1780.77	10
57	1488.76	10
58	1215.35	10
59	1248.13	10
60	1342.67	10
61	1771.06	10
62	759.155	10
63	2629.65	10
64	861.45	10
65	1173.44	10
66	2723.83	10
67	2739	10
68	2562.02	10
69	2601.76	10
70	3590.73	10
71	1595.38	10
72	1110.67	10
73	657.169	10
74	852.822	10
75	1501.39	10
76	3309.48	10
77	1244.49	10
78	2768.97	10
79	7814.11	10
80	7373.61	10
81	2218.48	10
82	2065.34	10
83	3955.6	10
84	2315.72	10
85	2711.7	10
86	2712.81	10
87	1913.07	10
88	1200.05	10
89	1753.34	10
90	2762.51	10
91	786.382	10
92	1046.55	10
93	1765.15	10
94	1911.06	10
95	1966.08	10
96	1599.4	10
97	743.597	10
98	1069.46	10
99	483.443	10
100	1219.53	10
1	1321.73	11
2	2105.16	11
3	1609.44	11
4	1757.36	11
5	1524.68	11
6	856.369	11
7	679.566	11
8	748.851	11
9	985.786	11
10	1171.55	11
11	2160.52	11
12	3229.75	11
13	2719.62	11
14	2758.45	11
15	3122.14	11
16	2984	11
17	1051.75	11
18	1720.49	11
19	915.55	11
20	1744.13	11
21	695.23	11
22	707.061	11
23	485.105	11
24	354.075	11
25	616.682	11
26	1370.63	11
27	789.77	11
28	2476.74	11
29	3860.08	11
30	3289.77	11
31	1344.16	11
32	1106.12	11
33	1222.57	11
34	1569.3	11
35	854.256	11
36	1413.68	11
37	2235.07	11
38	2986.1	11
39	3054.29	11
40	2380.65	11
41	1476.02	11
42	1887.36	11
43	2956.06	11
44	3592.48	11
45	1860.28	11
46	2236.79	11
47	3660.74	11
48	1350.44	11
49	2470.21	11
50	2892.01	11
51	3957.38	11
52	1998.07	11
53	1474.2	11
54	741.406	11
55	2447.61	11
56	1609.16	11
57	1379.37	11
58	1044.17	11
59	1101.95	11
60	1175.06	11
61	1713.98	11
62	726.817	11
63	2554.38	11
64	813.931	11
65	1031.61	11
66	2320.08	11
67	2578.23	11
68	2238.08	11
69	2409.5	11
70	3439.96	11
71	1237.97	11
72	977.089	11
73	648.25	11
74	757.911	11
75	1434.79	11
76	3487.14	11
77	1124.79	11
78	2449.73	11
79	7484.11	11
80	6187.01	11
81	1955.76	11
82	1891.8	11
83	3601.19	11
84	2138.86	11
85	2658.94	11
86	2039.09	11
87	1803.54	11
88	1048.23	11
89	1642.57	11
90	2391.49	11
91	687.875	11
92	956.293	11
93	1637.24	11
94	1794.7	11
95	1708.97	11
96	1468.31	11
97	672.75	11
98	970.05	11
99	460.44	11
100	1149.18	11
1	1244.37	12
2	2074.66	12
3	1546.96	12
4	1742.78	12
5	1454.54	12
6	838.483	12
7	643.332	12
8	718.428	12
9	880.85	12
10	1170.09	12
11	2084.02	12
12	3083.49	12
13	2750.39	12
14	2644.3	12
15	2884.51	12
16	2366.91	12
17	919.974	12
18	1547.6	12
19	777.011	12
20	1499.14	12
21	628.981	12
22	678.926	12
23	470.657	12
24	328.674	12
25	566.554	12
26	1311.18	12
27	744.369	12
28	2326.24	12
29	3818.6	12
30	2880.81	12
31	1381.85	12
32	1001.32	12
33	1135.13	12
34	1383.46	12
35	830.649	12
36	1334.84	12
37	2123.94	12
38	2436.53	12
39	2556	12
40	1978.37	12
41	1393.45	12
42	1697.78	12
43	2596.07	12
44	3441.43	12
45	1772.31	12
46	1756.84	12
47	3137.21	12
48	1253.64	12
49	1990.12	12
50	2593.23	12
51	3331.56	12
52	1826.92	12
53	1418.72	12
54	670.736	12
55	2302.88	12
56	1456.11	12
57	1232.29	12
58	908.953	12
59	1061.31	12
60	1154.24	12
61	1552.46	12
62	706.198	12
63	1994.34	12
64	725.359	12
65	954.189	12
66	2079.58	12
67	2220.14	12
68	1950.52	12
69	2309.21	12
70	3393.67	12
71	1152.7	12
72	789.294	12
73	634.223	12
74	710.787	12
75	1310.21	12
76	3214	12
77	1028.98	12
78	2119.75	12
79	6513.52	12
80	5602.44	12
81	1793.02	12
82	1556.64	12
83	3396.05	12
84	1818.38	12
85	2418.32	12
86	2016.35	12
87	1727.09	12
88	1023.51	12
89	1505.04	12
90	2095.18	12
91	653.717	12
92	866.645	12
93	1514.94	12
94	1841.52	12
95	1555.16	12
96	1370.57	12
97	654.134	12
98	849.072	12
99	424.481	12
100	1072.45	12
1	1146.5	13
2	2006.5	13
3	1469.41	13
4	1632.24	13
5	1396.11	13
6	740.425	13
7	600.228	13
8	674.125	13
9	793.203	13
10	1201.29	13
11	1746.58	13
12	2923.7	13
13	2364.91	13
14	2544.01	13
15	2689.31	13
16	1897.33	13
17	896.318	13
18	1499.99	13
19	757.952	13
20	1396.16	13
21	579.937	13
22	617.951	13
23	460.095	13
24	312.636	13
25	533.191	13
26	1154.84	13
27	711.894	13
28	2035.78	13
29	3373.26	13
30	2287.9	13
31	1291.45	13
32	881.817	13
33	1129.35	13
34	1239.82	13
35	801.487	13
36	1286.31	13
37	1856.74	13
38	2453.05	13
39	2231.44	13
40	1721.82	13
41	1284.65	13
42	1597.6	13
43	2589.82	13
44	2948.3	13
45	1534.53	13
46	1583.43	13
47	2762.62	13
48	1085.42	13
49	1929.13	13
50	2319.18	13
51	3107.46	13
52	1789.6	13
53	1250.36	13
54	591.499	13
55	2071.89	13
56	1273.01	13
57	1186.44	13
58	797.544	13
59	957.113	13
60	1127.81	13
61	1446.6	13
62	674.997	13
63	2080.48	13
64	720.568	13
65	816.866	13
66	1859.57	13
67	1868.66	13
68	1804.32	13
69	1921.08	13
70	2796.43	13
71	1062.13	13
72	733.265	13
73	548.426	13
74	649.36	13
75	1176.11	13
76	3127.35	13
77	976.271	13
78	1785.98	13
79	5669.22	13
80	5114.44	13
81	1747.23	13
82	1340.3	13
83	2675.39	13
84	1567.02	13
85	2378.76	13
86	1798.08	13
87	1573.35	13
88	967.044	13
89	1445.42	13
90	1853.43	13
91	602.513	13
92	817.964	13
93	1318.66	13
94	1713.26	13
95	1324.38	13
96	1214.94	13
97	628.72	13
98	687.506	13
99	382.6	13
100	976.718	13
1	1084.01	14
2	1669.78	14
3	1356.35	14
4	1446.64	14
5	1230.07	14
6	695.117	14
7	613.719	14
8	636.447	14
9	698.054	14
10	989.487	14
11	1598.69	14
12	2695.16	14
13	2197.8	14
14	2525.08	14
15	2443.15	14
16	1367.71	14
17	852.858	14
18	1389.77	14
19	641.649	14
20	1263.42	14
21	530.029	14
22	592.051	14
23	445.125	14
24	307.495	14
25	520.877	14
26	992.715	14
27	679.401	14
28	1875.13	14
29	3195.22	14
30	2010.13	14
31	1152.67	14
32	771.295	14
33	1019.81	14
34	1073.19	14
35	821.064	14
36	1164.26	14
37	1689.11	14
38	2133.55	14
39	1922.83	14
40	1548.86	14
41	1235.16	14
42	1338.56	14
43	2294.66	14
44	2738.16	14
45	1445.23	14
46	1328.07	14
47	2219.04	14
48	920.467	14
49	1676.8	14
50	2149.53	14
51	2657.56	14
52	1678.06	14
53	1078.36	14
54	564.639	14
55	1899.02	14
56	1201.57	14
57	1077.82	14
58	705.206	14
59	855.959	14
60	1001.07	14
61	1344.05	14
62	639.628	14
63	1887.32	14
64	715.126	14
65	798.897	14
66	1696.6	14
67	1665.87	14
68	1641.58	14
69	1625.68	14
70	2667.78	14
71	894.039	14
72	692.282	14
73	523.247	14
74	576.847	14
75	1062.87	14
76	2938.76	14
77	847.88	14
78	1560.76	14
79	4680.01	14
80	4360.88	14
81	1539.63	14
82	1178.93	14
83	2473.11	14
84	1368.21	14
85	2274.59	14
86	1576.5	14
87	1609.2	14
88	847.192	14
89	1320.95	14
90	1766.02	14
91	578.948	14
92	703.909	14
93	1265.07	14
94	1469.14	14
95	1182.58	14
96	1155.71	14
97	562.221	14
98	625.21	14
99	352.729	14
100	827.416	14
1	916.475	15
2	1651.25	15
3	1243.28	15
4	1361.03	15
5	1199.23	15
6	649.565	15
7	515.015	15
8	654.541	15
9	678.863	15
10	941.184	15
11	1499.6	15
12	2690.86	15
13	2059.14	15
14	2346.58	15
15	2284.49	15
16	1216.98	15
17	813.501	15
18	1402.55	15
19	562.717	15
20	1071.27	15
21	500.899	15
22	509.27	15
23	415.662	15
24	279.215	15
25	483.637	15
26	925.386	15
27	638.847	15
28	1711.26	15
29	2862.96	15
30	1764.26	15
31	1069.14	15
32	706.916	15
33	986.659	15
34	986.117	15
35	735.247	15
36	1101.42	15
37	1500.26	15
38	2086.76	15
39	1607.43	15
40	1320.58	15
41	1224.29	15
42	1240.98	15
43	2143.22	15
44	2451.38	15
45	1447.28	15
46	1327.82	15
47	2005.94	15
48	824.783	15
49	1569.28	15
50	1873.91	15
51	2299.53	15
52	1685.07	15
53	954.546	15
54	538.87	15
55	1738.83	15
56	1034.65	15
57	960.107	15
58	662.561	15
59	798.462	15
60	986.323	15
61	1295.77	15
62	627.35	15
63	1792.55	15
64	671.117	15
65	734.845	15
66	1431.03	15
67	1489.26	15
68	1521.84	15
69	1429.64	15
70	2289.25	15
71	836.26	15
72	726.752	15
73	516.963	15
74	508.76	15
75	1000.03	15
76	2772.01	15
77	813.672	15
78	1411.66	15
79	4348.36	15
80	3988.82	15
81	1470.06	15
82	1102.38	15
83	2489.19	15
84	1222.33	15
85	2072.38	15
86	1361.19	15
87	1618.05	15
88	814.236	15
89	1222.31	15
90	1545.28	15
91	504.732	15
92	686.345	15
93	1050.31	15
94	1199.29	15
95	1029.13	15
96	1029.96	15
97	500.555	15
98	598.217	15
99	317.255	15
100	721.354	15
1	836.636	16
2	1559.67	16
3	1131.53	16
4	1211.73	16
5	1083.24	16
6	602.488	16
7	486.48	16
8	599.323	16
9	631.389	16
10	838.83	16
11	1204.15	16
12	2489.36	16
13	1683.18	16
14	2238.74	16
15	2088.26	16
16	1128.85	16
17	770.538	16
18	1303.07	16
19	533.506	16
20	1025.3	16
21	468.771	16
22	494.99	16
23	426.124	16
24	278.596	16
25	446.654	16
26	724.852	16
27	589.237	16
28	1608.15	16
29	2711.96	16
30	1609.7	16
31	1078.6	16
32	649.853	16
33	929.576	16
34	938.096	16
35	663.821	16
36	967.324	16
37	1350.65	16
38	1927.63	16
39	1387.84	16
40	1157.01	16
41	1175.11	16
42	1188.51	16
43	1621.94	16
44	1933.62	16
45	1338.02	16
46	1129	16
47	1718.74	16
48	745.362	16
49	1448.97	16
50	1640.05	16
51	2072.14	16
52	1629.77	16
53	815.255	16
54	498.755	16
55	1578.35	16
56	942.974	16
57	893.935	16
58	639.204	16
59	761.187	16
60	934.835	16
61	1255.11	16
62	591.677	16
63	1605.8	16
64	640.252	16
65	641.855	16
66	1309.64	16
67	1326.88	16
68	1450.09	16
69	1258.8	16
70	2112.2	16
71	751.267	16
72	644.503	16
73	477.964	16
74	442.869	16
75	869.135	16
76	2214.34	16
77	746.716	16
78	1208.36	16
79	3526.57	16
80	3233.29	16
81	1291.7	16
82	1035.4	16
83	2136.64	16
84	1134.24	16
85	1948.74	16
86	1300.17	16
87	1378.23	16
88	756.602	16
89	1144.55	16
90	1571.91	16
91	462.969	16
92	583.507	16
93	966.14	16
94	1069.66	16
95	1075.33	16
96	927.46	16
97	486.646	16
98	547.152	16
99	301.061	16
100	674.591	16
1	749.071	17
2	1354.23	17
3	1079.59	17
4	1166.47	17
5	1033.68	17
6	544.049	17
7	449.071	17
8	566.25	17
9	640.542	17
10	795.851	17
11	1056.23	17
12	2195.86	17
13	1597.7	17
14	1953.88	17
15	1878.81	17
16	1013.29	17
17	722.746	17
18	1167.85	17
19	481.663	17
20	872.233	17
21	431.955	17
22	419.189	17
23	381.411	17
24	267.89	17
25	414.327	17
26	685.397	17
27	567.006	17
28	1552.27	17
29	2464.4	17
30	1468.93	17
31	1035.26	17
32	623.556	17
33	906.969	17
34	875.849	17
35	732.99	17
36	950.425	17
37	1280.42	17
38	1769.01	17
39	1239.64	17
40	1091.87	17
41	1139.85	17
42	1137.44	17
43	1577.78	17
44	1691.79	17
45	1245.04	17
46	1100.47	17
47	1460.89	17
48	691.4	17
49	1295.11	17
50	1567.68	17
51	1837.29	17
52	1582.24	17
53	792.652	17
54	501.019	17
55	1389.77	17
56	823.648	17
57	892.039	17
58	588.701	17
59	695.526	17
60	890.147	17
61	1254.74	17
62	573.755	17
63	1499.2	17
64	606.282	17
65	599.59	17
66	1305.99	17
67	1208.78	17
68	1371.71	17
69	1166.58	17
70	2095.87	17
71	687.834	17
72	571.986	17
73	470.428	17
74	420.398	17
75	820.226	17
76	2059.8	17
77	693.745	17
78	1149.03	17
79	3269.27	17
80	3319.71	17
81	1214.01	17
82	954.336	17
83	1865.86	17
84	1035.11	17
85	2011.36	17
86	1218.02	17
87	1304.9	17
88	690.198	17
89	1106.92	17
90	1375.31	17
91	437.338	17
92	530.854	17
93	865.995	17
94	938.173	17
95	1044.41	17
96	817.969	17
97	443.238	17
98	513.986	17
99	286.811	17
100	664.446	17
1	716.512	18
2	1267.33	18
3	952.858	18
4	1081.53	18
5	883.089	18
6	542.791	18
7	421.65	18
8	520.862	18
9	581.199	18
10	744.102	18
11	951.53	18
12	2133.37	18
13	1482.4	18
14	1823.72	18
15	1763.71	18
16	951.794	18
17	694.058	18
18	1049.85	18
19	460.314	18
20	827.538	18
21	423.473	18
22	406.997	18
23	365.587	18
24	248.456	18
25	382.887	18
26	611.271	18
27	537.164	18
28	1470.01	18
29	2238.77	18
30	1354.76	18
31	955.324	18
32	596.591	18
33	879.973	18
34	803.448	18
35	695.383	18
36	860.208	18
37	1201.08	18
38	1541.19	18
39	1141.48	18
40	1003.36	18
41	1154.74	18
42	1069.95	18
43	1498.18	18
44	1578.35	18
45	1220.92	18
46	1087.18	18
47	1372.64	18
48	667.746	18
49	1236.46	18
50	1436.06	18
51	1675.81	18
52	1599.43	18
53	705.475	18
54	485.427	18
55	1423.47	18
56	780.077	18
57	785.564	18
58	556.67	18
59	650.47	18
60	873.067	18
61	1292.78	18
62	558.786	18
63	1379.25	18
64	598.296	18
65	572.449	18
66	1239.9	18
67	1151.73	18
68	1297.93	18
69	1090.01	18
70	1953.52	18
71	649.094	18
72	511.067	18
73	496.957	18
74	396.008	18
75	768.317	18
76	2006.3	18
77	666.061	18
78	1072.23	18
79	2936.11	18
80	3035.74	18
81	1093.95	18
82	910.916	18
83	1761.03	18
84	917.364	18
85	1769.2	18
86	1145.31	18
87	1277.64	18
88	683.518	18
89	1074.81	18
90	1357.24	18
91	437.828	18
92	509.354	18
93	817.285	18
94	894.501	18
95	946.138	18
96	779.849	18
97	444.837	18
98	488.747	18
99	285.525	18
100	629.918	18
1	692.465	19
2	1145.74	19
3	937.947	19
4	988.734	19
5	817.681	19
6	533.001	19
7	402.414	19
8	493.737	19
9	554.95	19
10	678.581	19
11	881.582	19
12	2092.45	19
13	1342.66	19
14	1735.02	19
15	1688.76	19
16	870.232	19
17	661.82	19
18	949.834	19
19	439.872	19
20	782.741	19
21	399.44	19
22	395.422	19
23	334.278	19
24	241.785	19
25	355.529	19
26	568.435	19
27	495.064	19
28	1377.69	19
29	2106.64	19
30	1252.18	19
31	826.036	19
32	577.895	19
33	843.368	19
34	786.942	19
35	633.126	19
36	787.195	19
37	1094.65	19
38	1516.44	19
39	1045.42	19
40	930.379	19
41	1077.18	19
42	1057.64	19
43	1406.6	19
44	1490.69	19
45	1126.26	19
46	879.217	19
47	1287.09	19
48	646.351	19
49	1195.9	19
50	1339.37	19
51	1561.95	19
52	1334.81	19
53	661.582	19
54	473.238	19
55	1279.6	19
56	736.154	19
57	726.278	19
58	535.899	19
59	598.147	19
60	859.199	19
61	1225.4	19
62	546.362	19
63	1403.53	19
64	590.888	19
65	543.063	19
66	1095.14	19
67	1121.03	19
68	1272.07	19
69	1043.43	19
70	1679.26	19
71	612.989	19
72	505.565	19
73	453.739	19
74	367.242	19
75	741.852	19
76	1701.52	19
77	664.174	19
78	1031.83	19
79	2503.78	19
80	2698.62	19
81	1013.35	19
82	869.84	19
83	1486.91	19
84	874.306	19
85	1659.28	19
86	1034.47	19
87	1272.13	19
88	689.523	19
89	1022.75	19
90	1152.81	19
91	415.348	19
92	510.53	19
93	771.758	19
94	848.461	19
95	829.325	19
96	713.685	19
97	430.282	19
98	473.72	19
99	270.373	19
100	591.028	19
1	647.469	20
2	1028.61	20
3	879.738	20
4	926.701	20
5	784.587	20
6	496.729	20
7	397.416	20
8	465.304	20
9	509.27	20
10	649.684	20
11	852.93	20
12	1906.54	20
13	1294.72	20
14	1641.93	20
15	1593.27	20
16	863.855	20
17	636.996	20
18	904.08	20
19	411.735	20
20	722.639	20
21	388.685	20
22	376.849	20
23	324.14	20
24	232.593	20
25	341.603	20
26	579.958	20
27	470.217	20
28	1340.65	20
29	1952.08	20
30	1168.74	20
31	839.485	20
32	567.629	20
33	858.405	20
34	776.761	20
35	557.744	20
36	734.205	20
37	1058.98	20
38	1364.05	20
39	983.855	20
40	873.009	20
41	986.125	20
42	1001.69	20
43	1335.02	20
44	1555.54	20
45	975.149	20
46	803.043	20
47	1183.43	20
48	625.57	20
49	1123.39	20
50	1249.29	20
51	1415.76	20
52	1276.82	20
53	597.786	20
54	493.253	20
55	1171.86	20
56	718.003	20
57	728.833	20
58	517.966	20
59	558.098	20
60	828.649	20
61	1213.35	20
62	554.283	20
63	1359.93	20
64	569.675	20
65	519.228	20
66	1033.8	20
67	1008.05	20
68	1174.65	20
69	959.319	20
70	1537.37	20
71	595.276	20
72	484.811	20
73	447.474	20
74	351.805	20
75	712.043	20
76	1660.17	20
77	642.461	20
78	959.589	20
79	2209.61	20
80	2415.42	20
81	998.772	20
82	862.236	20
83	1400.28	20
84	827.336	20
85	1540.8	20
86	1013.47	20
87	1198.27	20
88	667.331	20
89	1003.85	20
90	1198.31	20
91	398.528	20
92	483.464	20
93	727.971	20
94	781.084	20
95	772.804	20
96	672.757	20
97	423.829	20
98	445.717	20
99	262.082	20
[truncated: 4,201 more rows]

## Sheet: GBF1M832L GCA VSVG
cell	Mean	number
1	854.021	1
2	1349.39	1
3	1118.76	1
4	1020.63	1
5	788.293	1
6	2564.81	1
7	1663.73	1
8	762.922	1
9	1088.25	1
10	1379.61	1
11	1237.31	1
12	1055.06	1
13	1800.67	1
14	2013.04	1
15	1065.39	1
16	2448.61	1
17	2983.28	1
18	6787.23	1
19	6571.41	1
20	521.841	1
21	808.7	1
22	1460.25	1
23	597.308	1
24	575.035	1
25	435.688	1
26	1006.46	1
27	818.073	1
28	699.373	1
29	2144.79	1
30	2904.83	1
31	4584.8	1
32	4592.53	1
33	2434.28	1
34	668.596	1
35	1952.33	1
36	3019.96	1
37	1630.86	1
38	1476.81	1
39	1030.7	1
40	1551.57	1
41	5473.08	1
42	4899.05	1
43	2887.3	1
44	1538.97	1
45	1608.26	1
46	516.64	1
47	417.231	1
48	565.554	1
49	594.861	1
50	488.987	1
51	945.678	1
52	838.756	1
53	677.78	1
54	1010.38	1
55	833.094	1
56	1400.36	1
57	1484.44	1
58	1704.02	1
59	967.403	1
60	2006.24	1
61	2403.4	1
62	1805.18	1
63	1225.29	1
64	1191.27	1
65	754.188	1
66	836.918	1
67	848.741	1
68	902.142	1
69	773.034	1
70	756.866	1
71	2192.45	1
72	1824.62	1
73	2749.96	1
74	1503.28	1
75	1120.4	1
76	883.978	1
77	450.479	1
78	559.472	1
79	562.245	1
80	1182.02	1
81	2077.13	1
82	1722.89	1
83	5751.69	1
84	8592.61	1
85	3003.61	1
86	4071.95	1
87	2274.49	1
88	2480.55	1
89	495.656	1
90	597.739	1
91	1374.95	1
92	2233.97	1
93	1213.51	1
94	4093.77	1
95	2192.78	1
96	892.372	1
97	955.61	1
98	596.25	1
99	806.867	1
100	1432.09	1
101	876.046	1
1	872.948	2
2	1290.38	2
3	1097.07	2
4	1063.11	2
5	842.361	2
6	2249.18	2
7	1468.89	2
8	745.422	2
9	931.525	2
10	1240.66	2
11	1043.02	2
12	965.26	2
13	1551.59	2
14	2318.64	2
15	1138.47	2
16	2645.21	2
17	3044.66	2
18	6816.4	2
19	6524.55	2
20	548.588	2
21	773.937	2
22	1331.35	2
23	642.204	2
24	609.353	2
25	467.449	2
26	1126.54	2
27	908.735	2
28	720.163	2
29	2375.15	2
30	3169.55	2
31	4509.11	2
32	4385.13	2
33	2557.61	2
34	777.4	2
35	2572.11	2
36	3251.4	2
37	1758.38	2
38	1660.73	2
39	1087.5	2
40	1630.53	2
41	5452.73	2
42	5092.09	2
43	3147.62	2
44	1620.83	2
45	1692.16	2
46	555.762	2
47	432.789	2
48	611.783	2
49	654.842	2
50	513.671	2
51	987.618	2
52	911.025	2
53	725.887	2
54	1115.23	2
55	960.232	2
56	1536.6	2
57	1608.2	2
58	1971.82	2
59	1064.83	2
60	2104.88	2
61	2590.2	2
62	1998.06	2
63	1412.96	2
64	1323.14	2
65	867.664	2
66	1030.43	2
67	997.969	2
68	1108.48	2
69	871.408	2
70	863.498	2
71	2285.77	2
72	2010.31	2
73	3171.16	2
74	1699.73	2
75	1181.37	2
76	1058.58	2
77	506.182	2
78	617.432	2
79	631.476	2
80	1452.96	2
81	2371.27	2
82	1974.58	2
83	5845.57	2
84	8369.88	2
85	3210.53	2
86	4307.48	2
87	2710.27	2
88	2729.64	2
89	586.093	2
90	720.267	2
91	1706.21	2
92	2792.9	2
93	1285.05	2
94	4878.32	2
95	2540.12	2
96	1025.44	2
97	1104.59	2
98	642.403	2
99	925.184	2
100	1665.93	2
101	947.483	2
1	1030.53	3
2	1494.02	3
3	1249.12	3
4	1273.43	3
5	968.217	3
6	2814.53	3
7	1720.32	3
8	937.116	3
9	1066.78	3
10	1430.37	3
11	1198.83	3
12	996.362	3
13	1848.42	3
14	2312.78	3
15	1225.94	3
16	2634.01	3
17	3672.18	3
18	6823.81	3
19	6592.99	3
20	604.818	3
21	976.346	3
22	1655.93	3
23	701.832	3
24	655.457	3
25	506.912	3
26	1378.61	3
27	978.158	3
28	801.024	3
29	2503.96	3
30	3302.24	3
31	5149.48	3
32	5127.88	3
33	2933.47	3
34	835.718	3
35	2535.25	3
36	3858.03	3
37	2142.51	3
38	1856	3
39	1209.71	3
40	2021.74	3
41	5697.93	3
42	5206.83	3
43	3424.49	3
44	1803.47	3
45	2000.92	3
46	618.49	3
47	451.786	3
48	755.322	3
49	788.474	3
50	600.055	3
51	1094.72	3
52	1129.24	3
53	833.345	3
54	1299.36	3
55	1116.99	3
56	1699.86	3
57	1901.12	3
58	2293.47	3
59	1166.74	3
60	2608.67	3
61	2752.37	3
62	2340.57	3
63	1591.35	3
64	1502.86	3
65	978.235	3
66	1155.5	3
67	1082.49	3
68	1228.26	3
69	1003.2	3
70	989.25	3
71	2741.96	3
72	2195.99	3
73	3483.86	3
74	1798.65	3
75	1253.46	3
76	1186.92	3
77	538.319	3
78	674.009	3
79	694.618	3
80	1691.98	3
81	2708.59	3
82	2304.76	3
83	6834.2	3
84	9432.42	3
85	3536.63	3
86	5230.65	3
87	3543.22	3
88	3452.22	3
89	659.517	3
90	770.651	3
91	2189.99	3
92	3404.68	3
93	1474.08	3
94	5551.88	3
95	2669.99	3
96	1084.12	3
97	1214.59	3
98	669.656	3
99	1029.6	3
100	1814.6	3
101	1009.55	3
1	1090.58	4
2	1651.87	4
3	1449.46	4
4	1414.53	4
5	1076.18	4
6	3291.84	4
7	1898.53	4
8	1049.15	4
9	1103.86	4
10	1576.6	4
11	1255.84	4
12	1070.26	4
13	2052.68	4
14	2537.37	4
15	1250.81	4
16	2796.94	4
17	4402.49	4
18	7503.34	4
19	7179.21	4
20	602.169	4
21	1139.23	4
22	1933.03	4
23	745.639	4
24	667.473	4
25	527.431	4
26	1528.89	4
27	1017.45	4
28	875.239	4
29	2735.21	4
30	3562.41	4
31	5240.14	4
32	5549.36	4
33	3257.97	4
34	925.47	4
35	2627.6	4
36	4786.76	4
37	2357.8	4
38	1889.14	4
39	1254.76	4
40	2258.77	4
41	5902.72	4
42	5630.84	4
43	3672.66	4
44	1897.81	4
45	2250.09	4
46	639.727	4
47	459.652	4
48	863.369	4
49	850.071	4
50	656.589	4
51	1233.61	4
52	1246.18	4
53	931.544	4
54	1477.46	4
55	1302.51	4
56	1880.51	4
57	2284.34	4
58	2411.3	4
59	1180.45	4
60	2861.45	4
61	3167.07	4
62	2543.3	4
63	1703.36	4
64	1641.37	4
65	1003.5	4
66	1217.58	4
67	1168.76	4
68	1316.94	4
69	1075.36	4
70	1065.69	4
71	3280.52	4
72	2235.04	4
73	3803.37	4
74	1890.19	4
75	1323.54	4
76	1218.24	4
77	565.177	4
78	722.651	4
79	746.749	4
80	1765.11	4
81	3103.18	4
82	2594.75	4
83	7486.54	4
84	9702.2	4
85	3906.66	4
86	5712.12	4
87	3743.22	4
88	4036.76	4
89	702.513	4
90	814.107	4
91	2373.68	4
92	3734.53	4
93	1613.73	4
94	5831.07	4
95	2779.13	4
96	1113.29	4
97	1294.84	4
98	704.005	4
99	1102.64	4
100	1968.91	4
101	1103.57	4
1	1154.13	5
2	1731.33	5
3	1562.96	5
4	1489.06	5
5	1169.47	5
6	3609.54	5
7	2015.39	5
8	1177.01	5
9	1144.73	5
10	1657.25	5
11	1333.08	5
12	1151.13	5
13	2938.12	5
14	2870.1	5
15	1274.67	5
16	2870.18	5
17	4950.94	5
18	8477.8	5
19	7524.78	5
20	629.057	5
21	1285.48	5
22	2195.2	5
23	783.236	5
24	655.369	5
25	555.993	5
26	1574.53	5
27	1165.28	5
28	926.333	5
29	2940.6	5
30	4082.74	5
31	5572.91	5
32	5900.19	5
33	3804.98	5
34	1045.09	5
35	2665.39	5
36	5787.33	5
37	2448.8	5
38	2061.55	5
39	1313.58	5
40	2371.72	5
41	6209.89	5
42	5903.39	5
43	3953.79	5
44	1957.46	5
45	2535.68	5
46	661.233	5
47	461.033	5
48	863.934	5
49	892.815	5
50	655.522	5
51	1381.48	5
52	1196.95	5
53	994.822	5
54	1619.07	5
55	1384.93	5
56	2041.12	5
57	2359.36	5
58	2390.06	5
59	1189.32	5
60	3075.93	5
61	3452.12	5
62	2939.32	5
63	1817.7	5
64	1884.78	5
65	989.668	5
66	1241.37	5
67	1230.96	5
68	1451.38	5
69	1105.96	5
70	1112.72	5
71	3805.39	5
72	2375.38	5
73	4043.05	5
74	1870.28	5
75	1373.77	5
76	1174.05	5
77	575.467	5
78	765.268	5
79	801.946	5
80	1863.16	5
81	3484.89	5
82	2842.14	5
83	8400.4	5
84	10018.1	5
85	4558.71	5
86	6309.02	5
87	4028.3	5
88	4208.82	5
89	709.663	5
90	822.777	5
91	2533.88	5
92	4238.48	5
93	1632.08	5
94	6346.1	5
95	3186.55	5
96	1150.19	5
97	1321.69	5
98	720.057	5
99	1134.91	5
100	2105.32	5
101	1136.55	5
1	1258.36	6
2	1924.12	6
3	1614.73	6
4	1539.31	6
5	1198.07	6
6	3872.16	6
7	2124.38	6
8	1245.92	6
9	1172.49	6
10	1626.61	6
11	1546.43	6
12	1169.83	6
13	3181.99	6
14	3292.26	6
15	1301.94	6
16	2957.37	6
17	5198.34	6
18	9105.64	6
19	8299.28	6
20	642.548	6
21	1413.72	6
22	2355.52	6
23	791.014	6
24	660.235	6
25	555.035	6
26	1695.86	6
27	1200.5	6
28	950.326	6
29	2883.93	6
30	4137.91	6
31	7286.55	6
32	5781.85	6
33	3931.73	6
34	1094.57	6
35	2838.06	6
36	5759.93	6
37	2811.39	6
38	2043.69	6
39	1349.35	6
40	2726.36	6
41	6164.46	6
42	6394.74	6
43	4430.72	6
44	2058.44	6
45	2778.8	6
46	660.477	6
47	457.447	6
48	888.735	6
49	865.207	6
50	664.427	6
51	1516.35	6
52	1275.61	6
53	1034.85	6
54	1646.09	6
55	1375.74	6
56	2111.36	6
57	2433.04	6
58	2489.86	6
59	1224.04	6
60	3173.51	6
61	3496.19	6
62	3145.46	6
63	1782.25	6
64	1898.93	6
65	1096.62	6
66	1367.93	6
67	1305.89	6
68	1561.53	6
69	1154.54	6
70	1188.15	6
71	4028.35	6
72	2614.74	6
73	4227.79	6
74	1986.31	6
75	1384.62	6
76	1195.08	6
77	582.169	6
78	783.975	6
79	822.227	6
80	1969.05	6
81	3609.92	6
82	2786.83	6
83	9007.25	6
84	10390.7	6
85	5047.3	6
86	6559.27	6
87	4019.06	6
88	4223.54	6
89	745.54	6
90	837.964	6
91	2651.33	6
92	4112.48	6
93	1714.13	6
94	6767.67	6
95	3374.18	6
96	1081.15	6
97	1330.78	6
98	728.696	6
99	1153.65	6
100	2202.26	6
101	1149.17	6
1	1323.5	7
2	2018.98	7
3	1750.1	7
4	1553	7
5	1194.06	7
6	3968.36	7
7	2257.91	7
8	1314.75	7
9	1173.26	7
10	1676.33	7
11	1469.87	7
12	1209.24	7
13	3318.8	7
14	3534.38	7
15	1346.89	7
16	3455.68	7
17	5444.62	7
18	9852.14	7
19	9137.99	7
20	647.397	7
21	1570.96	7
22	2279.32	7
23	836.537	7
24	663.602	7
25	562.372	7
26	1730.25	7
27	1237.08	7
28	990.28	7
29	3163.11	7
30	4371.27	7
31	8202.8	7
32	6123.14	7
33	3790.42	7
34	1149.41	7
35	3035.81	7
36	6869.15	7
37	2962.53	7
38	2131.8	7
39	1421.38	7
40	2824.25	7
41	6213.49	7
42	6391.08	7
43	4475.87	7
44	2177.15	7
45	2817.3	7
46	661.329	7
47	462.368	7
48	975.419	7
49	888.498	7
50	651.231	7
51	1627.77	7
52	1419.86	7
53	1101.73	7
54	1762.67	7
55	1579.45	7
56	2167.97	7
57	2677.65	7
58	2598.78	7
59	1319.87	7
60	3200.61	7
61	3431.18	7
62	3493.14	7
63	1816.83	7
64	2011.16	7
65	1121.6	7
66	1447.28	7
67	1329.49	7
68	1560.9	7
69	1147.29	7
70	1235.53	7
71	4323.27	7
72	2763.25	7
73	4358.44	7
74	1899.55	7
75	1444.56	7
76	1166.86	7
77	592.534	7
78	773.588	7
79	826.173	7
80	1908.7	7
81	3766.24	7
82	2992.35	7
83	9909.2	7
84	10648.8	7
85	5535.38	7
86	7143.35	7
87	4288.8	7
88	4430.79	7
89	762.46	7
90	840.735	7
91	2823.05	7
92	4245.09	7
93	1717.68	7
94	6610.1	7
95	3611.58	7
96	1116.57	7
97	1426.44	7
98	737.858	7
99	1141.92	7
100	2304.82	7
101	1222.42	7
1	1416.29	8
2	2102.38	8
3	1894.31	8
4	1576.62	8
5	1223.86	8
6	4034.36	8
7	2411.13	8
8	1376.47	8
9	1237.14	8
10	1772.79	8
11	1574.58	8
12	1277.9	8
13	3417.1	8
14	3548.34	8
15	1281.2	8
16	3816.25	8
17	5451.76	8
18	10792.8	8
19	9624.09	8
20	651.685	8
21	1690.21	8
22	2382.62	8
23	860.147	8
24	676.836	8
25	577.036	8
26	1859.4	8
27	1284.9	8
28	953.923	8
29	3211.08	8
30	4884.91	8
31	8883.64	8
32	6626.16	8
33	3911.67	8
34	1201.92	8
35	3364.21	8
36	7564.74	8
37	3073.98	8
38	2000.43	8
39	1464.53	8
40	2633.24	8
41	6000.11	8
42	6464.83	8
43	4424.38	8
44	2304.25	8
45	3044.77	8
46	654.108	8
47	464.11	8
48	1021.05	8
49	928.581	8
50	694.892	8
51	1600.94	8
52	1374.72	8
53	1119.57	8
54	1733.51	8
55	1395.97	8
56	2235.92	8
57	2670.23	8
58	2703.05	8
59	1319.7	8
60	3112.29	8
61	3538.43	8
62	3834.6	8
63	1933.01	8
64	1960.13	8
65	1239.12	8
66	1474.01	8
67	1443.85	8
68	1561.13	8
69	1111.45	8
70	1111.96	8
71	4439.92	8
72	2845.26	8
73	4403.37	8
74	1935.75	8
75	1476.19	8
76	1189.92	8
77	609.057	8
78	769.476	8
79	861.365	8
80	1904.16	8
81	3657.93	8
82	2934.92	8
83	9756.07	8
84	11624.8	8
85	5712.04	8
86	7391.02	8
87	4401.85	8
88	4635.95	8
89	716.138	8
90	854.221	8
91	2855.53	8
92	4397.17	8
93	1688.16	8
94	7409.51	8
95	3589.21	8
96	1122.02	8
97	1455.32	8
98	739.8	8
99	1105.04	8
100	2262.79	8
101	1245.15	8
1	1401.58	9
2	2123.28	9
3	1595.35	9
4	1564.75	9
5	1237.74	9
6	4090.26	9
7	2354.58	9
8	1365.65	9
9	1254.62	9
10	1670.87	9
11	1784.65	9
12	1203.18	9
13	3151.81	9
14	3623.55	9
15	1275.75	9
16	3748.17	9
17	5121.67	9
18	10652	9
19	9576.23	9
20	655.386	9
21	1803.12	9
22	2539.67	9
23	811.91	9
24	659.947	9
25	562.046	9
26	1695.71	9
27	1148.99	9
28	865.853	9
29	3102.58	9
30	4782.6	9
31	8123.91	9
32	7549.92	9
33	4043.97	9
34	1205.1	9
35	3411.89	9
36	6927.56	9
37	2671.57	9
38	1904.22	9
39	1461.68	9
40	2761.48	9
41	6045.89	9
42	6212.63	9
43	4391.89	9
44	2370.94	9
45	2742.03	9
46	693.412	9
47	441.619	9
48	879.825	9
49	922.357	9
50	679.555	9
51	1550.22	9
52	1205.92	9
53	984.617	9
54	1595.61	9
55	1209.87	9
56	2095.27	9
57	2601.29	9
58	2883.67	9
59	1338.15	9
60	2950.11	9
61	3447.29	9
62	3925.07	9
63	2031.16	9
64	1857.19	9
65	1135.85	9
66	1328.61	9
67	1512.07	9
68	1441.32	9
69	1092.05	9
70	1015.45	9
71	3717.3	9
72	2906.29	9
73	4258.95	9
74	2003.2	9
75	1476.15	9
76	1261.52	9
77	572.924	9
78	757.125	9
79	840.429	9
80	1795.52	9
81	3317.02	9
82	2667.22	9
83	10312.6	9
84	11967.8	9
85	5855.96	9
86	7370.06	9
87	4163.09	9
88	4174.12	9
89	644.247	9
90	868.003	9
91	2622.23	9
92	4198.9	9
93	1625.8	9
94	7099.85	9
95	3750.58	9
96	993.783	9
97	1432.6	9
98	736.729	9
99	1015.71	9
100	2200.42	9
101	1128.48	9
1	1314.97	10
2	2022.76	10
3	1557.73	10
4	1483.43	10
5	1128.98	10
6	3583.71	10
7	2133.55	10
8	1244.59	10
9	1201.78	10
10	1419.87	10
11	1560.37	10
12	1131.97	10
13	2854.54	10
14	3486.22	10
15	1242.07	10
16	3427.1	10
17	4236.06	10
18	9266.22	10
19	9170.28	10
20	632.153	10
21	1795.06	10
22	2332.06	10
23	761.583	10
24	628.373	10
25	521.145	10
26	1502.21	10
27	1053.49	10
28	760.267	10
29	3227.39	10
30	4941.88	10
31	7380.11	10
32	7006.5	10
33	3696.16	10
34	1172.34	10
35	3502.39	10
36	6145.12	10
37	2302.28	10
38	1704.38	10
39	1415.66	10
40	2754.66	10
41	5954.1	10
42	5610.2	10
43	4049.4	10
44	2251.12	10
45	2372.97	10
46	645.664	10
47	436.178	10
48	775.44	10
49	834.165	10
50	580.899	10
51	1581.28	10
52	1061.77	10
53	969.211	10
54	1397.88	10
55	1075.65	10
56	1939.53	10
57	2382.68	10
58	2931.61	10
59	1297.65	10
60	2510.87	10
61	3361.58	10
62	3675.95	10
63	1820.43	10
64	1574.54	10
65	1124.66	10
66	1238.33	10
67	1442.6	10
68	1331.12	10
69	986.652	10
70	922.591	10
71	3841.61	10
72	2816.69	10
73	3950.78	10
74	1897.21	10
75	1465.12	10
76	1267.61	10
77	544.614	10
78	763.177	10
79	763.31	10
80	1503.66	10
81	2931.05	10
82	2336.3	10
83	10447.5	10
84	12430	10
85	5582.56	10
86	6457.03	10
87	4014.96	10
88	3619.3	10
89	617.689	10
90	777.521	10
91	2399.56	10
92	3757.83	10
93	1375.34	10
94	5550.5	10
95	3426.92	10
96	977.11	10
97	1396.72	10
98	720.399	10
99	898.891	10
100	2060.26	10
101	1041.89	10
1	1209.67	11
2	1782.99	11
3	1352.01	11
4	1257.42	11
5	994.897	11
6	3035.75	11
7	2067.58	11
8	1146.42	11
9	1038.28	11
10	1259.8	11
11	1431.36	11
12	1000.15	11
13	2591.27	11
14	3588.96	11
15	1202	11
16	3330.85	11
17	3441.78	11
18	8543.05	11
19	8180.63	11
20	616.271	11
21	1356.27	11
22	2043.72	11
23	725.471	11
24	611.381	11
25	480.754	11
26	1315.74	11
27	991.431	11
28	668.712	11
29	3215.04	11
30	4840.28	11
31	6722.74	11
32	7004.29	11
33	3364.22	11
34	1081.38	11
35	3298.53	11
36	5133.77	11
37	1881.83	11
38	1540.3	11
39	1329.39	11
40	2995.06	11
41	6049.49	11
42	4623.45	11
43	3700.14	11
44	2139.36	11
45	1938.2	11
46	613.586	11
47	427.35	11
48	740.045	11
49	728.636	11
50	518.476	11
51	1565.04	11
52	915.271	11
53	804.575	11
54	1191.3	11
55	946.85	11
56	1799.59	11
57	2123.41	11
58	2647.3	11
59	1176.34	11
60	2317.76	11
61	3141.87	11
62	3767.85	11
63	1684.67	11
64	1285.5	11
65	1046.04	11
66	1133.24	11
67	1302.05	11
68	1186.83	11
69	862.483	11
70	824.134	11
71	3232.87	11
72	2464.5	11
73	3445.76	11
74	1744.67	11
75	1375.4	11
76	1117.34	11
77	502.718	11
78	683.053	11
79	681.15	11
80	1288.83	11
81	2470.73	11
82	1946.89	11
83	9923.05	11
84	11842.6	11
85	4984.66	11
86	6177.39	11
87	3570.99	11
88	3295	11
89	555.137	11
90	705.102	11
91	2212.16	11
92	3387.72	11
93	1195.44	11
94	5007.62	11
95	3237.86	11
96	918.315	11
97	1355.75	11
98	684.531	11
99	806.068	11
100	1792.05	11
101	998.072	11
1	1101.07	12
2	1610.92	12
3	1186.38	12
4	1107.67	12
5	907.569	12
6	2277.1	12
7	1748.16	12
8	961.087	12
9	956.846	12
10	1132.14	12
11	1345.81	12
12	985.355	12
13	2232.47	12
14	3300.76	12
15	1157.6	12
16	3079.99	12
17	2866.04	12
18	7757.76	12
19	7338.96	12
20	603.007	12
21	1111.34	12
22	1885.55	12
23	682.969	12
24	594.159	12
25	465.641	12
26	1239.26	12
27	895.468	12
28	623.979	12
29	2915.12	12
30	4412.78	12
31	5794.52	12
32	6306.82	12
33	3040.19	12
34	952.278	12
35	3266.07	12
36	3913.98	12
37	1620.78	12
38	1434.34	12
39	1211.11	12
40	2841.1	12
41	5376.57	12
42	4077.66	12
43	3244.09	12
44	1997.29	12
45	1715.73	12
46	574.546	12
47	422.968	12
48	675.035	12
49	637.564	12
50	502.274	12
51	1386.39	12
52	836.812	12
53	722.03	12
54	1076.67	12
55	836.69	12
56	1595.09	12
57	1652.02	12
58	2493.5	12
59	1115.79	12
60	1998.65	12
61	2649.26	12
62	3438.37	12
63	1532.02	12
64	1145.73	12
65	876.607	12
66	1102.91	12
67	1169.77	12
68	1062.01	12
69	777.171	12
70	739.212	12
71	3003.81	12
72	2239.71	12
73	3070.32	12
74	1531.37	12
75	1342.86	12
76	1028.38	12
77	474.196	12
78	652.987	12
79	636.184	12
80	1083.81	12
81	2054.53	12
82	1550.23	12
83	9094.07	12
84	11577.4	12
85	4412.15	12
86	5125.51	12
87	3194.04	12
88	3019.01	12
89	507.508	12
90	691.905	12
91	1967.06	12
92	2720.13	12
93	1111.85	12
94	4524.45	12
95	3103.66	12
96	894.281	12
97	1267.33	12
98	632.783	12
99	751.023	12
100	1756.17	12
101	958.028	12
1	1023.25	13
2	1403.23	13
3	1050.75	13
4	981.648	13
5	904.249	13
6	1970.22	13
7	1641.67	13
8	875.967	13
9	890.062	13
10	1013.72	13
11	1257.22	13
12	910.961	13
13	2121.08	13
14	2747.74	13
15	1082.96	13
16	2932.58	13
17	2595.54	13
18	6572.98	13
19	6535.17	13
20	556.583	13
21	964.894	13
22	1824.01	13
23	671.546	13
24	541.892	13
25	447.686	13
26	1187.52	13
27	830.943	13
28	575.136	13
29	2575.52	13
30	3917.57	13
31	5296.88	13
32	5867.43	13
33	2832.72	13
34	971.404	13
35	3015.6	13
36	3426.61	13
37	1508.87	13
38	1282.35	13
39	1126.01	13
40	2697.92	13
41	5108.33	13
42	3596.78	13
43	2950.69	13
44	1900.55	13
45	1463.29	13
46	540.635	13
47	413.556	13
48	668.377	13
49	594.165	13
50	499.313	13
51	1227.86	13
52	740.269	13
53	641.927	13
54	988.703	13
55	735.022	13
56	1372.6	13
57	1437.75	13
58	2271.8	13
59	1007.62	13
60	1802.62	13
61	2392.28	13
62	3436.84	13
63	1436.99	13
64	1060.13	13
65	747.948	13
66	1030.43	13
67	1161.88	13
68	971.546	13
69	709.896	13
70	685.872	13
71	2667.45	13
72	1965.55	13
73	2627.54	13
74	1420.42	13
75	1272.96	13
76	985.634	13
77	448.431	13
78	622.09	13
79	628.276	13
80	978.982	13
81	1772.28	13
82	1416.6	13
83	8738.22	13
84	10722.7	13
85	3835.08	13
86	4267.35	13
87	2791.72	13
88	2726.54	13
89	476.629	13
90	625.089	13
91	1814.95	13
92	2380.54	13
93	1007.56	13
94	4040.44	13
95	2621.32	13
96	847.498	13
97	1154.57	13
98	602.203	13
99	722.329	13
100	1546.96	13
101	885.197	13
1	888.103	14
2	1273.08	14
3	974.127	14
4	913.733	14
5	806.079	14
6	2015.36	14
7	1557.68	14
8	799.592	14
9	797.912	14
10	993.798	14
11	1110.33	14
12	839.532	14
13	1917.15	14
14	2476.05	14
15	1027.08	14
16	2742.2	14
17	2308.79	14
18	6035.68	14
19	6151.26	14
20	524.209	14
21	911.19	14
22	1660.13	14
23	640.555	14
24	520.354	14
25	410.598	14
26	1080.34	14
27	798.372	14
28	546.871	14
29	2408.22	14
30	3611.78	14
31	4816.86	14
32	5434.64	14
33	2581.86	14
34	911.497	14
35	2711.24	14
36	3060.58	14
37	1409.56	14
38	1150.73	14
39	1021.83	14
40	2709.25	14
41	4680.27	14
42	3021.72	14
43	2478.98	14
44	1722.18	14
45	1295.78	14
46	517.238	14
47	399.995	14
48	606.311	14
49	541.148	14
50	446.664	14
51	1025.4	14
52	696.568	14
53	567.631	14
54	955.581	14
55	687.082	14
56	1298.88	14
57	1353.56	14
58	2235.11	14
59	976.069	14
60	1556.98	14
61	2334.98	14
62	2899.71	14
63	1254.02	14
64	966.548	14
65	728.614	14
66	910.598	14
67	1065.74	14
68	871.812	14
69	664.56	14
70	640.284	14
71	2119.89	14
72	1775.26	14
73	2267.64	14
74	1353.18	14
75	1180.21	14
76	905.572	14
77	429.27	14
78	575.915	14
79	593.448	14
80	903.558	14
81	1696.75	14
82	1269.69	14
83	7252.46	14
84	9563.65	14
85	3389.3	14
86	3923.41	14
87	2576.05	14
88	2512.86	14
89	447.013	14
90	571.896	14
91	1589.65	14
92	2082.21	14
93	964.152	14
94	3926.24	14
95	2573.86	14
96	830.548	14
97	1080.36	14
98	578.33	14
99	689.291	14
100	1349.51	14
101	824.083	14
1	791.344	15
2	1103.24	15
3	874.741	15
4	863.094	15
5	757.449	15
6	1906.74	15
7	1356.09	15
8	725.062	15
9	759.478	15
10	954.365	15
11	990.153	15
12	769.235	15
13	1854.05	15
14	2400.03	15
15	946.561	15
16	2394.99	15
17	2098.41	15
18	5685.44	15
19	5652.85	15
20	496.622	15
21	843.751	15
22	1572.15	15
23	622.841	15
24	499.812	15
25	394.596	15
26	999.791	15
27	751.977	15
28	518.252	15
29	2136.07	15
30	3171.99	15
31	4654.5	15
32	4744.42	15
33	2356.51	15
34	853.324	15
35	2501.71	15
36	2938.4	15
37	1353.58	15
38	1116.23	15
39	988.656	15
40	2697.22	15
41	4447.78	15
42	2827.95	15
43	2193.57	15
44	1625	15
45	1118.53	15
46	457.73	15
47	387.405	15
48	556.689	15
49	508.12	15
50	418.774	15
51	849.227	15
52	635.502	15
53	523.432	15
54	876.659	15
55	622.953	15
56	1206.84	15
57	1252.16	15
58	2123.97	15
59	947.582	15
60	1436.88	15
61	2012.89	15
62	2454.07	15
63	1124.16	15
64	906.783	15
65	667.433	15
66	810.259	15
67	990.145	15
68	810.002	15
69	636.831	15
70	609.691	15
71	2033.93	15
72	1677.93	15
73	2115.03	15
74	1300.67	15
75	1086.26	15
76	877.918	15
77	406.582	15
78	557.905	15
79	560.28	15
80	794.943	15
81	1539.74	15
82	1223.15	15
83	6433.13	15
84	9704.59	15
85	3021.02	15
86	3543.87	15
87	2379.81	15
88	2366.3	15
89	432.482	15
90	558.907	15
91	1476.85	15
92	1932.46	15
93	906.638	15
94	3404.3	15
95	2388.1	15
96	824.458	15
97	1094.7	15
98	573.61	15
99	670.896	15
100	1210.95	15
101	782.354	15
1	761.64	16
2	1018.71	16
3	874.607	16
4	818.573	16
5	738.394	16
6	1797.02	16
7	1355.48	16
8	710.576	16
9	742.172	16
10	922.495	16
11	899.222	16
12	708.402	16
13	1688.95	16
14	2114.02	16
15	900.857	16
16	2212.8	16
17	1974.11	16
18	5413.43	16
19	5646.88	16
20	473.528	16
21	765.654	16
22	1402.68	16
23	619.229	16
24	480.721	16
25	390.857	16
26	972.746	16
27	689.93	16
28	503.261	16
29	2015.24	16
30	3026.79	16
31	4851.35	16
32	4541.73	16
33	2176.09	16
34	798.59	16
35	2259.68	16
36	2827.49	16
37	1299.29	16
38	1078.63	16
39	913.849	16
40	1972.36	16
41	4610.06	16
42	2929.41	16
43	2171.23	16
44	1597.2	16
45	1109.88	16
46	462.338	16
47	395.081	16
48	536.49	16
49	486.343	16
50	415.406	16
51	887.869	16
52	585.716	16
53	501.537	16
54	819.526	16
55	587.139	16
56	1140	16
57	1132.2	16
58	1951.35	16
59	902.52	16
60	1287.76	16
61	1844.94	16
62	2118.87	16
63	1038.61	16
64	853.634	16
65	622.728	16
66	702.297	16
67	899.818	16
68	729.605	16
69	595.93	16
70	576.754	16
71	1907.08	16
72	1509.95	16
73	1986.88	16
74	1262.51	16
75	1003.93	16
76	845.298	16
77	398.203	16
78	528.221	16
79	528.165	16
80	735.253	16
81	1381.55	16
82	1146.85	16
83	6027.21	16
84	9647.93	16
85	2672.33	16
86	3395.09	16
87	2289.57	16
88	2276.47	16
89	413.035	16
90	545.354	16
91	1361.7	16
92	1738.79	16
93	866.664	16
94	3222.38	16
95	2164.45	16
96	833.961	16
97	973.715	16
98	545.229	16
99	658.87	16
100	1103.03	16
101	734.642	16
1	728.152	17
2	990.089	17
3	839.294	17
4	757.737	17
5	713.605	17
6	1781.47	17
7	1323.92	17
8	674.879	17
9	727.467	17
10	923.568	17
11	788.798	17
12	682.579	17
13	1571.75	17
14	1933.95	17
15	879.252	17
16	2034.58	17
17	1918.98	17
18	4939.19	17
19	5373.79	17
20	467.9	17
21	757.955	17
22	1381.89	17
23	595.239	17
24	471.194	17
25	379.168	17
26	929.647	17
27	678.471	17
28	485.631	17
29	1947.2	17
30	2934.55	17
31	4552.9	17
32	4186.01	17
33	2132.35	17
34	725.467	17
35	2164.92	17
36	2573.14	17
37	1189.95	17
38	1036.25	17
39	886.162	17
40	1582.28	17
41	4479.98	17
42	2867.38	17
43	1994.17	17
44	1506.83	17
45	1061.66	17
46	454.705	17
47	385.615	17
48	512.406	17
49	477.155	17
50	422.126	17
51	849.713	17
52	543.685	17
53	499.312	17
54	770.088	17
55	558.384	17
56	1055.85	17
57	1030.28	17
58	1873.89	17
59	875.125	17
60	1222.93	17
61	1545.85	17
62	2011.86	17
63	1011.34	17
64	850.697	17
65	638.241	17
66	663.029	17
67	905.699	17
68	680.371	17
69	590.59	17
70	554.659	17
71	1851.37	17
72	1445.48	17
73	1870.64	17
74	1185.94	17
75	956.539	17
76	800.269	17
77	385.198	17
78	499.345	17
79	513.077	17
80	706.823	17
81	1290.4	17
82	1135.21	17
83	5702.37	17
84	8753.14	17
85	2472.61	17
86	3194.96	17
87	2141.85	17
88	2164.36	17
89	404.898	17
90	525.892	17
91	1185.44	17
92	1471.6	17
93	827.68	17
94	2927.03	17
95	2104.75	17
96	803.847	17
97	935.928	17
98	544.486	17
99	645.686	17
100	1019.84	17
101	711.082	17
1	649.429	18
2	872.693	18
3	763.062	18
4	736.132	18
5	683.912	18
6	1649.67	18
7	1231.97	18
8	636.097	18
9	702.931	18
10	860.802	18
11	705.604	18
12	632.722	18
13	1397.4	18
14	1840.62	18
15	868.24	18
16	1867.84	18
17	1827.14	18
18	4651.28	18
19	4909.1	18
20	455.037	18
21	707.819	18
22	1282.48	18
23	571.849	18
24	455.312	18
25	375.454	18
26	867.82	18
27	664.86	18
28	466.351	18
29	1859.14	18
30	2709.78	18
31	4098.88	18
32	3934.7	18
33	2028.85	18
34	657.79	18
35	1858.68	18
36	2460.7	18
37	1134.31	18
38	971.464	18
39	821.988	18
40	1398.65	18
41	4066.35	18
42	2761.3	18
43	1938.38	18
44	1350.58	18
45	970.382	18
46	436.106	18
47	375.294	18
48	492.92	18
49	466.425	18
50	410.961	18
51	801.938	18
52	520.011	18
53	473.468	18
54	726.104	18
55	542.055	18
56	974.155	18
57	979.64	18
58	1815.84	18
59	805.855	18
60	1184.72	18
61	1567.76	18
62	2047.88	18
63	973.638	18
64	841.582	18
65	623.889	18
66	618.185	18
67	896.168	18
68	671.927	18
69	565.474	18
70	538.842	18
71	1720.26	18
72	1416.21	18
73	1762.85	18
74	1161.73	18
75	908.797	18
76	757.972	18
77	374.292	18
78	478.677	18
79	485.805	18
80	677.805	18
81	1191.48	18
82	1040.75	18
83	4967.35	18
84	8691.06	18
85	2245.8	18
86	2912.12	18
87	1971.68	18
88	2053.68	18
89	393.996	18
90	502.008	18
91	1038.73	18
92	1419.16	18
93	826.882	18
94	2763.08	18
95	2148.77	18
96	774.138	18
97	910.188	18
98	522.411	18
99	627.244	18
100	977.304	18
101	671.278	18
1	727.552	19
2	906.875	19
3	744.811	19
4	750.793	19
5	690.908	19
6	1672.45	19
7	1295.59	19
8	625.839	19
9	718.687	19
10	858.534	19
11	695.057	19
12	608.286	19
13	1350.09	19
14	1756.67	19
15	869.545	19
16	1779.63	19
17	1849.78	19
18	4399.01	19
19	4741.21	19
20	452.066	19
21	655.817	19
22	1205.47	19
23	584.614	19
24	455.462	19
25	379.542	19
26	862.06	19
27	661.252	19
28	450.935	19
29	1870.59	19
30	2444.9	19
31	3646.58	19
32	3681.09	19
33	1893.04	19
34	624.578	19
35	1613.48	19
36	2406.9	19
37	1134.71	19
38	966.134	19
39	775.659	19
40	1269.08	19
41	4182.69	19
42	2787.49	19
43	1987.76	19
44	1359.15	19
45	1004.13	19
46	451.193	19
47	399.532	19
48	538.54	19
49	481.51	19
50	418.728	19
51	850.21	19
52	523.264	19
53	466.023	19
54	728.904	19
55	536.107	19
56	974.721	19
57	953.834	19
58	1706.43	19
59	791.828	19
60	1151.38	19
61	1571.66	19
62	1921.14	19
63	952.733	19
64	806.558	19
65	593.792	19
66	591.839	19
67	789.119	19
68	648.294	19
69	545.184	19
70	533.321	19
71	1631.39	19
72	1368.04	19
73	1744.53	19
74	1118.61	19
75	856.105	19
76	719.548	19
77	382.376	19
78	456.254	19
79	476.574	19
80	647.417	19
81	1130.4	19
82	1059.33	19
83	4587.24	19
84	7952.49	19
85	2122.45	19
86	2995.48	19
87	1844.39	19
88	1969.08	19
89	384.705	19
90	501.553	19
91	923.693	19
92	1302	19
93	823.701	19
94	2613.51	19
95	2174.44	19
96	757.223	19
97	867.199	19
98	509.165	19
99	610.493	19
100	939.779	19
101	652.03	19
1	753.838	20
2	871.759	20
3	720.634	20
4	720.99	20
5	694.714	20
6	1675.67	20
7	1282.61	20
8	593.692	20
9	706.001	20
10	845.833	20
11	717.936	20
12	546.257	20
13	1247.76	20
14	1645.13	20
15	859.383	20
16	1716.66	20
17	1855.39	20
18	4372.73	20
19	4570.85	20
20	452.759	20
21	619.582	20
22	1186.84	20
23	564.668	20
24	458.076	20
25	367.096	20
26	815.487	20
27	625.494	20
28	446.486	20
29	1735.26	20
30	2352.89	20
31	3735.74	20
32	3591.92	20
33	1861.1	20
34	573.865	20
35	1475.12	20
36	2450.61	20
37	1139.06	20
38	928.442	20
39	760.317	20
40	1198.34	20
41	4711.97	20
42	2879.83	20
43	1913.74	20
44	1290.08	20
45	1018.55	20
46	461.308	20
47	409.17	20
48	542.376	20
49	501.976	20
50	425.682	20
51	837.02	20
52	525.84	20
53	460.898	20
54	690.604	20
55	538.957	20
56	965.372	20
57	926.646	20
58	1605.48	20
59	783.068	20
60	1115.18	20
61	1519.97	20
62	1871.36	20
63	925.791	20
64	797.694	20
65	597.988	20
66	576.138	20
67	758.506	20
68	608.686	20
69	527.887	20
70	529.594	20
71	1486.93	20
72	1342.19	20
73	1699.36	20
74	1098.89	20
75	815.237	20
76	687.24	20
77	375.009	20
78	445.272	20
79	461.097	20
80	606.071	20
[truncated: 4,263 more rows]

## Sheet: GBF1M832L GCA TNF
cell	Mean	number
1	1728.22	1
2	822.943	1
3	950.576	1
4	893.191	1
5	5613.95	1
6	576.135	1
7	506.766	1
8	277.268	1
9	823.663	1
10	2082.31	1
11	3975.07	1
12	3792.92	1
13	3116.93	1
14	2844.82	1
15	754.524	1
16	739.845	1
17	376.821	1
18	294.248	1
19	1136.94	1
20	313.108	1
21	2069.33	1
22	1493.35	1
23	686.469	1
24	2183.42	1
25	1800.8	1
26	1303.48	1
27	964.971	1
28	2798.92	1
29	2172.91	1
30	1939.24	1
31	557.114	1
32	1760.02	1
33	1225.32	1
34	2906.59	1
35	3630.67	1
36	1717.56	1
37	407.792	1
38	614.566	1
39	432.659	1
40	2060.52	1
41	1207.24	1
42	3056.67	1
43	2674.44	1
44	10176.2	1
45	3604.52	1
46	1654.61	1
47	4945.22	1
48	2954.89	1
49	2373.05	1
50	411.514	1
51	605.451	1
52	1509.5	1
53	2142.52	1
54	4732.1	1
55	1152.27	1
56	1047.56	1
57	1262.94	1
58	1093.29	1
59	3023.27	1
60	2468.98	1
61	270.164	1
62	784.064	1
63	1767.63	1
64	738.277	1
65	3302.53	1
66	2851.16	1
67	3178.29	1
68	2352.76	1
69	8484.71	1
70	1796.31	1
71	1305.84	1
72	1556.07	1
73	1318.54	1
74	4001.15	1
75	2932.52	1
76	3826.55	1
77	3394.55	1
78	3119.24	1
79	2995.05	1
80	457.93	1
81	392.344	1
82	244.359	1
83	316.317	1
84	257.902	1
85	399.381	1
1	2291.44	2
2	855.417	2
3	1023.2	2
4	906.195	2
5	5806.66	2
6	609.221	2
7	465.908	2
8	283.985	2
9	776.408	2
10	2230.31	2
11	4227.55	2
12	3998.03	2
13	2938.64	2
14	2879.43	2
15	776.264	2
16	829.069	2
17	412.994	2
18	300.687	2
19	1269.29	2
20	318.592	2
21	2107.99	2
22	1619.06	2
23	730.17	2
24	2146.85	2
25	1842.87	2
26	1367.39	2
27	1112.47	2
28	2797.75	2
29	2306.49	2
30	1773.94	2
31	695.607	2
32	2051.85	2
33	1358.62	2
34	3001.76	2
35	3449.4	2
36	1807.37	2
37	520.169	2
38	715.777	2
39	561.83	2
40	2262.42	2
41	1301.84	2
42	2595.42	2
43	2574.7	2
44	9073.8	2
45	3374.97	2
46	1647.43	2
47	5042.62	2
48	3168.74	2
49	2604.2	2
50	512.123	2
51	765.174	2
52	1478.92	2
53	2610.64	2
54	4471.49	2
55	1443.55	2
56	1155.36	2
57	1695.83	2
58	1653.65	2
59	3129.98	2
60	3037.27	2
61	303.722	2
62	917.003	2
63	2072.07	2
64	912.843	2
65	3345.06	2
66	2886.12	2
67	3805.05	2
68	3152.03	2
69	7990.31	2
70	2159.08	2
71	1850.76	2
72	1592.79	2
73	1634.1	2
74	4290.23	2
75	3058.77	2
76	2893.89	2
77	4041.54	2
78	3793.58	2
79	4034.11	2
80	609.039	2
81	502.045	2
82	319.803	2
83	417.932	2
84	367.288	2
85	666.867	2
1	3169.64	3
2	1178.85	3
3	1373.91	3
4	1171.93	3
5	5808	3
6	765.607	3
7	609.164	3
8	337.077	3
9	1483.04	3
10	2829.25	3
11	4373.54	3
12	4101.62	3
13	3777.15	3
14	3038.4	3
15	1057.74	3
16	1029.85	3
17	486.908	3
18	380.727	3
19	1811.11	3
20	406.71	3
21	2890.67	3
22	1979.82	3
23	1019.28	3
24	2546.2	3
25	2154.38	3
26	2054.88	3
27	1408.69	3
28	3397.95	3
29	2196.07	3
30	2112.89	3
31	935.744	3
32	2348	3
33	1596.99	3
34	3696.75	3
35	3909.73	3
36	2178.04	3
37	646.085	3
38	932.126	3
39	746.377	3
40	3280.24	3
41	1978.93	3
42	3080.6	3
43	2689.51	3
44	9431.04	3
45	4213.94	3
46	1919.9	3
47	5987.71	3
48	3714.46	3
49	3189.49	3
50	599.687	3
51	941.187	3
52	1911.44	3
53	3492.73	3
54	5376.36	3
55	1960.09	3
56	1255.54	3
57	2358.83	3
58	2162.32	3
59	4074.75	3
60	4327.48	3
61	326.869	3
62	1134.48	3
63	2700.12	3
64	1118.04	3
65	4119.9	3
66	4301.77	3
67	4185.43	3
68	3893.4	3
69	8868.97	3
70	2500.87	3
71	2144.93	3
72	2067.2	3
73	2208.93	3
74	4574.73	3
75	3398.86	3
76	3182.68	3
77	4750.8	3
78	4762.41	3
79	5430.58	3
80	730.952	3
81	591.264	3
82	357.281	3
83	484.804	3
84	412.296	3
85	732.759	3
1	3969.83	4
2	1437.75	4
3	1623.43	4
4	1428.9	4
5	8892.22	4
6	925.42	4
7	789.681	4
8	354.02	4
9	1456.66	4
10	3642.91	4
11	5916.45	4
12	5167.14	4
13	4873.59	4
14	3337.19	4
15	1231.74	4
16	1252.05	4
17	532.109	4
18	420.153	4
19	2323.51	4
20	432.221	4
21	3744.3	4
22	2813.18	4
23	1242.86	4
24	3223.64	4
25	2333.04	4
26	2469.91	4
27	1572.63	4
28	3802.09	4
29	2230.96	4
30	2645.63	4
31	1060.02	4
32	2735.53	4
33	1677.53	4
34	4525.79	4
35	5244.47	4
36	2553.29	4
37	764.091	4
38	1031.61	4
39	895.809	4
40	3743.81	4
41	2603.79	4
42	3390.29	4
43	2740.03	4
44	10488.4	4
45	4754.95	4
46	2189.78	4
47	6437.16	4
48	4739.33	4
49	4036.32	4
50	652.303	4
51	1056.01	4
52	2558.27	4
53	4225.2	4
54	5492.6	4
55	2156.09	4
56	1367.92	4
57	3084.43	4
58	2747.32	4
59	4453.03	4
60	5561.13	4
61	341.887	4
62	1322.03	4
63	3302.63	4
64	1270.63	4
65	4923.99	4
66	5075.57	4
67	4477.38	4
68	5017.28	4
69	9423.1	4
70	2764.41	4
71	2511.81	4
72	2667.55	4
73	2576.04	4
74	4765.38	4
75	4027.64	4
76	3566.65	4
77	6009.08	4
78	6098.21	4
79	5841.29	4
80	798.272	4
81	646.203	4
82	366.43	4
83	541.481	4
84	434.769	4
85	720.942	4
1	4599.02	5
2	1536.88	5
3	1693.41	5
4	1576.37	5
5	11163.2	5
6	1019.27	5
7	732.05	5
8	379.185	5
9	1553.66	5
10	4428.22	5
11	6909.79	5
12	6612.1	5
13	5421.4	5
14	3831.64	5
15	1320.32	5
16	1455.46	5
17	585.714	5
18	442.799	5
19	2580.79	5
20	454.884	5
21	4479.24	5
22	3721.16	5
23	1378.18	5
24	3928.14	5
25	2977.22	5
26	2571.46	5
27	1831.44	5
28	4173.54	5
29	2360.09	5
30	3656.82	5
31	1118.19	5
32	3063.95	5
33	1934.05	5
34	5216.89	5
35	6384.5	5
36	2663.63	5
37	789.793	5
38	1134.61	5
39	966.895	5
40	4366.23	5
41	2612.08	5
42	3916.37	5
43	3105.49	5
44	11232.8	5
45	5284.1	5
46	2535.43	5
47	6491.6	5
48	5393.57	5
49	4915.79	5
50	664.065	5
51	1130.84	5
52	3017.91	5
53	4435.76	5
54	6305.81	5
55	2578.32	5
56	1450	5
57	3110.33	5
58	2590.2	5
59	5184.46	5
60	5869.03	5
61	355.898	5
62	1395.39	5
63	4089.54	5
64	1360.9	5
65	6056.82	5
66	5706.42	5
67	5604.63	5
68	5755.02	5
69	9967.48	5
70	2940.92	5
71	2872.97	5
72	3002.53	5
73	2720.72	5
74	6042.83	5
75	5117.97	5
76	3804.53	5
77	6467.68	5
78	7453.72	5
79	6508.04	5
80	895.533	5
81	689.748	5
82	375.312	5
83	560.555	5
84	463.596	5
85	806.548	5
1	5386.64	6
2	1559.23	6
3	1743.16	6
4	1632.49	6
5	15556	6
6	1117.31	6
7	749.664	6
8	391.585	6
9	1725.73	6
10	5129.43	6
11	8627.42	6
12	7827.89	6
13	6222.65	6
14	4554.15	6
15	1371.05	6
16	1614.32	6
17	588.747	6
18	453.603	6
19	2456.32	6
20	474.332	6
21	5284.89	6
22	3941.16	6
23	1553.68	6
24	4483.44	6
25	3177.32	6
26	2788.05	6
27	1954.02	6
28	4407.13	6
29	2482.71	6
30	4230.12	6
31	1212.05	6
32	3314.53	6
33	2007.44	6
34	5940.37	6
35	7960.93	6
36	2738.43	6
37	769.804	6
38	1184.23	6
39	997.513	6
40	4741.94	6
41	3439.81	6
42	4279.01	6
43	3576.25	6
44	12594.6	6
45	6406.14	6
46	2721.44	6
47	6527.1	6
48	5678.74	6
49	5206.58	6
50	709.165	6
51	1118.64	6
52	3163.84	6
53	4752	6
54	7429.62	6
55	2862.15	6
56	1620.45	6
57	2901.16	6
58	2343.32	6
59	5426.69	6
60	6309.41	6
61	364.883	6
62	1416.76	6
63	4618.98	6
64	1389.52	6
65	6338.66	6
66	5540.54	6
67	6837.97	6
68	5514.27	6
69	12281.4	6
70	3135.64	6
71	2952.76	6
72	3601.34	6
73	3071.23	6
74	6341.22	6
75	5313.92	6
76	4328.7	6
77	6819.09	6
78	7343.23	6
79	7466.25	6
80	959.157	6
81	711.299	6
82	384.682	6
83	582.13	6
84	463.216	6
85	862.875	6
1	6084.58	7
2	1697.1	7
3	1836.62	7
4	1635.46	7
5	18294.6	7
6	1225.89	7
7	854.16	7
8	397.806	7
9	1936.98	7
10	5643.37	7
11	9387.91	7
12	8888.36	7
13	6139.45	7
14	4981.6	7
15	1415.43	7
16	1777.47	7
17	651.795	7
18	435.13	7
19	2510.22	7
20	470.996	7
21	6414.13	7
22	4028.07	7
23	1704.93	7
24	4779.9	7
25	3348.35	7
26	2828.11	7
27	2047.8	7
28	4824.28	7
29	2838.55	7
30	4785.15	7
31	1352.16	7
32	3822.38	7
33	2166.69	7
34	6194.67	7
35	8855.94	7
36	3066.04	7
37	802.222	7
38	1254.49	7
39	1119.64	7
40	4720.64	7
41	3429.34	7
42	4605.46	7
43	4696.05	7
44	14778.1	7
45	7297.43	7
46	2780.29	7
47	7069.06	7
48	6454.27	7
49	5435.88	7
50	707.923	7
51	1038.79	7
52	3597.56	7
53	4884.03	7
54	7759.23	7
55	3035.86	7
56	1953.68	7
57	3285.09	7
58	2737.55	7
59	5473.24	7
60	6842.64	7
61	378.831	7
62	1635.43	7
63	4779.21	7
64	1499.2	7
65	6794.1	7
66	4945.1	7
67	7419.07	7
68	5910.43	7
69	13067.4	7
70	3026.14	7
71	3066.06	7
72	3813.21	7
73	3160.56	7
74	7485.52	7
75	5295.41	7
76	4527.7	7
77	7269.61	7
78	7464.23	7
79	8309.29	7
80	1053.38	7
81	778.813	7
82	411.037	7
83	629.667	7
84	468.852	7
85	868.248	7
1	6570.38	8
2	1865.83	8
3	1893.06	8
4	1566.66	8
5	21009.6	8
6	1147.03	8
7	1031.16	8
8	412.575	8
9	1787.9	8
10	5815.56	8
11	8563.73	8
12	9088.1	8
13	6319.91	8
14	5327.94	8
15	1525.16	8
16	1958.36	8
17	669.911	8
18	421.371	8
19	2574.9	8
20	438.606	8
21	6036.65	8
22	3901.84	8
23	1515.63	8
24	4947.65	8
25	3589.63	8
26	2594.91	8
27	1887.41	8
28	5253.61	8
29	3145.79	8
30	3669.86	8
31	1272.97	8
32	4291.18	8
33	2429.14	8
34	6672.56	8
35	9526.33	8
36	2911.66	8
37	786.795	8
38	1320	8
39	1141.12	8
40	4448.35	8
41	3548.6	8
42	5163.96	8
43	4631.85	8
44	15417.8	8
45	8014.27	8
46	2657.05	8
47	7522.35	8
48	6381.84	8
49	5492.24	8
50	621.179	8
51	1063.91	8
52	3593.28	8
53	4567.36	8
54	7217.46	8
55	2833.88	8
56	1909.98	8
57	3443.11	8
58	2796.15	8
59	5407.12	8
60	6715.19	8
61	390.291	8
62	1730.34	8
63	4786.41	8
64	1537.88	8
65	7274.39	8
66	5060.54	8
67	8025.93	8
68	5865.3	8
69	15145.6	8
70	2770.7	8
71	2708.17	8
72	3601.82	8
73	2872.3	8
74	8147.47	8
75	5024.49	8
76	4522.41	8
77	6977.69	8
78	7452.66	8
79	7767.15	8
80	1012.91	8
81	836.904	8
82	400.351	8
83	597.12	8
84	458.02	8
85	805.711	8
1	6486.66	9
2	1697.76	9
3	1538.18	9
4	1396.87	9
5	21442.7	9
6	907.148	9
7	885.579	9
8	369.185	9
9	1593.64	9
10	5566.46	9
11	8715.28	9
12	9074.12	9
13	6597.4	9
14	5515.43	9
15	1354.07	9
16	1972.3	9
17	673.218	9
18	394.624	9
19	2453.23	9
20	408.507	9
21	4920.23	9
22	3270.61	9
23	1361.55	9
24	5591.62	9
25	3446.66	9
26	2133.75	9
27	1801.94	9
28	5475.39	9
29	3409.45	9
30	4238.65	9
31	1018.28	9
32	3810.33	9
33	2400.89	9
34	6732.87	9
35	8518.27	9
36	2908.59	9
37	752.193	9
38	1081.11	9
39	1082.32	9
40	3431.01	9
41	3475.79	9
42	5247.36	9
43	4641.9	9
44	17871.1	9
45	8609.1	9
46	2573.6	9
47	7069.59	9
48	6506.47	9
49	5506.94	9
50	476.493	9
51	976.12	9
52	3040.85	9
53	3860.59	9
54	5648.7	9
55	2269.54	9
56	1877.98	9
57	3278.28	9
58	2201.22	9
59	4929.93	9
60	5876.55	9
61	346.329	9
62	1596.69	9
63	4163.8	9
64	1340.31	9
65	6842.96	9
66	4970.69	9
67	7466.45	9
68	5648.22	9
69	18166.5	9
70	2343.9	9
71	2355.87	9
72	3355.18	9
73	2205.66	9
74	7840.1	9
75	4441.7	9
76	4284.69	9
77	7123.79	9
78	7288.19	9
79	7065.6	9
80	899.63	9
81	683.66	9
82	360.526	9
83	583.093	9
84	436.163	9
85	762.634	9
1	5308.01	10
2	1347.09	10
3	1193.88	10
4	1068.26	10
5	21125.2	10
6	747.526	10
7	679.451	10
8	316.975	10
9	1168.56	10
10	4820.65	10
11	8081.72	10
12	8649.31	10
13	5625.71	10
14	5471.25	10
15	1112.23	10
16	1432.51	10
17	499.157	10
18	339.938	10
19	1655.98	10
20	381.369	10
21	3564.78	10
22	2349.25	10
23	1089.1	10
24	5112.2	10
25	3108.74	10
26	1626.81	10
27	1698.17	10
28	5768.46	10
29	3895.84	10
30	3544.45	10
31	795.224	10
32	3437.46	10
33	1976.28	10
34	6834.74	10
35	8039.32	10
36	2491.3	10
37	580.671	10
38	769.039	10
39	795.094	10
40	2913.95	10
41	2871.69	10
42	5162.83	10
43	4510.55	10
44	17643.2	10
45	7824	10
46	2143.2	10
47	6309.34	10
48	6086.94	10
49	4959.06	10
50	365.152	10
51	830.018	10
52	2521.32	10
53	2880.05	10
54	4847.27	10
55	1716.5	10
56	1760.43	10
57	2698.33	10
58	1648.32	10
59	3978.61	10
60	4531.34	10
61	316.615	10
62	1311.43	10
63	3081.42	10
64	1125.91	10
65	5576.28	10
66	4382.99	10
67	6968.48	10
68	4429.73	10
69	15334.4	10
70	2074.31	10
71	1799.71	10
72	3092.13	10
73	1514.23	10
74	7524.47	10
75	3401.88	10
76	4490.41	10
77	5960.58	10
78	6018.19	10
79	5226.86	10
80	755.452	10
81	574.744	10
82	328.079	10
83	512.448	10
84	430.092	10
85	768.772	10
1	4427.88	11
2	1182.91	11
3	864.805	11
4	844.846	11
5	19151.3	11
6	656.859	11
7	578.482	11
8	288.091	11
9	953.934	11
10	3289.84	11
11	7586.7	11
12	7980.23	11
13	5440.99	11
14	5046.58	11
15	921.413	11
16	1205.06	11
17	449.301	11
18	297.41	11
19	1161.79	11
20	343.666	11
21	2843.05	11
22	1802.74	11
23	870.618	11
24	3911.03	11
25	2535.58	11
26	1321.25	11
27	1259.1	11
28	6050.98	11
29	4090.76	11
30	2699.46	11
31	681.714	11
32	3106.62	11
33	1826.08	11
34	5780.77	11
35	6730.46	11
36	2206.16	11
37	475.003	11
38	690.36	11
39	648.969	11
40	2181.49	11
41	2596.73	11
42	4907.9	11
43	3987.07	11
44	18998.2	11
45	7321.02	11
46	1602.01	11
47	5694.27	11
48	5114.3	11
49	4248.01	11
50	310.802	11
51	602.122	11
52	2010.33	11
53	2082.83	11
54	3819.65	11
55	1465.2	11
56	1718.47	11
57	2067.69	11
58	1053.97	11
59	2879.17	11
60	3118.68	11
61	317.826	11
62	1031.33	11
63	2578.16	11
64	1012.92	11
65	4399.33	11
66	3154.54	11
67	6373.52	11
68	2685.37	11
69	14797.6	11
70	1639.98	11
71	1424.71	11
72	2380.95	11
73	1166.63	11
74	6549.09	11
75	2772.64	11
76	4200.22	11
77	4677.84	11
78	4467.15	11
79	3816.17	11
80	633.722	11
81	519.493	11
82	329.378	11
83	490.616	11
84	405.966	11
85	675.59	11
1	3607.21	12
2	916.448	12
3	672.259	12
4	679.453	12
5	16965.4	12
6	503.448	12
7	474.996	12
8	281.386	12
9	742.949	12
10	2669.19	12
11	6810.51	12
12	6543.06	12
13	4875.65	12
14	4653.07	12
15	702.762	12
16	966.797	12
17	397.865	12
18	275.364	12
19	932.303	12
20	332.708	12
21	1865.02	12
22	1250.31	12
23	662.506	12
24	2982.89	12
25	2198.1	12
26	1064.71	12
27	984.725	12
28	5417	12
29	4357.18	12
30	2318.6	12
31	599.011	12
32	2947.8	12
33	1483.08	12
34	4807.65	12
35	6375.25	12
36	1986.96	12
37	409.817	12
38	578.316	12
39	508.475	12
40	1505.93	12
41	2030.34	12
42	4570.43	12
43	3725.34	12
44	16908.3	12
45	5398.72	12
46	1336.18	12
47	4931.02	12
48	4463.42	12
49	3452.95	12
50	276.988	12
51	523.054	12
52	1547.8	12
53	1576.56	12
54	3032.18	12
55	1182.09	12
56	1555.79	12
57	1638.5	12
58	849.011	12
59	2338.89	12
60	2453.65	12
61	308.571	12
62	944.139	12
63	1994.79	12
64	894.903	12
65	3748.68	12
66	2229.6	12
67	5718.59	12
68	2187.62	12
69	15929	12
70	1327.87	12
71	1160.31	12
72	1755.43	12
73	845.661	12
74	5811.94	12
75	2454.04	12
76	4198.4	12
77	3580.19	12
78	3493.56	12
79	2959.77	12
80	557.892	12
81	416.23	12
82	279.466	12
83	418.508	12
84	385.843	12
85	623.102	12
1	2765.83	13
2	763.038	13
3	582.083	13
4	531.97	13
5	15292.2	13
6	453.631	13
7	427.035	13
8	270.367	13
9	612.881	13
10	2017.16	13
11	5733.93	13
12	5653.98	13
13	4011.96	13
14	3730.26	13
15	588.745	13
16	776.646	13
17	350.407	13
18	264.291	13
19	782.8	13
20	305.712	13
21	1435.63	13
22	968.036	13
23	585.383	13
24	2161.97	13
25	1979.01	13
26	866.1	13
27	784.598	13
28	5348.86	13
29	4297.61	13
30	1958.48	13
31	462.561	13
32	2464.86	13
33	1260.93	13
34	3632.63	13
35	5030.04	13
36	1792.75	13
37	372.565	13
38	532.69	13
39	374.812	13
40	1054.13	13
41	1553.8	13
42	3736.13	13
43	3319.95	13
44	17518.7	13
45	3973.29	13
46	1013.27	13
47	4579.4	13
48	3845.36	13
49	2755.2	13
50	271.384	13
51	414.102	13
52	1526.73	13
53	1151.41	13
54	2340.33	13
55	980.445	13
56	1441.93	13
57	1350.25	13
58	729.483	13
59	1809.69	13
60	1884.32	13
61	276.816	13
62	892.068	13
63	1605.33	13
64	709.224	13
65	2568.61	13
66	1893.62	13
67	3987.3	13
68	1614.09	13
69	16443.4	13
70	1002.19	13
71	965.388	13
72	1243.2	13
73	668.925	13
74	4640.62	13
75	1885.27	13
76	3800.16	13
77	2828.48	13
78	2484.77	13
79	2390.53	13
80	459.405	13
81	354.151	13
82	248.159	13
83	370.823	13
84	374.788	13
85	575.818	13
1	2185.03	14
2	660.009	14
3	518.522	14
4	461.911	14
5	12814	14
6	421.779	14
7	409.609	14
8	255.564	14
9	549.123	14
10	1522.45	14
11	4047.46	14
12	4452.22	14
13	3069.89	14
14	3279.95	14
15	492.611	14
16	661.388	14
17	315.141	14
18	255.882	14
19	634.56	14
20	301.37	14
21	1096.8	14
22	844.753	14
23	544.266	14
24	1668.53	14
25	1531.38	14
26	743.578	14
27	645.779	14
28	4854.5	14
29	4453.48	14
30	1725.6	14
31	430.461	14
32	2032.02	14
33	1042.01	14
34	3299.32	14
35	4027.84	14
36	1738.99	14
37	321.076	14
38	472.62	14
39	353.416	14
40	912.544	14
41	1069.02	14
42	3146.73	14
43	2838.54	14
44	17114.2	14
45	3190.52	14
46	890.043	14
47	4355.5	14
48	3127.53	14
49	2295.59	14
50	260.147	14
51	372.335	14
52	1356.19	14
53	924.789	14
54	1805.66	14
55	806.693	14
56	1227	14
57	1273.74	14
58	626.902	14
59	1521.72	14
60	1648.86	14
61	246.842	14
62	774.213	14
63	1139.78	14
64	606.409	14
65	1990.77	14
66	1399.89	14
67	3510.01	14
68	1250.05	14
69	19073.5	14
70	844.881	14
71	864.078	14
72	927.726	14
73	562.269	14
74	3797.25	14
75	1694	14
76	3247.04	14
77	2220.19	14
78	1965.08	14
79	1960.74	14
80	387.141	14
81	324.313	14
82	239.492	14
83	337.696	14
84	366.456	14
85	539.955	14
1	1806.93	15
2	570.023	15
3	474.689	15
4	434.839	15
5	10642.9	15
6	382.698	15
7	363.76	15
8	256.306	15
9	474.269	15
10	1202.12	15
11	3857.55	15
12	3602.49	15
13	2623	15
14	2313.69	15
15	417.572	15
16	608.985	15
17	302.014	15
18	248.388	15
19	496.951	15
20	285.541	15
21	912.189	15
22	693.718	15
23	501.567	15
24	1306.84	15
25	1128.39	15
26	671.971	15
27	542.783	15
28	4397.71	15
29	4476.79	15
30	1552.84	15
31	389.116	15
32	1727.24	15
33	943.594	15
34	2564.82	15
35	3002.82	15
36	1630.25	15
37	311.423	15
38	394.053	15
39	310.106	15
40	844.115	15
41	793.363	15
42	2672.03	15
43	2383.67	15
44	15159.8	15
45	2371.82	15
46	779.619	15
47	3668.69	15
48	2604.97	15
49	1922.48	15
50	259.899	15
51	341.342	15
52	1193.6	15
53	752.452	15
54	1663.79	15
55	706.045	15
56	1003.62	15
57	1063.42	15
58	555.362	15
59	1366.63	15
60	1468.2	15
61	241.28	15
62	616.83	15
63	909.375	15
64	520.319	15
65	1615.04	15
66	1340.84	15
67	2301.27	15
68	965.128	15
69	16816.4	15
70	709.401	15
71	729.665	15
72	697.885	15
73	500.611	15
74	3018.93	15
75	1500.14	15
76	2899.96	15
77	2000.6	15
78	1626.6	15
79	1555.74	15
80	368.137	15
81	293.822	15
82	235.364	15
83	307.094	15
84	346.998	15
85	527.75	15
1	1517.09	16
2	534.714	16
3	443.247	16
4	425.764	16
5	8552.47	16
6	333.44	16
7	350.585	16
8	244.749	16
9	398.937	16
10	954.565	16
11	3321.2	16
12	2934.37	16
13	2236.22	16
14	1864.48	16
15	380.364	16
16	595.97	16
17	296.436	16
18	236.395	16
19	447.055	16
20	267.61	16
21	760.865	16
22	643.014	16
23	458.068	16
24	1061.31	16
25	980.81	16
26	659.798	16
27	506.986	16
28	4012.29	16
29	4379.44	16
30	988.97	16
31	368.838	16
32	1346.76	16
33	953.047	16
34	2124.41	16
35	2554.7	16
36	1528.17	16
37	287.099	16
38	358.496	16
39	287.544	16
40	633.557	16
41	507.387	16
42	2352.85	16
43	2140.23	16
44	12882	16
45	1822.15	16
46	676.142	16
47	3194.37	16
48	2139.04	16
49	1682.88	16
50	256.673	16
51	323.255	16
52	1139.51	16
53	647.089	16
54	1425.67	16
55	638.556	16
56	885.616	16
57	1077.01	16
58	514.789	16
59	1275.6	16
60	1479.22	16
61	233.961	16
62	512.676	16
63	701.48	16
64	480.032	16
65	1270.21	16
66	1117.58	16
67	1917.34	16
68	811.685	16
69	15908	16
70	617.359	16
71	643.074	16
72	582.128	16
73	472.374	16
74	2481.23	16
75	1250.72	16
76	2586.12	16
77	1667.35	16
78	1317.4	16
79	1261.76	16
80	322.843	16
81	264.587	16
82	224.492	16
83	286.428	16
84	343.885	16
85	502.095	16
1	1310.15	17
2	508.813	17
3	431.805	17
4	412.493	17
5	6141.98	17
6	311.604	17
7	348.078	17
8	235.848	17
9	367.871	17
10	799.424	17
11	2194.46	17
12	2093.22	17
13	1859.99	17
14	1749.36	17
15	349.399	17
16	532.192	17
17	270.809	17
18	235.262	17
19	439.098	17
20	243.304	17
21	633.277	17
22	568.269	17
23	420.691	17
24	823.595	17
25	771.852	17
26	656.554	17
27	453.451	17
28	3541.24	17
29	3747.53	17
30	821.737	17
31	341.137	17
32	1203.03	17
33	879.351	17
34	1929.81	17
35	2115.62	17
36	1439.69	17
37	278.004	17
38	327.869	17
39	267.74	17
40	547.803	17
41	483.386	17
42	1971.06	17
43	2045.08	17
44	12253.2	17
45	1591.83	17
46	625.884	17
47	2796.1	17
48	1877.66	17
49	1398.24	17
50	259.766	17
51	307.235	17
52	930.757	17
53	562.014	17
54	1353.24	17
55	560.926	17
56	793.3	17
57	1019.53	17
58	486.322	17
59	1093.87	17
60	1382.58	17
61	223.541	17
62	509.591	17
63	594.229	17
64	473.992	17
65	1065.04	17
66	951.884	17
67	1558.25	17
68	728.935	17
69	15379.3	17
70	602.775	17
71	666.178	17
72	500.433	17
73	441.36	17
74	1954.5	17
75	1154	17
76	2272.42	17
77	1318.92	17
78	1270.08	17
79	929.643	17
80	280.002	17
81	248.212	17
82	208.656	17
83	261.654	17
84	335.986	17
85	473.833	17
1	1203.34	18
2	488.386	18
3	410.29	18
4	393.258	18
5	4574.1	18
6	295.85	18
7	331.361	18
8	232.802	18
9	354.116	18
10	680.606	18
11	1791.26	18
12	1759.58	18
13	1602.56	18
14	1337.67	18
15	334.172	18
16	500.848	18
17	256.457	18
18	229.276	18
19	450.838	18
20	237.689	18
21	668.033	18
22	607.969	18
23	394.872	18
24	769.343	18
25	624.71	18
26	663.198	18
27	414.547	18
28	3476.44	18
29	3518.62	18
30	744.04	18
31	334.588	18
32	1054.31	18
33	804.852	18
34	1690.83	18
35	1995.18	18
36	1354.06	18
37	273.336	18
38	313.586	18
39	259	18
40	566.403	18
41	422.835	18
42	1799.87	18
43	1732.84	18
44	10620.7	18
45	1411.6	18
46	533.154	18
47	2565.92	18
48	1781.36	18
49	1247.89	18
50	249.278	18
51	309.645	18
52	918.379	18
53	539.789	18
54	1229.58	18
55	547.054	18
56	762.189	18
57	1023.16	18
58	446.886	18
59	1110.7	18
60	1448.27	18
61	229.823	18
62	458.373	18
63	561.766	18
64	426.912	18
65	1052.63	18
66	1020.94	18
67	1361.7	18
68	706.016	18
69	14129.3	18
70	539.232	18
71	566.442	18
72	459.521	18
73	443.238	18
74	1620.09	18
75	997.759	18
76	1893.56	18
77	1074.33	18
78	1051.96	18
79	831.441	18
80	275.036	18
81	242.81	18
82	206.944	18
83	246.758	18
84	320.324	18
85	443.531	18
1	1051.15	19
2	461.453	19
3	411.773	19
4	363.548	19
5	3970.7	19
6	279.327	19
7	307.12	19
8	249.012	19
9	338.651	19
10	686.006	19
11	1520.9	19
12	1454.27	19
13	1296.25	19
14	1098.89	19
15	320.054	19
16	482.772	19
17	245.584	19
18	225.384	19
19	426.772	19
20	235.127	19
21	637.547	19
22	552.598	19
23	393.697	19
24	768.837	19
25	593.348	19
26	664.807	19
27	398.48	19
28	3227.9	19
29	3367.09	19
30	583.269	19
31	310.924	19
32	1003.4	19
33	807.018	19
34	1550.32	19
35	1769.1	19
36	1377.35	19
37	262.539	19
38	298.302	19
39	248.53	19
40	526.007	19
41	434.008	19
42	1608.52	19
43	1552.75	19
44	9427.27	19
45	1210.66	19
46	540.57	19
47	2539.69	19
48	1673.58	19
49	1135.7	19
50	253.629	19
51	286.534	19
52	924.041	19
53	443.403	19
54	1015.26	19
55	500.45	19
56	727.374	19
57	1082.83	19
58	428.674	19
59	992.46	19
60	1413.85	19
61	226.392	19
62	400.362	19
63	521	19
64	377.373	19
65	954.884	19
66	1005.72	19
67	1109.82	19
68	621.637	19
69	13263.6	19
70	527.936	19
71	624.013	19
72	412.404	19
73	457.617	19
74	1478.66	19
75	1018.67	19
76	1795.63	19
77	1048.83	19
78	955.743	19
79	732.99	19
80	253.935	19
81	227.194	19
82	218.384	19
83	245.033	19
84	309.598	19
85	394.32	19
1	878.885	20
2	450.657	20
3	397.194	20
4	358.958	20
5	3023.75	20
6	276.164	20
7	310.775	20
8	241.649	20
9	325.461	20
10	591.857	20
11	1409.13	20
12	1270.34	20
13	1130.32	20
14	1063.48	20
15	306.804	20
16	496.38	20
17	234.061	20
18	225.21	20
19	410.443	20
20	230.802	20
21	584.622	20
22	568.71	20
23	392.727	20
24	665.438	20
25	543.615	20
26	702.02	20
27	371.882	20
28	2914.37	20
29	3031.95	20
30	551.639	20
31	296.138	20
32	900.381	20
33	763.325	20
34	1431.42	20
35	1562.36	20
36	1270.91	20
37	263.132	20
38	278.848	20
39	243.419	20
40	594.138	20
41	379.596	20
42	1377.85	20
43	1447.85	20
44	8381.61	20
45	997.082	20
46	554.478	20
47	2329.86	20
48	1489.67	20
49	979.982	20
50	253.955	20
51	275.028	20
52	898.755	20
53	415.978	20
54	1043.22	20
55	469.938	20
56	695.213	20
57	1079.73	20
58	426.067	20
59	959.289	20
60	1323.6	20
61	218.361	20
62	393.286	20
63	493.36	20
64	347.489	20
65	836.425	20
66	699.924	20
67	1053.58	20
68	620.911	20
69	11020.9	20
70	502.45	20
71	618.056	20
72	384.527	20
73	435.983	20
74	1309.15	20
75	955.257	20
76	1590.19	20
77	953.81	20
78	863.588	20
79	704.439	20
80	256.818	20
81	226.884	20
82	207.171	20
83	237.199	20
84	313.146	20
85	401.326	20
1	780.724	21
2	439.696	21
3	400.817	21
4	351.812	21
5	2620.78	21
6	274.593	21
7	292.59	21
8	237.298	21
9	320.569	21
10	551.368	21
11	1237.48	21
12	1146.93	21
13	1061.35	21
14	1026.26	21
15	303.06	21
16	437.37	21
17	224.479	21
18	211.828	21
19	373.198	21
20	230.781	21
21	666.543	21
22	556.789	21
23	406.2	21
24	721.585	21
25	518.042	21
26	635.184	21
27	324.16	21
28	2718.89	21
29	2907.22	21
30	520.297	21
31	300.98	21
32	834.125	21
33	752.17	21
34	1330.77	21
35	1581.44	21
36	1173.04	21
37	260.647	21
38	271.222	21
39	234.109	21
40	609.039	21
41	375.116	21
42	1223.02	21
43	1404.15	21
44	6690.49	21
45	970.472	21
46	493.957	21
47	2228.24	21
48	1505.58	21
49	906.259	21
50	263.604	21
51	264.615	21
52	961.352	21
53	404.594	21
54	951.362	21
55	448.533	21
56	622.8	21
57	1199.47	21
58	406.011	21
59	878.188	21
60	1307.98	21
61	226.144	21
62	365.963	21
63	435.25	21
64	324.33	21
65	673.625	21
66	728.668	21
67	957.812	21
68	603.768	21
69	10043.1	21
70	485.045	21
71	576.857	21
72	384.664	21
73	445.622	21
74	1153.98	21
75	937.668	21
76	1621.68	21
77	849.543	21
78	815.47	21
79	767.848	21
80	241.514	21
81	216.538	21
82	201.684	21
83	231.282	21
84	310.721	21
85	357.137	21
1	714.34	22
2	440.926	22
3	371.008	22
4	336.688	22
5	2217.01	22
6	269.711	22
7	279.753	22
8	238.679	22
9	304.494	22
10	477.132	22
11	1045.88	22
12	1078.33	22
13	981.063	22
14	888.49	22
15	292.671	22
16	450.497	22
17	222.166	22
18	212.003	22
19	331.631	22
20	224.278	22
21	671.96	22
22	594.58	22
23	373.979	22
24	592.168	22
25	511.955	22
26	575.769	22
27	334.398	22
28	2544.91	22
29	2830.87	22
30	452.22	22
31	336.489	22
32	805.271	22
33	696.712	22
34	1244.02	22
35	1498.62	22
36	1083.22	22
37	251.363	22
38	263.099	22
39	227.37	22
40	506.858	22
41	336.378	22
42	1175.42	22
43	1374.92	22
44	6308.08	22
45	924.163	22
46	517.514	22
47	1866.49	22
48	1261.4	22
49	825.083	22
50	259.578	22
51	246.898	22
52	947.616	22
53	395.693	22
54	1077.68	22
55	444.799	22
56	622.431	22
57	1197.36	22
58	386.689	22
59	955.458	22
60	1308.42	22
61	215.66	22
62	356.739	22
63	413.527	22
64	321.641	22
65	706.05	22
66	583.803	22
67	909.454	22
68	556.786	22
69	8413.74	22
70	485.12	22
71	547.973	22
72	379.621	22
73	435.057	22
74	1158.6	22
75	931.064	22
76	1371.82	22
77	834.603	22
78	709.412	22
79	684.81	22
80	228.304	22
81	216.058	22
82	203.485	22
83	238.747	22
84	306.169	22
85	322.648	22
1	624.788	23
2	436.877	23
3	395.852	23
4	337.14	23
5	1931.28	23
6	259.131	23
7	275.502	23
8	224.293	23
9	337.65	23
10	462.965	23
11	1018.86	23
12	999.936	23
13	904.338	23
14	822.76	23
15	271.76	23
16	423.386	23
17	231.689	23
18	210.567	23
19	342.579	23
20	211.446	23
21	772.571	23
22	598.609	23
23	365.205	23
24	539.29	23
25	493.797	23
26	601.789	23
27	320.105	23
28	2596.41	23
29	2736.57	23
30	420.746	23
31	304.975	23
32	777.398	23
33	630.41	23
34	1193.44	23
35	1425.55	23
36	1118.38	23
37	250.472	23
38	258.561	23
39	227.998	23
40	481.82	23
41	335.126	23
42	1112.13	23
43	1262.11	23
44	4839.46	23
45	981.268	23
46	522.5	23
47	1846.55	23
48	1185	23
49	854.551	23
50	233.285	23
51	249.345	23
52	938.414	23
53	414.016	23
54	894.047	23
55	453.17	23
56	606.787	23
57	1110.16	23
58	481.763	23
59	937.715	23
60	1058.98	23
61	221.345	23
62	353.289	23
63	373.415	23
64	301.586	23
65	591.858	23
66	601.067	23
67	889.058	23
68	514.339	23
69	7303.98	23
70	465.088	23
71	528.179	23
72	368.598	23
73	412.877	23
74	1101.07	23
75	954.527	23
76	1251.22	23
77	904.412	23
78	757.273	23
79	722.917	23
80	221.066	23
81	210.771	23
82	193.391	23
83	237.836	23
84	301.876	23
85	307.274	23
1	617.341	24
2	437.546	24
3	382.161	24
4	351.004	24
5	1589.98	24
6	266.244	24
7	257.367	24
8	218.788	24
9	335.095	24
10	478.201	24
11	1042.37	24
12	985.489	24
13	875.869	24
14	798.611	24
15	275.795	24
16	417.944	24
17	226.384	24
18	204.403	24
19	342.628	24
20	213.362	24
21	703.384	24
22	555.792	24
23	343.772	24
24	553.577	24
25	455.114	24
26	628.682	24
27	300.856	24
28	2509.08	24
29	2666.6	24
30	439.343	24
31	311.101	24
32	742.192	24
33	601.512	24
34	1162.46	24
35	1440.19	24
36	1109.25	24
37	246.638	24
38	267.556	24
39	216.92	24
40	449.722	24
41	331.437	24
42	1005.94	24
43	1216.22	24
44	4601.42	24
[truncated: 3,271 more rows]

## Sheet: GBF1M832L BFA GPI
cell	Mean	number
1	1413.97	1
2	600.091	1
3	1199.98	1
4	1125.33	1
5	539.5	1
6	782.005	1
7	554.397	1
8	607.52	1
9	1565.22	1
10	725.248	1
11	838.548	1
12	1241.74	1
13	568.501	1
14	1546.65	1
15	603.266	1
16	641.384	1
17	353.908	1
18	314.245	1
19	450.465	1
20	1072.81	1
21	1075.3	1
22	1417.28	1
23	1959.35	1
24	1347.75	1
25	592.258	1
26	790.802	1
27	772.384	1
28	485.819	1
29	1710.34	1
30	2433.67	1
31	2660.2	1
32	480.087	1
33	503.445	1
34	2175.99	1
35	1737.3	1
36	1042.68	1
37	669.371	1
38	403.008	1
39	978.557	1
40	909.963	1
41	1026.01	1
42	876.51	1
43	813.39	1
44	547.974	1
45	1012.69	1
46	1612.27	1
47	1550.2	1
48	1435.94	1
49	388.785	1
50	416.998	1
51	932.406	1
52	1616.37	1
53	747.391	1
54	1045.48	1
55	1696.37	1
56	427.142	1
57	537.719	1
58	507.417	1
59	644.272	1
60	759.673	1
61	2860.26	1
62	586.394	1
63	441.617	1
64	396.011	1
65	921.401	1
66	1309.95	1
67	742.648	1
68	715.376	1
69	1529.63	1
70	934.766	1
71	1351.58	1
72	2465.13	1
73	763.283	1
74	468.77	1
75	612.943	1
76	757.331	1
77	907.101	1
78	1015.88	1
79	920.832	1
80	1211.88	1
81	1513.83	1
82	903.981	1
83	961.039	1
84	1022.54	1
85	915.311	1
86	889.884	1
87	870.125	1
88	1382.41	1
89	1367.96	1
90	603.779	1
91	598.686	1
92	869.071	1
93	920.245	1
94	747.103	1
95	632.399	1
96	608.153	1
97	575.551	1
98	545.863	1
99	553.906	1
1	1398.25	2
2	542.446	2
3	1158.05	2
4	1157.74	2
5	560.593	2
6	864.683	2
7	595.647	2
8	658.098	2
9	1655.76	2
10	781.192	2
11	856.807	2
12	1282.92	2
13	581.209	2
14	1823.06	2
15	658.211	2
16	750.842	2
17	378.757	2
18	341.13	2
19	496.457	2
20	1300.24	2
21	1325.03	2
22	1677.45	2
23	2131.45	2
24	1436.54	2
25	665.558	2
26	863.047	2
27	900.861	2
28	535.345	2
29	1994.16	2
30	2920.28	2
31	3155.84	2
32	510.192	2
33	520.217	2
34	1451.56	2
35	849.037	2
36	1226.41	2
37	751.764	2
38	407.183	2
39	1127.41	2
40	1008.85	2
41	1158.37	2
42	1103.3	2
43	880.697	2
44	652.252	2
45	1288.18	2
46	1996.71	2
47	2054.77	2
48	1717.63	2
49	472.614	2
50	502.624	2
51	1115.42	2
52	1947.68	2
53	873.618	2
54	1216.92	2
55	2187.18	2
56	487.011	2
57	485.673	2
58	406.907	2
59	815.695	2
60	951.442	2
61	3124.6	2
62	672.947	2
63	517.007	2
64	452.863	2
65	1076.97	2
66	1556.85	2
67	978.184	2
68	843.402	2
69	1550.31	2
70	1304.72	2
71	1820.54	2
72	3295.59	2
73	931.53	2
74	564.404	2
75	758.185	2
76	935.879	2
77	1200.52	2
78	1170.8	2
79	1325.74	2
80	1752.46	2
81	1805.03	2
82	1336.06	2
83	1485.37	2
84	1237.22	2
85	1105.55	2
86	1022.36	2
87	1110.57	2
88	1889.49	2
89	1770.92	2
90	809.772	2
91	720.288	2
92	1120.81	2
93	1221.59	2
94	849.278	2
95	750.332	2
96	706.784	2
97	657.282	2
98	698.41	2
99	657.554	2
1	2384.67	3
2	580.682	3
3	1391.68	3
4	1558.5	3
5	657.658	3
6	1176.08	3
7	716.928	3
8	740.531	3
9	1790.95	3
10	944.912	3
11	1140.34	3
12	1516.51	3
13	661.073	3
14	2107.58	3
15	723.393	3
16	968.719	3
17	478.908	3
18	359.62	3
19	521.908	3
20	1515.92	3
21	1310.52	3
22	1659.39	3
23	2243.3	3
24	1607.23	3
25	712.408	3
26	939.041	3
27	1218.37	3
28	563.318	3
29	2884.46	3
30	3517.42	3
31	3798.88	3
32	544.687	3
33	527.809	3
34	2108.17	3
35	1108.57	3
36	1370.06	3
37	921.967	3
38	415.115	3
39	1312.52	3
40	1096.52	3
41	1195.24	3
42	1211.52	3
43	999.329	3
44	677.558	3
45	1687.59	3
46	2235.94	3
47	2490.69	3
48	1905.84	3
49	498.586	3
50	537.351	3
51	1418.17	3
52	2254.98	3
53	926.316	3
54	1307.8	3
55	2586.77	3
56	516.734	3
57	516.738	3
58	483.581	3
59	925.698	3
60	1166.45	3
61	3272.65	3
62	787.182	3
63	508.287	3
64	484.222	3
65	1146.33	3
66	1611.63	3
67	1084.49	3
68	1021.81	3
69	1405.55	3
70	1682.6	3
71	1740.73	3
72	3440.79	3
73	1025.22	3
74	575.905	3
75	841.527	3
76	1041.06	3
77	1264.03	3
78	1062.45	3
79	1531.9	3
80	1829.17	3
81	1904.39	3
82	1300.65	3
83	1581.77	3
84	1424.02	3
85	1210.62	3
86	1088.85	3
87	1133.82	3
88	1968.99	3
89	1860.74	3
90	884.888	3
91	818.952	3
92	1154.3	3
93	1466.43	3
94	870.783	3
95	769.22	3
96	704.384	3
97	678.01	3
98	747.796	3
99	708.578	3
1	2674.05	4
2	600.151	4
3	1602.01	4
4	1687.62	4
5	685.384	4
6	1314.35	4
7	737.32	4
8	772.455	4
9	1873.97	4
10	1010.78	4
11	1180.14	4
12	1575.51	4
13	698.537	4
14	2219.34	4
15	761.698	4
16	984.961	4
17	493.273	4
18	365.687	4
19	534.123	4
20	1555.32	4
21	1227	4
22	1683.21	4
23	2386.93	4
24	1657.91	4
25	751.223	4
26	970.181	4
27	1221.65	4
28	595.28	4
29	3087.65	4
30	3500.32	4
31	5011.16	4
32	586.813	4
33	528.087	4
34	2257.85	4
35	1201.13	4
36	1417.63	4
37	974.113	4
38	432.274	4
39	1423.11	4
40	1130.39	4
41	1366.12	4
42	1451.05	4
43	979.869	4
44	689.676	4
45	1812.08	4
46	2250.67	4
47	2545.57	4
48	2101.03	4
49	516.898	4
50	560.558	4
51	1688.62	4
52	2323.97	4
53	962.584	4
54	1387.17	4
55	2940.98	4
56	558.232	4
57	545.954	4
58	553.896	4
59	935.251	4
60	1363.81	4
61	3370.43	4
62	893.165	4
63	568.229	4
64	528.59	4
65	1243.83	4
66	1712.89	4
67	1184.61	4
68	1093.61	4
69	1326.52	4
70	1641.49	4
71	1863.57	4
72	3701.09	4
73	1078.17	4
74	579.134	4
75	826.089	4
76	1009.29	4
77	1352.4	4
78	1310.63	4
79	1774.97	4
80	2005.43	4
81	2009.84	4
82	1298.23	4
83	1652.45	4
84	1756.53	4
85	1362.4	4
86	1219.68	4
87	1245.21	4
88	2004.63	4
89	1967.4	4
90	954.332	4
91	929.553	4
92	1328.43	4
93	1687.46	4
94	894.474	4
95	916.992	4
96	763.292	4
97	671.159	4
98	801.517	4
99	787.797	4
1	2946.2	5
2	630.664	5
3	1732.96	5
4	1814.58	5
5	836.3	5
6	1334.86	5
7	823.395	5
8	917.644	5
9	1970.39	5
10	1145.99	5
11	1231.68	5
12	1754.8	5
13	751.514	5
14	2155.62	5
15	785.286	5
16	1129.46	5
17	507.131	5
18	383.452	5
19	604.124	5
20	1739.78	5
21	1184.36	5
22	1562.14	5
23	2359.7	5
24	1783.31	5
25	922.266	5
26	1065.38	5
27	1395.22	5
28	798.392	5
29	3598.32	5
30	3860.03	5
31	5374.72	5
32	614.554	5
33	529.612	5
34	2506.88	5
35	1365.05	5
36	1767.9	5
37	1048.89	5
38	447.81	5
39	1676.68	5
40	1210.7	5
41	1482.24	5
42	1714.28	5
43	1067.05	5
44	851.075	5
45	1902.41	5
46	2346.8	5
47	2876.25	5
48	2593.42	5
49	604.708	5
50	684.2	5
51	2033.5	5
52	2436.01	5
53	1127.3	5
54	1703.17	5
55	3385.16	5
56	631.471	5
57	578.461	5
58	611.531	5
59	1121.31	5
60	1523.69	5
61	3732.15	5
62	992.406	5
63	659.202	5
64	653.124	5
65	1490.32	5
66	1875.66	5
67	1439.59	5
68	1220.5	5
69	1312.57	5
70	1722.17	5
71	2129.62	5
72	4091.62	5
73	1248.72	5
74	635.996	5
75	868.164	5
76	1043.04	5
77	1457.81	5
78	1394.1	5
79	2181.05	5
80	2478.17	5
81	2212.45	5
82	1399.55	5
83	1704.14	5
84	2510.75	5
85	1736.82	5
86	1640.09	5
87	1407.27	5
88	1880.64	5
89	1994.71	5
90	1088.15	5
91	1140.23	5
92	1674.37	5
93	2031.61	5
94	918.705	5
95	1151.52	5
96	967.2	5
97	668.452	5
98	819.394	5
99	929.641	5
1	3106.54	6
2	638.022	6
3	2211.23	6
4	2256.85	6
5	956.951	6
6	1334.54	6
7	961.307	6
8	1113.07	6
9	1921.96	6
10	1383.05	6
11	1421.75	6
12	2082.21	6
13	813.91	6
14	2339.3	6
15	773.594	6
16	1458.22	6
17	540.578	6
18	446.38	6
19	719.94	6
20	2007.32	6
21	993.085	6
22	1465.99	6
23	2182.73	6
24	1843.24	6
25	1106.41	6
26	1217.93	6
27	1582.1	6
28	893.378	6
29	4006.97	6
30	3795.74	6
31	6728.49	6
32	634.152	6
33	553.575	6
34	2945.59	6
35	1525.03	6
36	1995.86	6
37	1218.45	6
38	493.935	6
39	1959.88	6
40	1351.11	6
41	1631.43	6
42	2052.55	6
43	1111.11	6
44	1050.99	6
45	2317.64	6
46	2523.28	6
47	3132.32	6
48	2708.5	6
49	687.531	6
50	781.251	6
51	2271.75	6
52	2803.35	6
53	1225.8	6
54	1802.45	6
55	3684.99	6
56	662.085	6
57	613.02	6
58	650.745	6
59	1355.69	6
60	1857.05	6
61	4046.62	6
62	1156.53	6
63	769.187	6
64	730.687	6
65	1531.55	6
66	1812.85	6
67	1656.87	6
68	1381.89	6
69	1276.18	6
70	1914.84	6
71	1935.68	6
72	4597.54	6
73	1358.3	6
74	693.858	6
75	978.556	6
76	1173.71	6
77	1578.18	6
78	1499.28	6
79	2469.39	6
80	2535.07	6
81	2379.97	6
82	1722.62	6
83	1930.83	6
84	3386.96	6
85	2197.58	6
86	1496.14	6
87	1477.96	6
88	2062.63	6
89	1954.03	6
90	1213.27	6
91	1403.32	6
92	1793.42	6
93	2365.27	6
94	1019.56	6
95	1324.18	6
96	1104.05	6
97	674.08	6
98	803.71	6
99	1059.47	6
1	3135.43	7
2	649.402	7
3	2544.43	7
4	2576.17	7
5	1007.88	7
6	1245.11	7
7	1061.12	7
8	1232.73	7
9	1913.29	7
10	1585.23	7
11	1590.48	7
12	2325.46	7
13	864.997	7
14	2489.14	7
15	851.713	7
16	1681.88	7
17	601.231	7
18	513.377	7
19	807.187	7
20	2320.69	7
21	1156.75	7
22	1653.91	7
23	2496.06	7
24	2279.6	7
25	1218.15	7
26	1326.88	7
27	1676.89	7
28	863.318	7
29	4569.59	7
30	4065.36	7
31	7609.48	7
32	653.215	7
33	570.966	7
34	3250.13	7
35	1624.94	7
36	2140.51	7
37	1328.49	7
38	532.226	7
39	2014.46	7
40	1434.03	7
41	1909.26	7
42	2191.29	7
43	1168.32	7
44	1172.28	7
45	2300.67	7
46	2492.08	7
47	3371.52	7
48	3211.86	7
49	714.059	7
50	891.584	7
51	2319.91	7
52	3206.13	7
53	1361.95	7
54	1873.76	7
55	4183.17	7
56	770.449	7
57	691.658	7
58	703.486	7
59	1426.57	7
60	1932.62	7
61	4285.47	7
62	1291.45	7
63	879.431	7
64	771.973	7
65	1516.12	7
66	1684.63	7
67	1788.6	7
68	1463.82	7
69	1311.68	7
70	1861.17	7
71	1881.18	7
72	4968.99	7
73	1498.34	7
74	811.056	7
75	1014.21	7
76	1296.7	7
77	1722.08	7
78	1556.11	7
79	2667.13	7
80	2871.24	7
81	2459.05	7
82	2047.63	7
83	2175.66	7
84	3772.14	7
85	2445.22	7
86	1610.05	7
87	1417.85	7
88	2441.95	7
89	1937.27	7
90	1276.88	7
91	1516.76	7
92	2021.06	7
93	2543.73	7
94	1136.98	7
95	1328.19	7
96	1122.96	7
97	656.248	7
98	831.196	7
99	1149.77	7
1	3611.09	8
2	702.515	8
3	2682.76	8
4	2656.08	8
5	1079.7	8
6	1157.74	8
7	1119.51	8
8	1359.28	8
9	1796.16	8
10	1658.2	8
11	1734.97	8
12	2606.48	8
13	841.535	8
14	2492.62	8
15	861.021	8
16	1804.85	8
17	632.455	8
18	502.301	8
19	877.444	8
20	2367.39	8
21	1149.17	8
22	1860.94	8
23	2345.55	8
24	2320.37	8
25	1297.64	8
26	1474.68	8
27	1737.26	8
28	992.9	8
29	4633.97	8
30	4339.41	8
31	9182.38	8
32	654.846	8
33	546.428	8
34	3565.69	8
35	1712.61	8
36	2227.95	8
37	1433.02	8
38	563.063	8
39	2201.61	8
40	1585.86	8
41	1917.9	8
42	2194.72	8
43	1192.65	8
44	1233.51	8
45	2127.75	8
46	2501	8
47	3795.26	8
48	3402.95	8
49	749.222	8
50	974.491	8
51	2542.44	8
52	3201.36	8
53	1453.22	8
54	2172.06	8
55	4356.24	8
56	758.294	8
57	685.226	8
58	716.16	8
59	1373.27	8
60	1860.37	8
61	4422.09	8
62	1309.87	8
63	905.495	8
64	829.941	8
65	1712.94	8
66	1604.87	8
67	1943.73	8
68	1797.8	8
69	1299.02	8
70	1781.33	8
71	1958.36	8
72	5429.15	8
73	1751.3	8
74	754.318	8
75	1018.23	8
76	1659.59	8
77	1824.6	8
78	1548.61	8
79	2692.8	8
80	2931.83	8
81	2538.04	8
82	1796.77	8
83	2402.64	8
84	4110.91	8
85	2686.26	8
86	1640.25	8
87	1451.12	8
88	2524.94	8
89	1925.58	8
90	1483.71	8
91	1590.28	8
92	2156.03	8
93	2597.16	8
94	1209.96	8
95	1354.69	8
96	1116.77	8
97	664.409	8
98	963.9	8
99	1134.59	8
1	3773.16	9
2	737.191	9
3	2897.28	9
4	2731.91	9
5	1097.89	9
6	1057.89	9
7	1187.05	9
8	1397.26	9
9	1747.82	9
10	1743.06	9
11	1691.02	9
12	2907.78	9
13	869.149	9
14	3903.02	9
15	829.968	9
16	1915.68	9
17	676.393	9
18	503.924	9
19	864.061	9
20	2283.74	9
21	1245.58	9
22	1650.49	9
23	2615.88	9
24	2311.18	9
25	1297.46	9
26	1550.45	9
27	1952.06	9
28	998.861	9
29	5253.95	9
30	4712.61	9
31	10697.8	9
32	634.763	9
33	516.455	9
34	3819.66	9
35	1867.74	9
36	2259.04	9
37	1442.24	9
38	575.482	9
39	2562.99	9
40	1652.81	9
41	2028.31	9
42	2177.68	9
43	1236.15	9
44	1220.04	9
45	2095.49	9
46	2516.86	9
47	4012.29	9
48	4259.32	9
49	777.432	9
50	992.166	9
51	2560.81	9
52	3495.33	9
53	1528.67	9
54	2006.48	9
55	4616.3	9
56	797.509	9
57	731.96	9
58	786.98	9
59	1466.41	9
60	1937.83	9
61	4217.72	9
62	1408.55	9
63	883.9	9
64	808.395	9
65	1555.45	9
66	2556.87	9
67	1890.26	9
68	1588.99	9
69	1554.24	9
70	1659.09	9
71	2083.93	9
72	5855.45	9
73	1949.27	9
74	808.885	9
75	1022.26	9
76	1677.85	9
77	1992.87	9
78	1573	9
79	2556.45	9
80	2639.8	9
81	2481.87	9
82	2038.06	9
83	2296.68	9
84	4341.49	9
85	3012.63	9
86	1608.44	9
87	1477.27	9
88	2567.93	9
89	2035.82	9
90	1586.02	9
91	1705.12	9
92	2135.93	9
93	2767.48	9
94	1337.14	9
95	1458.68	9
96	1146.64	9
97	630.867	9
98	1144.24	9
99	1227.5	9
1	3238.25	10
2	741.979	10
3	3154.33	10
4	2939.1	10
5	1167.58	10
6	1117.62	10
7	1284.4	10
8	1476.72	10
9	1725.46	10
10	1693.46	10
11	1589.07	10
12	2919.29	10
13	834.847	10
14	3667.87	10
15	923.2	10
16	2039.17	10
17	646.549	10
18	518.819	10
19	896.816	10
20	2316.59	10
21	1393.36	10
22	1626.9	10
23	2294.19	10
24	1836.98	10
25	1344.66	10
26	1625.61	10
27	2041.41	10
28	984.516	10
29	4928.55	10
30	4677.07	10
31	9929.15	10
32	631.427	10
33	510.766	10
34	3573.18	10
35	1785.33	10
36	2337.21	10
37	1321.1	10
38	569.681	10
39	2294.73	10
40	1609.99	10
41	1984.46	10
42	2053.94	10
43	1131.6	10
44	1208.66	10
45	2230.93	10
46	2434.56	10
47	4538.8	10
48	4317.82	10
49	794.395	10
50	989.83	10
51	1741.69	10
52	3602.66	10
53	1574.66	10
54	1783.17	10
55	4439.79	10
56	807.865	10
57	749.788	10
58	845.77	10
59	1587.97	10
60	1855	10
61	4450.02	10
62	1465.52	10
63	916.32	10
64	811.539	10
65	1658.14	10
66	2774.02	10
67	1838.01	10
68	1670.21	10
69	1400.42	10
70	1635.41	10
71	2528	10
72	5687.01	10
73	2008.47	10
74	744.32	10
75	1173.13	10
76	1892.44	10
77	1908.91	10
78	1529.47	10
79	2602.84	10
80	2857.83	10
81	2541.55	10
82	1839.24	10
83	2254.06	10
84	4359.19	10
85	3092.39	10
86	1415.58	10
87	1680.02	10
88	2497.44	10
89	2220.74	10
90	1558.73	10
91	1690.53	10
92	2030.74	10
93	2840.89	10
94	1422.23	10
95	1494.12	10
96	1200.04	10
97	627.794	10
98	1066.1	10
99	1204.72	10
1	3380.73	11
2	734.57	11
3	3298.03	11
4	2880.67	11
5	1121.46	11
6	1163.93	11
7	1369.7	11
8	1424.6	11
9	1584.73	11
10	1674.55	11
11	1715.54	11
12	2773.24	11
13	795.932	11
14	3549.75	11
15	1033.02	11
16	2249.91	11
17	646.908	11
18	517.201	11
19	870.317	11
20	2364.84	11
21	1370.83	11
22	1611.47	11
23	2795.14	11
24	2141.14	11
25	1375.07	11
26	1655.22	11
27	1983.93	11
28	1072.38	11
29	4416.7	11
30	4683.09	11
31	9210.44	11
32	648.801	11
33	526.429	11
34	3801.57	11
35	1729.17	11
36	2330.71	11
37	1243.31	11
38	626.49	11
39	2109.73	11
40	1604.75	11
41	1990.13	11
42	2113.08	11
43	1114.8	11
44	1174.24	11
45	1800.89	11
46	2308.53	11
47	4426.66	11
48	4784.02	11
49	880.951	11
50	963.661	11
51	1814.79	11
52	4024.31	11
53	1602.62	11
54	1777.88	11
55	4329.8	11
56	825.868	11
57	756.044	11
58	806.154	11
59	1412.54	11
60	1683.86	11
61	4538.7	11
62	1631.82	11
63	914.304	11
64	780.452	11
65	1585.02	11
66	2177.66	11
67	1898.09	11
68	1757.12	11
69	1076.72	11
70	1287.92	11
71	2226.11	11
72	6402.79	11
73	2155	11
74	775.039	11
75	1113.76	11
76	2098.92	11
77	1937.17	11
78	1548.11	11
79	2749.89	11
80	2821.68	11
81	2732.37	11
82	1950	11
83	2369.36	11
84	4677.85	11
85	3011.08	11
86	1437.58	11
87	1695.9	11
88	2449.21	11
89	2424.16	11
90	1428.27	11
91	1573.2	11
92	2076.55	11
93	2924.43	11
94	1481.47	11
95	1473.18	11
96	1283.33	11
97	636.697	11
98	1085.59	11
99	1193.11	11
1	3324.4	12
2	760.439	12
3	3028.85	12
4	2890.44	12
5	1119.59	12
6	1242.88	12
7	1336.11	12
8	1545.44	12
9	1615.07	12
10	1644.78	12
11	1699.99	12
12	2257.51	12
13	823.367	12
14	2983.96	12
15	1026	12
16	2412.73	12
17	669.566	12
18	519.962	12
19	874.452	12
20	2171.21	12
21	1473.79	12
22	1696.46	12
23	2812.89	12
24	2009.29	12
25	1392.67	12
26	1654.05	12
27	2070.49	12
28	1126.43	12
29	4857.78	12
30	4588.47	12
31	9712.56	12
32	622.462	12
33	527.312	12
34	3932.89	12
35	1641.14	12
36	2417.47	12
37	1223.82	12
38	635.284	12
39	1999.59	12
40	1591.27	12
41	1863.25	12
42	2068.95	12
43	1076.42	12
44	1191.34	12
45	1848.96	12
46	2291.37	12
47	4532.44	12
48	4851.37	12
49	868.828	12
50	983.87	12
51	2083.79	12
52	5796.31	12
53	1514.45	12
54	1506.47	12
55	4513.2	12
56	836.633	12
57	752.234	12
58	780.049	12
59	1260.42	12
60	1519.16	12
61	4003.47	12
62	1579.76	12
63	864.046	12
64	740.077	12
65	1633.34	12
66	1893.79	12
67	1978.9	12
68	1780.68	12
69	1338.22	12
70	1364.4	12
71	2453.45	12
72	5717.81	12
73	2265.56	12
74	782.039	12
75	1162.45	12
76	2231.27	12
77	1941.48	12
78	1585.17	12
79	2593.25	12
80	2915.74	12
81	2749.76	12
82	1833.5	12
83	2505.31	12
84	4664.9	12
85	3054.28	12
86	1302.5	12
87	1643.93	12
88	2205.82	12
89	2322.45	12
90	1601.46	12
91	1471.33	12
92	2250.43	12
93	2909.09	12
94	1344.91	12
95	1459.9	12
96	1205.58	12
97	626.725	12
98	1201.46	12
99	1157.54	12
1	3437.48	13
2	753.481	13
3	2800.59	13
4	2870.69	13
5	1108.65	13
6	1197.3	13
7	1287.79	13
8	1601.94	13
9	1762.33	13
10	1611.89	13
11	1709.11	13
12	1715.75	13
13	824.487	13
14	3449.68	13
15	1145.24	13
16	2281.49	13
17	659.161	13
18	535.029	13
19	886.764	13
20	2243.28	13
21	1519.3	13
22	1914.32	13
23	3705.02	13
24	1824.41	13
25	1406.74	13
26	1607.31	13
27	2104.71	13
28	1019.86	13
29	5189.63	13
30	6015.45	13
31	7591.54	13
32	633.576	13
33	508.465	13
34	3576.63	13
35	1740.66	13
36	2319.21	13
37	1262.18	13
38	632.653	13
39	2001.66	13
40	1607.06	13
41	1679.23	13
42	1996.09	13
43	1071	13
44	1299.48	13
45	1929.6	13
46	2289.94	13
47	5086.61	13
48	4997.72	13
49	833.493	13
50	886.918	13
51	2099.76	13
52	6793.96	13
53	1590.67	13
54	1377.36	13
55	4366.98	13
56	863.921	13
57	714.367	13
58	748.746	13
59	1256.11	13
60	1562.38	13
61	4072.48	13
62	1604.45	13
63	804.784	13
64	718.931	13
65	1576.24	13
66	2143.02	13
67	1884.54	13
68	1900.02	13
69	1098.69	13
70	1453.64	13
71	2386.01	13
72	6253.33	13
73	2193.68	13
74	664.933	13
75	1105.69	13
76	2163.67	13
77	1849.16	13
78	1650.04	13
79	2498.51	13
80	3208.59	13
81	3313.05	13
82	1776.35	13
83	2630.77	13
84	4382.62	13
85	2930.26	13
86	1159.07	13
87	1390.7	13
88	1826.15	13
89	2377.58	13
90	1318.76	13
91	1455.36	13
92	2297.61	13
93	2805.4	13
94	1356.84	13
95	1409.36	13
96	1252.33	13
97	633.156	13
98	1170.12	13
99	1188.13	13
1	3351.83	14
2	798.091	14
3	2588.09	14
4	2705.82	14
5	1071.05	14
6	1131.6	14
7	1256.01	14
8	1565.25	14
9	1788.2	14
10	1514.54	14
11	1791.31	14
12	1846.04	14
13	888.895	14
14	3736.73	14
15	1111.67	14
16	2286.24	14
17	651.599	14
18	557.536	14
19	889.722	14
20	2145.16	14
21	1424.18	14
22	1497.5	14
23	2866.98	14
24	1985.79	14
25	1481.3	14
26	1760.81	14
27	1984.18	14
28	968.198	14
29	4472.58	14
30	5635.93	14
31	8368.28	14
32	636.482	14
33	534.029	14
34	3728.55	14
35	1551.84	14
36	2185.09	14
37	1211.38	14
38	649.004	14
39	1824.96	14
40	1707.9	14
41	1740.55	14
42	1925.79	14
43	1068.3	14
44	1352.86	14
45	2017.2	14
46	2375.82	14
47	4509.09	14
48	4938.14	14
49	806.972	14
50	836.919	14
51	1815.67	14
52	4692.5	14
53	1544.09	14
54	1222.23	14
55	4538.98	14
56	787.087	14
57	756.431	14
58	760.507	14
59	1222.22	14
60	1543.41	14
61	4508.57	14
62	1575.18	14
63	776.076	14
64	695.736	14
65	1542.28	14
66	1895.15	14
67	2019.83	14
68	1983.95	14
69	1081.05	14
70	1259.66	14
71	2759.21	14
72	6070.53	14
73	2223.64	14
74	619.478	14
75	1105.72	14
76	1987.64	14
77	1903.98	14
78	1700.11	14
79	2389.8	14
80	2677.12	14
81	3122.57	14
82	1928.67	14
83	2815.9	14
84	4770.06	14
85	3290.24	14
86	1079.81	14
87	1699.37	14
88	1910.27	14
89	2469.07	14
90	1306.29	14
91	1501.56	14
92	2289.36	14
93	2833.35	14
94	1392.59	14
95	1374.39	14
96	1221.85	14
97	649.98	14
98	1196.29	14
99	1139.41	14
1	3657.52	15
2	783.047	15
3	3049.51	15
4	2739.14	15
5	943.532	15
6	1245.09	15
7	1317.92	15
8	1525.84	15
9	1878.61	15
10	1702.53	15
11	1709.3	15
12	2196.76	15
13	1038.2	15
14	4242.27	15
15	1145.97	15
16	2022.86	15
17	647.813	15
18	583.88	15
19	886.459	15
20	2239.03	15
21	1350.23	15
22	1435.61	15
23	3036.35	15
24	1875.46	15
25	1461.63	15
26	1656.09	15
27	2372.29	15
28	931.184	15
29	4939.15	15
30	5285.93	15
31	7441.07	15
32	626.58	15
33	526.486	15
34	3314.05	15
35	1486.63	15
36	2059.76	15
37	1247.88	15
38	612.585	15
39	1981.61	15
40	1631.23	15
41	1625.1	15
42	1769.94	15
43	1029.46	15
44	1390.53	15
45	1843.62	15
46	2298.59	15
47	4471.9	15
48	4673.36	15
49	712.593	15
50	724.398	15
51	1915.48	15
52	4511.39	15
53	1418.21	15
54	1286.73	15
55	5109.12	15
56	788.94	15
57	766.101	15
58	729.241	15
59	1231.07	15
60	1708.33	15
61	4472.36	15
62	1454.31	15
63	748.007	15
64	658.276	15
65	1717.4	15
66	1808.82	15
67	1859.02	15
68	1928.39	15
69	1063.03	15
70	1351.1	15
71	2575.82	15
72	6475.97	15
73	2260.79	15
74	648.352	15
75	1079.67	15
76	1751.13	15
77	2187.3	15
78	1728.16	15
79	2437.12	15
80	2802.53	15
81	2853.28	15
82	1533.88	15
83	2672.9	15
84	4473.56	15
85	3048.3	15
86	1266.27	15
87	1812.33	15
88	1994.18	15
89	2399.76	15
90	1221.71	15
91	1403.42	15
92	2242.51	15
93	2638.36	15
94	1339.93	15
95	1375.67	15
96	1250.56	15
97	772.527	15
98	1123.31	15
99	1094.16	15
1	3575.91	16
2	824.36	16
3	2938.7	16
4	2579.68	16
5	885.774	16
6	1387.49	16
7	1249.39	16
8	1518.58	16
9	2069.32	16
10	1547.21	16
11	1712.75	16
12	2077.97	16
13	864.231	16
14	4618.28	16
15	1194.33	16
16	2083.02	16
17	684.534	16
18	621.007	16
19	868.172	16
20	2349.32	16
21	1403.99	16
22	1393.33	16
23	3163.47	16
24	2201.85	16
25	1468.1	16
26	1617.67	16
27	2461.94	16
28	964.944	16
29	4454.97	16
30	5632.09	16
31	7362.5	16
32	627.723	16
33	514.274	16
34	3109.88	16
35	1405.23	16
36	2095.89	16
37	1287.91	16
38	634.542	16
39	1738.22	16
40	1593.11	16
41	1593.19	16
42	1905.42	16
43	1011.56	16
44	1427.06	16
45	1956.08	16
46	2373.54	16
47	4493.1	16
48	4499.69	16
49	675.347	16
50	725.517	16
51	1659.16	16
52	4691.95	16
53	1320.72	16
54	1167.29	16
55	4498.71	16
56	728.201	16
57	715.725	16
58	673.901	16
59	1258.39	16
60	1832.96	16
61	4339.38	16
62	1397.75	16
63	730.836	16
64	624.476	16
65	1796.52	16
66	1511.88	16
67	1774.66	16
68	1853.85	16
69	1131.3	16
70	1343.32	16
71	2748.07	16
72	6558.64	16
73	2196.76	16
74	687.545	16
75	1011.6	16
76	1808.46	16
77	2130.52	16
78	1848.17	16
79	2184.59	16
80	3105.81	16
81	3462.7	16
82	1413.37	16
83	2281.6	16
84	4575.83	16
85	2732.46	16
86	1215.52	16
87	2498.74	16
88	2017.61	16
89	2172.65	16
90	1260.1	16
91	1430.77	16
92	2187.23	16
93	2434.12	16
94	1307.11	16
95	1333.24	16
96	1282.35	16
97	852.464	16
98	1137.08	16
99	1086.07	16
1	3530	17
2	811.071	17
3	2826.05	17
4	2419.55	17
5	875.207	17
6	1353.16	17
7	1242.56	17
8	1487.07	17
9	2176.62	17
10	1513.7	17
11	1552.11	17
12	2405.53	17
13	796.202	17
14	4269.78	17
15	1375.41	17
16	2076.32	17
17	642.596	17
18	594.396	17
19	857.131	17
20	2137.44	17
21	1370.58	17
22	1322.47	17
23	3467.43	17
24	2393.49	17
25	1489.78	17
26	1645.09	17
27	2086.75	17
28	906.951	17
29	4009.42	17
30	5568.9	17
31	7206.12	17
32	613.913	17
33	500.216	17
34	2765.86	17
35	1266.22	17
36	2108.68	17
37	1395.44	17
38	595.149	17
39	1854.47	17
40	1517.95	17
41	1580.04	17
42	1806.27	17
43	946.589	17
44	1293.12	17
45	1832.9	17
46	2374.53	17
47	4617.41	17
48	3893.15	17
49	627.106	17
50	673.576	17
51	1339.47	17
52	3721.24	17
53	1314.27	17
54	1187.87	17
55	3624.55	17
56	702.066	17
57	689.689	17
58	734.86	17
59	1244.97	17
60	1546.12	17
61	4409.69	17
62	1301.25	17
63	695.101	17
64	625.397	17
65	1695.18	17
66	1276.42	17
67	1760.62	17
68	1804.89	17
69	1127.18	17
70	1336.8	17
71	2599.02	17
72	7572.36	17
73	2125.3	17
74	608.291	17
75	919.081	17
76	1700.86	17
77	2188.35	17
78	2000.98	17
79	2120.7	17
80	2929.87	17
81	3121.66	17
82	1419.97	17
83	2163.55	17
84	4379.42	17
85	2598.09	17
86	1253.12	17
87	1879.22	17
88	2048.49	17
89	2268.86	17
90	1207.52	17
91	1372.73	17
92	2171.4	17
93	2323.81	17
94	1384.7	17
95	1303.72	17
96	1258.51	17
97	782.044	17
98	1090.81	17
99	1058.97	17
1	3259.76	18
2	789.753	18
3	2530.73	18
4	2525.55	18
5	806.275	18
6	1546.51	18
7	1271.71	18
8	1518.5	18
9	2321.75	18
10	1455.43	18
11	1483.9	18
12	2205.14	18
13	755.953	18
14	3897.8	18
15	1343.12	18
16	2361.07	18
17	633.613	18
18	580.99	18
19	862.21	18
20	2086.97	18
21	1443.98	18
22	1350.03	18
23	3595.32	18
24	2320.84	18
25	1437.46	18
26	1658.02	18
27	1850.67	18
28	857.599	18
29	4269.83	18
30	5587.3	18
31	8381.1	18
32	620.86	18
33	511.898	18
34	3031.03	18
35	1235.5	18
36	2066.57	18
37	1418.02	18
38	558.342	18
39	1834	18
40	1586.57	18
41	1513.35	18
42	1962.02	18
43	933.89	18
44	1243.76	18
45	2113.17	18
46	2238.87	18
47	4213.67	18
48	4174.87	18
49	656.07	18
50	583.979	18
51	1465.35	18
52	3843.96	18
53	1298.53	18
54	1215.83	18
55	3162.96	18
56	647.662	18
57	711.889	18
58	694.436	18
59	1109.56	18
60	1445.31	18
61	4575.02	18
62	1241.94	18
63	659.427	18
64	601.411	18
65	2041.86	18
66	1305.58	18
67	1888.92	18
68	1628.66	18
69	1131.87	18
70	1321.77	18
71	2787.06	18
72	7295.31	18
73	2087.05	18
74	641.953	18
75	1038.2	18
76	1876.37	18
77	1903.32	18
78	2158.02	18
79	2257.77	18
80	2879.5	18
81	3139.88	18
82	1667.98	18
83	2275.9	18
84	4349.13	18
85	2670.82	18
86	1273.45	18
87	1967.72	18
88	1941.05	18
89	2175.13	18
90	1141.53	18
91	1484.34	18
92	2247.51	18
93	2263.58	18
94	1408.71	18
95	1222.3	18
96	1266.9	18
97	827.911	18
98	1146.37	18
99	1054.31	18
1	3131.58	19
2	871.078	19
3	2534.83	19
4	2510.61	19
5	783.089	19
6	1397.45	19
7	1193.02	19
8	1355.24	19
9	2214.23	19
10	1382.81	19
11	1452.87	19
12	2282.16	19
13	717.855	19
14	3340.5	19
15	1485.49	19
16	2322.86	19
17	590.396	19
18	554.484	19
19	845.199	19
20	2110.18	19
21	1522.05	19
22	1389.34	19
23	3512.72	19
24	2776.85	19
25	1409.04	19
26	1656.23	19
27	1715.66	19
28	826.389	19
29	3279.83	19
30	5314.21	19
31	7607.9	19
32	640.852	19
33	484.237	19
34	2713.51	19
35	1057.27	19
36	2141.8	19
37	1464.9	19
38	567.815	19
39	1659.7	19
40	1720.75	19
41	1532.18	19
42	1953.49	19
43	971.057	19
44	1266.68	19
45	1987.29	19
46	2131.41	19
47	3832.66	19
48	3920.43	19
49	586.347	19
50	588.383	19
51	1233.27	19
52	3973.73	19
53	1286.28	19
54	1229.84	19
55	3588.34	19
56	672.739	19
57	668.909	19
58	701.061	19
59	1200.01	19
60	1585.97	19
61	4678.62	19
62	1199.08	19
63	634.658	19
64	601.702	19
65	2041.12	19
66	1520.47	19
67	1779.39	19
68	1586.33	19
69	1338.99	19
70	1460.9	19
71	2669.98	19
72	7922.89	19
73	2069.1	19
74	545.842	19
75	1271.29	19
76	1949.58	19
77	1965.24	19
78	3011.38	19
79	2100.38	19
80	2752.5	19
81	2687.87	19
82	1854.07	19
83	2609.53	19
84	3946.77	19
85	2826.51	19
86	1180.93	19
87	2175.34	19
88	1829.64	19
89	2202.82	19
90	1214.44	19
91	1361.66	19
92	2305.45	19
93	2210.68	19
94	1272.16	19
95	1047.1	19
96	1171.43	19
97	1009.58	19
98	1029.03	19
99	1055.69	19
1	3287.92	20
2	767.455	20
3	2666.09	20
4	2296.57	20
5	793.87	20
6	1416.4	20
7	1093.59	20
8	1254.22	20
9	2190.15	20
10	1317.73	20
11	1497.31	20
12	2525.67	20
13	690.542	20
14	3838.5	20
15	1663.11	20
16	2020.29	20
17	622.126	20
18	523.903	20
19	812.609	20
20	1952.86	20
21	1541.92	20
22	1442.5	20
23	5080.51	20
24	2582.91	20
25	1395.68	20
26	1668.83	20
27	1839	20
28	844.458	20
29	3505.47	20
30	5534.92	20
31	8536.7	20
32	610.216	20
33	499.438	20
34	2427.18	20
35	1081.3	20
36	2196.86	20
37	1381.22	20
38	523.874	20
39	1452.9	20
40	1924.14	20
41	1511.7	20
42	1777.52	20
43	938.866	20
44	1168.7	20
45	1549.8	20
46	2306.14	20
47	3336.4	20
48	3661.74	20
49	582.495	20
50	533.872	20
51	1317.88	20
52	4083.58	20
53	1328.31	20
54	1265.53	20
55	3442.66	20
56	620.517	20
57	658.248	20
58	686.258	20
59	1172.38	20
60	1364.39	20
61	4909.13	20
62	1184.37	20
63	589.025	20
64	564.55	20
65	1975.64	20
66	1377.13	20
67	1457.51	20
68	1634.31	20
69	1285.48	20
70	1383.59	20
71	2498.56	20
72	8476.34	20
73	2133.06	20
74	542.986	20
75	1436.72	20
76	1764.96	20
77	2079.13	20
78	2480.95	20
79	2107.24	20
80	2777.3	20
81	2879.99	20
82	1772.9	20
83	2560.36	20
84	3784.2	20
85	2832.9	20
86	1510.1	20
87	2397.04	20
88	1935.13	20
89	2071.21	20
90	1256.28	20
91	1333.65	20
92	2136.04	20
93	2079.14	20
94	1370.12	20
95	993.725	20
96	1200.44	20
97	1234.14	20
98	1139.65	20
99	1077.33	20
1	3499.54	21
2	821.213	21
3	2380.29	21
4	2289.16	21
5	776.963	21
6	1409.26	21
7	1043.85	21
8	1193.56	21
9	2666.39	21
10	1304.41	21
11	1562.93	21
12	2764.45	21
13	720.011	21
14	3579.29	21
15	1580.04	21
16	1873.87	21
17	613.358	21
18	500.57	21
19	800.544	21
[truncated: 4,139 more rows]

## Sheet: GBF1M832L BFA VSVG
cell	Mean	number
1	1651.78	1
2	1959.41	1
3	1486.72	1
4	547.607	1
5	799.035	1
6	2040.78	1
7	1618.87	1
8	1971.58	1
9	993.144	1
10	531.79	1
11	625.028	1
12	3605.4	1
13	3209.8	1
14	5011.87	1
15	1440.38	1
16	3250.16	1
17	3641.95	1
18	2455.62	1
19	3780.18	1
20	3619.07	1
21	3352.1	1
22	5407.48	1
23	1053.93	1
24	1301.48	1
25	2042.96	1
26	1427.92	1
27	1864.1	1
28	3297.54	1
29	2878.49	1
30	1972.94	1
31	2205.4	1
32	2400.47	1
33	2409.87	1
34	1396.86	1
35	1618.72	1
36	1897.82	1
37	523.175	1
38	815.47	1
39	451.119	1
40	591.993	1
41	2473.22	1
42	4750.88	1
43	702.713	1
44	1092.57	1
45	1368.11	1
46	1264.3	1
47	1834.26	1
48	2270.87	1
49	3420.27	1
50	2633.81	1
51	579.118	1
52	1285.07	1
53	719.342	1
54	293.795	1
55	292.601	1
56	1340.82	1
57	779.531	1
58	2183.18	1
59	3189.57	1
60	1101.13	1
61	986.126	1
62	678.75	1
63	528.497	1
64	758.033	1
65	922.47	1
66	2301.96	1
67	622.112	1
68	1138.5	1
69	2359.8	1
70	965.922	1
71	394.603	1
72	541.75	1
73	3145.76	1
74	916.011	1
75	1392.73	1
76	1557.68	1
77	1691.89	1
78	1805.02	1
79	1803.34	1
80	9133.21	1
81	1815.08	1
82	2210	1
83	1583.28	1
84	2034.64	1
85	2007.46	1
86	4310.5	1
87	3108.24	1
88	449.249	1
89	847.143	1
90	795.363	1
91	578.53	1
92	567.139	1
93	359.136	1
94	4621.15	1
95	2493.3	1
96	2447.97	1
97	1368.23	1
1	1758.02	2
2	2083.26	2
3	1516.07	2
4	597.643	2
5	827.221	2
6	2105.05	2
7	1691.22	2
8	1982.26	2
9	993.381	2
10	586.363	2
11	660.401	2
12	4044.36	2
13	3108.14	2
14	4989.96	2
15	1491.11	2
16	3224.57	2
17	3757.85	2
18	2625.03	2
19	3948.39	2
20	3877.8	2
21	3154.88	2
22	5343.32	2
23	1141.51	2
24	1423.84	2
25	2223.84	2
26	1580.97	2
27	1895.65	2
28	3386.14	2
29	2964.31	2
30	1737.63	2
31	2102.72	2
32	2367.85	2
33	2398.2	2
34	1454.58	2
35	1741.86	2
36	1812.15	2
37	524.678	2
38	704.853	2
39	417.132	2
40	582.325	2
41	2652.93	2
42	4839	2
43	741.006	2
44	1180.43	2
45	1439.27	2
46	1359.38	2
47	1976.93	2
48	2424.98	2
49	3558.26	2
50	2624.72	2
51	608.349	2
52	1275.89	2
53	781.318	2
54	311.361	2
55	323.413	2
56	1495.34	2
57	882.578	2
58	2594	2
59	3201.55	2
60	1135.36	2
61	996.268	2
62	694.806	2
63	566.723	2
64	721.941	2
65	1067.01	2
66	2502.92	2
67	677.483	2
68	1205.18	2
69	2418.73	2
70	997.891	2
71	432.511	2
72	554.499	2
73	2646.4	2
74	1101.3	2
75	1664.14	2
76	1684.94	2
77	1997.28	2
78	2025.06	2
79	1932.48	2
80	8932.47	2
81	1977.69	2
82	2434.95	2
83	1648.88	2
84	2223.56	2
85	2326.74	2
86	4203.69	2
87	3354.89	2
88	508.605	2
89	958.913	2
90	816.019	2
91	674.166	2
92	624.315	2
93	392.699	2
94	4916.72	2
95	2911.97	2
96	2972.94	2
97	1531.82	2
1	1868.54	3
2	2467.77	3
3	1796.54	3
4	660.319	3
5	873.745	3
6	2405.85	3
7	1786.03	3
8	2172.74	3
9	1054.27	3
10	624.893	3
11	745.465	3
12	4719	3
13	3589.09	3
14	4750.81	3
15	1600.06	3
16	3551.94	3
17	4220.52	3
18	3016.86	3
19	4026.02	3
20	4162.41	3
21	3223.97	3
22	5064.59	3
23	1218.14	3
24	1339.84	3
25	2427.2	3
26	1710.6	3
27	2152.56	3
28	4060.83	3
29	2955.03	3
30	1912.93	3
31	2394.56	3
32	2335.43	3
33	2315.49	3
34	1621.01	3
35	2082.24	3
36	1870.39	3
37	595.624	3
38	749.192	3
39	440.228	3
40	624.486	3
41	3109.55	3
42	4837.54	3
43	774.127	3
44	1315.22	3
45	1508.96	3
46	1419.54	3
47	2000.98	3
48	2624.64	3
49	3638.1	3
50	2831.26	3
51	690.402	3
52	1425.32	3
53	918.954	3
54	327.71	3
55	346.456	3
56	1674.17	3
57	1009.07	3
58	2772.03	3
59	3503.47	3
60	1209.6	3
61	1047.81	3
62	741.697	3
63	608.742	3
64	780.568	3
65	1112.82	3
66	2794.13	3
67	794.667	3
68	1300.83	3
69	2425.47	3
70	1079.55	3
71	485.757	3
72	669.182	3
73	2721.96	3
74	1210.01	3
75	1885.96	3
76	1973.09	3
77	2306.71	3
78	2222.8	3
79	2020.28	3
80	10046.9	3
81	2190.67	3
82	2509.79	3
83	1747.86	3
84	2509.16	3
85	2415.02	3
86	4307.1	3
87	3538.26	3
88	570.015	3
89	1020.96	3
90	855.571	3
91	725.618	3
92	659.277	3
93	410.663	3
94	5068.52	3
95	3140.51	3
96	3299.87	3
97	1683.86	3
1	1888.78	4
2	2387.27	4
3	1830.64	4
4	701.791	4
5	950.935	4
6	2566.82	4
7	1881.66	4
8	2211.92	4
9	1091.62	4
10	642.841	4
11	770.907	4
12	5181.68	4
13	4007.51	4
14	4984.96	4
15	1634.59	4
16	3842.21	4
17	4293.04	4
18	3056.46	4
19	4082.73	4
20	4297.39	4
21	3291.47	4
22	5354.6	4
23	1291.8	4
24	1358.23	4
25	2563.38	4
26	1747.67	4
27	2336.62	4
28	5052.1	4
29	3187.67	4
30	2208.4	4
31	2441.85	4
32	2423.69	4
33	2389.06	4
34	1632.03	4
35	2231.83	4
36	2013.5	4
37	592.957	4
38	782.477	4
39	451.338	4
40	635.53	4
41	3286.96	4
42	5237.5	4
43	786.13	4
44	1398.9	4
45	1555.95	4
46	1459.83	4
47	2080.85	4
48	2910.7	4
49	3910.18	4
50	2957.88	4
51	758.22	4
52	1460.4	4
53	1004.42	4
54	335.321	4
55	355.743	4
56	1811.35	4
57	1034.67	4
58	2833.07	4
59	3668.26	4
60	1301.95	4
61	1085.99	4
62	761.395	4
63	623.023	4
64	794.419	4
65	1166.93	4
66	2901.97	4
67	835.135	4
68	1372.99	4
69	2462.46	4
70	1130.76	4
71	483.866	4
72	683.104	4
73	3140.29	4
74	1228.92	4
75	1991.55	4
76	2107.77	4
77	2593.58	4
78	2316.51	4
79	2119.5	4
80	10439.2	4
81	2421.53	4
82	2668.31	4
83	1863.18	4
84	2667.01	4
85	2648.94	4
86	4529.1	4
87	3688.74	4
88	583.424	4
89	1108.63	4
90	910.117	4
91	747.898	4
92	682.594	4
93	420.888	4
94	5474.5	4
95	3473.93	4
96	3321.84	4
97	1834.96	4
1	2137.12	5
2	2480.6	5
3	1906.82	5
4	735.447	5
5	963.882	5
6	2757.61	5
7	2044.44	5
8	2293.62	5
9	1145.26	5
10	683.681	5
11	843.379	5
12	5848.75	5
13	4311.75	5
14	4151.58	5
15	1757.2	5
16	4300.4	5
17	4527.34	5
18	3123.68	5
19	4327.32	5
20	4509.17	5
21	3463.24	5
22	5484.08	5
23	1311.36	5
24	1417.49	5
25	2764.53	5
26	1830.72	5
27	2474.73	5
28	6226.53	5
29	3513.08	5
30	2420.86	5
31	2640.16	5
32	2505.21	5
33	2336.84	5
34	1868.54	5
35	2569.89	5
36	2087.61	5
37	653.412	5
38	771.555	5
39	479.118	5
40	651.915	5
41	3641.36	5
42	5335.39	5
43	933.054	5
44	1538.31	5
45	1718.26	5
46	1476.7	5
47	2122.79	5
48	3103.76	5
49	4058.32	5
50	3143.34	5
51	823.956	5
52	1493.99	5
53	1089.11	5
54	342.251	5
55	350.125	5
56	1924.74	5
57	1084.54	5
58	2975.99	5
59	3844.39	5
60	1407.9	5
61	1138.44	5
62	813.387	5
63	630.741	5
64	830.326	5
65	1242.09	5
66	2981.75	5
67	869.958	5
68	1448.04	5
69	2282.52	5
70	1180.79	5
71	495.84	5
72	729.778	5
73	3120.62	5
74	1311.65	5
75	2222.21	5
76	2322.74	5
77	2664.23	5
78	2398.85	5
79	2226.55	5
80	10510.1	5
81	2550.96	5
82	2768.15	5
83	2040.83	5
84	2907.88	5
85	3034.76	5
86	4698.5	5
87	4050.66	5
88	635.532	5
89	1180.75	5
90	1013.71	5
91	792.053	5
92	720.8	5
93	433.017	5
94	6190.42	5
95	3853.41	5
96	3488.06	5
97	1938.56	5
1	2119.56	6
2	2640.57	6
3	1956.69	6
4	760.387	6
5	982.333	6
6	3010.49	6
7	2270.48	6
8	2329.39	6
9	1165.22	6
10	722.131	6
11	879.294	6
12	6469.21	6
13	4821.43	6
14	4522.54	6
15	1779.78	6
16	4540.78	6
17	5058.54	6
18	3271.16	6
19	4473.13	6
20	4824.63	6
21	3540.78	6
22	5787.73	6
23	1324.73	6
24	1462.54	6
25	2874.59	6
26	2064.39	6
27	2621.36	6
28	6948.85	6
29	3367.55	6
30	2546.78	6
31	2946.08	6
32	2516.71	6
33	2335.41	6
34	2048.62	6
35	2719.52	6
36	2270.84	6
37	701.946	6
38	823.939	6
39	492.726	6
40	702.161	6
41	3904.41	6
42	5166.41	6
43	925.601	6
44	1555.37	6
45	1623.65	6
46	1517.79	6
47	2257.52	6
48	3624.16	6
49	4121.03	6
50	3241.51	6
51	861.683	6
52	1486.45	6
53	1244.44	6
54	346.171	6
55	350.232	6
56	2091.77	6
57	1100.77	6
58	3150.3	6
59	4512.12	6
60	1473.12	6
61	1194.55	6
62	886.864	6
63	654.441	6
64	865.96	6
65	1284.14	6
66	3316.96	6
67	918.513	6
68	1402.61	6
69	2169.98	6
70	1098.09	6
71	514.362	6
72	719.381	6
73	3311.14	6
74	1381.51	6
75	2607.28	6
76	2378.48	6
77	2899.26	6
78	2527.71	6
79	2176.36	6
80	11568	6
81	2708.28	6
82	2836.15	6
83	2188.53	6
84	2916.86	6
85	3495.11	6
86	4970.66	6
87	4257.69	6
88	677.387	6
89	1265.48	6
90	909.48	6
91	826.146	6
92	759.506	6
93	445.509	6
94	6150.22	6
95	4475.87	6
96	3778.61	6
97	2113.19	6
1	2229.02	7
2	3039.91	7
3	1783.83	7
4	834.46	7
5	1026.03	7
6	3063.43	7
7	2415.65	7
8	2500.44	7
9	1228.96	7
10	763.776	7
11	952.371	7
12	7017.21	7
13	5472.8	7
14	5037.99	7
15	1867.02	7
16	4962.35	7
17	5684.8	7
18	3609.72	7
19	4732.2	7
20	5180.43	7
21	3660.77	7
22	6386.25	7
23	1327.04	7
24	1511.82	7
25	3099.18	7
26	2180.72	7
27	3087.2	7
28	8957.85	7
29	3568.91	7
30	2447.41	7
31	3110.91	7
32	2584.11	7
33	2487.99	7
34	2186.41	7
35	3018.42	7
36	2309.54	7
37	717.222	7
38	801.204	7
39	499.677	7
40	751.112	7
41	4131.05	7
42	5069.03	7
43	1017.15	7
44	1648.06	7
45	1478.89	7
46	1719.59	7
47	2391.87	7
48	3921.78	7
49	4404.4	7
50	3442.63	7
51	911.433	7
52	1604.83	7
53	1346.36	7
54	364.221	7
55	341.036	7
56	2183.23	7
57	1154.58	7
58	3430.78	7
59	4700	7
60	1576.89	7
61	1295.04	7
62	896.699	7
63	665.948	7
64	936.54	7
65	1300.59	7
66	3593.26	7
67	903.907	7
68	1475.04	7
69	2139.96	7
70	1104.38	7
71	528.781	7
72	725.416	7
73	3205.38	7
74	1495.38	7
75	2744.64	7
76	2503.78	7
77	2913.03	7
78	2753.85	7
79	2163.83	7
80	12080.4	7
81	2774.43	7
82	2854.52	7
83	2237.33	7
84	3002.86	7
85	3922.03	7
86	5134.4	7
87	4589.51	7
88	722.464	7
89	1280.07	7
90	930.158	7
91	842.901	7
92	771.085	7
93	469.557	7
94	6119.73	7
95	4684.48	7
96	3951.53	7
97	2203.37	7
1	2197.08	8
2	3115.89	8
3	1762.96	8
4	894.678	8
5	1052.1	8
6	3079.07	8
7	2469.99	8
8	2535.82	8
9	1322.79	8
10	781.204	8
11	955.829	8
12	7418.7	8
13	5371.01	8
14	5154.45	8
15	1774.92	8
16	5129.21	8
17	5757.85	8
18	3658.64	8
19	4779.38	8
20	5338.76	8
21	3667.51	8
22	7168.65	8
23	1357.49	8
24	1525.87	8
25	3030.15	8
26	2271.48	8
27	3586.06	8
28	9920.9	8
29	3710.47	8
30	2355.65	8
31	3430.16	8
32	2609.78	8
33	2595.61	8
34	2132.85	8
35	3415.18	8
36	2363.54	8
37	755.935	8
38	822.204	8
39	507.155	8
40	705.53	8
41	4515.28	8
42	5157.56	8
43	1000.12	8
44	1673.71	8
45	1523.55	8
46	1862.12	8
47	2354.5	8
48	4559.24	8
49	4416.06	8
50	3501.79	8
51	913.845	8
52	1640.33	8
53	1417.2	8
54	371.843	8
55	352.004	8
56	2346.63	8
57	1198.74	8
58	3713.55	8
59	4793.29	8
60	1588.38	8
61	1371.29	8
62	950.366	8
63	658.189	8
64	909.131	8
65	1414.22	8
66	3611.51	8
67	928.794	8
68	1549.26	8
69	2079.43	8
70	1153.59	8
71	534.732	8
72	783.488	8
73	3547.87	8
74	1924.17	8
75	2783.71	8
76	2787.36	8
77	3383.08	8
78	2795.86	8
79	2257.11	8
80	13076.6	8
81	2963.82	8
82	2758.85	8
83	2373.25	8
84	3254.03	8
85	4356.25	8
86	5359.02	8
87	4983.72	8
88	708.814	8
89	1322.77	8
90	1009.99	8
91	841.891	8
92	817.404	8
93	477.629	8
94	6382.72	8
95	5079.6	8
96	4196.37	8
97	2442.18	8
1	2112.13	9
2	2853.54	9
3	1861.71	9
4	897.449	9
5	1058.89	9
6	3195.95	9
7	2720.26	9
8	2485.49	9
9	1451.64	9
10	790.701	9
11	965.04	9
12	8020.01	9
13	5821.49	9
14	4941.76	9
15	1800.86	9
16	5599.51	9
17	5703.57	9
18	3686.02	9
19	4660.72	9
20	5608.11	9
21	3847.27	9
22	7711.07	9
23	1523.57	9
24	1496.94	9
25	3269.08	9
26	2406.09	9
27	3206.62	9
28	9432.29	9
29	3701.87	9
30	2243.7	9
31	3407.23	9
32	2552.51	9
33	2891.12	9
34	2121.09	9
35	3689.76	9
36	2454.68	9
37	794.161	9
38	847.727	9
39	505.244	9
40	676.034	9
41	4443.94	9
42	4607.79	9
43	1189.73	9
44	1688.53	9
45	1526.53	9
46	1976.21	9
47	2315.37	9
48	5233.36	9
49	4601.43	9
50	3882.32	9
51	954.658	9
52	1709.51	9
53	1409.34	9
54	379.928	9
55	363.103	9
56	2446.42	9
57	1224.13	9
58	3842.13	9
59	5001.86	9
60	1681.47	9
61	1481.47	9
62	979.763	9
63	678.951	9
64	875.072	9
65	1482.77	9
66	3641.2	9
67	906.15	9
68	1618.72	9
69	2046.32	9
70	1206.73	9
71	592.316	9
72	762.962	9
73	3688.45	9
74	1974.55	9
75	3082.01	9
76	2758.75	9
77	3428.88	9
78	2779.26	9
79	2368.43	9
80	13356.3	9
81	3309.63	9
82	2700.01	9
83	2332.54	9
84	3330.74	9
85	4658.51	9
86	5477.57	9
87	5618.2	9
88	684.438	9
89	1504.16	9
90	985.056	9
91	887.351	9
92	813.862	9
93	451.411	9
94	6232.35	9
95	5250.33	9
96	5012.92	9
97	2508.21	9
1	2008.18	10
2	3027.63	10
3	1810.76	10
4	948.468	10
5	1119.05	10
6	3095.87	10
7	2695.32	10
8	2634.26	10
9	1436.34	10
10	812.025	10
11	955.173	10
12	7931.29	10
13	5887.32	10
14	4975.84	10
15	1595.8	10
16	6035.23	10
17	5831.64	10
18	3681.94	10
19	4785.77	10
20	5887.16	10
21	3959.99	10
22	7525.88	10
23	1736.81	10
24	1611.82	10
25	3469.92	10
26	2558.1	10
27	3258.82	10
28	10094.2	10
29	3593.96	10
30	2506.67	10
31	4105.16	10
32	2674.08	10
33	2617.06	10
34	2159.7	10
35	3679.32	10
36	2511.14	10
37	775.78	10
38	860.806	10
39	526.608	10
40	703.776	10
41	4359.03	10
42	4336.14	10
43	1323.99	10
44	1637.4	10
45	1656.63	10
46	1845.91	10
47	2209.36	10
48	5205.82	10
49	4856.53	10
50	4078.71	10
51	978.611	10
52	1714.29	10
53	1481.7	10
54	372.023	10
55	344.491	10
56	2532.82	10
57	1265.88	10
58	3831.87	10
59	5130.84	10
60	1774.42	10
61	1541.34	10
62	1023.57	10
63	689.751	10
64	970.744	10
65	1607.99	10
66	3611.26	10
67	873.883	10
68	1705.07	10
69	2095.58	10
70	1218.33	10
71	611.739	10
72	707.806	10
73	3767.42	10
74	2019.59	10
75	2962.37	10
76	2962.38	10
77	3381.8	10
78	2768.7	10
79	2268.9	10
80	14039.8	10
81	3320.98	10
82	2781.74	10
83	2515.95	10
84	3573.52	10
85	4531.91	10
86	5440.13	10
87	5608.96	10
88	685.888	10
89	1454.27	10
90	954.093	10
91	898.737	10
92	851.342	10
93	432.961	10
94	6201.25	10
95	5213.27	10
96	5111.48	10
97	2521.94	10
1	2004.6	11
2	2890.4	11
3	1780.72	11
4	956.986	11
5	1183.18	11
6	3477.07	11
7	2573.16	11
8	2546.77	11
9	1381.37	11
10	835.239	11
11	973.607	11
12	7459.42	11
13	6265.39	11
14	5581.48	11
15	1671.21	11
16	5910.13	11
17	6048.4	11
18	3543.01	11
19	4920.22	11
20	6241.91	11
21	4019.69	11
22	7958.66	11
23	1930.84	11
24	1538.54	11
25	4092.68	11
26	2362.61	11
27	3342.14	11
28	9453.75	11
29	3384.64	11
30	2702.32	11
31	4734.39	11
32	2762.18	11
33	2469.48	11
34	2109.22	11
35	3574.22	11
36	2635.03	11
37	779.102	11
38	886.018	11
39	533.484	11
40	684.233	11
41	4733.71	11
42	4679.76	11
43	1492.69	11
44	1668.7	11
45	1619.48	11
46	1920.87	11
47	2292.56	11
48	5380.7	11
49	5130.88	11
50	3952.16	11
51	1057.9	11
52	1917.11	11
53	1506.98	11
54	396.987	11
55	363.673	11
56	2683.75	11
57	1285.46	11
58	3805.71	11
59	5376.84	11
60	1739.01	11
61	1581.49	11
62	946.429	11
63	743.187	11
64	970.147	11
65	1573.69	11
66	3307.97	11
67	832.32	11
68	1793.37	11
69	2106.72	11
70	1230.94	11
71	654.73	11
72	693.871	11
73	3651.59	11
74	2167.82	11
75	3107.01	11
76	2795.95	11
77	3187.52	11
78	3077.78	11
79	2262.27	11
80	15542	11
81	3451.54	11
82	2868.55	11
83	2396.01	11
84	3655.31	11
85	4947.98	11
86	5726.8	11
87	6238.44	11
88	698.007	11
89	1507.32	11
90	894.305	11
91	964.837	11
92	835.531	11
93	443.754	11
94	6280.62	11
95	5154.77	11
96	4905.27	11
97	2652.8	11
1	2081.99	12
2	2710.06	12
3	1677.89	12
4	907.231	12
5	1661.86	12
6	3614.69	12
7	2782.7	12
8	2531.02	12
9	1431.76	12
10	862.32	12
11	919.568	12
12	7374.57	12
13	5914	12
14	5723.15	12
15	1737.83	12
16	6016.13	12
17	5985.36	12
18	3673.84	12
19	4967.08	12
20	6502.88	12
21	4041.79	12
22	8047.38	12
23	2017.19	12
24	1625.37	12
25	4047.66	12
26	2250.23	12
27	3059.15	12
28	7894.24	12
29	3225.72	12
30	3055.97	12
31	4494.4	12
32	2639.72	12
33	2681.47	12
34	2084.18	12
35	3320.02	12
36	2692.52	12
37	796.082	12
38	858.65	12
39	518.501	12
40	746.897	12
41	4238.76	12
42	4304.05	12
43	1493.77	12
44	1597.32	12
45	1469.22	12
46	2000.19	12
47	2139.53	12
48	4894.73	12
49	5704.99	12
50	3784.49	12
51	989.914	12
52	1980.96	12
53	1432.76	12
54	387.809	12
55	364.883	12
56	2718.62	12
57	1331.08	12
58	3470.67	12
59	4803.45	12
60	1724.58	12
61	1558.92	12
62	969.438	12
63	738.724	12
64	931.441	12
65	1501.34	12
66	3323.14	12
67	798.557	12
68	1965.82	12
69	2295.72	12
70	1192.86	12
71	673.317	12
72	680.964	12
73	3975.44	12
74	2352.28	12
75	2991.85	12
76	2595.67	12
77	3308.24	12
78	3258.74	12
79	2327.82	12
80	14877.5	12
81	3579.71	12
82	3114.53	12
83	2622.77	12
84	3666.13	12
85	5055.1	12
86	5342.24	12
87	5444.65	12
88	708.844	12
89	1636.7	12
90	994.824	12
91	967.235	12
92	818.538	12
93	445.513	12
94	6377.41	12
95	5497.31	12
96	5312.62	12
97	2573.03	12
1	1823.65	13
2	2757.06	13
3	1714.11	13
4	921.225	13
5	1485.24	13
6	3525.24	13
7	2701.18	13
8	2709.82	13
9	1442.37	13
10	861.624	13
11	886.829	13
12	7219.5	13
13	6234.78	13
14	5725.17	13
15	1845.95	13
16	5970.92	13
17	6065.32	13
18	3695.64	13
19	5213.31	13
20	6437.43	13
21	4200.13	13
22	8412.01	13
23	2007.83	13
24	1557.18	13
25	3742.11	13
26	2235.35	13
27	3197.11	13
28	7955.13	13
29	3440.52	13
30	2438.05	13
31	4452.35	13
32	2543.18	13
33	2978.55	13
34	2102.78	13
35	2932.53	13
36	2605.83	13
37	821.401	13
38	888.303	13
39	567.795	13
40	692.896	13
41	4115.55	13
42	4883.6	13
43	1504.4	13
44	1558.75	13
45	1358.8	13
46	2123.47	13
47	2124.53	13
48	5395.04	13
49	4810.54	13
50	3600.45	13
51	1014.83	13
52	1927.51	13
53	1538.85	13
54	391.103	13
55	382.626	13
56	2798.67	13
57	1281.22	13
58	3848.8	13
59	5191.39	13
60	1732.12	13
61	1622.08	13
62	961.054	13
63	735.07	13
64	905.677	13
65	1475.67	13
66	3197.5	13
67	881.847	13
68	2161.26	13
69	2238.99	13
70	1162.26	13
71	624.88	13
72	759.273	13
73	3646.38	13
74	2688.47	13
75	2682.78	13
76	2792.26	13
77	2995.75	13
78	3420.48	13
79	2298.12	13
80	15150.5	13
81	3559.72	13
82	3127.36	13
83	2783.63	13
84	3560.91	13
85	5138.86	13
86	5731.74	13
87	5344.82	13
88	711.373	13
89	1728.58	13
90	1006.51	13
91	961.092	13
92	852.891	13
93	431.789	13
94	6525.94	13
95	5391.02	13
96	5261.84	13
97	2497.61	13
1	1843.22	14
2	2503.04	14
3	1778.78	14
4	1115.17	14
5	1330.91	14
6	3642.28	14
7	2687.89	14
8	2687.03	14
9	1451.93	14
10	859.169	14
11	869.553	14
12	6270.19	14
13	6239.75	14
14	5667.56	14
15	1818.18	14
16	6079.14	14
17	5834.87	14
18	3460.21	14
19	5453.67	14
20	6647.44	14
21	4501.45	14
22	7871.2	14
23	1993.08	14
24	1546.71	14
25	3760.54	14
26	2263.59	14
27	3253.41	14
28	6900.92	14
29	3504.45	14
30	2026.56	14
31	4416.45	14
32	2437.04	14
33	3146.05	14
34	2178.67	14
35	2719.86	14
36	2697.04	14
37	820.129	14
38	971.696	14
39	572.647	14
40	730.855	14
41	3891.82	14
42	4909.04	14
43	1406.64	14
44	1566.77	14
45	1389.57	14
46	2096.71	14
47	2156.29	14
48	5303.09	14
49	4381.69	14
50	3602.53	14
51	994.999	14
52	1919.79	14
53	1494.92	14
54	388.98	14
55	393.82	14
56	2754.85	14
57	1259.35	14
58	3793.16	14
59	5486.02	14
60	1692.74	14
61	1611.07	14
62	948.51	14
63	750.996	14
64	927.211	14
65	1376.78	14
66	3462.03	14
67	942.371	14
68	2333.11	14
69	2236.66	14
70	1169.03	14
71	589.402	14
72	677.412	14
73	3576.12	14
74	2599.92	14
75	2802.82	14
76	2743.13	14
77	3191.05	14
78	3384.83	14
79	2299.26	14
80	15409.9	14
81	3524.7	14
82	2925.62	14
83	2890.53	14
84	3840.74	14
85	4885	14
86	5939.57	14
87	5964.98	14
88	683.212	14
89	1494.28	14
90	1102.86	14
91	938.949	14
92	837.915	14
93	419.444	14
94	6889.19	14
95	5144.35	14
96	5231.47	14
97	2323.72	14
1	1911.44	15
2	2307.36	15
3	1650.73	15
4	1057.23	15
5	1145.89	15
6	3458.02	15
7	2625.92	15
8	2616.73	15
9	1605.34	15
10	826.945	15
11	917.733	15
12	6520.54	15
13	6076.87	15
14	5801.14	15
15	1852.21	15
16	6022.6	15
17	5965.92	15
18	3535.7	15
19	5412.5	15
20	6532.39	15
21	4543.99	15
22	7421.03	15
23	2138.43	15
24	1577.4	15
25	3731.03	15
26	2441.11	15
27	3055.76	15
28	8076.21	15
29	3535.16	15
30	1770.38	15
31	3747.63	15
32	2506.32	15
33	2984.36	15
34	2196.18	15
35	2730.13	15
36	2850.14	15
37	794.837	15
38	1023.87	15
39	546.644	15
40	783.153	15
41	3848.97	15
42	4744.81	15
43	1412.1	15
44	1688.95	15
45	1457.23	15
46	2192.46	15
47	2363.66	15
48	4935.85	15
49	5005.54	15
50	3851.55	15
51	965.086	15
52	2015.51	15
53	1573.91	15
54	380.864	15
55	360.558	15
56	2689.34	15
57	1361.4	15
58	3688.24	15
59	5023.2	15
60	1708.84	15
61	1574.47	15
62	980.668	15
63	683.993	15
64	933.202	15
65	1397.75	15
66	3577.36	15
67	963.079	15
68	2303.98	15
69	2604.95	15
70	1086.16	15
71	563.731	15
72	653.144	15
73	3832.76	15
74	2586.8	15
75	2834.72	15
76	2450.58	15
77	3193.3	15
78	3476.65	15
79	2248.66	15
80	14072.5	15
81	3546.62	15
82	3019.34	15
83	2989.88	15
84	3952.42	15
85	4776.25	15
86	6062.56	15
87	5333.17	15
88	705.279	15
89	1328.92	15
90	953.024	15
91	895.709	15
92	797.669	15
93	417.646	15
94	6971.3	15
95	4809.41	15
96	5197.55	15
97	2528.82	15
1	1987.67	16
2	2158.59	16
3	1583.06	16
4	893.378	16
5	1121.53	16
6	3212.66	16
7	2635.92	16
8	2630.07	16
9	1598.77	16
10	817.955	16
11	902.697	16
12	6086.45	16
13	5991.19	16
14	6414.54	16
15	1766.5	16
16	5926.52	16
17	6088.9	16
18	3603.21	16
19	5741.77	16
20	6616.68	16
21	4388.84	16
22	7117.55	16
23	2321.22	16
24	1729.91	16
25	4011.48	16
26	2613.46	16
27	2867.82	16
28	6015.76	16
29	3586.48	16
30	2064.58	16
31	3532.79	16
32	2545.24	16
33	2965.65	16
34	2135.59	16
35	2907.55	16
36	2787.04	16
37	786.991	16
38	1024.76	16
39	502.366	16
40	719.288	16
41	3794.86	16
42	4368.3	16
43	1366.21	16
44	1804.5	16
45	1428.81	16
46	2234.02	16
47	2416.26	16
48	4903.58	16
49	4263.24	16
50	3583.9	16
51	937.439	16
52	1926.43	16
53	1573.83	16
54	359.661	16
55	353.924	16
56	2499.82	16
57	1302.85	16
58	3969.1	16
59	5126.48	16
60	1834.08	16
61	1552.76	16
62	967.356	16
63	673.988	16
64	995.847	16
65	1392.93	16
66	3585.19	16
67	1150.22	16
68	2390.12	16
69	2429.48	16
70	1132.02	16
71	511.517	16
72	684.719	16
73	3574.21	16
74	2229.81	16
75	2386.19	16
76	2222.26	16
77	3540.2	16
78	3509.06	16
79	2313.76	16
80	13202.7	16
81	3458.25	16
82	2896.03	16
83	3044.57	16
84	3827.78	16
85	4526.85	16
86	6262.73	16
87	5666.41	16
88	682.645	16
89	1285.47	16
90	952.018	16
91	903.066	16
92	779.57	16
93	437.772	16
94	7228.76	16
95	4702.15	16
96	6271.35	16
97	2423.38	16
1	1937.53	17
2	2328.97	17
3	1509.46	17
4	863.771	17
5	1002.36	17
6	3101.72	17
7	2561.51	17
8	2627.13	17
9	1550.73	17
10	797.767	17
11	942.697	17
12	5350.07	17
13	5222.05	17
14	6085.11	17
15	1916.21	17
16	5933.11	17
17	6643.11	17
18	3561.93	17
19	5589.43	17
20	6808.3	17
21	4711.12	17
22	7382.98	17
23	2304.2	17
24	1735.44	17
25	4214.62	17
26	2606.68	17
27	2764.36	17
28	5467.04	17
29	3419.35	17
30	1872.6	17
31	2953.52	17
32	2477.41	17
33	3035.14	17
34	2062.85	17
35	2446.38	17
36	2852.09	17
37	756.288	17
38	1054.53	17
39	505.444	17
40	846.013	17
41	3501.16	17
42	4365.81	17
43	1171.44	17
44	1909.31	17
45	1336.41	17
46	2082.07	17
47	2464.69	17
48	4328.93	17
49	4326.8	17
50	4038.04	17
51	964.238	17
52	2017.03	17
53	1604.63	17
54	377.421	17
55	367.225	17
56	2754.48	17
57	1321.88	17
58	3683.08	17
59	5066.83	17
60	1785.35	17
61	1590.02	17
62	949.121	17
63	645.019	17
64	931.604	17
65	1497.49	17
66	3328.48	17
67	1219.82	17
68	2403.75	17
69	2522.03	17
70	1204.14	17
71	513.556	17
72	649.993	17
73	3527.31	17
74	1984.46	17
75	2271.7	17
76	2138.78	17
77	3247.44	17
78	3564.85	17
79	2335.46	17
80	13613	17
81	3470.41	17
82	2797.84	17
83	3322.84	17
84	3796.82	17
85	4372.18	17
86	6242.7	17
87	5240.57	17
88	672.839	17
89	1400.83	17
90	948.426	17
91	866.133	17
92	777.413	17
93	451.217	17
94	6828.2	17
95	4221	17
96	6033.36	17
97	2176.5	17
1	1910.13	18
2	2131.08	18
3	1482.85	18
4	899.58	18
5	956.308	18
6	3164.43	18
7	2609.69	18
8	2624.98	18
9	1615.31	18
10	816.545	18
11	920.818	18
12	4973.5	18
13	5314.64	18
14	6389.54	18
15	2003.64	18
16	5904.61	18
17	6209.57	18
18	3242.06	18
19	5752.66	18
20	6880.82	18
21	4722.02	18
22	7104.69	18
23	2297.93	18
24	1729.09	18
25	4416.59	18
26	2727.76	18
27	3002.98	18
28	5175.71	18
29	3601	18
30	1981.87	18
31	2790.64	18
32	2535.89	18
33	3026.46	18
34	2132.79	18
35	2466.7	18
36	2890.58	18
37	744.54	18
38	1124.26	18
39	514.694	18
40	786.611	18
41	3265.36	18
42	4438.8	18
43	992.744	18
44	1821.92	18
45	1440.52	18
46	2000.44	18
47	2494.11	18
48	3926.23	18
49	3793.2	18
50	4115.3	18
51	894.995	18
52	1989.04	18
53	1675.93	18
54	372.739	18
55	364.807	18
56	2830.46	18
57	1349.56	18
58	3723.13	18
59	4899.58	18
60	1783.54	18
61	1551.23	18
62	909.968	18
63	668.898	18
64	929.27	18
65	1469.34	18
66	2857.51	18
67	1282.86	18
68	2247.84	18
69	2166.1	18
70	1224.18	18
71	463.872	18
72	615.83	18
73	3343.52	18
74	1794.12	18
75	2202.21	18
76	2029.71	18
77	3221.46	18
78	3462.75	18
79	2327.11	18
80	12678.2	18
81	3486.43	18
82	2775.21	18
83	3491.96	18
84	3592.92	18
85	4502.85	18
86	5807.56	18
87	4329.46	18
88	618.152	18
89	1347.78	18
90	950.469	18
91	868.653	18
92	729.692	18
93	447.899	18
94	6789.61	18
95	4239.95	18
96	6455.31	18
97	1868.17	18
1	1908.3	19
2	1910.72	19
3	1427.4	19
4	935.089	19
5	931.456	19
6	3301.1	19
7	2589.06	19
8	2634.05	19
9	1545.57	19
10	876.391	19
11	903.377	19
12	5309.95	19
13	5290.62	19
14	6548.59	19
15	1879.77	19
16	6054.64	19
17	6224.18	19
18	3307.32	19
19	5866.29	19
20	6871.89	19
21	4597.18	19
22	7071.47	19
23	2366.38	19
24	1762.8	19
25	4681.8	19
26	2921.42	19
27	2847.48	19
28	4710.07	19
29	3485.85	19
30	2192.14	19
31	2618.57	19
32	2445.25	19
33	2920.23	19
34	2107.91	19
35	2507.66	19
36	3100.95	19
37	748.007	19
38	1030.82	19
39	488.151	19
40	772.721	19
41	3067.43	19
42	4945.26	19
43	954.818	19
44	1772.14	19
45	1393.79	19
46	2257.68	19
47	2556.18	19
48	3630.55	19
49	3876.36	19
50	3991.89	19
51	865.77	19
52	2110.18	19
53	1791.02	19
54	355.015	19
55	373.553	19
56	2647.13	19
57	1410.07	19
58	3404.39	19
59	4224.37	19
60	1837.25	19
61	1574.79	19
62	863.432	19
63	676.319	19
64	973.93	19
65	1453.56	19
66	2959.96	19
67	1107.6	19
68	2147.38	19
69	2302.06	19
70	1204.27	19
71	450.886	19
72	695.226	19
73	3561.25	19
74	1964.9	19
75	1931.39	19
76	2070.74	19
77	2914.45	19
78	3336.07	19
79	2305.61	19
80	12316.6	19
81	3575.39	19
82	2603.01	19
83	3505.6	19
84	3626.73	19
85	4651.55	19
86	5620.78	19
87	4749.19	19
88	600.518	19
89	1624.99	19
90	974.102	19
91	862.421	19
92	757.522	19
93	428.36	19
94	6541.54	19
95	3972.9	19
96	5068.55	19
97	1649.43	19
1	1833.9	20
2	1974.27	20
3	1419.73	20
4	813.047	20
5	942.951	20
6	3198.16	20
7	2529.06	20
8	2626.63	20
9	1519.33	20
10	832.079	20
11	939.289	20
12	5201.61	20
13	5483.49	20
14	6364.46	20
15	1997.57	20
16	6236.55	20
17	6202.62	20
18	3255.38	20
19	5428.51	20
20	6856.56	20
21	4625.68	20
22	7311.19	20
23	2342.91	20
24	1733.11	20
25	4320.97	20
26	3053.94	20
27	2632.34	20
28	4870.8	20
29	3636.97	20
30	2001.17	20
31	2424.8	20
32	2476.72	20
33	2939.84	20
34	2127.6	20
35	2794.1	20
36	3075.98	20
37	713.227	20
38	946.883	20
39	446.837	20
40	727.831	20
41	3010.64	20
42	5217.51	20
43	952.917	20
44	1935.01	20
45	1373.38	20
46	2654.91	20
47	2328.51	20
48	3430.46	20
49	3774.45	20
50	4394.22	20
51	848.595	20
52	2144.16	20
53	1514.93	20
54	366.137	20
55	352.879	20
56	2638.81	20
57	1445.74	20
58	3326.44	20
59	4178.99	20
60	1805.1	20
61	1541.24	20
62	832.271	20
63	610.258	20
64	1036.47	20
65	1626.53	20
66	2734.03	20
67	1081.6	20
68	1992.2	20
69	2187.56	20
70	1112.02	20
71	464.064	20
72	682.32	20
73	3159.47	20
74	1725.42	20
75	1882.43	20
76	2109.31	20
77	2766.73	20
78	3455.77	20
79	2362.08	20
80	12322.9	20
81	3750.51	20
82	2498.54	20
83	3319.24	20
84	3813.67	20
85	4457.71	20
86	6062.74	20
87	4847.33	20
88	597.675	20
89	1404.27	20
90	929.415	20
91	823.928	20
92	751.854	20
93	436.809	20
94	6680.29	20
95	4060.74	20
96	5029.28	20
97	1536.96	20
1	1856.97	21
2	1937.26	21
3	1450.36	21
4	809.139	21
5	1018.25	21
6	3081.65	21
7	2479.16	21
8	2567.44	21
9	1552.18	21
10	813.694	21
11	908.827	21
12	5367.1	21
13	5385.58	21
14	6016.98	21
15	1973.47	21
16	6125.61	21
17	6320.71	21
18	3419.33	21
19	5623.25	21
20	6551.25	21
21	4573.92	21
22	6949.44	21
23	2463.39	21
24	1893.01	21
25	4640.61	21
26	3032.39	21
27	2536.9	21
28	4621.55	21
29	3466.05	21
30	1911.23	21
31	2476.18	21
32	2493.06	21
33	2983.23	21
34	2173.72	21
35	2730.67	21
36	3227.78	21
37	682.059	21
38	791.576	21
39	416.236	21
40	647.675	21
41	2932.35	21
42	4866.33	21
43	1033.19	21
44	2188.03	21
45	1396.38	21
46	2194.21	21
47	2698.31	21
48	2879.51	21
49	3759.31	21
50	4081.91	21
51	839.285	21
52	2257.61	21
53	1643.98	21
54	364.058	21
55	361.903	21
56	2768.78	21
57	1548.8	21
58	3520.41	21
59	4185.19	21
[truncated: 4,015 more rows]

## Sheet: GBF1M832L BFA TNF
cell	Mean	number
1	5935.26	1
2	2348.86	1
3	818.096	1
4	1035.59	1
5	1438.4	1
6	1177.57	1
7	3033.69	1
8	2123.77	1
9	1840.82	1
10	1352.62	1
11	1786.91	1
12	2885.48	1
13	2791.71	1
14	1568.3	1
15	2593.92	1
16	3724.55	1
17	4866.61	1
18	826.065	1
19	1578.61	1
20	1590.37	1
21	2193.4	1
22	524.61	1
23	4260.12	1
24	4681.25	1
25	5843.42	1
26	3655.89	1
27	609.905	1
28	5165.89	1
29	1518.82	1
30	5351.95	1
31	4433.4	1
32	3597.89	1
33	4161.44	1
34	2002.2	1
35	1249.39	1
36	1673.92	1
37	849.549	1
38	709.045	1
39	5583.98	1
40	1600.82	1
41	3680.31	1
42	5151.64	1
43	951.253	1
44	4719.56	1
45	2767.35	1
46	3624.79	1
47	720.043	1
48	2686.1	1
49	932.045	1
50	2409.62	1
51	3883.24	1
52	2753.96	1
53	2679.63	1
54	4071.95	1
55	4046.61	1
56	6727.59	1
57	4005.26	1
58	2052.46	1
59	3758.45	1
60	2373.2	1
61	1361.99	1
62	1558.43	1
63	5591.46	1
64	1875.86	1
65	2196.4	1
66	3329.17	1
67	4719.14	1
68	2895.8	1
69	3117.69	1
70	1075.28	1
71	960.837	1
72	946.478	1
73	1279.7	1
74	546.376	1
75	835.731	1
76	291.408	1
77	6856.04	1
78	6425.15	1
79	4016.11	1
80	3022.64	1
81	2491.86	1
82	3209.57	1
83	533.314	1
84	659.007	1
85	442.294	1
86	366.533	1
87	462.176	1
88	847.699	1
89	1532.36	1
90	2997.45	1
1	6398.35	2
2	2608.69	2
3	832.099	2
4	1083.8	2
5	1472.45	2
6	1226.38	2
7	3105.38	2
8	2288.36	2
9	1868.1	2
10	1508	2
11	1865.72	2
12	3222.54	2
13	2925.51	2
14	1701.29	2
15	2826.4	2
16	4110.44	2
17	5134.44	2
18	899.726	2
19	1770.79	2
20	1774.84	2
21	2551.56	2
22	560.65	2
23	4745.42	2
24	5209.25	2
25	6330.88	2
26	3798.58	2
27	660.621	2
28	5958.85	2
29	2216.38	2
30	5632.9	2
31	4558.81	2
32	3978.83	2
33	4525.46	2
34	2352.86	2
35	1555.1	2
36	1944.38	2
37	989.117	2
38	830.248	2
39	5952.94	2
40	1898.94	2
41	4553.74	2
42	5327.82	2
43	1058.98	2
44	5683	2
45	3562.74	2
46	4421.43	2
47	766.922	2
48	3246.89	2
49	696.878	2
50	2674.61	2
51	4390.55	2
52	2435.92	2
53	3434.18	2
54	4490.8	2
55	4670.46	2
56	6934.18	2
57	4328.4	2
58	2367.84	2
59	4595.12	2
60	2951.48	2
61	1589.76	2
62	1949.27	2
63	5623	2
64	2188.35	2
65	2863.06	2
66	3790.34	2
67	4890.37	2
68	4419.69	2
69	3608.22	2
70	1396.57	2
71	1107.33	2
72	1119.17	2
73	1435.16	2
74	673.922	2
75	936.546	2
76	313.065	2
77	7497.92	2
78	7222.88	2
79	4588.59	2
80	3289.03	2
81	3796.5	2
82	4178.88	2
83	647.477	2
84	953.01	2
85	495.47	2
86	428.07	2
87	602.816	2
88	1193.03	2
89	2337.62	2
90	3334.36	2
1	7385.72	3
2	3423.02	3
3	980.316	3
4	1288.37	3
5	1764.39	3
6	1484.95	3
7	4158.94	3
8	3239.08	3
9	2295	3
10	1762.69	3
11	2179.51	3
12	4403.41	3
13	3268.39	3
14	2242.47	3
15	4019.69	3
16	4399.38	3
17	6037.55	3
18	1173.82	3
19	2639.33	3
20	2719.48	3
21	3153.22	3
22	720.344	3
23	6240.43	3
24	6063.73	3
25	8661.47	3
26	4914.63	3
27	848.382	3
28	8384.64	3
29	3423.16	3
30	6074.5	3
31	5415.12	3
32	4067.3	3
33	5953.12	3
34	2885.17	3
35	1997.76	3
36	2515.98	3
37	1190.69	3
38	963.269	3
39	6620.11	3
40	2353.94	3
41	5498.53	3
42	6648.92	3
43	1250.66	3
44	6919.55	3
45	4469.33	3
46	5804.42	3
47	887.671	3
48	4202.51	3
49	805.743	3
50	3051.2	3
51	6063.19	3
52	2869.01	3
53	4305.1	3
54	5350.68	3
55	5300.35	3
56	7719.86	3
57	4633.72	3
58	2420.34	3
59	5170.45	3
60	3633.73	3
61	1908.73	3
62	2501.3	3
63	5892.28	3
64	2763.6	3
65	3627.82	3
66	4697.57	3
67	5505.33	3
68	5466.77	3
69	4646.02	3
70	1652.62	3
71	1376.99	3
72	1193.13	3
73	1591.62	3
74	798.481	3
75	1021.86	3
76	330.248	3
77	8248.26	3
78	8249.31	3
79	5559.03	3
80	3999.96	3
81	4739.71	3
82	4694.38	3
83	746.383	3
84	1136.67	3
85	595.262	3
86	480.208	3
87	683.746	3
88	1451.19	3
89	2899.34	3
90	4153.34	3
1	8618.2	4
2	4457.55	4
3	1056.12	4
4	1321.7	4
5	2089.23	4
6	1742.02	4
7	4963.92	4
8	3580.63	4
9	2634.61	4
10	2093.27	4
11	2601.82	4
12	6078.81	4
13	4400.7	4
14	2553.93	4
15	4783.34	4
16	5141.12	4
17	7252.28	4
18	1286.09	4
19	3494.16	4
20	3174.78	4
21	3745.96	4
22	835.432	4
23	7867.91	4
24	7236.6	4
25	9981.63	4
26	5544.41	4
27	907.214	4
28	11182.6	4
29	4452.25	4
30	7101.36	4
31	6295.42	4
32	4737.1	4
33	7087.02	4
34	3290.82	4
35	2304.6	4
36	2826.63	4
37	1247.59	4
38	1036.46	4
39	9341.47	4
40	2911.18	4
41	6766.22	4
42	8353.77	4
43	1389.3	4
44	8315.61	4
45	4965.42	4
46	6700.08	4
47	1002.87	4
48	5340.69	4
49	854.58	4
50	3424.69	4
51	8071.25	4
52	2871.63	4
53	5153.93	4
54	6703.56	4
55	6516.43	4
56	8554.01	4
57	5061.83	4
58	2622.66	4
59	6459.4	4
60	4299.05	4
61	2142.39	4
62	2925.11	4
63	6793.5	4
64	3413.24	4
65	4446.59	4
66	5808.9	4
67	6238.55	4
68	5885.11	4
69	5863.78	4
70	2078.89	4
71	1631.58	4
72	1339.73	4
73	1698.13	4
74	918.822	4
75	1141.64	4
76	347.336	4
77	9532.76	4
78	10923.3	4
79	7778.01	4
80	5343.54	4
81	6159.77	4
82	5482.94	4
83	845.255	4
84	1331.15	4
85	654.241	4
86	525.074	4
87	767.613	4
88	1637.59	4
89	3408.64	4
90	5145.56	4
1	9495.57	5
2	5211.58	5
3	1079.35	5
4	1422.91	5
5	2407.93	5
6	1884.21	5
7	6731.46	5
8	4026.19	5
9	2955.45	5
10	2390.55	5
11	2941.36	5
12	7005.8	5
13	5073.3	5
14	2789.55	5
15	5745.85	5
16	5630.78	5
17	8452.47	5
18	1582.29	5
19	4041.72	5
20	3613.21	5
21	4527.66	5
22	988.522	5
23	8951.99	5
24	8743.9	5
25	12799.7	5
26	6153.22	5
27	1041.31	5
28	14056.7	5
29	4988.53	5
30	8027.57	5
31	7202.83	5
32	5116.25	5
33	7676	5
34	3705.39	5
35	2738.62	5
36	3274.74	5
37	1302.62	5
38	1067.44	5
39	9883.6	5
40	3047.56	5
41	7729.67	5
42	10631.8	5
43	1545.45	5
44	9923.14	5
45	5433.31	5
46	7718.96	5
47	1093.57	5
48	6049.42	5
49	901.721	5
50	4371.32	5
51	9387.15	5
52	3128.12	5
53	5854.3	5
54	7151.62	5
55	7628.26	5
56	9963.04	5
57	6466.34	5
58	2893.68	5
59	7435.88	5
60	4601.63	5
61	2280.86	5
62	3172.22	5
63	7601.34	5
64	4244.56	5
65	4953.22	5
66	6775.3	5
67	7292.8	5
68	6775.58	5
69	6934.09	5
70	2547.86	5
71	2000.23	5
72	1619.09	5
73	1995.42	5
74	1019.89	5
75	1185.05	5
76	371.258	5
77	11959.1	5
78	13699.6	5
79	8901.59	5
80	6140.72	5
81	6682.85	5
82	5624.18	5
83	925.848	5
84	1531.49	5
85	723.253	5
86	564.263	5
87	788.698	5
88	1705.02	5
89	4055.14	5
90	5851.1	5
1	10348.9	6
2	5890.93	6
3	1156.46	6
4	1511.17	6
5	2565.56	6
6	2061.07	6
7	8649.96	6
8	4662.49	6
9	3320.62	6
10	2554.07	6
11	3196.94	6
12	7670.3	6
13	5739.79	6
14	2819.53	6
15	6697.05	6
16	6787.97	6
17	9614.71	6
18	1859.55	6
19	4639.74	6
20	3806.55	6
21	5019.48	6
22	1024.54	6
23	10315.9	6
24	9502.71	6
25	14704.2	6
26	6699.59	6
27	1080.86	6
28	15435.1	6
29	5624.68	6
30	8270.51	6
31	7739.62	6
32	5466.61	6
33	9474.8	6
34	4145.89	6
35	3122.66	6
36	3835.92	6
37	1402.11	6
38	1142.72	6
39	11830.8	6
40	3153.84	6
41	8307.05	6
42	12678.7	6
43	1623.12	6
44	10808.1	6
45	5943.45	6
46	8019.29	6
47	1153.93	6
48	6851.75	6
49	990.868	6
50	4557.04	6
51	10970.2	6
52	3256.1	6
53	6434.64	6
54	8711	6
55	8981	6
56	11610.1	6
57	7630.28	6
58	3129.29	6
59	8224.69	6
60	5300.71	6
61	2393.73	6
62	3044.49	6
63	8804.09	6
64	4747.81	6
65	5474.51	6
66	6939.66	6
67	8360.47	6
68	7511.72	6
69	7631.2	6
70	2999.17	6
71	2322.28	6
72	1944.85	6
73	2314.01	6
74	1141.33	6
75	1394.81	6
76	416.283	6
77	13879.8	6
78	16074.7	6
79	9459.8	6
80	6567.61	6
81	7372.79	6
82	5662.12	6
83	944.62	6
84	1709.29	6
85	733.735	6
86	586.099	6
87	864.872	6
88	1807.66	6
89	4164.94	6
90	6368.79	6
1	11487.6	7
2	6031.08	7
3	1226.17	7
4	1566.89	7
5	2688.96	7
6	2110.07	7
7	9376.29	7
8	5161.84	7
9	3667.52	7
10	2763.46	7
11	3411.82	7
12	9203.43	7
13	7089.57	7
14	3036.7	7
15	7071.85	7
16	7342.89	7
17	10516.5	7
18	2040.93	7
19	5230.75	7
20	3943.57	7
21	5532.68	7
22	1058.42	7
23	10903.3	7
24	10628	7
25	13401.8	7
26	7064.14	7
27	1199.36	7
28	16595.1	7
29	6249.92	7
30	9409.61	7
31	8245.45	7
32	5934.51	7
33	9333.82	7
34	4437.01	7
35	3075.1	7
36	3766.36	7
37	1476.28	7
38	1324.22	7
39	13241.7	7
40	3423.95	7
41	9332.83	7
42	13957.8	7
43	1730.57	7
44	12800.8	7
45	6308.13	7
46	7962.85	7
47	1180.11	7
48	6664.92	7
49	1025.86	7
50	4792.33	7
51	11861.2	7
52	3432.04	7
53	6574.63	7
54	8392.65	7
55	9613.72	7
56	13105.3	7
57	7629.81	7
58	3493.2	7
59	9136.83	7
60	5173.61	7
61	2521.96	7
62	3431.5	7
63	8814.36	7
64	4960.27	7
65	5629.93	7
66	6532.28	7
67	8355.67	7
68	7164.84	7
69	8251.25	7
70	3154.86	7
71	2443.14	7
72	2297.95	7
73	2706.71	7
74	1207.52	7
75	1555.79	7
76	448.143	7
77	15840.5	7
78	17005.2	7
79	10865.9	7
80	7254.69	7
81	7598.59	7
82	5954.69	7
83	1022.82	7
84	1726.46	7
85	758.656	7
86	629.302	7
87	878.998	7
88	1821.58	7
89	4322.02	7
90	6851.16	7
1	11709.3	8
2	6565.55	8
3	1238.53	8
4	1692.62	8
5	2955.1	8
6	2299.84	8
7	9323.32	8
8	5373.18	8
9	3736.95	8
10	3032.37	8
11	3573.46	8
12	9243.83	8
13	7184.88	8
14	2881.05	8
15	7289.01	8
16	7737.73	8
17	11469.2	8
18	1972.87	8
19	5433.17	8
20	4155.77	8
21	5383.37	8
22	1076.54	8
23	11273.7	8
24	11324.3	8
25	14640.2	8
26	7063.29	8
27	1284.41	8
28	18129.7	8
29	6393.52	8
30	9569.79	8
31	8568.31	8
32	6214.96	8
33	10932.2	8
34	4670.47	8
35	3218.07	8
36	3755.38	8
37	1634.45	8
38	1219.19	8
39	14429.4	8
40	3458.18	8
41	9381.65	8
42	15612.9	8
43	1764.47	8
44	14454	8
45	6680.61	8
46	8140.75	8
47	1280.51	8
48	6946.79	8
49	1101.67	8
50	5315.38	8
51	12472.3	8
52	3821.33	8
53	7046.45	8
54	9002.93	8
55	10343.1	8
56	14916.6	8
57	7752.69	8
58	3683.88	8
59	8904.83	8
60	5611.81	8
61	2494.4	8
62	3546.45	8
63	10531.5	8
64	5396.36	8
65	6024.66	8
66	6451.96	8
67	9105.82	8
68	7244.3	8
69	8706.67	8
70	3350.13	8
71	2441.02	8
72	2404.86	8
73	3057.28	8
74	1276.69	8
75	1568.91	8
76	490.714	8
77	18042.4	8
78	17911.9	8
79	11059	8
80	7464.91	8
81	7230.77	8
82	6140.82	8
83	1040.64	8
84	1780.97	8
85	793.81	8
86	605.475	8
87	855.359	8
88	1850.62	8
89	4419.65	8
90	7397.26	8
1	11471.5	9
2	6742.76	9
3	1343.39	9
4	1749.78	9
5	3040.55	9
6	2397.48	9
7	9996.89	9
8	5248.91	9
9	3695.49	9
10	3394.31	9
11	3597.43	9
12	9869.44	9
13	8972.9	9
14	3070.84	9
15	7224.68	9
16	8029.89	9
17	11877.1	9
18	1928.49	9
19	5635.14	9
20	4274.21	9
21	5683.87	9
22	1128.03	9
23	11439.3	9
24	10749.7	9
25	14376.4	9
26	6883.56	9
27	1331.95	9
28	19982.4	9
29	6669.17	9
30	11563.3	9
31	8764.28	9
32	6658.31	9
33	10157.4	9
34	4756.65	9
35	3409.9	9
36	3997.34	9
37	1754.2	9
38	1241.11	9
39	14048.6	9
40	3363.33	9
41	9012.44	9
42	16576.4	9
43	1730.57	9
44	15242.5	9
45	6403.86	9
46	8470.95	9
47	1332.94	9
48	7295.81	9
49	1123.47	9
50	5362.7	9
51	12914	9
52	3636.65	9
53	6851.85	9
54	9184.2	9
55	10933.8	9
56	15000	9
57	8380.93	9
58	3632.86	9
59	9105.15	9
60	5468.75	9
61	2503.01	9
62	3462.69	9
63	11422.2	9
64	5896.31	9
65	6140.69	9
66	6945.38	9
67	8831.32	9
68	7309.42	9
69	8473.77	9
70	3436.39	9
71	2441.66	9
72	2644.66	9
73	3049	9
74	1298.86	9
75	1647.5	9
76	512.868	9
77	19695.4	9
78	20171.5	9
79	11777.5	9
80	8741.1	9
81	7323.15	9
82	6619.9	9
83	1143.12	9
84	1885.06	9
85	819.128	9
86	588.601	9
87	913.095	9
88	1988.84	9
89	4448.69	9
90	7833.18	9
1	11314.5	10
2	6722.46	10
3	1353.79	10
4	1923.19	10
5	3121.34	10
6	2553.97	10
7	11623.2	10
8	5218.21	10
9	3908.19	10
10	3523.24	10
11	3757.89	10
12	9370.08	10
13	10202.6	10
14	3379.9	10
15	7272.65	10
16	7967.7	10
17	12229.9	10
18	2068.38	10
19	6144.05	10
20	4494.35	10
21	5917.4	10
22	1234.59	10
23	11034.3	10
24	10630.3	10
25	13869.7	10
26	6363.85	10
27	1280.48	10
28	20490.5	10
29	7008.77	10
30	11767.1	10
31	8641.97	10
32	7271.47	10
33	10232.7	10
34	4741.45	10
35	3365.64	10
36	4333.12	10
37	1744.32	10
38	1298.01	10
39	14370.2	10
40	3228.34	10
41	9433.41	10
42	17518	10
43	1702.04	10
44	16877.4	10
45	6583.31	10
46	8726.4	10
47	1314.05	10
48	7378.88	10
49	1226.62	10
50	5168.23	10
51	13349.9	10
52	3587.92	10
53	7036.43	10
54	9687.92	10
55	11128.8	10
56	15226.1	10
57	8882.55	10
58	3906.58	10
59	9451.31	10
60	5869.03	10
61	2593.37	10
62	3303.89	10
63	11798.4	10
64	6181.67	10
65	6166.22	10
66	7002.97	10
67	8059.75	10
68	7318	10
69	8095.23	10
70	3540.43	10
71	2346.75	10
72	2705.02	10
73	3068.12	10
74	1302.45	10
75	1717.09	10
76	502.057	10
77	20617.1	10
78	21185.7	10
79	11960	10
80	8928.95	10
81	7192.91	10
82	6544.38	10
83	1194.05	10
84	1855.56	10
85	818.87	10
86	581.912	10
87	886.251	10
88	1900.47	10
89	4496.34	10
90	7715.73	10
1	11696.1	11
2	6837.85	11
3	1515.1	11
4	1846.9	11
5	3129.9	11
6	2742.6	11
7	12230.3	11
8	5495.47	11
9	4003.77	11
10	3005.78	11
11	3981.98	11
12	10286.2	11
13	10322.1	11
14	3466.79	11
15	7230.04	11
16	7430.2	11
17	12533.3	11
18	1839.42	11
19	5901.49	11
20	4438.29	11
21	5706.86	11
22	1158.45	11
23	10800	11
24	10728.1	11
25	14676.4	11
26	6237.48	11
27	1304.98	11
28	22006.4	11
29	6795.83	11
30	12568	11
31	8947.67	11
32	7466.5	11
33	10209.1	11
34	4639.57	11
35	3288.56	11
36	3665.35	11
37	1728.97	11
38	1326.65	11
39	14036.5	11
40	2843.48	11
41	9819.69	11
42	17834.8	11
43	1720.46	11
44	14834.3	11
45	6630.17	11
46	8599.75	11
47	1290.21	11
48	7365.88	11
49	1154.23	11
50	5085.15	11
51	12926.3	11
52	3766.91	11
53	6546.98	11
54	9866.78	11
55	10992.4	11
56	15639.7	11
57	9764.68	11
58	4421.11	11
59	7778.74	11
60	5300.54	11
61	2501.01	11
62	3075.99	11
63	11602.6	11
64	5820.16	11
65	5973.24	11
66	6617	11
67	7390.93	11
68	6570.29	11
69	7383.3	11
70	3581.76	11
71	2246.47	11
72	2600.88	11
73	3262.56	11
74	1242.51	11
75	1796.17	11
76	486.975	11
77	21701.3	11
78	21350.9	11
79	12214.6	11
80	8265	11
81	6631.66	11
82	6187.42	11
83	1257.73	11
84	1858	11
85	823.578	11
86	584.915	11
87	846.104	11
88	1905.19	11
89	4525.23	11
90	8070.24	11
1	11213.1	12
2	6868.77	12
3	1335.71	12
4	1941.05	12
5	3146.34	12
6	2681.85	12
7	11778.7	12
8	5575.76	12
9	4051.3	12
10	2935.38	12
11	4228.58	12
12	9560.66	12
13	9761.76	12
14	3219.02	12
15	7199.43	12
16	7773.62	12
17	12681.7	12
18	1835.4	12
19	5941.12	12
20	4607.75	12
21	5805.9	12
22	1183.61	12
23	10024.1	12
24	10134.3	12
25	13787.4	12
26	6264.56	12
27	1207.66	12
28	21366	12
29	6567.41	12
30	13251.6	12
31	8009.08	12
32	7720.94	12
33	10074.7	12
34	4398.8	12
35	3186.04	12
36	3332.94	12
37	1765	12
38	1366.73	12
39	14392.9	12
40	2545.85	12
41	8541.5	12
42	17454.9	12
43	1606.15	12
44	15973.4	12
45	5447.21	12
46	8528.91	12
47	1278.42	12
48	7169.99	12
49	1143.93	12
50	5069.87	12
51	12198.8	12
52	3806.35	12
53	6017.99	12
54	10725.3	12
55	11278.6	12
56	16048.5	12
57	10847.7	12
58	4244.16	12
59	6885.31	12
60	5499.32	12
61	2408.22	12
62	2913.97	12
63	12522.8	12
64	5583.32	12
65	5880.32	12
66	6494.42	12
67	7388.59	12
68	6000.24	12
69	7810.31	12
70	3466.61	12
71	2323.58	12
72	2715.13	12
73	3359.09	12
74	1231.1	12
75	1876.13	12
76	490.056	12
77	23096.7	12
78	21805.3	12
79	12082	12
80	7761.18	12
81	6558.43	12
82	5595.86	12
83	1250.5	12
84	1826.55	12
85	832.676	12
86	577.88	12
87	880.143	12
88	1996.25	12
89	4573.86	12
90	7811.52	12
1	11710.8	13
2	7182.09	13
3	1348.87	13
4	2069.32	13
5	3383.59	13
6	2575.19	13
7	11707.5	13
8	4784.56	13
9	3878.41	13
10	3175.43	13
11	4040.34	13
12	9081.53	13
13	8653.32	13
14	3288.76	13
15	6509.57	13
16	7007.28	13
17	12874.8	13
18	1663.42	13
19	5544.58	13
20	4588.8	13
21	5836.53	13
22	1136.08	13
23	9508.78	13
24	8859.89	13
25	13988.1	13
26	5940.42	13
27	1191.15	13
28	21478.6	13
29	6564.51	13
30	13686.5	13
31	8079.38	13
32	7530.08	13
33	10177.2	13
34	4261.29	13
35	2977.4	13
36	3515.87	13
37	1818.79	13
38	1303.67	13
39	14483.1	13
40	2360.41	13
41	8899.35	13
42	17423.1	13
43	1613.38	13
44	15145.7	13
45	5467.73	13
46	8378.33	13
47	1226.56	13
48	7271.13	13
49	1143.44	13
50	4681.05	13
51	11366.4	13
52	3532.36	13
53	5631.88	13
54	10148	13
55	11072	13
56	13947.8	13
57	11389.9	13
58	3548.68	13
59	5484.07	13
60	4577.5	13
61	2320.18	13
62	2437.62	13
63	11804.1	13
64	4813.64	13
65	5339.23	13
66	4824.63	13
67	7210.63	13
68	5247.12	13
69	7985.17	13
70	3518.69	13
71	2130.89	13
72	2660.34	13
73	2978.22	13
74	1194.76	13
75	2050.34	13
76	494.801	13
77	24115.8	13
78	20749.6	13
79	10403.3	13
80	6893.4	13
81	5994.06	13
82	4990.15	13
83	1388.4	13
84	1738.67	13
85	798.68	13
86	554.935	13
87	829.231	13
88	1940.37	13
89	4506.85	13
90	8118.09	13
1	12106	14
2	7584.34	14
3	1305.69	14
4	2159.48	14
5	3293.97	14
6	2711.82	14
7	10106.9	14
8	4647.04	14
9	3473.5	14
10	3293.61	14
11	4002.6	14
12	8805.39	14
13	9389.6	14
14	3190.94	14
15	6179.23	14
16	6392.03	14
17	12994.1	14
18	1835.99	14
19	5440.43	14
20	4383.25	14
21	5711.85	14
22	1134.02	14
23	8572.69	14
24	8252.82	14
25	12738.4	14
26	5540.37	14
27	1165.76	14
28	22512.5	14
29	5820.69	14
30	13671.2	14
31	7198.99	14
32	6854.9	14
33	8413.45	14
34	4205.62	14
35	2880.65	14
36	3450.43	14
37	1838.83	14
38	1345.56	14
39	15423.2	14
40	2201.04	14
41	7934.29	14
42	17708.9	14
43	1646.36	14
44	14558.9	14
45	5261.8	14
46	7619.91	14
47	1176.89	14
48	7151.41	14
49	1145.98	14
50	4616.51	14
51	10292.1	14
52	3012.77	14
53	5437.12	14
54	10077.4	14
55	10733.2	14
56	15291.3	14
57	9642.03	14
58	3305.45	14
59	4331.05	14
60	3802.18	14
61	2084.34	14
62	2290.99	14
63	10463.8	14
64	4526.97	14
65	4902.35	14
66	4453.42	14
67	8565.81	14
68	5531.38	14
69	7386.6	14
70	3646.22	14
71	2150.59	14
72	2269.41	14
73	3153.36	14
74	1158.79	14
75	2069.03	14
76	478.416	14
77	23897.2	14
78	19541.6	14
79	8862.15	14
80	5687.51	14
81	5847.59	14
82	5129.21	14
83	1507.63	14
84	1843.06	14
85	821.032	14
86	548.467	14
87	807.757	14
88	1814.23	14
89	4297.28	14
90	7962.18	14
1	11390.9	15
2	7755.64	15
3	1311.99	15
4	2124.32	15
5	3000.99	15
6	2626.6	15
7	9315.64	15
8	4311.74	15
9	3554.49	15
10	2954.89	15
11	3956.06	15
12	8732.72	15
13	8707.5	15
14	2985.14	15
15	5804.57	15
16	6470.91	15
17	13136.2	15
18	1750.64	15
19	5266.74	15
20	4560.19	15
21	5521.25	15
22	1085.9	15
23	7992.41	15
24	6987.91	15
25	12630.1	15
26	4904	15
27	1161.34	15
28	21121.2	15
29	5408.41	15
30	13689.8	15
31	6751.68	15
32	6690.32	15
33	7978.61	15
34	3835.24	15
35	2755.45	15
36	2907.73	15
37	1693.85	15
38	1150.45	15
39	13873	15
40	2017.85	15
41	7086.19	15
42	16373.6	15
43	1534.47	15
44	14865.4	15
45	5322.49	15
46	7361.1	15
47	1028.78	15
48	6521.43	15
49	1097.84	15
50	4271.83	15
51	9354.58	15
52	2706.99	15
53	5180.9	15
54	9058.48	15
55	9204.84	15
56	13300.5	15
57	7951.26	15
58	2694.53	15
59	3955.36	15
60	3173.19	15
61	2101.66	15
62	2438.38	15
63	10228.7	15
64	4406.48	15
65	5213.9	15
66	5017.17	15
67	9407.56	15
68	5453.82	15
69	7210.49	15
70	3649.5	15
71	1978.22	15
72	2020.98	15
73	3139.61	15
74	1186.92	15
75	2217.29	15
76	462.473	15
77	25129.7	15
78	19649.3	15
79	7168.48	15
80	4877.22	15
81	4794.74	15
82	4196.83	15
83	1410.61	15
84	1769.36	15
85	781.531	15
86	544.927	15
87	774.612	15
88	1830.94	15
89	4069.06	15
90	7659.91	15
1	11763.9	16
2	7503.42	16
3	1295.41	16
4	1873.68	16
5	2824.69	16
6	2670.45	16
7	8887.74	16
8	4262.48	16
9	3325.59	16
10	2994.67	16
11	3852.9	16
12	8477.78	16
13	8332.39	16
14	2874.79	16
15	5815.92	16
16	6624.47	16
17	12972.6	16
18	1676.96	16
19	4973	16
20	4326.03	16
21	5283.44	16
22	1039.13	16
23	7590.65	16
24	6970.15	16
25	11434.8	16
26	4834.21	16
27	1075.86	16
28	20578.5	16
29	5079.08	16
30	14075.3	16
31	6015.02	16
32	6530.8	16
33	6930.94	16
34	4566.56	16
35	2802.09	16
36	2559.48	16
37	1791.98	16
38	1077.7	16
39	13161	16
40	1840.02	16
41	7860.49	16
42	15316.6	16
43	1541.83	16
44	13684.3	16
45	5231.23	16
46	6567.53	16
47	958.409	16
48	6108.3	16
49	1121.92	16
50	4266.01	16
51	8851.63	16
52	2644.47	16
53	5141.7	16
54	8570.29	16
55	8040.45	16
56	11869.7	16
57	7367.71	16
58	2224.53	16
59	3714.36	16
60	3255.32	16
61	2056.39	16
62	2419.05	16
63	11389.7	16
64	4355.39	16
65	5364.6	16
66	5569.36	16
67	9199.72	16
68	5254.29	16
69	7249.34	16
70	3804.71	16
71	2039.17	16
72	1896.63	16
73	3268.96	16
74	1257.55	16
75	2261.15	16
76	465.562	16
77	25009.2	16
78	18860.1	16
79	6847.61	16
80	4593.81	16
81	5144.34	16
82	4361.98	16
83	1490.99	16
84	1474.11	16
85	791.217	16
86	519.705	16
87	745.94	16
88	1644.07	16
89	3995.12	16
90	7351.75	16
1	12248	17
2	6864.71	17
3	1316.49	17
4	1783.22	17
5	2634.76	17
6	2908.76	17
7	8331.08	17
8	4207.35	17
9	3126.67	17
10	2779.94	17
11	3651.14	17
12	7962.81	17
13	8430.44	17
14	2650.49	17
15	5760.3	17
16	5703.27	17
17	12543	17
18	1459.37	17
19	4644.66	17
20	4004.75	17
21	4895.5	17
22	1003.22	17
23	6872.34	17
24	5921.47	17
25	10930	17
26	4350.12	17
27	1035.8	17
28	19524.7	17
29	4722.47	17
30	14006.1	17
31	5563.75	17
32	6425.49	17
33	6069.26	17
34	4421.06	17
35	2792.95	17
36	2284.32	17
37	1734	17
38	1130.99	17
39	14432	17
40	1718.79	17
41	6768.97	17
42	15057.8	17
43	1610.97	17
44	12590.3	17
45	5214.4	17
46	6120.04	17
47	891.941	17
48	6086.23	17
49	1062.1	17
50	4073.67	17
51	7671.73	17
52	2487.52	17
53	4828.34	17
54	7623.03	17
55	7321.01	17
56	11359.4	17
57	5981.75	17
58	2167.51	17
59	3781.98	17
60	3161.21	17
61	2244.35	17
62	2474.86	17
63	12375.7	17
64	4442.51	17
65	5199.7	17
66	5994.86	17
67	8822.79	17
68	5496.54	17
69	7084.43	17
70	3372.45	17
71	2055.47	17
72	2086.55	17
73	3375.56	17
74	1167.31	17
75	2530.9	17
76	457.431	17
77	24253.8	17
78	19141.4	17
79	7776.2	17
80	4378.47	17
81	4760.71	17
82	4172.77	17
83	1458.11	17
84	1475.03	17
85	769.393	17
86	497.958	17
87	813.565	17
88	1545.52	17
89	3788.75	17
90	6776.28	17
1	12065.6	18
2	6252.31	18
3	1311.46	18
4	1608.55	18
5	2488.08	18
6	2965.02	18
7	7760.27	18
8	3548.34	18
9	3018.09	18
10	2821.66	18
11	3659.13	18
12	7903.53	18
13	8338.5	18
14	2458.01	18
15	5536.82	18
16	4989.26	18
17	12165.9	18
18	1253.33	18
19	4504.69	18
20	4083.18	18
21	4690.01	18
22	1041.61	18
23	6539.14	18
24	5757.89	18
25	9585.54	18
26	4107.54	18
27	1007.92	18
28	19849.8	18
29	4455.69	18
30	14405.8	18
31	4919.77	18
32	5611.59	18
33	5607.02	18
34	4529.52	18
35	2910.37	18
36	2036.83	18
37	1655.77	18
38	1000.86	18
39	14560.2	18
40	1709.37	18
41	7086.53	18
42	15047.4	18
43	1519.76	18
44	11644.1	18
45	4783.99	18
46	5652.42	18
47	848.97	18
48	5875.56	18
49	1034.47	18
50	3606.33	18
51	6757.44	18
52	2412.96	18
53	4582.72	18
54	6260.6	18
55	6088.36	18
56	10947.3	18
57	4901.69	18
58	2290.49	18
59	3689.68	18
60	3160.52	18
61	2205.84	18
62	2341.97	18
63	12205.3	18
64	4361.67	18
65	5067.05	18
66	5174.11	18
67	8443.04	18
68	5538.35	18
69	6189.32	18
70	3327.31	18
71	1993.57	18
72	1928.77	18
73	3186.1	18
74	1119.83	18
75	2572.49	18
76	456.553	18
77	23333.2	18
78	18623.5	18
79	6815.84	18
80	4001.91	18
81	4333.39	18
82	3865.82	18
83	1446.21	18
84	1528.43	18
85	747.87	18
86	489.044	18
87	783.996	18
88	1447.08	18
89	3455.86	18
90	6394.26	18
1	12165	19
2	6003.12	19
3	1216.34	19
4	1614.97	19
5	2354.16	19
6	3145.84	19
7	6780.09	19
8	4030.39	19
9	3054.95	19
10	2729.17	19
11	3302.07	19
12	8365.04	19
13	7172.88	19
14	2203.24	19
15	5163.49	19
16	5352.12	19
17	12544.7	19
18	1155.11	19
19	4320.89	19
20	3743.62	19
21	4787.74	19
22	934.76	19
23	5887.28	19
24	5422.81	19
25	8235.23	19
26	3873.57	19
27	931.446	19
28	17620.6	19
29	4342.97	19
30	13407.1	19
31	4812.51	19
32	5226.38	19
33	5180.24	19
34	3716.16	19
35	2918.07	19
36	2070.42	19
37	1622.82	19
38	982.765	19
39	14276	19
40	1491.74	19
41	6703.17	19
42	12876	19
43	1408.32	19
44	10729.3	19
45	4525.55	19
46	5613.6	19
47	845.299	19
48	5132.5	19
49	1007.7	19
50	3642.18	19
51	6381.77	19
52	2208.29	19
53	4304.03	19
54	5332.54	19
55	5313.63	19
56	10640.5	19
57	4445.4	19
58	2573.56	19
59	3736.52	19
60	3461.24	19
61	2309.4	19
62	2178.74	19
63	12004.7	19
64	4326.8	19
65	4546.24	19
66	4857.67	19
67	8355.1	19
68	5733.77	19
69	5796.59	19
70	3220.51	19
71	1979.69	19
72	2081.45	19
73	3246.78	19
74	1125.59	19
75	2385.64	19
76	428.246	19
77	22683.2	19
78	17658.1	19
79	6582.23	19
80	3548.31	19
81	3693.24	19
82	3425.58	19
83	1333.31	19
84	1307.68	19
85	732.584	19
86	474.975	19
87	732.21	19
88	1377.18	19
89	3101.57	19
90	5846.58	19
1	11826.7	20
2	5592.88	20
3	1089.11	20
4	1538.22	20
5	2520.81	20
6	3054.61	20
7	5495.96	20
8	3661.61	20
9	2678.85	20
10	2641.76	20
11	3259.64	20
12	7143.87	20
13	7043.29	20
14	2071.11	20
15	5206.73	20
16	5072.35	20
17	11770.5	20
18	1125.44	20
19	4191.91	20
20	3433.51	20
21	4620.34	20
22	953.93	20
23	5690.14	20
24	5050.59	20
25	8002.8	20
26	3528.9	20
27	927.075	20
28	16015.9	20
29	4004.78	20
30	13245.3	20
31	4564.39	20
32	4708.85	20
33	4959.4	20
34	3584.94	20
35	2824.44	20
36	1853.3	20
37	1422.56	20
38	1039.93	20
39	13049.7	20
40	1428.08	20
41	6986	20
42	11962.5	20
43	1438.15	20
44	9790.13	20
45	4582.94	20
46	5824.82	20
47	809.454	20
48	4661.12	20
49	951.123	20
50	3434.19	20
51	5775.89	20
52	2084.39	20
53	4145.07	20
54	4714.15	20
55	5228.34	20
56	10121	20
57	4428.07	20
58	2613.44	20
59	3237.84	20
60	2855	20
61	2353.03	20
62	2246.99	20
63	12315.4	20
64	4243.74	20
65	4186.71	20
66	3974.02	20
67	8144.92	20
68	5131.95	20
69	5614.39	20
70	3046.4	20
71	1964.37	20
72	2025.63	20
73	2987.33	20
74	1074.41	20
75	2098.02	20
76	412.992	20
77	22037	20
78	17196.9	20
79	7578.96	20
80	3386.98	20
81	3467.49	20
82	3361.4	20
83	1360.69	20
84	1252.8	20
85	741.277	20
86	451.713	20
87	671.995	20
88	1250.28	20
89	2993.11	20
90	5853.9	20
1	11808.6	21
2	4609.07	21
3	1211.61	21
4	1516.96	21
5	2335.5	21
6	3093.52	21
7	5391.39	21
8	3187.42	21
9	2264.88	21
10	2580.79	21
11	2910.57	21
12	6945.87	21
13	6878.06	21
14	2129.32	21
15	4527.45	21
16	5165.39	21
17	11504.7	21
18	1013.89	21
19	3917.43	21
20	3646.57	21
21	4348.38	21
22	927.499	21
23	5247.47	21
24	4678.22	21
25	7153.66	21
26	3762.34	21
27	924.156	21
28	14580.6	21
29	3792.31	21
30	13196.6	21
31	4565.47	21
32	4455.25	21
33	4891.49	21
34	3651.05	21
35	2737.48	21
36	1603.81	21
37	1360.81	21
38	937.088	21
39	12226.5	21
40	1351.35	21
41	6386.91	21
42	10546.2	21
43	1365.21	21
44	8526.84	21
45	4388.93	21
46	5982.73	21
47	750.955	21
48	4424.91	21
49	969.17	21
50	3014.37	21
51	5744.64	21
52	2014.96	21
53	3783.43	21
54	4516.48	21
55	4811.75	21
56	10035.4	21
57	4050.84	21
58	2399.16	21
59	3231.63	21
60	3299.21	21
61	2267.93	21
62	2049.11	21
63	12879.4	21
64	4203.27	21
65	3977.49	21
66	3769.34	21
67	7774.73	21
68	4948.33	21
69	5373.04	21
70	2875.27	21
71	1805.27	21
72	2137.32	21
73	2822.24	21
74	1078.12	21
75	2129.74	21
76	412.059	21
77	20840.6	21
78	15673.9	21
79	6369.41	21
80	3213.79	21
81	3171.93	21
82	2733.43	21
83	1421.69	21
84	1194.83	21
85	642.249	21
86	453.572	21
87	671.102	21
88	1195.73	21
89	3006.55	21
90	5718.1	21
1	11575.2	22
2	4752.15	22
3	1163.23	22
4	1469.72	22
5	2206.43	22
6	2942.73	22
7	5014.87	22
8	3231.42	22
9	2178.87	22
10	2513.47	22
11	2898.91	22
12	6580.85	22
13	6747.76	22
14	1961.05	22
15	4258.28	22
16	4535.81	22
17	10069.6	22
18	1046.87	22
19	3695.83	22
20	3558.09	22
21	4041.75	22
22	875.189	22
23	5094.85	22
24	4394.98	22
25	6922.86	22
26	3386.08	22
27	1003.11	22
28	13949.8	22
29	3514.55	22
30	11526.6	22
31	3995.57	22
32	4358.33	22
33	4052.76	22
34	3480.23	22
35	2699.5	22
36	1623.5	22
37	1334.2	22
38	1225.56	22
39	11265.9	22
40	1259.39	22
41	6115.79	22
42	11361.1	22
43	1320.23	22
44	8322.1	22
45	3997.96	22
46	6002.49	22
47	730.358	22
48	4521.67	22
49	952.533	22
50	2722.58	22
51	4932.19	22
52	1971.46	22
53	3589.71	22
54	4304.46	22
55	4121.91	22
56	9107.62	22
57	3869.82	22
58	2471.51	22
59	3464.13	22
60	3350.99	22
61	2204.54	22
62	2064.48	22
63	12240.3	22
64	4318.58	22
65	3423.78	22
66	3781.93	22
67	7448.06	22
68	5014.17	22
69	4839.94	22
70	2590.38	22
71	1884.18	22
72	1941.37	22
73	2834.87	22
74	1040.87	22
75	2032.21	22
76	408.239	22
77	20703.8	22
78	15884.4	22
79	5675.62	22
80	2942.05	22
81	3033.26	22
82	2361.02	22
83	1545.57	22
84	1085.29	22
85	597.378	22
86	443.426	22
87	668.895	22
88	1144.41	22
89	2926.12	22
90	5464.08	22
1	11456.7	23
2	4925.63	23
3	1155.86	23
4	1537.4	23
5	2165.37	23
6	2855.38	23
7	4383.42	23
8	3802.86	23
9	2236.3	23
10	2862.85	23
11	2642.85	23
12	6994.35	23
13	6291.71	23
14	1994.62	23
15	4137.29	23
16	4557.35	23
17	9961.3	23
18	805.631	23
19	3562.44	23
[truncated: 3,581 more rows]

## Sheet: Summary_statistics
condition	type	mean	sd	n
GBF1M832L BFA GPI	half_max	13.9192	11.0099	99
GBF1M832L BFA GPI	half_min	23.8182	13.3496	99
GBF1M832L GCA GPI	half_max	6.12	1.47217	100
GBF1M832L GCA GPI	half_min	11.46	3.02988	100
GBF1M832L untreated GPI	half_max	6.49505	1.39731	101
GBF1M832L untreated GPI	half_min	10.7822	2.60616	101
GBF1M832L BFA VSVG	half_max	14.3299	10.455	97
GBF1M832L BFA VSVG	half_min	24.4639	11.6834	97
GBF1M832L GCA VSVG	half_max	6.37624	2.05354	101
GBF1M832L GCA VSVG	half_min	11.2574	3.68145	101
GBF1M832L untreated VSVG	half_max	5.04255	1.30273	94
GBF1M832L untreated VSVG	half_min	8.38298	2.87408	94
GBF1M832L BFA TNF	half_max	8.64444	2.64495	90
GBF1M832L BFA TNF	half_min	24.5111	11.2552	90
GBF1M832L GCA TNF	half_max	6.8	2.35433	85
GBF1M832L GCA TNF	half_min	8.75294	2.78562	85
GBF1M832L untreated TNF	half_max	5.61616	1.73032	99
GBF1M832L untreated TNF	half_min	8.68687	3.26592	99
	p-value(Welch's t-test)
GPI half_max untreated vs GCA	0.0654921
GPI half_max untreated vs BFA	1.47103e-09
GPI half_min untreated vs GCA	0.0908073
GPI half_min untreated vs BFA	6.45187e-16
VSVG half_max untreated vs GCA	1.70731e-07
VSVG half_max untreated vs BFA	8.17958e-14
VSVG half_min untreated vs GCA	5.94951e-09
VSVG half_min untreated vs BFA	3.71829e-24
TNF half_max untreated vs GCA	0.000185748
TNF half_max untreated vs BFA	2.49128e-16
TNF half_min untreated vs GCA	0.882426
TNF half_min untreated vs BFA	4.15308e-23
