# Supplementary material for: Reversible control of post-Golgi transport by brefeldin A reveals recycling endosome maturation during glycosylphosphatidylinositol-anchored protein transport
Source: Nat Commun. 2026 Jul 27;17:7262. doi: 10.1038/s41467-026-75784-1 (PMC13408501; doi:10.1038/s41467-026-75784-1)
Supplement: Supplementary file 25 — Source data [file 41467_2026_75784_MOESM25_ESM.zip › source data 260620/Figure 1b,c,d.xlsx]

## Sheet: Fig 1b
Fig1b

## Sheet: Fig 1c,d
	B4 Abs avg.			C9 Abs avg.
	ctrl	GCA+	BFA+	ctrl	GCA+	BFA+
24h	0.351387	0.417004	0.25315	0.928712	0.272967	0.266412
48h	0.585747	0.582596	0.314146	1.09354	0.0607604	0.0671937
72h	0.961884	1.0481	0.274558	0.977041	0.0220146	0.0232729
	B4			C9
h		GCA/ctrl	BFA/ctrl		GCA/ctrl	BFA/ctrl
24		1.18674	0.72043		0.293919	0.286862
48		0.99462	0.536317		0.0555632	0.0614462
72		1.08963	0.285438		0.0225319	0.0238198
	GCA/ctrl STDV		BFA/ctrl STDV
	B4	C9	B4	C9
24h	0.156897	0.0356055	0.118002	0.0295474
48h	0.164787	0.0139236	0.0894433	0.0129464
72h	0.122543	0.0034942	0.0322499	0.00280646

## Sheet: 19Dec_24h result
no cell	ctrl			GCA			BFA			ctrl	no cell		B4 CCK 2h		ctrl				GCA		stdv				BFA		stdv
0.0545	0.3895	0.462	0.4463	0.4696	0.4864	0.4537	0.3217	0.3595	0.2947	0.4438	0.0547		Cell Density 20％		C9 avg	B4 avg			C9 avg	B4 avg	C9	B4			C9 avg	B4 avg	C9	B4
0.0562	0.3824	0.401	0.4118	0.4547	0.5073	0.5461	0.3269	0.2925	0.3129	0.4106	0.0566				0.928712	0.351387			0.272967	0.417004	0.0356055	0.156897			0.266412	0.25315	0.0295474	0.118002
0.056	0.3542	0.4095	0.3874	0.4545	0.4385	0.5678	0.2953	0.2736	0.2779	0.536	0.0569										gca/ctrl avg.						bfa/ctrl avg.
0.0546	0.3138	0.4019	0.3688	0.4561	0.4042	0.472	0.3335	0.2441	0.2952	0.4911	0.0562				0.96145	0.334437			0.31395	0.414538	0.338049	1.17972			0.29305	0.266637	0.315544	0.758813
0.0547	0.2676	0.4379	0.3949	0.4	0.4298	0.4226	0.336	0.2314	0.2863	0.4815	0.0553		no cell avg		0.93905	0.327338			0.27945	0.399637	0.3009	1.13731			0.25475	0.271838	0.274304	0.773612
0.0543	0.2937	0.4185	0.3858	0.471	0.4822	0.5848	0.3514	0.2462	0.3772	0.423	0.0549		0.0550625		1.10415	0.299138			0.31535	0.399438	0.339556	1.13674			0.27165	0.240237	0.292502	0.683683
0.0537	0.2763	0.4227	0.4795	0.4743	0.5908	0.502	0.3892	0.2955	0.346	0.4918	0.0546				0.72675	0.258738			0.23115	0.401037	0.248893	1.1413			0.22135	0.278438	0.238341	0.792394
0.0539	0.3655	0.3462	0.4205	0.3875	0.4353	0.4384	0.2674	0.3431	0.2996	0.4909	0.0539				0.92655	0.212537			0.24845	0.344938	0.267521	0.981644			0.25805	0.280938	0.277858	0.799509
															0.85185	0.238638			0.23825	0.415937	0.256538	1.1837			0.25975	0.296337	0.279688	0.843335
Net Abs = Abs - no cell avg	ctrl			GCA			BFA			ctrl					0.76035	0.221237			0.31885	0.419237	0.343325	1.19309			0.28085	0.334137	0.302408	0.950909
	0.334437	0.406938	0.391237	0.414538	0.431337	0.398637	0.266637	0.304437	0.239638	0.388737					0.88205	0.310437			0.23755	0.332437	0.255784	0.946071			0.23615	0.212338	0.254277	0.604283
	0.327338	0.345938	0.356737	0.399637	0.452237	0.491038	0.271838	0.237437	0.257837	0.355538					0.83015	0.406938			0.27045	0.431337	0.29121	1.22753			0.34155	0.304437	0.367767	0.866387
	0.299138	0.354437	0.332338	0.399438	0.383437	0.512737	0.240237	0.218537	0.222837	0.480938					0.95725	0.345938			0.25795	0.452237	0.27775	1.28701			0.26575	0.237437	0.286149	0.675714
	0.258738	0.346837	0.313738	0.401037	0.349137	0.416937	0.278438	0.189038	0.240138	0.436037					0.89215	0.354437			0.28795	0.383437	0.310053	1.09121			0.28725	0.218537	0.309299	0.621927
	0.212537	0.382837	0.339837	0.344938	0.374738	0.367537	0.280938	0.176337	0.231237	0.426437					0.83685	0.346837			0.29175	0.349137	0.314145	0.993597			0.27765	0.189038	0.298962	0.537974
	0.238638	0.363437	0.330737	0.415937	0.427138	0.529737	0.296337	0.191138	0.322137	0.367937					1.01505	0.382837			0.29705	0.374738	0.319851	1.06645			0.23535	0.176337	0.253415	0.501832
	0.221237	0.367638	0.424437	0.419237	0.535737	0.446937	0.334137	0.240437	0.290937	0.436738					0.81485	0.363437			0.19585	0.427138	0.210883	1.21557			0.25735	0.191138	0.277104	0.543951
	0.310437	0.291137	0.365437	0.332437	0.380238	0.383337	0.212338	0.288038	0.244537	0.435837					1.06835	0.367638			0.25785	0.535737	0.277642	1.52463			0.23595	0.240437	0.254061	0.684252
															0.74345	0.291137			0.31765	0.380238	0.342033	1.0821			0.25065	0.288038	0.26989	0.819715
															1.08175	0.391237			0.26445	0.398637	0.284749	1.13447			0.31835	0.239638	0.342786	0.681975
															0.84885	0.356737			0.29305	0.491038	0.315544	1.39742			0.26065	0.257837	0.280657	0.73377
															0.81535	0.332338			0.23745	0.512737	0.255677	1.45918			0.27685	0.222837	0.298101	0.634165
															1.19285	0.313738			0.28555	0.416937	0.307469	1.18655			0.26415	0.240138	0.284426	0.683398
															0.77175	0.339837			0.23625	0.367537	0.254384	1.04596			0.26585	0.231237	0.286257	0.65807
no cell	ctrl			GCA			BFA			ctrl	no cell		C9 CCK 2h		0.92245	0.330737			0.27165	0.529737	0.292502	1.50756			0.29435	0.322137	0.316944	0.916759
0.0546	1.0162	0.8849	1.1365	0.3687	0.3252	0.3192	0.3478	0.3963	0.3731	1.2222	0.0548		Cell Density 30％		0.79305	0.424437			0.29015	0.446937	0.312422	1.27192			0.24845	0.290937	0.267521	0.827968
0.056	0.9938	1.012	0.9036	0.3342	0.3127	0.3478	0.3095	0.3205	0.3154	0.9778	0.0561				0.89605	0.365437			0.31315	0.383337	0.337187	1.09093			0.23815	0.244537	0.25643	0.69592
0.0553	1.1589	0.9469	0.8701	0.3701	0.3427	0.2922	0.3264	0.342	0.3316	1.1305	0.0565				1.16745	0.388737
0.0547	0.7815	0.8916	1.2476	0.2859	0.3465	0.3403	0.2761	0.3324	0.3189	0.9629	0.0557				0.92305	0.355538
0.0547	0.9813	1.0698	0.8265	0.3032	0.3518	0.291	0.3128	0.2901	0.3206	1.0669	0.0548		no cell avg		1.07575	0.480938
0.0537	0.9066	0.8696	0.9772	0.293	0.2506	0.3264	0.3145	0.3121	0.3491	1.132	0.0544		0.05475		0.90815	0.436037
0.0541	0.8151	1.1231	0.8478	0.3736	0.3126	0.3449	0.3356	0.2907	0.3032	1.0188	0.0542				1.01215	0.426437
0.0531	0.9368	0.7982	0.9508	0.2923	0.3724	0.3679	0.2909	0.3054	0.2929	1.0133	0.0533				1.07725	0.367937
															0.96405	0.436738
Net Abs = Abs - no cell avg	ctrl			GCA			BFA			ctrl					0.95855	0.435837
	0.96145	0.83015	1.08175	0.31395	0.27045	0.26445	0.29305	0.34155	0.31835	1.16745
	0.93905	0.95725	0.84885	0.27945	0.25795	0.29305	0.25475	0.26575	0.26065	0.92305
	1.10415	0.89215	0.81535	0.31535	0.28795	0.23745	0.27165	0.28725	0.27685	1.07575
	0.72675	0.83685	1.19285	0.23115	0.29175	0.28555	0.22135	0.27765	0.26415	0.90815
	0.92655	1.01505	0.77175	0.24845	0.29705	0.23625	0.25805	0.23535	0.26585	1.01215
	0.85185	0.81485	0.92245	0.23825	0.19585	0.27165	0.25975	0.25735	0.29435	1.07725
	0.76035	1.06835	0.79305	0.31885	0.25785	0.29015	0.28085	0.23595	0.24845	0.96405
	0.88205	0.74345	0.89605	0.23755	0.31765	0.31315	0.23615	0.25065	0.23815	0.95855

## Sheet: 20Dec_48h result
no cell	ctrl			GCA			BFA			ctrl	no cell		B4 CCK 1.5h		ctrl				GCA		stdv				BFA		stdv
0.0542	0.735	0.6971	0.705	0.7699	0.7421	0.6334	0.4225	0.4741	0.3788	0.7513	0.0554		Cell Density 45％		C9 avg	B4 avg			C9 avg	B4 avg	C9	B4			C9 avg	B4 avg	C9	B4
0.0561	0.5152	0.5996	0.8021	0.6723	0.553	0.7627	0.4809	0.3629	0.3509	0.7625	0.0564				1.09354	0.585747			0.0607604	0.582596	0.0139236	0.164787			0.0671937	0.314146	0.0129464	0.0894433
0.0556	0.6112	0.6085	0.5306	0.6034	0.5525	0.7432	0.3081	0.4017	0.3093	0.6579	0.0578										gca/ctrl avg.						bfa/ctrl avg.
0.0545	0.6297	0.5534	0.6005	0.7454	0.4871	0.6122	0.3398	0.3919	0.3301	0.7723	0.0559				1.11839	0.679812			0.0500937	0.714713	0.0458089	1.22017			0.0773937	0.367312	0.0707738	0.627084
0.0544	0.453	0.5361	0.7436	0.6073	0.5265	0.6654	0.3547	0.2987	0.3132	0.6402	0.056		no cell avg		1.01429	0.460012			0.0784937	0.617112	0.0717797	1.05355			0.0811937	0.425712	0.0742487	0.726786
0.0541	0.4791	0.7372	0.5709	0.441	0.7283	0.4708	0.3372	0.4016	0.3459	0.5796	0.0554		0.0551875		0.935794	0.556013			0.0830937	0.548212	0.0759862	0.93592			0.0665937	0.252912	0.0608975	0.431778
0.054	0.5443	0.6636	0.5634	0.7003	0.5737	0.6895	0.3988	0.2794	0.417	0.7495	0.055				0.983594	0.574512			0.0717938	0.690212	0.0656528	1.17835			0.0799937	0.284612	0.0731514	0.485897
0.0541	0.6394	0.657	0.7056	0.6463	0.7241	0.6564	0.3674	0.3766	0.4225	0.7155	0.0541				0.689494	0.397813			0.0678937	0.552113	0.0620863	0.942579			0.0623937	0.299513	0.0570568	0.511334
															1.05999	0.423913			0.0716937	0.385813	0.0655613	0.658668			0.0760938	0.282012	0.0695849	0.481458
Net Abs = Abs - no cell avg	ctrl			GCA			BFA			ctrl					0.994294	0.489113			0.0426937	0.645112	0.0390419	1.10135			0.0748937	0.343612	0.0684876	0.586623
	0.679812	0.641913	0.649812	0.714713	0.686913	0.578213	0.367312	0.418913	0.323613	0.696112					0.854194	0.584213			0.0329937	0.591112	0.0301716	1.00916			0.0361937	0.312213	0.0330979	0.533016
	0.460012	0.544412	0.746913	0.617112	0.497813	0.707512	0.425712	0.307712	0.295712	0.707313					1.20349	0.641913			0.0615937	0.686913	0.0563252	1.17271			0.0637937	0.418913	0.058337	0.715177
	0.556013	0.553313	0.475412	0.548212	0.497312	0.688012	0.252912	0.346513	0.254113	0.602712					0.664194	0.544412			0.0720937	0.497813	0.0659271	0.849876			0.0729937	0.307712	0.0667501	0.525334
	0.574512	0.498213	0.545313	0.690212	0.431912	0.557012	0.284612	0.336713	0.274913	0.717113					1.24819	0.553313			0.0724937	0.497312	0.0662929	0.849023			0.0639937	0.346513	0.0585199	0.591574
	0.397813	0.480913	0.688413	0.552113	0.471312	0.610213	0.299513	0.243513	0.258012	0.585012					1.32329	0.498213			0.0715937	0.431912	0.0654699	0.737371			0.0669937	0.336713	0.0612633	0.574843
	0.423913	0.682012	0.515713	0.385813	0.673113	0.415612	0.282012	0.346413	0.290712	0.524412					1.32259	0.480913			0.0711937	0.471312	0.0651041	0.804635			0.0606937	0.243513	0.0555022	0.41573
	0.489113	0.608413	0.508212	0.645112	0.518512	0.634313	0.343612	0.224212	0.361812	0.694313					1.18729	0.682012			0.0641937	0.673113	0.0587028	1.14915			0.0602937	0.346413	0.0551364	0.591403
	0.584213	0.601813	0.650413	0.591112	0.668913	0.601212	0.312213	0.321412	0.367312	0.660313					1.20099	0.608413			0.0541937	0.518512	0.0495582	0.885216			0.0677937	0.224212	0.0619949	0.382781
															0.470694	0.601813			0.0314937	0.668913	0.0287999	1.14198			0.0469937	0.321412	0.0429741	0.548723
															1.38759	0.649812			0.0584937	0.578213	0.0534904	0.987137			0.0657937	0.323613	0.060166	0.552478
															0.758394	0.746913			0.0696937	0.707512	0.0637324	1.20788			0.0890937	0.295712	0.081473	0.504847
															0.922894	0.475412			0.0741937	0.688012	0.0678475	1.17459			0.0976937	0.254113	0.0893374	0.433826
															1.18199	0.545313			0.0570937	0.557012	0.0522101	0.950944			0.0534937	0.274913	0.0489181	0.469337
															1.10629	0.688413			0.0621937	0.610213	0.0568739	1.04177			0.0580937	0.258012	0.0531246	0.440485
no cell	ctrl			GCA			BFA			ctrl	no cell		C9 CCK 1h		1.26709	0.515713			0.0422937	0.415612	0.0386761	0.709543			0.0729937	0.290712	0.0667501	0.496311
0.055	1.174	1.2591	1.4432	0.1057	0.1172	0.1141	0.133	0.1194	0.1214	1.4934	0.0553		Cell Density 60％		1.19859	0.508212			0.0667937	0.634313	0.0610804	1.08291			0.0759937	0.361812	0.0694935	0.617694
0.0572	1.0699	0.7198	0.814	0.1341	0.1277	0.1253	0.1368	0.1286	0.1447	1.5978	0.0562				0.549894	0.650413			0.0298937	0.601212	0.0273367	1.0264			0.0411937	0.367312	0.0376702	0.627084
0.059	0.9914	1.3038	0.9785	0.1387	0.1281	0.1298	0.1222	0.1196	0.1533	1.1649	0.057				1.43779	0.696112
0.0556	1.0392	1.3789	1.2376	0.1274	0.1272	0.1127	0.1356	0.1226	0.1091	1.2024	0.0562				1.54219	0.707313
0.0551	0.7451	1.3782	1.1619	0.1235	0.1268	0.1178	0.118	0.1163	0.1137	1.4862	0.0562		no cell avg		1.10929	0.602712
0.0541	1.1156	1.2429	1.3227	0.1273	0.1198	0.0979	0.1317	0.1159	0.1286	1.2277	0.055		0.0556063		1.14679	0.717113
0.0536	1.0499	1.2566	1.2542	0.0983	0.1098	0.1224	0.1305	0.1234	0.1316	1.7117	0.0551				1.43059	0.585012
0.0538	0.9098	0.5263	0.6055	0.0886	0.0871	0.0855	0.0918	0.1026	0.0968	0.9104	0.0553				1.17209	0.524412
															1.65609	0.694313
Net Abs = Abs - no cell avg	ctrl			GCA			BFA			ctrl					0.854794	0.660313
	1.11839	1.20349	1.38759	0.0500937	0.0615937	0.0584937	0.0773937	0.0637937	0.0657937	1.43779
	1.01429	0.664194	0.758394	0.0784937	0.0720937	0.0696937	0.0811937	0.0729937	0.0890937	1.54219
	0.935794	1.24819	0.922894	0.0830937	0.0724937	0.0741937	0.0665937	0.0639937	0.0976937	1.10929
	0.983594	1.32329	1.18199	0.0717938	0.0715937	0.0570937	0.0799937	0.0669937	0.0534937	1.14679
	0.689494	1.32259	1.10629	0.0678937	0.0711937	0.0621937	0.0623937	0.0606937	0.0580937	1.43059
	1.05999	1.18729	1.26709	0.0716937	0.0641937	0.0422937	0.0760938	0.0602937	0.0729937	1.17209
	0.994294	1.20099	1.19859	0.0426937	0.0541937	0.0667937	0.0748937	0.0677937	0.0759937	1.65609
	0.854194	0.470694	0.549894	0.0329937	0.0314937	0.0298937	0.0361937	0.0469937	0.0411937	0.854794

## Sheet: 21Dec_72h result
no cell	ctrl			GCA			BFA			ctrl	no cell		B4 CCK 1h20min		ctrl				GCA		stdv				BFA		stdv
0.0539	0.9401	1.0626	1.0836	1.1942	1.1474	1.0439	0.3773	0.4041	0.3338	1.281	0.0549		Cell Density 90％		C9 avg	B4 avg			C9 avg	B4 avg	C9	B4			C9 avg	B4 avg	C9	B4
0.0555	0.9181	1.0101	1.0895	1.1274	1.132	0.9999	0.3324	0.309	0.3139	1.1126	0.0559				0.977041	0.961884			0.0220146	1.0481	0.0034942	0.122543			0.0232729	0.274558	0.00280646	0.0322499
0.0551	0.8364	0.9558	0.968	1.0279	1.0454	1.2208	0.2731	0.2997	0.3107	1.2004	0.0562										gca/ctrl avg.						bfa/ctrl avg.
0.0538	0.7884	0.9883	0.8636	1.0228	0.9495	0.8579	0.3107	0.2725	0.3141	1.1943	0.0558				1.03374	0.885313			0.0215438	1.13941	0.02205	1.18456			0.0236437	0.322513	0.0241994	0.335292
0.0544	0.9253	0.8768	0.9719	0.9274	1.165	1.008	0.3028	0.3314	0.3101	0.9853	0.0553		no cell avg		0.703244	0.863313			0.0241437	1.07261	0.0247111	1.11512			0.0232438	0.277612	0.02379	0.288613
0.0539	0.7367	0.9906	1.0971	1.0679	1.3337	1.1493	0.3199	0.338	0.371	1.2174	0.0545		0.0547875		0.804644	0.781613			0.0223438	0.973113	0.0228688	1.01167			0.0275437	0.218313	0.028191	0.226963
0.0539	0.8692	1.1692	1.1517	1.1666	1.3268	1.2362	0.3469	0.3474	0.3653	1.2775	0.0548				1.00734	0.733613			0.0185438	0.968012	0.0189795	1.00637			0.0229438	0.255912	0.0234829	0.266053
0.0538	0.8363	0.9561	1.0199	1.1307	1.1564	1.0322	0.3397	0.3477	0.3328	1.1597	0.0549				0.620944	0.870513			0.0254437	0.872613	0.0260417	0.907191			0.0215438	0.248013	0.02205	0.25784
															0.764244	0.681913			0.0181438	1.01311	0.0185701	1.05326			0.0235437	0.265113	0.024097	0.275618
Net Abs = Abs - no cell avg	ctrl			GCA			BFA			ctrl					0.886744	0.814412			0.0198438	1.11181	0.0203101	1.15587			0.0219438	0.292112	0.0224594	0.303688
	0.885313	1.00781	1.02881	1.13941	1.09261	0.989113	0.322513	0.349313	0.279012	1.22621					0.752544	0.781513			0.0184438	1.07591	0.0188772	1.11855			0.0207437	0.284913	0.0212312	0.296202
	0.863313	0.955313	1.03471	1.07261	1.07721	0.945113	0.277612	0.254213	0.259113	1.05781					0.920144	1.00781			0.0195438	1.09261	0.020003	1.13591			0.0233438	0.349313	0.0238923	0.363154
	0.781613	0.901012	0.913212	0.973113	0.990613	1.16601	0.218313	0.244913	0.255912	1.14561					0.840244	0.955313			0.0238438	1.07721	0.0244041	1.1199			0.0255437	0.254213	0.026144	0.264286
	0.733613	0.933512	0.808813	0.968012	0.894713	0.803113	0.255912	0.217713	0.259313	1.13951					1.09534	0.901012			0.0258438	0.990613	0.026451	1.02987			0.0209438	0.244913	0.0214359	0.254617
	0.870513	0.822013	0.917112	0.872613	1.11021	0.953213	0.248013	0.276612	0.255312	0.930512					0.636444	0.933512			0.0289437	0.894713	0.0296239	0.930166			0.0202437	0.217713	0.0207195	0.22634
	0.681913	0.935813	1.04231	1.01311	1.27891	1.09451	0.265113	0.283213	0.316213	1.16261					0.921444	0.822013			0.0243438	1.11021	0.0249158	1.15421			0.0251437	0.276612	0.0257346	0.287574
	0.814412	1.11441	1.09691	1.11181	1.27201	1.18141	0.292112	0.292612	0.310513	1.22271					1.23224	0.935813			0.0255437	1.27891	0.026144	1.32959			0.0286438	0.283213	0.0293168	0.294435
	0.781513	0.901312	0.965113	1.07591	1.10161	0.977413	0.284913	0.292913	0.278012	1.10491					0.743744	1.11441			0.0287438	1.27201	0.0294192	1.32242			0.0218438	0.292612	0.0223571	0.304208
															0.706944	0.901312			0.0172437	1.10161	0.017649	1.14526			0.0186438	0.292913	0.0190819	0.304519
															1.06394	1.02881			0.0191437	0.989113	0.0195936	1.02831			0.0221437	0.279012	0.0226641	0.290069
															1.29844	1.03471			0.0241437	0.945113	0.0247111	0.982564			0.0269437	0.259113	0.0275769	0.26938
															0.766744	0.913212			0.0202437	1.16601	0.0207195	1.21222			0.0246437	0.255912	0.0252229	0.266053
															1.11774	0.808813			0.0200438	0.803113	0.0205148	0.834937			0.0269437	0.259313	0.0275769	0.269588
															1.40664	0.917112			0.0220437	0.953213	0.0225618	0.990984			0.0234438	0.255312	0.0239947	0.26543
no cell	ctrl			GCA			BFA			ctrl	no cell		C9 CCK 30min		0.851544	1.04231			0.0190438	1.09451	0.0194913	1.13788			0.0247438	0.316213	0.0253252	0.328743
0.0549	1.0885	0.9749	1.1187	0.0763	0.0743	0.0739	0.0784	0.0781	0.0769	1.25	0.0547		Cell Density 100％		1.37854	1.09691			0.0234438	1.18141	0.0239947	1.22823			0.0228438	0.310513	0.0233806	0.322817
0.056	0.758	0.895	1.3532	0.0789	0.0786	0.0789	0.078	0.0803	0.0817	0.9876	0.0559				1.01334	0.965113			0.0177437	0.977413	0.0181607	1.01614			0.0173437	0.278012	0.0177513	0.289029
0.0562	0.8594	1.1501	0.8215	0.0771	0.0806	0.075	0.0823	0.0757	0.0794	1.5309	0.056				1.19524	1.22621
0.0543	1.0621	0.6912	1.1725	0.0733	0.0837	0.0748	0.0777	0.075	0.0817	0.9641	0.0555				0.932844	1.05781
0.0546	0.6757	0.9762	1.4614	0.0802	0.0791	0.0768	0.0763	0.0799	0.0782	0.9489	0.0551		no cell avg		1.47614	1.14561
0.0527	0.819	1.287	0.9063	0.0729	0.0803	0.0738	0.0783	0.0834	0.0795	1.5232	0.0546		0.0547562		0.909344	1.13951
0.0535	0.9415	0.7985	1.4333	0.0746	0.0835	0.0782	0.0767	0.0766	0.0776	1.1838	0.0546				0.894144	0.930512
0.0542	0.8073	0.7617	1.0681	0.0732	0.072	0.0725	0.0755	0.0734	0.0721	0.7479	0.0533				1.46844	1.16261
															1.12904	1.22271
Net Abs = Abs - no cell avg	ctrl			GCA			BFA			ctrl					0.693144	1.10491
	1.03374	0.920144	1.06394	0.0215438	0.0195438	0.0191437	0.0236437	0.0233438	0.0221437	1.19524
	0.703244	0.840244	1.29844	0.0241437	0.0238438	0.0241437	0.0232438	0.0255437	0.0269437	0.932844
	0.804644	1.09534	0.766744	0.0223438	0.0258438	0.0202437	0.0275437	0.0209438	0.0246437	1.47614
	1.00734	0.636444	1.11774	0.0185438	0.0289437	0.0200438	0.0229438	0.0202437	0.0269437	0.909344
	0.620944	0.921444	1.40664	0.0254437	0.0243438	0.0220437	0.0215438	0.0251437	0.0234438	0.894144
	0.764244	1.23224	0.851544	0.0181438	0.0255437	0.0190438	0.0235437	0.0286438	0.0247438	1.46844
	0.886744	0.743744	1.37854	0.0198438	0.0287438	0.0234438	0.0219438	0.0218438	0.0228438	1.12904
	0.752544	0.706944	1.01334	0.0184438	0.0172437	0.0177437	0.0207437	0.0186438	0.0173437	0.693144
