# Supplementary material for: Reversible control of post-Golgi transport by brefeldin A reveals recycling endosome maturation during glycosylphosphatidylinositol-anchored protein transport
Source: Nat Commun. 2026 Jul 27;17:7262. doi: 10.1038/s41467-026-75784-1 (PMC13408501; doi:10.1038/s41467-026-75784-1)
Supplement: Supplementary file 25 — Source data [file 41467_2026_75784_MOESM25_ESM.zip › source data 260620/Figure S3a.xlsx]

## Sheet: original blot
														blot

## Sheet: quantification
BIG1 results	Label	Area	Mean	Min	Max	IntDen	RawIntDen	Slice
BIG1 WT	bio-rad 2026-03-13 12hr 43min_Exposure_119.9sec_rotate.tif:0110-0408	0.008	5562.39	41	14166	42.641	1101354	1			IntDen(-background)	Normalized value (/a-tub)	Ratio(siRNA/WT)(%)
BIG1 siRNA 72h	bio-rad 2026-03-13 12hr 43min_Exposure_119.9sec_rotate.tif:0110-0435	0.008	1805.61	225	4359	13.842	357511	1		BIG1 WT	33.836	0.163082	100
BIG1 WT(background)	bio-rad 2026-03-13 12hr 43min_Exposure_119.9sec_rotate.tif:0126-0408	0.008	1148.54	5	3207	8.805	227411	1		BIG1 siRNA 72h	6.312	0.0285804	17.5251
BIG1 siRNA 72h(background)	bio-rad 2026-03-13 12hr 43min_Exposure_119.9sec_rotate.tif:0126-0435	0.008	982.237	0	2713	7.53	194483	1		BIG2 WT	17.574	0.0879839	100
										BIG2 siRNA 72h	4.792	0.016352	18.5852
a-tubulin	Label	Area	Mean	Min	Max	IntDen	RawIntDen	Slice
BIG1 WT	bio-rad 2026-03-31 16hr 43min_Exposure_2.0sec.tif:0281-0310	0.018	11739.8	0	32648	207.478	7184748	1
BIG1 siRNA 72h	bio-rad 2026-03-31 16hr 43min_Exposure_2.0sec.tif:0280-0347	0.018	12496.5	668	31856	220.851	7647832	1
BIG2 results	Label	Area	Mean	Min	Max	IntDen	RawIntDen	Slice
BIG2 WT	bio-rad 2026-03-13 12hr 43min_Exposure_119.9sec_rotate.tif:0117-0258	0.007	4534.44	0	26448	31.601	816200	1
BIG2 siRNA 72h	bio-rad 2026-03-13 12hr 43min_Exposure_119.9sec_rotate.tif:0117-0286	0.007	2957.47	7	18944	20.611	532344	1
BIG1 WT(background)	bio-rad 2026-03-13 12hr 43min_Exposure_119.9sec_rotate.tif:0130-0257	0.007	2012.71	0	5220	14.027	362288	1
BIG2 siRNA 72h(background)	bio-rad 2026-03-13 12hr 43min_Exposure_119.9sec_rotate.tif:0130-0286	0.007	2269.84	22	5408	15.819	408572	1
a-tubulin	Label	Area	Mean	Min	Max	IntDen	RawIntDen	Slice
BIG2 WT	bio-rad 2026-03-31 16hr 46min_Exposure_2.0sec.tif:0255-0313	0.021	9334.44	0	31208	199.741	6916820	1
BIG2 siRNA 72h	bio-rad 2026-03-31 16hr 46min_Exposure_2.0sec.tif:0255-0351	0.021	13695.2	264	38600	293.053	10148108	1
