# Supplementary material for: Reversible control of post-Golgi transport by brefeldin A reveals recycling endosome maturation during glycosylphosphatidylinositol-anchored protein transport
Source: Nat Commun. 2026 Jul 27;17:7262. doi: 10.1038/s41467-026-75784-1 (PMC13408501; doi:10.1038/s41467-026-75784-1)
Supplement: Supplementary file 25 — Source data [file 41467_2026_75784_MOESM25_ESM.zip › source data 260620/Figure 1n.xlsx]

## Sheet: Ctrl graph
Ctrl
																																																	Ctrl
																																																	ARF3
X	Golgi1_green	Golgi1_red	Golgi1_blue	Golgi2_green	Golgi2_red	Golgi2_blue	Golgi3_green	Golgi3_red	Golgi3_blue	Golgi1_green	Golgi1_red	Golgi1_blue	Golgi2_green	Golgi2_red	Golgi2_blue	Golgi3_green	Golgi3_red	Golgi3_blue	Golgi1_green	Golgi1_red	Golgi1_blue	Golgi2_green	Golgi2_red	Golgi2_blue	Golgi3_green	Golgi3_red	Golgi3_blue	Golgi1_green	Golgi1_red	Golgi1_blue	Golgi2_green	Golgi2_red	Golgi2_blue	Golgi3_green	Golgi3_red	Golgi3_blue	Golgi1_green	Golgi1_red	Golgi1_blue	Golgi2_green	Golgi2_red	Golgi2_blue	Golgi3_green	Golgi3_red	Golgi3_blue				mean
0	883.393	522.157	1552.34	977.392	554.89	2020.04	921.888	639.051	1655.18	2598.05	1016.25	1659.18	2345.95	1311.41	1764.26	2248.61	1272.35	1871.04	2124.85	1128.13	1039.06	2210.35	1419.39	787.801	2870.02	1502.43	786.575	2060.53	2070.97	2473.26	1574.54	1277.18	1494.89	1878.89	1438.93	2103.84	3542.77	2341.43	2534.2	2042.22	822.548	1712.19	2556.38	373.363	1450.01			0	0.00393369
0.083	943.363	545.108	1479.02	978.466	482.037	2157.99	859.128	564.103	1595.71	2567.46	1062.37	1610.26	2359.53	1377.62	1816.12	2307.82	1295.57	1859.32	2027.37	970.638	817.52	2241.08	1398.77	708.558	3179.95	1682.17	757.419	2012.36	2305.7	2479.95	1506.29	1370.16	1536.51	2004.41	1590.32	2351.8	4843.02	5047.86	2929.49	2128.87	926.668	1761.86	2556.33	411.117	1429.24			1	0.00871415
0.166	1025.77	604.067	1415.22	960.344	525.068	2208.79	854.528	548.245	1577.24	2666.68	1143.8	1623.32	2425.67	1562.11	1979.67	2463.82	1380.39	1743.28	1953.15	847.781	653.102	2316.97	1320.85	670.171	3684.4	2015.45	806.304	1981.34	2558.67	2379.47	1517.03	1448.07	1583.27	2206.9	1890.12	2692.08	6846	10117.1	3547.9	2308.35	1067.21	1857.06	2750.98	598.514	1440.63			2	0.0200996
0.249	1143.47	743.099	1420.58	1041.51	700.73	2319.74	978.031	611.334	1578.56	2923.91	1347.99	1798.47	2618.61	1965.12	2375.68	2784.66	1605.19	1591.78	1983.39	818.645	583.878	2477.07	1436.9	695.735	4421.79	2861.13	970.182	2038.63	2822.95	2295.47	1633.22	1469.73	1738.34	2564.53	2474.39	3046.33	9702.26	17301.8	4594.86	2694.46	1379.76	2026.81	3198.93	1269.93	1552.33			3	0.0427465
0.331	1434.99	1099.46	1651.5	1321.85	1102.92	2597.39	1318.96	965.932	1720.98	3374.97	1911.15	2190.12	3093.64	2757.9	3179.38	3397.37	2131.61	1513.46	2216.59	1417.28	740.553	2801.09	2345.62	815.769	5429.53	4697.1	1362.83	2540.12	3440.67	2437.17	1864.39	1647.81	2046.68	3274.7	3673.12	3573.57	13222.3	24643	6492.49	3442.57	2244.54	2331.56	4073.02	3150.05	1882.47			4	0.0844842
0.414	2092.13	1948.27	2371.45	2027.72	2206.12	2827.95	1971.67	2013.01	2425.71	4119.47	3232.24	2828.95	3994.35	4156.63	4617.84	4397.9	3199.12	1775.11	2867.15	3596.26	1449.84	3448.74	4903.79	1169.56	6761	8141.46	2317.39	4180.5	5525.32	3191.12	2230.48	2739.67	2588.89	4660.76	5900.78	4855.89	16487.1	30583.7	9780.93	4750.21	4520.4	2882.89	5815.81	7291.37	2710.65			5	0.155947
0.497	3497.72	3663.66	4076.62	3638.9	4629.42	2979.05	3024.59	3924.78	4448.77	5480.86	5731.53	3921.59	5276.99	6153.64	6854.65	5942.85	4910.18	2956.11	4359.85	7868.63	3315.73	4559.79	9619.73	2064.16	8538.91	13074.4	4544.3	7862.17	10485.1	5316.8	2852.88	5686.76	3881.41	7124.65	9246.65	7706.82	18655.8	35606.4	14685.9	6911.2	9727.99	3846.38	9000.52	14309.5	4651.22			6	0.272102
0.58	6065.17	5734.77	7430.9	6675.55	7987.12	4223.09	4420.22	5833.94	8673.16	8163.17	9423.8	6016.5	6840.32	8206.89	9754.3	8572.5	6635.33	6002.21	7206.23	12863.8	6923.01	6135.75	15324.1	3928.93	10799.3	18055.4	9114.19	13723.3	17378.8	9681.7	4156.84	9973.29	6943.59	10707.1	12667.8	12657.5	20190.5	39341.4	20549.2	10169.1	19005	5421.1	13784	21846.9	8698.86			7	0.446043
0.663	9797.58	6774.69	13193.1	11390.7	9792.44	9377.7	5743.76	6202.13	14681.8	12966.2	12924.8	9887.96	8517	9387.52	12337.3	12876.8	7141.16	11538.8	11741	14705.9	12043.4	8050.91	19039	7340.29	13206.3	20191	16342.3	19808.7	21367.2	15729.3	6974.36	12382.6	12043.3	14765.2	14064.9	18936.1	22046.7	39242	25874.2	14220.1	29048.7	7740.48	19176.2	24086.2	15687.1			8	0.667482
0.746	13121.5	6092.74	20888.6	16687.3	8646.33	21945	6437.35	4977.87	19409.8	19302.9	13532.1	15405.6	9824.34	8954.02	13172.1	18072.3	6075.85	18087.2	17138.7	13161.4	16304.8	9783.67	19045.8	11699.6	15156.5	18423	24242	23173.4	18448.4	19977.1	12006.4	10917.9	16245.6	17715.3	12594.7	24028.5	24451.6	34299.8	29217.5	18054.6	31728.9	10575.3	22742.2	19005.8	24560			9	0.874537
0.829	13491.8	4645.48	26202.5	18805.4	6330.31	36792.6	6490.35	3442.96	19839.7	23570.7	10584.8	19986.8	10079.2	7200.37	11446	20743.2	4418.75	20638.1	21548.7	10398.6	16553.5	10813.3	16143.3	15349.9	16130.1	14753.3	28080.9	22760.9	11409.7	18417.3	18023	7546.24	15509	17846.2	9466.72	24961.3	27395.3	26633.4	29806	20436.1	25047.7	12887.2	22122.1	11578	31027.5			10	0.970661
0.912	10915.9	3373.17	24354.5	16316.6	4454.71	37384.5	6387.24	2292.2	16242.5	22394.1	6583.73	19859	9323.04	5030.68	8448.2	18440.9	3056.15	16578.7	23203.5	8184.03	12893.3	10629.6	11856.8	15548	16289.8	11319.2	25414.1	20846.7	5553.1	13142.9	20747.5	4604.12	10998	15836.8	6462.4	21319.3	30547.2	18816.5	27489.5	20290.1	15709.3	13176.1	17758.3	6325.25	30773.2			11	0.920275
0.994	7013.72	2300.6	16815.3	12262.9	3328.58	24158.5	6300.72	1545.44	11238.2	17086.8	3648.96	14906.5	7837.69	3349.02	5664.07	13290.3	2244.31	10017.8	21326.8	6362.13	7842.65	9535.56	7308.07	12435.4	16084.9	8456.73	19371.8	16745.3	2599.34	8155.31	17636.3	2969.94	6884.67	12473.2	4361.97	15822.3	31923.3	12424.1	22801.9	17314.5	8760.43	11100.5	12374.2	3777.45	24653.4			12	0.757227
1.077	3832.62	1439.79	9423.09	8783.48	2500.15	11798	5999.62	1096.06	7221.74	11368.9	2126.61	8862.74	6222.51	2312.86	3850.72	8709.2	1786.15	5383.2	17519.2	4721.54	4153.62	8106.63	4049.58	8205.22	15726.7	6166.22	13509.3	11324.1	1570.6	5087.98	11724.6	2364.37	4573.2	8905.97	3132.65	10965.7	29069.6	8006.84	17000.5	12758.8	4750.32	8021.22	8062.55	2849.68	16903.1			13	0.561018
1.16	1986.45	925.803	5041.55	6306.27	1610.14	5498.02	5252.32	805.157	4819.38	7270.54	1512.69	4613.6	4749.28	1693.21	2790.58	5875.88	1519.26	3171.7	13225.3	3471.14	2055.27	6674.9	2394.85	4720.3	14941.2	4380.02	9325.5	6271.58	1306.52	3446.24	7065.57	2222.72	3612.53	6218.67	2426.77	7722.6	22384.3	5278.98	11542.8	8580.62	2709.21	5399.07	5300.69	2553.51	10622.5			14	0.385919
1.243	1167.25	729.473	2938.51	4485.32	905.343	3135.77	4184.33	617.11	3562.45	4848.09	1284.3	2495.7	3603.67	1318.55	2210.89	4443.95	1358.47	2325.84	10026.3	2618.36	1159.29	5369.9	1919.24	2543.25	13437.1	3201.63	6609.82	3337.84	1227.33	2560.04	4486	2168.38	3236.04	4531.08	2026.44	5990.88	14827.7	3644.96	7373.96	5760.09	1751.73	3722.52	3689.23	2332.65	6550.92			15	0.253532
1.326	883.923	693.331	2092.3	2961.68	597.644	2431.54	3153.41	524.35	2858.41	3570.44	1170.32	1747.81	2891.91	1117.62	1903.01	3799.56	1247.28	1979.2	7459.95	2030.95	895.329	4199.66	1999.98	1297.37	11159.1	2477.42	4905.69	2059.2	1164.37	2065.86	3464.57	2061.44	2959.11	3603.64	1783.82	5226.23	8863.07	2639.32	4684.25	4173.6	1308.53	2832.74	2787.91	2004.93	4259.07			16	0.159151
1.409	835.984	716.142	1736.59	1865.84	557.189	2221.22	2390.59	504.535	2365.83	2953.29	1075.7	1584	2553.75	1035.84	1726.12	3630.26	1173.94	1845.53	5491.23	1613.59	919.789	3250.23	2061.99	684.169	8584.14	1957.68	3903.76	1730.9	1136.22	1868.37	3306.88	1891.77	2708.76	3090.42	1599.88	4901.52	5231	2006.23	3177.75	3353.02	1099.08	2428.97	2388.5	1605.61	3106.41			17	0.0974748
1.492	883.188	727.704	1555.41	1224.28	632.9	2124.7	1816.3	503.934	1991.64	2710.5	1007.91	1584.6	2473.5	1020.26	1637.97	3619.73	1137.93	1855.62	3814.26	1346.31	1038.09	2583.09	1924.16	471.856	6297.59	1613.7	3423.26	1714.11	1155.12	1829.55	3317.97	1710.52	2592.64	2734.16	1445.91	4643.54	3462.21	1583.1	2437.97	2921.18	1028.36	2265.42	2346.42	1256.84	2570.08			18	0.0578958
正規化	(X-Xmin)/(Xmax-Xmin)
Max	13491.8	6774.69	26202.5	18805.4	9792.44	37384.5	6490.35	6202.13	19839.7	23570.7	13532.1	19986.8	10079.2	9387.52	13172.1	20743.2	7141.16	20638.1	23203.5	14705.9	16553.5	10813.3	19045.8	15548	16289.8	20191	28080.9	23173.4	21367.2	19977.1	20747.5	12382.6	16245.6	17846.2	14064.9	24961.3	31923.3	39341.4	29806	20436.1	31728.9	13176.1	22742.2	24086.2	31027.5
Min	835.984	522.157	1415.22	960.344	482.037	2020.04	854.528	503.934	1577.24	2567.46	1007.91	1584	2345.95	1020.26	1637.97	2248.61	1137.93	1513.46	1953.15	818.645	583.878	2210.35	1320.85	471.856	2870.02	1502.43	757.419	1714.11	1136.22	1829.55	1506.29	1277.18	1494.89	1878.89	1438.93	2103.84	3462.21	1583.1	2437.97	2042.22	822.548	1712.19	2346.42	373.363	1429.24
0	0.00374603	0	0.00553155	0.000955335	0.0078249	0	0.0119521	0.0237123	0.00426816	0.00145687	0.000665831	0.00408542	0	0.034796	0.0109491	0	0.02239	0.0186971	0.00807978	0.0222853	0.0285027	0	0.00555917	0.0209566	0	0	0.00106707	0.0161431	0.0462041	0.0354709	0.00354717	0	0	0	0	0	0.00283074	0.0200839	0.00351633	0	0	0	0.0102943	0	0.000701628
0.041	0.00848456	0.00367067	0.00257378	0.00101552	0	0.00390066	0.000816208	0.0105593	0.00101142	0	0.00434878	0.00142691	0.00175696	0.0427095	0.0154458	0.00320126	0.0262586	0.0180847	0.00349247	0.0109448	0.0146304	0.00357236	0.0043959	0.0157005	0.023095	0.00961792	0	0.0138985	0.0578066	0.0358397	0	0.00837257	0.00282128	0.00786107	0.0119908	0.0108481	0.0485158	0.0917615	0.01796	0.00471042	0.00336889	0.00433265	0.0102921	0.00159213	0
0.083	0.0149963	0.0131003	0	0	0.00462182	0.00533739	0	0.00777633	0	0.00472441	0.0108504	0.00213658	0.0103087	0.0647579	0.029625	0.0116364	0.0403883	0.012017	0	0.00209803	0.00433472	0.0123938	0	0.0131542	0.0606852	0.0274512	0.00178912	0.0124529	0.0703107	0.0303025	0.000558384	0.0153883	0.00599115	0.0205422	0.0357357	0.0257355	0.118892	0.226016	0.0405559	0.014468	0.00791623	0.0126378	0.0198354	0.00949488	0.000384921
0.124	0.0242963	0.0353364	0.000216038	0.00454855	0.0234891	0.0084746	0.0219139	0.0188481	7.2389e-05	0.0169715	0.0271543	0.0116541	0.0352582	0.112924	0.0639592	0.0289842	0.0778349	0.00409519	0.00142308	0	0	0.0310028	0.00654738	0.0148499	0.115633	0.0727021	0.00778681	0.0151226	0.083374	0.0256741	0.00659698	0.0173391	0.0165036	0.0429398	0.0820105	0.0412335	0.219248	0.416297	0.0788107	0.0354595	0.018029	0.0274445	0.0417985	0.0378094	0.00415865
0.166	0.0473307	0.0923314	0.00953224	0.0202581	0.066687	0.0163258	0.0824075	0.081078	0.00787085	0.0384471	0.07212	0.0329365	0.0966848	0.207671	0.133639	0.062113	0.165523	0	0.0123969	0.0431065	0.00981079	0.0686673	0.057815	0.0228118	0.190726	0.170943	0.0221571	0.0384917	0.113908	0.0334823	0.0186109	0.0333745	0.0374076	0.0874165	0.176952	0.0642999	0.342927	0.610725	0.148148	0.076131	0.0460098	0.0540283	0.0846546	0.117096	0.0153126
0.207	0.0992543	0.228085	0.0385774	0.0598135	0.185178	0.0228453	0.198221	0.264834	0.0464598	0.0738941	0.177603	0.0676499	0.213158	0.374839	0.258352	0.116211	0.343347	0.0136812	0.043011	0.200012	0.0542256	0.143948	0.202141	0.0462784	0.289943	0.355246	0.0570928	0.114933	0.21695	0.0750278	0.0376372	0.131692	0.0741658	0.174223	0.353387	0.120401	0.457638	0.768059	0.268304	0.147222	0.119647	0.102121	0.170103	0.291741	0.0432933
0.249	0.210317	0.502438	0.107369	0.150101	0.445457	0.0271179	0.385048	0.60034	0.157237	0.138712	0.37716	0.127024	0.379018	0.613508	0.452282	0.199747	0.628369	0.0754342	0.113255	0.507657	0.171065	0.273096	0.468204	0.105618	0.422427	0.619199	0.138594	0.286498	0.462107	0.192161	0.0699847	0.397065	0.161789	0.328531	0.618385	0.245127	0.533838	0.901081	0.447525	0.264706	0.288143	0.186167	0.326248	0.587705	0.108857
0.29	0.413185	0.83368	0.242692	0.320268	0.806097	0.0622956	0.632683	0.935385	0.388553	0.266421	0.67197	0.240861	0.581175	0.858898	0.703679	0.341932	0.91574	0.23471	0.2472	0.86735	0.396948	0.456283	0.790033	0.229308	0.590865	0.885729	0.305846	0.559627	0.802857	0.432683	0.137753	0.783051	0.369384	0.552894	0.889343	0.461717	0.587761	1	0.661767	0.441824	0.588306	0.323531	0.56078	0.905564	0.245609
0.331	0.708101	1	0.475159	0.584494	1	0.208052	0.867529	1	0.717568	0.4951	0.951507	0.451234	0.797989	1	0.927625	0.574665	1	0.524212	0.460599	1	0.717579	0.678898	0.999615	0.455583	0.770227	1	0.570385	0.843207	1	0.765927	0.284185	1	0.71511	0.807046	1	0.736403	0.652979	0.997368	0.856336	0.662059	0.913279	0.525851	0.82516	1	0.481713
0.373	0.970745	0.890932	0.78562	0.881306	0.8769	0.563417	0.990597	0.78515	0.976459	0.796801	1	0.751059	0.967043	0.948191	1	0.855586	0.822543	0.866616	0.714602	0.888783	0.984422	0.880312	1	0.744737	0.915545	0.905399	0.859501	1	0.855729	1	0.545708	0.868111	1	0.991805	0.883555	0.959191	0.737478	0.866476	0.978495	0.870525	1	0.77313	1	0.78575	0.781488
0.414	1	0.659465	1	1	0.628144	0.983263	1	0.515782	1	1	0.764672	1	1	0.738606	0.85035	1	0.546509	1	0.922129	0.689838	1	1	0.836246	0.986861	0.988096	0.709038	1	0.980779	0.507811	0.914049	0.858402	0.564504	0.950061	1	0.635815	1	0.840905	0.663439	1	1	0.783824	0.974799	0.969597	0.472512	1
0.456	0.796463	0.455978	0.925445	0.860533	0.426692	1	0.981705	0.31383	0.803028	0.943981	0.445204	0.993055	0.902219	0.479299	0.590441	0.875513	0.319532	0.787737	1	0.530369	0.770803	0.978636	0.594414	1	1	0.525284	0.9024	0.891574	0.218323	0.623407	1	0.299578	0.644247	0.874157	0.397868	0.840663	0.951651	0.456412	0.915357	0.99206	0.481672	1	0.755637	0.250998	0.991407
0.497	0.488134	0.284435	0.621292	0.633369	0.305738	0.626008	0.966353	0.182779	0.529009	0.691289	0.210876	0.723942	0.710146	0.278318	0.34906	0.597024	0.184296	0.444678	0.911689	0.399177	0.454535	0.851472	0.337785	0.793545	0.98473	0.372115	0.68126	0.700449	0.0723213	0.348573	0.838303	0.152427	0.36539	0.663502	0.23151	0.600172	1	0.287116	0.744077	0.830289	0.256837	0.818951	0.491658	0.143554	0.784645
0.539	0.236779	0.146762	0.323064	0.438393	0.216759	0.276491	0.912926	0.103915	0.309077	0.419049	0.0893231	0.395524	0.501285	0.154482	0.191844	0.349323	0.107977	0.202343	0.732511	0.281041	0.223532	0.685375	0.153948	0.512954	0.958036	0.249553	0.4667	0.447822	0.0214714	0.179552	0.531064	0.0978974	0.208688	0.440092	0.134146	0.387703	0.899733	0.170128	0.532098	0.582618	0.127086	0.55034	0.28026	0.104429	0.522795
0.58	0.090904	0.0645572	0.146298	0.299575	0.121166	0.0983467	0.780328	0.0528629	0.177531	0.223922	0.0403044	0.164627	0.310779	0.0804264	0.0999301	0.196126	0.06352	0.0867072	0.530447	0.191002	0.0921367	0.518953	0.0605927	0.281799	0.899508	0.153976	0.313579	0.212377	0.00841795	0.0890854	0.288925	0.0851428	0.143561	0.271792	0.0782389	0.245818	0.66484	0.0978826	0.33268	0.355466	0.0610446	0.321608	0.144847	0.0919394	0.3106
0.621	0.0261748	0.0331571	0.0614544	0.197533	0.0454659	0.0315494	0.590827	0.0198617	0.108705	0.108585	0.0220689	0.0495416	0.162638	0.0356487	0.0496721	0.118702	0.0367358	0.0424784	0.379907	0.129595	0.0360317	0.367262	0.0337595	0.137396	0.787428	0.090922	0.214189	0.0756657	0.00450385	0.0402529	0.154861	0.080249	0.118038	0.166101	0.0465323	0.170056	0.399333	0.0546069	0.180356	0.202125	0.0300643	0.175363	0.0658378	0.0826253	0.17304
0.663	0.0037879	0.0273768	0.0273156	0.112151	0.012417	0.0116361	0.407906	0.00358289	0.0701537	0.0477537	0.0129679	0.00890122	0.0705995	0.0116352	0.0229792	0.0838597	0.0182149	0.0243531	0.25914	0.0872958	0.0195027	0.231234	0.038315	0.054756	0.617676	0.0521703	0.151821	0.0160813	0.00139153	0.0130217	0.101775	0.0706198	0.0992641	0.108018	0.0273161	0.136603	0.189763	0.0279734	0.0820768	0.115874	0.0157243	0.0977468	0.0216461	0.0688053	0.0956077
0.704	0	0.031025	0.012965	0.0507422	0.00807183	0.00568879	0.272554	0.000105472	0.0431813	0.0183701	0.00541304	0	0.0268711	0.00186118	0.00764236	0.0747057	0.00599745	0.0173636	0.166495	0.0572429	0.0210343	0.120874	0.0418131	0.0140827	0.425798	0.0243599	0.115152	0.000782551	0	0.00213918	0.0935799	0.0553419	0.0822919	0.0758755	0.012748	0.122397	0.0621477	0.0112065	0.0270308	0.0712626	0.00894725	0.0625251	0.00206332	0.0519652	0.0566642
0.746	0.00372983	0.0328742	0.00565569	0.0147903	0.0162037	0.00295938	0.170653	0	0.0226914	0.00681042	0	3.26038e-05	0.0164946	0	0	0.0741359	0	0.0178909	0.0875804	0.0379964	0.0284421	0.0433269	0.0340372	0	0.255411	0.00595375	0.097566	0	0.000934164	0	0.0941559	0.0390207	0.0744195	0.0535635	0.000552987	0.111111	0	0	0	0.0477854	0.00665921	0.0482591	0	0.0372573	0.0385441
BFA
X	Golgi1_green	Golgi1_red	Golgi1_blue	Golgi2_green	Golgi2_red	Golgi2_blue	Golgi3_green	Golgi3_red	Golgi3_blue	Golgi1_green	Golgi1_red	Golgi1_blue	Golgi2_green	Golgi2_red	Golgi2_blue	Golgi3_green	Golgi3_red	Golgi3_blue	Golgi1_green	Golgi1_red	Golgi1_blue	Golgi2_green	Golgi2_red	Golgi2_blue	Golgi3_green	Golgi3_red	Golgi3_blue	Golgi1_green	Golgi1_red	Golgi1_blue	Golgi2_green	Golgi2_red	Golgi2_blue	Golgi3_green	Golgi3_red	Golgi3_blue	Golgi1_green	Golgi1_red	Golgi1_blue	Golgi2_green	Golgi2_red	Golgi2_blue	Golgi3_green	Golgi3_red	Golgi3_blue
0	1048.86	475.486	1726.94	708.694	391.098	1865.64	1045.56	345.503	2250.37	5408.36	752.227	1537.24	4966.37	1337.74	3331.16	5355.48	761.578	1255.12	1974.07	2542.88	2463.58	1833.27	1931.78	1724.3	2024.41	1502.8	2150.76	1787	1940.94	2885.12	1770.46	1924.26	2950.61	2078.66	2413.1	3646.35	3488.47	2603.46	2960.43	4238.58	2226.19	3010.93	3382.75	1542.89	2482.72
0.083	1036.75	438.28	1664.43	872.384	525.779	1878.86	1052.71	373.24	2620.72	5493.46	1019.15	1450.02	5098.66	1707.44	3511.84	5201.74	991.862	1116.31	2091.21	2863.67	2391.48	1818.42	1972.62	1658.59	2100.18	1804.87	2286.28	1800.76	2002.68	2883.87	1798.53	1902.26	2988.01	2035.93	2644.38	3546.93	3601.79	2902.74	3285.13	4415.99	2589.3	3037.71	3502.08	1657.68	2488.9				Ctrl
0.166	1041.77	389.049	1674.9	1177.72	762.325	1904.64	1068.62	472.941	2892.88	5682.98	1346.93	1405.94	5429.21	1896.11	3617.29	5168.99	1577.35	1036.75	2260.41	3008.21	2248.7	1796.72	1865.4	1595.76	2204.97	2309.12	2450.51	1864.8	2177.77	2971.43	1858.04	1902.07	2974.39	2049.46	3025.21	3416.09	3827.2	3484.93	3814.39	4610.31	3684.26	3121.73	3666.08	1887.32	2565.09				ARF3
0.249	1069.05	464.554	1710.11	1861.94	1348.66	2418.28	1107.85	780.362	2900.87	5908.94	1853.08	1450.36	5962.53	1747.37	3878.22	5387.73	2644.85	1108.2	2477.44	3250.89	2086.13	1802.46	1798.8	1501.05	2360.09	3007.51	2665.53	2025.94	2738.09	3297.67	1957.9	2018.14	2820.09	2221.53	3757.16	3290.31	4229.9	5150.77	4594.7	4895.95	6308.71	3388.37	3825.86	2404.8	2723.31				平均
0.331	1110.74	817.681	1652.02	3414.41	3095.03	4418.11	1205.38	1507.34	2828.9	6144.91	3038.14	1808.98	6635.86	1562.67	4590.77	5950.02	4550.26	1432.14	2728.79	4137.41	2086.09	1896.3	2464.89	1343.09	2604.48	4198.52	3069.29	2341.29	4309.46	4246	2093.3	2427.14	2588.16	2702.28	5490	3588.09	4853.41	8668.34	5645.16	5356.02	11200.1	3841.09	4100.44	3588.89	2974.14				0.0119314
0.414	1192.4	1671.87	1665.82	6083.68	6909.91	9285.39	1399.36	2779.85	3166.36	6556.89	5777.16	3093.54	7307.05	2491.97	5874.48	6817.36	7970.91	2186.31	3014.21	6175.09	2593.78	2227.48	5126.57	1367.02	2994.17	6575.61	4024.91	2869.34	7730.78	6593.2	2271.46	3609.55	2688.13	3636.32	9378.52	5323.94	5684.9	14031.9	7035.52	5926.53	18495.4	4470.44	4745.68	6335.44	3527.51				0.0158494
0.497	1404.87	3398.11	2474.25	8723.16	12566.8	17741.2	1691.33	4483.63	4564.39	7422.26	11200.6	6594.07	8143.33	6532.87	8097.13	7754.63	13213.7	3753.19	3322.26	9553.9	4059.47	3073.05	11310.4	2402.67	3555.11	10462.6	6147.24	3638.75	13253.1	11543.6	2517.51	6297.23	4016.23	5067.75	16430.2	10388.2	6633.43	20074.3	8982.52	6382.78	25416.8	5457.42	5923.72	11718.9	4921.81				0.0251875
0.58	1858.98	5653.04	5448.55	9346.8	17980.9	27598.8	2021.87	6309.67	7851.39	8820.89	18864.2	14475.9	9545.64	15327.4	12469.7	8486.08	18730.9	6843.12	3671.65	13300.8	7190.73	4680.51	21116.9	5784.7	4234.86	14604.4	10224	4569.22	19148.6	19889.8	2830.97	10003.9	8035.41	6764.97	24988.5	21479.8	7560.06	25358.2	11823.7	6584	26234.7	7283.73	7531.56	19198.4	8076.49				0.0426162
0.663	2435.19	6609.79	12035.1	7942.84	19858.5	33718.6	2273.95	7825.3	13837.6	10493.9	23811.6	28109.5	11422.1	25274.3	20159.2	8858.75	20913.4	12195.5	4043.18	13826.1	12039	6828.45	30267	12764.3	4925.78	16521.7	16709.6	5429.26	21918.2	29412.3	3134.27	11669.6	16137.3	8193.91	29369.4	37195.3	8326.54	28731.2	15704.2	6585.76	20559.4	10128.2	8919.31	24163.7	13616.2				0.07201
0.746	2725.84	5221.56	20682.7	6086.89	16546.6	34223.5	2326.07	8283.68	21909.3	11760.9	21120.2	41075.5	12956.5	27124.5	28167.6	8871.75	18157.5	19545.3	4450.94	10875.6	17686.1	8565.85	31268.4	22564.2	5488.57	15295.4	24605.3	5950.8	19683.4	33898.1	3262.72	9270.41	25501.8	8707.39	25411.6	44311.7	8819.71	28759.9	19994.8	6270.18	12300	12651.9	9304.2	22473	20450.5				0.11623
0.829	2510.48	3059.16	24519.8	4704.77	11105.4	31502.4	2142.56	7090.09	28218.8	11867.5	13642.3	40678.3	13337.1	19186.6	28679.2	8520.23	12641.9	25898.2	4687.29	6729.32	20728.2	8927.66	23384.1	28866.6	5760.86	12442.8	30339.7	6002.06	14380.8	34085	3120.52	5529.94	27516.3	8064.51	16653	45964.6	8973.06	24844.1	23090.1	5826.14	6602.76	12740.5	8479.27	15875.1	24823.3				0.175684
0.912	2022.59	1602.83	20439.2	3797.73	6985.82	25727.4	1810.04	4801.84	27592.4	10716	6999.17	26986.1	12413.1	9495.67	20062.1	7904.25	7444.04	27207.4	4550.07	4024.19	19146	7887.47	13761.6	26917.1	5638.64	9812.3	29338.2	5611.65	9226.23	29573.4	2792.6	3280.77	20024.4	6673.11	9084.94	42062.1	8781.44	18836.3	23475.4	5365.92	3816.5	10267.7	7110.58	9254.46	23476.2				0.246456
0.994	1584.2	901.109	13686.5	3095.89	4469.84	16783.4	1476.66	2698.89	20433	9008.9	3346.19	12652.2	10586.1	3688.63	10359.2	7236.33	3924.54	22601.7	3974.43	2661.8	13516.6	6265.35	7063.94	18935.5	5151.4	8149.48	21938.5	4907.75	5741.26	21016.8	2446.47	2413.82	11257.5	5160.86	4745.21	30105.7	8284.57	13372.4	21097.1	4815.2	2708.28	7413.73	5971.96	5318.96	17838.8				0.315915
1.077	1318.77	620.089	8287.86	2463.73	2872.07	8769.68	1218.9	1352.25	12034.4	7470.44	1685	5226.75	8514.95	1404.64	4652.92	6700.6	2026.71	15438.2	3290.73	2047.84	8103.39	4777.67	3672.95	10693.4	4505.95	6838.15	13823.5	4074.5	3821.73	13434.1	2171.17	2169.42	6437.63	3963.17	2849.88	17845.2	7570.43	9491.32	17158.8	4201.55	2123.21	5187.47	5321.03	3595.7	11597.8				0.358019
1.16	1180.73	497.384	4743.91	1910.42	1827.7	4493.58	1048.46	684.208	6354.03	6337.1	996.537	2863.59	6875.63	841.433	2315.18	6349.08	1203.04	9377.75	2717.61	1812.08	4576.75	3714.72	2395.63	5574.71	3893.07	5348.83	8374.28	3292.36	2896.2	8202.94	1979.12	2059.95	4537.18	3157.04	2208.45	10343.7	6772.28	6818.43	12928.6	3722.13	1633.04	3780.57	5022.77	3034.41	7555.77				0.350878
1.243	1098.36	416.149	2776.2	1483.52	1143.93	2828.91	954.586	445.176	3650.83	5589.75	773.316	2424.69	5927.42	835.766	1622.32	6165.39	887.242	5580.24	2314.77	1736.65	2955.53	3030.16	1988.4	3123.14	3385.25	3830.82	5731.96	2669.11	2475.84	5151.36	1850.92	1986.36	3655.38	2661.99	2052.29	6377.87	5999.72	4825.27	9180.33	3424.69	1307.27	2970.06	4772.22	2850.78	6301.46				0.298391
1.326	1022.72	377.545	1985.05	1207.28	731.486	2185.53	918.397	421.545	2752.95	5130.61	738.069	2281.12	5508.02	929.342	1522.3	6113.86	730.195	3525.58	2034.55	1681.81	2265.98	2628.86	1833.33	2313	3000.5	2723.56	4699.58	2219.22	2251.09	3582.31	1764.06	1956.88	3062.76	2374.11	2027.36	4591.38	5306.23	3368.11	6289.56	3247.86	1151.54	2605.53	4486.68	2699.46	7292.67				0.223764
1.409	947.044	382.507	1856.62	1041.36	515.643	1845.98	914.417	464.429	2655	4842.93	754.162	2101.2	5376.21	1049.2	1595.36	6160.2	634.697	2494.45	1862.74	1565.28	1925.02	2398.62	1835.57	2223.94	2723.57	2127.14	4267.35	1905.54	2079.44	2900.44	1718.03	1952.96	2721.99	2208.28	2032	3973.94	4748.96	2457.78	4345.52	3134.15	1076.07	2457.59	4246.04	2543.3	8997.84				0.151213
1.492	897.615	403.453	1936.31	940.913	441.388	1686.38	919.874	490.457	2737.09	4663.56	843.652	1972.45	5361.65	1177.8	1706.24	6243.26	600.555	2012.89	1781.85	1464.93	1773.35	2274.52	2022.78	2323.94	2522.28	1871.14	3979.93	1690.52	1942.22	2726	1704.55	1946.47	2619.81	2112.06	2051.6	3836.18	4377.53	1970.36	3184.56	3049.39	1040.33	2362.63	4057.79	2381.95	9541.33				0.0957876
																																																	0.0598981
正規化	(X-Xmin)/(Xmax-Xmin)																																																0.0389006
																																																	0.0273703
Max	2725.84	6609.79	24519.8	9346.8	19858.5	34223.5	2326.07	8283.68	28218.8	11867.5	23811.6	41075.5	13337.1	27124.5	28679.2	8871.75	20913.4	27207.4	4687.29	13826.1	20728.2	8927.66	31268.4	28866.6	5760.86	16521.7	30339.7	6002.06	21918.2	34085	3262.72	11669.6	27516.3	8707.39	29369.4	45964.6	8973.06	28759.9	23475.4	6585.76	26234.7	12740.5	9304.2	24163.7	24823.3				0.0212627
Min	897.615	377.545	1652.02	708.694	391.098	1686.38	914.417	345.503	2250.37	4663.56	738.069	1405.94	4966.37	835.766	1522.3	5168.99	600.555	1036.75	1781.85	1464.93	1773.35	1796.72	1798.8	1343.09	2024.41	1502.8	2150.76	1690.52	1940.94	2726	1704.55	1902.07	2588.16	2035.93	2027.36	3290.31	3488.47	1970.36	2960.43	3049.39	1040.33	2362.63	3382.75	1542.89	2482.72
正規化	(X-Xmin)/(Xmax-Xmin)			green(ARF)のみ、BFA投与前の最大値を使用。最小値はBFA+
X
0	0.0120088	0.0157152	0.00327587	0	0	0.00550956	0.0235186	0	0	0.0393924	0.000613604	0.00330984	0	0.0190947	0.0666076	0.0119742	0.00792715	0.00834404	0.00897318	0.0872053	0.0364142	0.00405296	0.00451255	0.0138503	0	0	0	0.0044912	0	0.00507388	0.00346164	0.00227202	0.0145397	0.00270204	0.0141081	0.00834324	0	0.0236324	0	0.0683966	0.0470688	0.0624694	0	0	0
0.083	0.0110472	0.00974529	0.000542596	0.0090453	0.00691828	0.00591586	0.0248027	0.00349413	0.0142614	0.0438937	0.0121822	0.00111136	0.0258737	0.0331577	0.0732608	0.00210252	0.019264	0.00304005	0.0144413	0.113156	0.0326106	0.00240644	0.00589846	0.0114631	0.0053118	0.020113	0.00480748	0.00513157	0.00309042	0.00503425	0.00493562	1.93499e-05	0.01604	0	0.0225668	0.00601348	0.00398518	0.0348042	0.0158272	0.0786003	0.0614809	0.0650497	0.0061639	0.00507453	0.000276582
0.166	0.0114464	0.00184588	0.00100036	0.0259178	0.0190691	0.0067081	0.0276547	0.0160538	0.0247418	0.0539173	0.0263881	0	0.0905257	0.0403345	0.077144	0	0.0480873	0	0.0223399	0.12485	0.0250779	0	0.00226006	0.00918016	0.0126576	0.0536873	0.0106334	0.00811246	0.0118547	0.00782633	0.00806055	0	0.0154936	0.000855268	0.0364951	0.00294751	0.0119125	0.0565362	0.0416262	0.0897769	0.104942	0.073145	0.014635	0.015226	0.00368693
0.249	0.0136119	0.0139611	0.00254025	0.0637268	0.0491882	0.0224944	0.0346914	0.0547807	0.0250496	0.0658685	0.0483243	0.00111995	0.194835	0.0346767	0.0867522	0.0140446	0.100641	0.00272997	0.0324711	0.144482	0.0165012	0.00063638	0	0.0057391	0.023531	0.100188	0.0182613	0.0156134	0.0399027	0.0182297	0.0133042	0.0118839	0.00930392	0.0117391	0.063265	0	0.0260748	0.118719	0.0796623	0.106205	0.20911	0.0988388	0.0228887	0.0381024	0.0107693
0.331	0.0169225	0.0706224	0	0.149514	0.138895	0.0839575	0.0521821	0.146361	0.0222782	0.0783487	0.0996845	0.0101601	0.326529	0.0276508	0.11299	0.050149	0.194444	0.015108	0.0442046	0.216201	0.016499	0.0110438	0.0226027	0	0.0406627	0.179489	0.0325847	0.0302925	0.118561	0.0484707	0.0204143	0.0537576	0	0.0421465	0.126641	0.00697792	0.0480023	0.250022	0.130866	0.132666	0.403257	0.142462	0.0370718	0.0904476	0.0219968
0.414	0.0234064	0.207681	0.000603424	0.297015	0.334857	0.233549	0.0869702	0.306663	0.0352731	0.100138	0.218393	0.0425416	0.457804	0.0630004	0.160261	0.10584	0.362842	0.0439254	0.0575289	0.381046	0.043283	0.0477736	0.112922	0.000869475	0.0679798	0.337762	0.0664852	0.0548727	0.289822	0.12332	0.0297701	0.174813	0.00401053	0.101225	0.268859	0.0476547	0.0772444	0.450233	0.19864	0.165479	0.692817	0.203105	0.0704013	0.211865	0.0467665
0.497	0.0402767	0.484668	0.0359558	0.442869	0.625437	0.493433	0.139334	0.521294	0.0891088	0.145908	0.453445	0.130784	0.621369	0.216713	0.242105	0.16602	0.620946	0.103797	0.071909	0.654388	0.120609	0.141553	0.322759	0.0384974	0.107302	0.596568	0.141775	0.0906874	0.566253	0.281181	0.0426912	0.449979	0.0572876	0.191763	0.526766	0.166326	0.110602	0.675782	0.293546	0.191721	0.96754	0.298209	0.131252	0.449851	0.109178
0.58	0.0763338	0.846484	0.166021	0.477331	0.903552	0.796397	0.198612	0.751326	0.215685	0.219881	0.785584	0.329472	0.895641	0.55125	0.403117	0.212986	0.892554	0.221866	0.0882191	0.957507	0.285804	0.31983	0.655528	0.161375	0.154952	0.872341	0.286395	0.134	0.861365	0.547331	0.0591518	0.829471	0.218518	0.299112	0.839771	0.42624	0.14319	0.873019	0.432037	0.203294	1	0.474189	0.214304	0.780499	0.250387
0.663	0.122086	1	0.454049	0.39975	1	0.984484	0.243823	0.942255	0.446206	0.30837	1	0.673149	1.26266	0.929618	0.686266	0.236915	1	0.426383	0.105563	1	0.541585	0.55805	0.966021	0.414963	0.203385	1	0.516472	0.174033	1	0.850991	0.0750787	1	0.543528	0.389493	1	0.794506	0.170146	0.998929	0.621195	0.203395	0.77474	0.748282	0.285987	1	0.498355
0.746	0.145164	0.777251	0.832202	0.297192	0.829872	1	0.25317	1	0.757031	0.375377	0.883357	1	1.56276	1	0.981162	0.237749	0.864328	0.707226	0.124598	0.761311	0.839509	0.750738	1	0.77102	0.242836	0.918355	0.796572	0.19831	0.888134	0.994039	0.0818238	0.754373	0.919189	0.42197	0.855249	0.961266	0.18749	1	0.83034	0.185244	0.446913	0.991456	0.305868	0.925261	0.804267
0.829	0.128064	0.43028	1	0.220818	0.550368	0.916371	0.220259	0.849639	1	0.381017	0.559267	0.989987	1.6372	0.698047	1	0.215179	0.592795	0.949975	0.135631	0.425883	1	0.790866	0.732462	1	0.261924	0.728417	1	0.200697	0.6227	1	0.0743569	0.371423	1	0.381308	0.534912	1	0.192883	0.853829	0.981216	0.159705	0.220781	1	0.263257	0.633584	1
0.912	0.0893253	0.196604	0.821556	0.170696	0.338757	0.738881	0.160623	0.56138	0.975878	0.320117	0.271355	0.644832	1.45649	0.329415	0.682691	0.175628	0.336904	1	0.129225	0.207041	0.91653	0.675502	0.405938	0.92917	0.253356	0.553271	0.96447	0.182524	0.364679	0.856129	0.0571369	0.141152	0.699459	0.293302	0.258122	0.90855	0.186144	0.629571	1	0.133236	0.11019	0.761721	0.192559	0.340906	0.939704
0.994	0.0545159	0.0840089	0.526264	0.131913	0.209516	0.463994	0.100834	0.296464	0.70018	0.229825	0.113035	0.283499	1.09914	0.10852	0.325402	0.132742	0.16364	0.824012	0.102354	0.096825	0.619535	0.495598	0.178664	0.639178	0.219201	0.442556	0.701969	0.149758	0.190232	0.583271	0.0389604	0.052393	0.347776	0.197652	0.0994019	0.628372	0.16867	0.425613	0.884069	0.101561	0.0662035	0.486716	0.133744	0.166929	0.687364
1.077	0.0334408	0.0389176	0.290182	0.0969809	0.127442	0.217699	0.0546074	0.126823	0.376766	0.148456	0.0410396	0.0963159	0.694054	0.0216394	0.115279	0.0983426	0.0702094	0.550291	0.070437	0.0471568	0.333953	0.330605	0.0635964	0.339723	0.173955	0.355243	0.414089	0.110971	0.0941467	0.341469	0.024504	0.0273715	0.154423	0.121898	0.0300828	0.341069	0.143555	0.280742	0.692096	0.0662669	0.0429813	0.272197	0.100121	0.0907488	0.408004
1.16	0.0224796	0.0192289	0.135207	0.066406	0.0737954	0.0862769	0.0240392	0.0426678	0.158025	0.0885136	0.0112019	0.0367448	0.373425	0.000215567	0.0291961	0.075772	0.0296604	0.318716	0.0436826	0.0280837	0.147899	0.212718	0.0202526	0.153746	0.130993	0.25608	0.220779	0.0745634	0.0478172	0.174653	0.0144189	0.0161639	0.0781858	0.0709103	0.00662305	0.165283	0.115485	0.180969	0.485897	0.0386929	0.0235257	0.136631	0.0847138	0.0659358	0.227079
1.243	0.0159396	0.00619424	0.0491599	0.0428161	0.0386712	0.0351148	0.007204	0.0125562	0.0539292	0.0489863	0.0015276	0.0256811	0.187969	0	0.00368282	0.0639772	0.0141136	0.17361	0.0248774	0.0219821	0.062368	0.136797	0.00643399	0.0646737	0.0953949	0.155007	0.127042	0.0455523	0.0267752	0.0773417	0.00768656	0.00862984	0.042812	0.0395978	0.000911964	0.0723518	0.0883157	0.106568	0.303188	0.0215857	0.0105952	0.058531	0.0717723	0.0578178	0.170933
1.326	0.00993371	0	0.014563	0.0275511	0.017485	0.0153411	0.000713782	0.00957927	0.0193533	0.0247027	0	0.0220618	0.105939	0.00355954	0	0.0606687	0.00638217	0.0951	0.0117962	0.0175456	0.0259894	0.0922888	0.00117189	0.0352393	0.0684235	0.0812821	0.0904191	0.0246103	0.0155253	0.0273064	0.00312519	0.00561177	0.0190386	0.0213898	0	0.0304883	0.0639271	0.0521752	0.162278	0.0114153	0.00441429	0.0234049	0.0570228	0.0511283	0.215301
1.409	0.00392475	0.000796182	0.00894711	0.0183828	0.00639761	0.00490517	0	0.0149815	0.0155816	0.00948705	0.000697467	0.0175265	0.0801592	0.00811886	0.00269033	0.0636445	0.00168081	0.0556996	0.00377591	0.00811803	0.00800138	0.066754	0.00124776	0.0320035	0.049011	0.0415708	0.0750856	0.0100092	0.00693299	0.00556255	0.00070803	0.00521065	0.00536864	0.010901	0.000169738	0.0160198	0.0443289	0.0181944	0.0675159	0.00487527	0.00141857	0.00914972	0.0445926	0.0442251	0.291628
1.492	0	0.00415709	0.0124318	0.0128321	0.00258329	0	0.00097867	0.0182604	0.0187429	0	0.00457594	0.0142808	0.0773105	0.0130106	0.00677334	0.0689775	0	0.0372991	0	0	0	0.0529911	0.00760045	0.035637	0.0349005	0.0245252	0.0648894	0	6.42231e-05	0	0	0.00454589	0.00126961	0.00481479	0.000886472	0.0127915	0.0312665	0	0.0109249	0	0	0	0.0348688	0.0370922	0.315955
[truncated: 5 more columns]

## Sheet: BFA graph
																																																	ARF3
X	Golgi4_green	Golgi4_red	Golgi4_blue	Golgi5_green	Golgi5_red	Golgi5_blue	Golgi6_green	Golgi6_red	Golgi6_blue	Golgi5_green	Golgi5_red	Golgi5_blue	Golgi6_green	Golgi6_red	Golgi6_blue	Golgi7_green	Golgi7_red	Golgi7_blue	Golgi8_green	Golgi8_red	Golgi8_blue	Golgi4_green	Golgi4_red	Golgi4_blue	Golgi5_green	Golgi5_red	Golgi5_blue	Golgi6_green	Golgi6_red	Golgi6_blue	Golgi4_green	Golgi4_red	Golgi4_blue	Golgi5_green	Golgi5_red	Golgi5_blue	Golgi6_green	Golgi6_red	Golgi6_blue	Golgi3_green	Golgi3_red	Golgi3_blue	Golgi4_green	Golgi4_red	Golgi4_blue				mean
0	4840.79	7068.06	4392.63	5535.86	4865.86	4335.85	4339.81	7607.14	4357.02	7719.4	4315.37	4856.25	7900.67	4296.7	4983.88	6016.03	3906.01	5040.27	10786.5	4401.82	4936.73	9622.62	1298.76	1147.32	4204.18	1845.97	1564.94	5446.58	2582.45	983.392	10276.2	4001.26	6395.21	11188.7	3859.16	5697.15	11320.3	4428.74	5846.21	7524.64	2577.61	7786.37	7108.61	2394.64	7672.91			0	0.223454
0.041	5115.09	8460.98	4509.62	5518.84	4882.39	4285.98	4329.41	9068.27	4425.03	7938.51	4591.81	4968.58	7871.73	4409.6	5059.83	5611.95	3827.71	5009.86	10776.2	4453.86	4958.14	9587.52	1294.44	1256.92	4326.08	2112.91	1671.79	5540.42	2491.14	972.228	10104.9	4020.97	6563.03	11000.2	3862.53	5717.64	11477.3	4991.63	6003.97	7780.2	2585.32	7810.94	6502.51	2371.06	7655.21			1	0.226409
0.083	5375.21	10179.3	4684.66	5472.68	4844.6	4224.02	4333.29	11082.1	4518.5	8172.86	5090.07	5119.12	7861.97	4601.34	5143.63	5285.65	3762.4	4979.68	10724	4522.2	4998.47	9520.12	1310.2	1329.52	4494.84	2417.62	1755.2	5607.01	2407.49	977.481	9975.48	4041.24	6783.86	10860.7	3909.74	5760.57	11638	5934.54	6226.18	8068.65	2633.8	7830.67	5938.92	2398.86	7644.8			2	0.22953
0.124	5595.49	12271.8	4948.8	5406.28	4755.86	4183.52	4353.82	13707	4645.83	8396.9	5850.75	5296.81	7885.31	4888.19	5221.3	5063.33	3726.62	4956.76	10651.1	4619.66	5041.89	9439.11	1362.9	1359.77	4694.05	2738.15	1815.38	5655.4	2395.15	1000.06	9921.79	4097.83	7018.55	10769.2	4008.59	5813.8	11791.5	7410.38	6521.88	8357.43	2750.39	7839.79	5474.02	2487.12	7627.96			3	0.234268
0.166	5763.26	14836.9	5348.26	5342.75	4663.96	4196.68	4392.42	16865.6	4816.05	8596.74	6937.29	5487.69	7954.21	5278.35	5287.9	4983.45	3747.87	4946.05	10568.2	4755.44	5068.34	9364.27	1473.14	1353.61	4905.91	3064.94	1865.54	5698.3	2494.09	1044.21	9958.49	4241.45	7217.07	10728.5	4158.76	5860.09	11923.3	9588.32	6898.72	8638.04	2970.65	7839.27	5165.95	2646.47	7587.5			4	0.242428
0.207	5881.72	17982.4	5939	5305.58	4652.37	4279.81	4444.18	20288.4	5036.27	8768.42	8317.23	5670.53	8077.88	5775.96	5359.53	5068.62	3854.6	4947.71	10496.8	4957.94	5063.96	9315.11	1664.58	1326.36	5114.95	3406.01	1929.79	5751.19	2705.55	1109.24	10080.6	4535.58	7344.89	10743	4355.92	5880.84	12016.4	12607	7362.06	8932.76	3332.09	7839.6	5060.78	2894.8	7516.68			5	0.256239
0.249	5972.71	21695.3	6772.17	5299.48	4815.28	4421.73	4500.78	23526.1	5311.89	8927.14	9994.17	5818.98	8259.1	6389.76	5479.62	5315.23	4098.78	4959.65	10436.5	5265.34	5023.79	9309.02	1961.35	1299.81	5310.48	3804.15	2037.64	5822.63	3011.36	1196.22	10271.2	5063.15	7391.58	10818.6	4604.39	5863.88	12057.1	16487.6	7914.92	9272.7	3873.34	7867.91	5191.83	3249.42	7433.82			6	0.277044
0.29	6054.65	25774.3	7891.26	5304.3	5230.43	4584.28	4557.78	26263.1	5643.04	9089.42	11896.8	5918.66	8493.45	7146.12	5717.96	5715.91	4550.62	4982.24	10385.3	5730.95	4953.62	9359.66	2384.33	1299.29	5489.51	4338.53	2213.64	5912.28	3433.66	1301.15	10511.6	5938.83	7390.42	10963.3	4933.58	5813.24	12039.1	21029.9	8556.58	9691.55	4642.05	7969.58	5605.48	3749.55	7388.08			7	0.30577
0.331	6128.89	29708.5	9292.33	5288.8	5933.18	4717.26	4613.44	28375.4	6026.76	9261.09	13902.2	5979.99	8769.35	8097.23	6160.82	6248.81	5295.76	5014.11	10334.6	6416.26	4882.95	9475.57	2944.16	1349.83	5658.39	5122.17	2479.27	6016.41	4053.31	1434.37	10788.4	7310.88	7402.62	11187.8	5415.25	5754.48	11965.7	25757.2	9284.28	10213.5	5669.82	8203.85	6298.84	4460.26	7469.77			8	0.341783
0.373	6180.46	32853.4	10916.4	5247.83	6904.72	4778.77	4668.65	29918.7	6453.97	9470.84	15976.8	6053.48	9069.25	9317.74	6897.27	6874.47	6475.42	5077.69	10276.8	7389.67	4855.35	9657.81	3634.17	1474.22	5831.19	6242.39	2840.17	6137.48	5014.06	1632.68	11085.3	9347.07	7511.18	11504.1	6170.85	5738.55	11847.6	29992.5	10094.7	10845.3	6995.74	8639.34	7238.54	5489.66	7812.74			9	0.38406
0.414	6192.51	34706.2	12616.6	5214.07	8081.2	4759.04	4723.43	31034.8	6905.46	9730.17	18056.3	6268.11	9374	10882.3	8005.89	7569.39	8282.66	5218.2	10222.7	8695.04	4946.09	9899.7	4422.51	1690.61	6037.57	7745.19	3310.05	6281.43	6460.47	1991.5	11386.2	12120.4	7806.07	11921.9	7366.52	5841.22	11698.6	33080.1	10987.1	11574.7	8620.15	9343.38	8336.84	7022.55	8592.89			10	0.431569
0.456	6164.61	35085.4	14163.6	5242.21	9383.09	4694.87	4776.41	31652.5	7355.01	10067.6	20207.7	6792.6	9665.28	12823.7	9539.46	8326.57	10926.7	5500.73	10195.3	10349.6	5251.09	10186.4	5248.38	2008.36	6320.07	9587.18	3920.52	6454.23	8419.53	2657.74	11686.5	15452.2	8389.43	12442.9	9192.48	6161.46	11530.6	34655.4	11969.1	12382.3	10504	10388.9	9438.65	9321.55	10063.5			11	0.483715
0.497	6123.28	34396.4	15354.2	5372.78	10751.7	4669.76	4826.45	31597.6	7774.51	10516.4	22552.4	7894.27	9928.07	15073	11509.8	9137.51	14671.6	6029.88	10213.6	12224	5875.83	10496.2	6023.92	2425.64	6729.04	11624.3	4742.8	6652.92	10777.3	3841.18	11985.8	18762.8	9381.24	13056.2	11807.6	6823.24	11353.6	34783.7	13062.5	13234.3	12583.3	11851.3	10371.4	12599.7	12498.2			12	0.539757
0.539	6101.48	33114.9	16098.6	5601.53	12144.4	4809.13	4874.11	30711.8	8129.23	11067.4	25148.1	9874.99	10149.3	17408.9	13876.6	10014.5	19684	6954.74	10297.2	14173.3	6954.93	10802.9	6650.05	2926.76	7315.38	13607.8	5885.38	6867.6	13245.1	5755.17	12280.8	21200.7	10913.2	13737.3	15228.8	7978.87	11176.4	33878.5	14306.8	14085.4	14752.1	13798.7	10994.6	16820.5	16229.3			13	0.59825
0.58	6123.33	31754.8	16500	5883.51	13476.8	5285.13	4920.85	29062.2	8419.05	11702.3	27910.1	13108.2	10314.1	19453.8	16538	10965.1	25728.7	8489.04	10454	15836.2	8628.15	11080.3	7038.28	3481.91	8130.45	15280	7507.37	7080.38	15416.8	8586.1	12569	22084.1	13141	14448	19177.9	9804.83	11008	32461.7	15758.4	14850.9	16893.2	16268.2	11252.4	21521	21478.9			14	0.656879
0.621	6191.4	30366.8	16863	6173.69	14550	6338.1	4961.47	26835.2	8665.07	12354.7	30531	17945.4	10404.2	20762.7	19325	11944.9	32213.5	10846.9	10673.7	16915.1	10944.5	11308.1	7133.02	4049.83	9203.52	16468.4	9795.36	7274.64	17065.8	12175.9	12818.6	21378.4	16155.3	15138.6	22991.7	12468.4	10855.6	30926.3	17477.9	15431.8	18792.8	19202.2	11216	25242.5	28012.5			15	0.711832
0.663	6289	28583.1	17584.1	6484.16	15115.4	8314.74	4987.16	24193.3	8915.74	12935	32417	24464.7	10401.2	20994.9	21995.7	12934.9	38082.2	14316.4	10957.9	17225.1	13909.3	11477.8	6926.35	4583.85	10543.7	17034.3	12916.6	7431.53	18058.1	16088.7	13007.6	19615	19964.8	15752.3	25756.3	16039.3	10720.9	29414.5	19510.3	15724.4	20046.8	22384.3	11026.2	26714.5	34984.1			16	0.760247
0.704	6389.68	26023.4	19013.6	6902.66	14977.2	11674.5	4994.82	21321.1	9230.67	13358.6	32949.3	32228.3	10294.9	20076.3	24238.4	13895.5	41866.4	19241.4	11281.9	16676.5	17264	11593.6	6457.57	5038.18	12088.4	16946.9	16878.3	7542.39	18473.4	19465.2	13114	17509.2	24323.3	16234.4	26690.3	20343.2	10598.3	27831.8	21849.8	15681.4	20156	25388.9	10811.2	24955.5	40751.6			17	0.799654
0.746	6468.34	22614.3	21363.9	7544.63	14135.8	16859.7	4991.83	18306.7	9654.39	13550.7	31663.8	39824.9	10090.7	18238	25704.9	14740.9	43001.6	25456.4	11629.8	15509.9	20529.6	11669.9	5800.85	5373.21	13712.5	16218.7	21405.5	7608.59	18148.4	21479.1	13125.9	15624.1	28606.8	16542.1	25552.8	24822.5	10475.3	25964.4	24403.9	15308	18744.6	27573.5	10628.3	20663.3	43461.6			18	0.828712
0.787	6500.45	18755.9	24630.9	8460.63	12811.5	23875.7	5000.26	15319.9	10184.8	13493.9	28635.8	45426.8	9813.95	15904	26094.8	15452.1	41535.8	32546	11948.4	13986.5	23028.2	11722.1	5045.92	5559.01	15227.9	14900.2	25835.9	7651.97	17060.7	21750.7	13046.9	14187.3	31951.8	16656	22764.2	28552.1	10337.6	23647.8	26959.2	14639.7	15937.6	28286.8	10452.8	15482.6	42241.6			19	0.846238
0.829	6471.54	15070.6	28320.2	9544.73	11318.2	31660.2	5041.45	12580.2	10758.2	13192.9	24416.7	47094.6	9504.02	13510	25273	15999	37975.8	39618.3	12198.3	12357.9	24179.9	11760.5	4279.81	5575.66	16392.2	13122	29086.9	7696.09	15092	20542.4	12882.9	13205.6	33487.6	16585.4	19122.4	30542.2	10172.8	20896.3	29177.1	13730.9	12418	27180.4	10223.2	10841.3	37411.9			20	0.850406
0.87	6373.59	12053.6	31680.7	10506.6	9909.15	37884.6	5126.47	10272.7	11262.4	12704.5	19750.1	44470.3	9203.19	11370.1	23350.4	16294.9	33595.9	43958.2	12326.5	10821.7	23650.2	11787.3	3572.68	5415.58	17033.2	11141.6	30156.5	7761.47	12525.5	18382.9	12639.5	12528.7	32846	16360.3	15424	30199.5	9975.06	17918.6	30636.6	12623.1	9019.62	24403.2	9919.89	7487.43	30665.8			21	0.837968
0.912	6213.07	9881.38	33720.1	10979.9	8704.48	39961.3	5252.01	8486.37	11563.9	12091.4	15373.4	38565.5	8945.82	9637.56	20667.5	16325.3	29095.7	45125.2	12304.1	9464.36	21679.6	11798.1	2970.27	5085.68	17066.2	9181.77	28634.4	7849.19	9756.89	15859.8	12329.4	11945.4	30351.1	16019.5	12190.9	27654.1	9747.58	15019.4	30937.1	11398.3	6326.11	20625.3	9560.91	5345.64	23840.9			22	0.806714
0.953	6007.49	8513.69	33736	10751	7718.6	36900.7	5393.38	7203.31	11556.1	11423	11708.4	31140.6	8750.57	8332.98	17676	16078.1	24866.2	44102.4	12156.8	8310.6	18809.7	11785.7	2493.29	4611.15	16521.3	7413.22	24910.3	7940.93	7280.06	13342.2	11952.4	11247.6	26771.7	15599.5	9628.81	23675.7	9503.75	12457.7	29840.6	10166.4	4508.02	16661.7	9204.43	4084.81	18100.8			23	0.757678
0.994	5779.16	7780.78	31661.2	9913.59	6921.87	30350.9	5519.61	6344.79	11205.3	10772.9	8846.37	24004.2	8621.71	7397.16	14793.6	15552.1	21251	39561	11899.7	7378.97	15615.3	11743.2	2140.66	4036.07	15535.5	5927.82	20018.5	8004.81	5341.94	11018.4	11541.9	10394.3	23012.2	15130.8	7726.06	19257.7	9265.37	10366.9	27380.5	9047.39	3429.63	13214.8	8909.6	3393.85	13924.1			24	0.69516
1.036	5550.46	7479.24	28042.1	8769.23	6279.73	22966.6	5595.74	5806.52	10562.7	10183.8	6797.84	18067.5	8553.73	6737.67	12305.7	14866.4	18197.5	33032.5	11610.3	6639.95	12647.9	11664	1896.14	3417.67	14316.1	4733.67	15131.9	8013.19	3990.36	8962.75	11116.9	9413.45	19624.8	14637.7	6374.4	15196.7	9058.97	8758.97	23920.7	8140.06	2854.54	10587	8720.96	3005.74	11143.2			25	0.62756
1.077	5333.05	7395	23685.5	7625.51	5771.13	16737.3	5596.83	5487.99	9719.64	9701.65	5399.53	13584.9	8536.25	6262.48	10343.8	14136.6	15643.8	26515.8	11330.9	6071.96	10164.5	11543.5	1734.17	2815.42	13034.5	3801.7	10985.6	7940.04	3138.91	7234.43	10697.1	8448.85	16795.4	14141.2	5447.69	11908.7	8906.75	7560.43	20013.1	7493	2581.03	8799.89	8662.31	2780.85	9445.59			26	0.561374
1.119	5132.93	7332.2	19344.2	6671.02	5381.06	12348	5515.96	5311.64	8796.26	9335.2	4517.1	10411.9	8558.23	5898.87	8917.03	13460.6	13559.3	20816.5	11118.2	5641.81	8235.48	11378.6	1627.8	2280.21	11816.9	3085.56	7839.94	7778.58	2618.24	5857.27	10303	7630.57	14452.1	13659.8	4835.34	9479.61	8820.78	6664.49	16217.4	7104.95	2458.93	7709.81	8745.83	2644.73	8498.96			27	0.501798
1.16	4950.69	7160.83	15497.5	5969.78	5091.41	9595.49	5364.92	5220.04	7892.92	9088.58	4019.36	8263.31	8609.39	5600.48	7959.62	12921.6	11790.6	16307.9	10993.9	5320.67	6871.78	11169.6	1555.19	1845.4	10739.2	2551.36	5677.17	7536.4	2286.56	4828.47	9937.68	6982.37	12512.6	13205.4	4448.65	7809.29	8800.32	5968.82	12940.5	6945.56	2401.02	7136.24	8918.49	2574.33	8023.69			28	0.450798
1.202	4785.79	6857.61	12347.1	5502.74	4880.05	7977.59	5160.68	5183.97	7075.48	8946.51	3784.79	6832.9	8677.52	5346.16	7370.06	12533.6	10269.1	12997.6	10972.3	5078.97	5938.63	10921.5	1503.1	1523.95	9831.08	2162.56	4288.18	7224.75	2047.58	4099.79	9595.94	6464.22	10887.9	12780.2	4217.73	6734.32	8834.01	5398.03	10372.7	6961.06	2363.16	6897.09	9097.02	2564.26	7804.33			29	0.407796
1.243	4643.48	6476.09	9937.02	5203.07	4726.6	7022.92	4926.36	5196.72	6396.6	8871.38	3724.46	5910.19	8749.05	5130.5	7037.99	12268.8	8949.94	10627.2	11041.5	4894.55	5353.91	10644.6	1467.9	1309.79	9084.41	1891.73	3444.28	6866.19	1860.33	3603.26	9259.98	6012.86	9569.62	12375.9	4087.92	6094.94	8905.8	4910	8522.81	7094.43	2331.69	6842.64	9208.04	2613.57	7708.19			30	0.370693
1.284	4521.04	6105.76	8185.06	4997.72	4624.85	6415.98	4681.37	5252.9	5872.91	8837.05	3765.61	5321.89	8809.9	4954.59	6860.87	12060.7	7779.38	8899.6	11171.2	4753.83	5020.83	10352.2	1452.85	1183.84	8472.94	1719.78	2966.08	6481.36	1716.3	3244.91	8905.88	5585.01	8562.03	11975.5	4017.55	5757.89	9000.12	4494.83	7295.06	7290.7	2305.4	6871.05	9224.81	2709.95	7655.39			31	0.336606
1.326	4416.1	5820.69	6973.3	4832.7	4573.07	5965.56	4445.47	5345.52	5504.33	8795.81	3851.99	4964.91	8849.55	4817.41	6756.2	11858.4	6778.85	7648.55	11319.2	4642.49	4854.59	10059	1462.59	1118.98	7958.03	1634.25	2719.88	6101.29	1624.49	2961.75	8517.41	5180.35	7842.74	11561	3977.18	5618.32	9108.83	4163.42	6557.73	7505.99	2287.05	6914.6	9204.56	2835.32	7618			32	0.303853
1.367	4323.57	5640.11	6182.73	4694.7	4568.43	5595.77	4233.43	5458.2	5280.24	8736.31	3958.68	4771.62	8865.5	4713.15	6668.4	11619.4	5954.58	6723.06	11436.2	4550.39	4793.06	9780.93	1498.1	1087.43	7502.54	1621.05	2602.05	5746.9	1583.34	2722.37	8096.99	4825.31	7366.71	11122.9	3948.33	5596.28	9227.07	3936.77	6180.57	7707.22	2279.64	6940.78	9218.25	2967.93	7595.47			33	0.271754
1.409	4239.89	5540.93	5693.75	4596.04	4598.85	5295.65	4053.28	5569.41	5172.94	8652.03	4062.62	4690.92	8864.7	4632.12	6569.04	11309.9	5310.34	6010.06	11486.7	4473.66	4794.43	9534.1	1553.55	1065.38	7081.71	1665.66	2554.44	5446.07	1579.65	2536.88	7670.53	4541.78	7068.12	10668	3922.13	5632.78	9354.98	3836.41	6050.38	7872.75	2284.58	6942.27	9302.88	3085.79	7604.24			34	0.240932
1.45	4167.89	5483.26	5407.12	4540.11	4642.03	5071.85	3909.65	5661.56	5141.97	8552.53	4157.19	4682.91	8862.51	4562.85	6451.13	10928.2	4842.13	5475.03	11480.7	4407.35	4824.21	9332.27	1617.19	1037.33	6687.8	1747.62	2540.91	5219.7	1587.59	2424.24	7271.67	4330.01	6874.74	10219	3897.35	5686.9	9492.33	3881.27	6074.92	8000.78	2299.42	6923.35	9445.9	3171.76	7652.11			35	0.213707
1.492	4109.19	5426.76	5239.23	4503.2	4671.55	4921.06	3801.91	5728.51	5148.8	8453.87	4253.48	4721.43	8876.08	4496.71	6320.19	10472.9	4520.43	5091.8	11448.9	4351.04	4864.2	9186.61	1673.16	997.065	6327.59	1837.82	2538.88	5084.01	1583.81	2391.74	6928.14	4173.19	6725.97	9807.91	3877.68	5734.43	9639.14	4086.13	6184.83	8104.18	2319.32	6894.42	9618.58	3214.28	7743.79			36	0.192523
正規化	(X-Xmin)/(Xmax-Xmin)
Max	6500.45	35085.4	33736	10979.9	15115.4	39961.3	5596.83	31652.5	11563.9	13550.7	32949.3	47094.6	10404.2	20994.9	26094.8	16325.3	43001.6	45125.2	12326.5	17225.1	24179.9	11798.1	7133.02	5575.66	17066.2	17034.3	30156.5	8013.19	18473.4	21750.7	13125.9	22084.1	33487.6	16656	26690.3	30542.2	12057.1	34783.7	30937.1	15724.4	20156	28286.8	11252.4	26714.5	43461.6
Min	4109.19	5426.76	4392.63	4503.2	4568.43	4183.52	3801.91	5183.97	4357.02	7719.4	3724.46	4682.91	7861.97	4296.7	4983.88	4983.45	3726.62	4946.05	10195.3	4351.04	4793.06	9186.61	1294.44	997.065	4204.18	1621.05	1564.94	5084.01	1579.65	972.228	6928.14	4001.26	6395.21	9807.91	3859.16	5596.28	8800.32	3836.41	5846.21	6945.56	2279.64	6842.64	5060.78	2371.06	7388.08
0	0.305949	0.05534	0	0.159443	0.0282006	0.00425758	0.29968	0.0915489	0	0	0.0202196	0.00408708	0.0152244	0	0	0.0910414	0.00456762	0.0023452	0.277423	0.00394466	0.00741068	0.16696	0.00074042	0.0328166	0	0.0145931	0	0.123779	0.0593596	0.000537288	0.540203	0	0	0.20163	0	0.00404347	0.773772	0.0191402	0	0.0659631	0.0166687	0.0440084	0.330743	0.000968473	0.00789584
0.041	0.420656	0.102305	0.00398687	0.156815	0.0297674	0.00286356	0.293887	0.146752	0.00943662	0.0375745	0.0296784	0.00673559	0.00383992	0.00676126	0.00359776	0.0554139	0.00257388	0.00158831	0.272551	0.00798688	0.00851493	0.153519	0	0.0567542	0.00947752	0.0319115	0.00373697	0.155815	0.0539545	0	0.512569	0.00108988	0.00619441	0.174112	0.000147649	0.00486496	0.821973	0.0373288	0.00628786	0.0950738	0.0171002	0.0451546	0.232852	0	0.00740495
0.083	0.529434	0.160243	0.00995204	0.149688	0.0261847	0.0011319	0.296048	0.222834	0.0224057	0.0777627	0.0467277	0.010285	0	0.0182439	0.00756752	0.0266449	0.000911064	0.000837026	0.248053	0.0132954	0.0105953	0.127708	0.00270015	0.0726115	0.0225985	0.0516812	0.00665461	0.178549	0.0490027	0.00025281	0.491681	0.002211	0.0143452	0.15373	0.00221552	0.00658589	0.871292	0.0677971	0.015144	0.127931	0.0198121	0.0460744	0.141827	0.00114215	0.00711635
0.124	0.621555	0.230793	0.0189539	0.139435	0.0177715	0	0.307488	0.322005	0.0400736	0.116183	0.0727565	0.0144749	0.00918442	0.0354226	0.0112464	0.00704251	0	0.000266606	0.213887	0.0208651	0.0128348	0.096689	0.0117256	0.0792166	0.0380867	0.0724769	0.00875932	0.195067	0.0482727	0.00133947	0.483019	0.00534038	0.023008	0.140372	0.00654487	0.00871982	0.918436	0.115486	0.0269289	0.160826	0.0263341	0.0464999	0.0667421	0.0047676	0.00664977
0.166	0.691714	0.317281	0.0325671	0.129627	0.00905796	0.000367602	0.328989	0.441342	0.0636916	0.150453	0.109935	0.0189754	0.0362857	0.0587875	0.0144015	0	0.000541159	0	0.174981	0.0314119	0.014199	0.0680311	0.0306063	0.0778725	0.054558	0.0936785	0.0105137	0.209715	0.0541293	0.00346432	0.48894	0.0132826	0.0303355	0.134433	0.0131223	0.0105752	0.958917	0.185862	0.0419479	0.19279	0.038655	0.0464757	0.0169861	0.0113135	0.00552809
0.207	0.741253	0.423339	0.0526993	0.123888	0.00795907	0.00269119	0.357825	0.570654	0.0942484	0.179893	0.157153	0.0232865	0.084931	0.0885876	0.0177946	0.00750919	0.00325851	4.14394e-05	0.141458	0.0471414	0.0139732	0.049207	0.0633951	0.0719196	0.0708112	0.115807	0.0127609	0.22777	0.066646	0.00659415	0.508636	0.0295485	0.0350533	0.136549	0.021758	0.0114071	0.987489	0.283403	0.0604145	0.226362	0.058874	0.0464909	0	0.0215148	0.00356483
0.249	0.779303	0.548528	0.081093	0.122947	0.0234046	0.00665784	0.389361	0.692978	0.132492	0.207113	0.214534	0.0267866	0.156215	0.125346	0.0234829	0.0292529	0.00947576	0.000338509	0.113185	0.0710187	0.0119014	0.0468728	0.114224	0.0661215	0.0860129	0.141638	0.016533	0.252159	0.0847483	0.0107801	0.539399	0.0587233	0.0367768	0.147592	0.0326409	0.0107274	1	0.408797	0.0824489	0.265084	0.0891517	0.0478111	0.0211654	0.036082	0.00126783
0.29	0.813569	0.686059	0.119231	0.12369	0.0627671	0.0112013	0.421118	0.796383	0.178442	0.234942	0.279638	0.0291371	0.248399	0.170642	0.034773	0.0645805	0.0209804	0.000900865	0.0891412	0.107185	0.00828199	0.0662655	0.186671	0.0660084	0.0999323	0.176308	0.0226884	0.282764	0.109746	0.0158301	0.578191	0.10715	0.036734	0.168722	0.0470593	0.00869721	0.99447	0.555574	0.108022	0.312795	0.132153	0.0525522	0.0879737	0.0566266	0
0.331	0.844615	0.818709	0.166978	0.121297	0.129398	0.0149181	0.45213	0.87619	0.231686	0.264382	0.348257	0.030583	0.356924	0.227601	0.0557508	0.111566	0.0399527	0.00169406	0.0653444	0.160417	0.00463654	0.110649	0.282556	0.0770467	0.113062	0.22715	0.031979	0.318313	0.146425	0.0222413	0.622843	0.183025	0.0371843	0.201494	0.0681563	0.00634184	0.971922	0.708327	0.137025	0.372247	0.189647	0.0634768	0.199958	0.0858219	0.00226454
0.373	0.866184	0.924743	0.222327	0.114971	0.221513	0.0166373	0.482885	0.934495	0.290962	0.300351	0.419246	0.0323158	0.47489	0.300693	0.0906355	0.16673	0.0699885	0.00327635	0.038256	0.236026	0.00321295	0.180435	0.400737	0.104214	0.126497	0.299829	0.0446017	0.359645	0.203295	0.0317855	0.67075	0.29563	0.0411914	0.247683	0.101252	0.00570318	0.935679	0.845183	0.169323	0.444221	0.263818	0.0837851	0.351728	0.128108	0.011772
0.414	0.87122	0.987217	0.280266	0.109758	0.33306	0.0160857	0.513403	0.976661	0.353609	0.344823	0.4904	0.0373765	0.594766	0.394387	0.14315	0.228	0.116004	0.00677346	0.0128605	0.337422	0.00789322	0.273058	0.535759	0.151475	0.142543	0.397329	0.0610358	0.40879	0.288914	0.0490545	0.719302	0.449	0.052076	0.308698	0.153622	0.00981872	0.889903	0.944951	0.20489	0.527299	0.354688	0.116616	0.529115	0.191078	0.0333985
0.456	0.859556	1	0.332988	0.114103	0.456498	0.0142921	0.542924	1	0.415987	0.402687	0.564017	0.049743	0.709339	0.51065	0.215793	0.29476	0.183325	0.0138052	0	0.465944	0.0236257	0.382852	0.677209	0.220874	0.164507	0.516836	0.0823871	0.467784	0.404877	0.0811186	0.767747	0.633251	0.0736083	0.384775	0.233598	0.0226564	0.83833	0.995855	0.24403	0.619298	0.46007	0.165372	0.707068	0.285518	0.0741642
0.497	0.842269	0.97677	0.373563	0.134264	0.586265	0.0135903	0.570802	0.997926	0.474195	0.479658	0.644246	0.0757186	0.812711	0.645354	0.309125	0.36626	0.278676	0.026975	0.00859153	0.611537	0.0558504	0.501466	0.810041	0.31201	0.196304	0.649005	0.111147	0.535613	0.544444	0.138074	0.816034	0.816328	0.110217	0.47433	0.34814	0.0491849	0.783986	1	0.287606	0.716353	0.576388	0.233568	0.857709	0.420178	0.14166
0.539	0.833152	0.933563	0.39893	0.169582	0.718309	0.017486	0.597352	0.964458	0.523414	0.574145	0.733065	0.122421	0.899739	0.785246	0.421238	0.44358	0.406298	0.0499935	0.0478193	0.76295	0.111512	0.618906	0.917281	0.42146	0.241891	0.777688	0.151109	0.608905	0.690518	0.230188	0.863644	0.951146	0.166762	0.573795	0.497988	0.0955103	0.729572	0.97075	0.337199	0.813299	0.697709	0.324382	0.95837	0.593564	0.245088
0.58	0.842292	0.887703	0.41261	0.21312	0.844642	0.0307902	0.623392	0.902136	0.563628	0.683018	0.827574	0.198655	0.964546	0.90771	0.547308	0.527395	0.560206	0.08818	0.121401	0.892116	0.197819	0.725122	0.983775	0.54271	0.305261	0.88618	0.207838	0.681547	0.81907	0.366432	0.910147	1	0.248991	0.677576	0.670955	0.168707	0.677874	0.924971	0.39505	0.900493	0.817479	0.43954	1	0.786655	0.390614
0.621	0.870755	0.840905	0.424982	0.257923	0.946394	0.060221	0.646021	0.817998	0.597764	0.794903	0.917254	0.312708	1	0.986095	0.679324	0.613786	0.725318	0.146864	0.224491	0.975917	0.317299	0.812365	1	0.666747	0.388691	0.963284	0.287861	0.747864	0.916681	0.539197	0.950412	0.960975	0.360252	0.778418	0.837999	0.27548	0.631071	0.875355	0.463582	0.966668	0.923743	0.576362	0.994119	0.939533	0.571733
0.663	0.911571	0.780764	0.449554	0.30586	1	0.115469	0.660339	0.718188	0.632547	0.894406	0.981789	0.466424	0.998824	1	0.805831	0.701074	0.874744	0.233214	0.357826	1	0.470226	0.877349	0.964604	0.78338	0.492889	1	0.397029	0.801425	0.975422	0.72751	0.980904	0.863458	0.500863	0.868042	0.959091	0.418627	0.589724	0.826507	0.544582	1	0.993895	0.724749	0.963478	1	0.764992
0.704	0.953674	0.694456	0.498271	0.370477	0.986895	0.209375	0.664602	0.60967	0.676245	0.96705	1	0.649476	0.956986	0.944985	0.912068	0.785767	0.971096	0.355791	0.509873	0.957382	0.643269	0.921704	0.884314	0.882608	0.612981	0.994328	0.535591	0.839272	1	0.89001	0.998078	0.747002	0.66174	0.93843	1	0.591156	0.552068	0.775364	0.637825	0.9951	1	0.864865	0.928747	0.927739	0.924874
0.746	0.986571	0.579511	0.57837	0.469596	0.907124	0.354304	0.662937	0.495787	0.735039	1	0.956016	0.828592	0.876688	0.834897	0.981531	0.860305	1	0.510473	0.673106	0.86677	0.811709	0.950901	0.771834	0.955781	0.739257	0.947084	0.693931	0.861873	0.980766	0.98693	1	0.642755	0.819846	0.983364	0.950177	0.770717	0.5143	0.715022	0.73962	0.952567	0.921047	0.966737	0.89921	0.751424	1
0.787	1	0.449419	0.689705	0.611026	0.781562	0.550403	0.667633	0.382941	0.808638	0.990258	0.852404	0.960676	0.767819	0.695119	1	0.923009	0.96268	0.686922	0.822591	0.748437	0.940591	0.970898	0.642533	0.996362	0.857078	0.861539	0.848885	0.876683	0.916378	1	0.987244	0.563297	0.943314	1	0.828037	0.920224	0.472029	0.640166	0.841458	0.876434	0.764027	1	0.87087	0.538605	0.966178
0.829	0.987909	0.325163	0.815434	0.77841	0.63997	0.767981	0.690582	0.279436	0.888195	0.938645	0.708036	1	0.645907	0.551751	0.961073	0.97123	0.872035	0.862942	0.939868	0.621938	1	0.985599	0.511319	1	0.947597	0.746171	0.96259	0.891746	0.799846	0.941853	0.960787	0.509012	1	0.989691	0.668526	1	0.421423	0.551257	0.929853	0.772912	0.567138	0.948405	0.833779	0.347946	0.832294
0.87	0.946946	0.223439	0.929958	0.926925	0.506375	0.941955	0.737951	0.192257	0.958165	0.854885	0.548359	0.938122	0.527575	0.423601	0.870003	0.997317	0.760517	0.970956	1	0.502613	0.972676	0.995874	0.390205	0.965036	0.997431	0.617685	1	0.914067	0.647922	0.837923	0.921508	0.471576	0.97632	0.95682	0.506536	0.986261	0.360702	0.455039	0.988022	0.646723	0.377034	0.818899	0.784792	0.210174	0.645284
0.912	0.879818	0.150197	0.999459	1	0.392155	1	0.80789	0.124767	1	0.749742	0.398596	0.798898	0.426337	0.319846	0.742917	1	0.645936	1	0.989486	0.397179	0.871027	1	0.287028	0.892984	1	0.490534	0.946764	0.944014	0.484041	0.71649	0.871483	0.439322	0.884232	0.907049	0.364927	0.884224	0.290855	0.361356	1	0.507215	0.22636	0.642724	0.726814	0.122192	0.456091
0.953	0.793848	0.104082	1	0.964656	0.29868	0.914455	0.886654	0.076292	0.998913	0.635127	0.273191	0.62383	0.349536	0.241719	0.601212	0.978207	0.538247	0.974544	0.920403	0.30756	0.722994	0.995267	0.205333	0.789342	0.957638	0.375792	0.816512	0.975331	0.337428	0.595327	0.810659	0.400732	0.752111	0.845727	0.252709	0.724744	0.215988	0.27858	0.9563	0.36689	0.124656	0.457892	0.669239	0.0703987	0.296969
0.994	0.698365	0.0793706	0.929294	0.835362	0.223139	0.731384	0.956978	0.0438565	0.950241	0.52363	0.175259	0.455564	0.298849	0.185676	0.464675	0.931833	0.446198	0.861516	0.799738	0.235196	0.558226	0.978981	0.144936	0.663741	0.880991	0.27942	0.645419	0.997142	0.222704	0.483489	0.74442	0.353545	0.613347	0.777275	0.169369	0.547641	0.142792	0.211021	0.85825	0.239419	0.0643305	0.297151	0.621621	0.0420149	0.181185
1.036	0.602722	0.0692037	0.805956	0.658673	0.162256	0.524993	0.999393	0.0235204	0.861065	0.42261	0.105163	0.315588	0.272106	0.146181	0.346827	0.871375	0.368451	0.69903	0.663962	0.177792	0.40516	0.94863	0.103055	0.528678	0.786185	0.201944	0.474509	1	0.142699	0.384559	0.675843	0.2993	0.488313	0.70527	0.110167	0.38485	0.0794198	0.159063	0.72036	0.136064	0.0321603	0.174611	0.591154	0.0260719	0.104096
1.077	0.511807	0.0663633	0.657489	0.482084	0.114033	0.350882	1	0.0114859	0.744092	0.339931	0.0573167	0.209894	0.265234	0.117724	0.253893	0.807022	0.303429	0.53684	0.532841	0.133673	0.277066	0.902506	0.0753141	0.397141	0.686544	0.141479	0.329489	0.975028	0.0922983	0.30138	0.608117	0.245957	0.383879	0.632778	0.0695774	0.253043	0.0326799	0.120335	0.564623	0.0623584	0.01686	0.0912717	0.581681	0.0168339	0.0570364
1.119	0.428116	0.064246	0.509538	0.334711	0.0770485	0.228199	0.954944	0.00482316	0.615969	0.277089	0.0271222	0.135081	0.273879	0.0959483	0.186309	0.74742	0.250355	0.394993	0.433062	0.100261	0.177564	0.83935	0.0570965	0.280248	0.591876	0.0950165	0.21947	0.919908	0.0614783	0.235102	0.544526	0.200705	0.297385	0.562479	0.0427565	0.15567	0.00628222	0.0913841	0.413346	0.0181562	0.0100296	0.0404383	0.595171	0.0112421	0.0307949
1.16	0.351909	0.0584677	0.378447	0.22644	0.0495858	0.151266	0.870794	0.00136249	0.490625	0.234798	0.0100908	0.0844202	0.294003	0.0780789	0.140958	0.699896	0.205322	0.282779	0.374719	0.0753165	0.107223	0.759332	0.0446592	0.185283	0.508084	0.0603576	0.143827	0.837229	0.0418449	0.185589	0.485582	0.164859	0.225797	0.496127	0.0258197	0.0887124	0	0.0689046	0.282742	0	0.00679004	0.0136914	0.623056	0.00835008	0.0176197
1.202	0.282949	0.048244	0.271083	0.154329	0.0295456	0.106045	0.757007	0	0.377201	0.210435	0.00206434	0.0506934	0.320803	0.0628487	0.113031	0.665694	0.166582	0.200391	0.364583	0.0565426	0.0590901	0.664341	0.0357378	0.115076	0.437482	0.0351331	0.095246	0.730834	0.0276984	0.15052	0.430443	0.136204	0.16583	0.434036	0.0157055	0.0456204	0.0103457	0.0504607	0.180406	0.00176526	0.00467205	0.00253887	0.651892	0.00793638	0.0115389
1.243	0.223437	0.0353805	0.188949	0.108061	0.0149964	0.0793618	0.626463	0.000481666	0.283003	0.19755	0	0.0289373	0.348937	0.0499335	0.097301	0.642341	0.132994	0.141397	0.397062	0.0422173	0.0289291	0.558303	0.0297098	0.0683012	0.37943	0.017562	0.0657306	0.608424	0.0166148	0.126623	0.376237	0.111243	0.11717	0.374989	0.0100196	0.0199899	0.0323869	0.0346909	0.106676	0.0169575	0.00291167	0	0.669823	0.00996201	0.00887367
1.284	0.172233	0.022894	0.129243	0.0763541	0.00534922	0.0623976	0.489974	0.00260426	0.210338	0.191664	0.00140791	0.0150661	0.372872	0.039399	0.0889113	0.623996	0.103189	0.098398	0.457902	0.0312872	0.0117484	0.446334	0.0271314	0.0407939	0.331889	0.00640565	0.0490054	0.477046	0.00808858	0.109377	0.319104	0.087583	0.079979	0.31652	0.00693727	0.00647837	0.0613503	0.0212757	0.057744	0.0393143	0.00144146	0.00132465	0.67253	0.013921	0.00740991
1.326	0.128348	0.0132824	0.0879473	0.0508748	0.000439937	0.0498083	0.358549	0.0061034	0.159194	0.184591	0.00436366	0.0066492	0.388469	0.0311834	0.0839532	0.60616	0.0777143	0.0672613	0.527362	0.0226385	0.00317369	0.334058	0.0288	0.0266274	0.291856	0.00085673	0.0403945	0.347292	0.0026543	0.0957494	0.256425	0.0652046	0.0534293	0.25599	0.00516907	0.000883792	0.0947277	0.0105669	0.0283578	0.0638386	0.000414739	0.00335555	0.66926	0.0190713	0.00637367
1.367	0.0896505	0.00719363	0.0610051	0.0295686	0	0.0394727	0.240412	0.0103606	0.128102	0.174388	0.00801436	0.00209171	0.394743	0.0249397	0.079794	0.585089	0.0567273	0.0442273	0.582252	0.0154846	0	0.22758	0.0348816	0.0197375	0.256442	0	0.0362733	0.226307	0.000218188	0.0842289	0.188591	0.0455705	0.0358587	0.192024	0.0039058	0	0.131034	0.003243	0.0133261	0.0867601	0	0.0045764	0.671472	0.0245189	0.00574895
1.409	0.0546585	0.00384947	0.0443413	0.0143351	0.00288415	0.0310843	0.140048	0.0145621	0.113213	0.159936	0.011571	0.000188934	0.394428	0.0200869	0.0750875	0.557798	0.0403238	0.0264817	0.605941	0.0095247	7.07179e-05	0.133062	0.0443795	0.0149212	0.223723	0.00289458	0.0346082	0.123604	0	0.0753017	0.119783	0.0298914	0.0248375	0.125592	0.00275794	0.00146308	0.170309	0	0.00813717	0.105616	0.000276455	0.00464565	0.68514	0.0293604	0.00599203
1.45	0.0245493	0.00190525	0.034573	0.00569919	0.00697822	0.0248288	0.0600292	0.0180435	0.108916	0.142872	0.0148069	0	0.39357	0.015939	0.0695024	0.524142	0.0284025	0.0131657	0.603155	0.00437374	0.0016067	0.0557772	0.0552789	0.00879483	0.193097	0.00821195	0.034135	0.046323	0.000470175	0.0698808	0.0554283	0.0181803	0.0176999	0.060037	0.00167284	0.0036327	0.212482	0.00144956	0.00911549	0.1202	0.00110655	0.00376345	0.708238	0.032892	0.00731918
1.492	0	0	0.0288515	0	0.00977675	0.0206142	0	0.020573	0.109863	0.125953	0.0181018	0.000908334	0.398907	0.011978	0.0632997	0.484003	0.0202116	0.0036275	0.588222	0	0.00366923	0	0.0648645	0	0.165092	0.0140638	0.0340639	0	0.000246186	0.0683168	0	0.00950793	0.0122086	0	0.000811171	0.00553822	0.25756	0.00806934	0.0134959	0.131978	0.00221992	0.00241455	0.736128	0.0346385	0.0098606
[truncated: 5 more columns]

## Sheet: cell1 ctrl
X	Golgi1_green	Golgi1_red	Golgi1_blue	Golgi2_green	Golgi2_red	Golgi2_blue	Golgi3_green	Golgi3_red	Golgi3_blue
0	883.393	522.157	1552.34	977.392	554.89	2020.04	921.888	639.051	1655.18
0.083	943.363	545.108	1479.02	978.466	482.037	2157.99	859.128	564.103	1595.71
0.166	1025.77	604.067	1415.22	960.344	525.068	2208.79	854.528	548.245	1577.24
0.249	1143.47	743.099	1420.58	1041.51	700.73	2319.74	978.031	611.334	1578.56
0.331	1434.99	1099.46	1651.5	1321.85	1102.92	2597.39	1318.96	965.932	1720.98
0.414	2092.13	1948.27	2371.45	2027.72	2206.12	2827.95	1971.67	2013.01	2425.71
0.497	3497.72	3663.66	4076.62	3638.9	4629.42	2979.05	3024.59	3924.78	4448.77
0.58	6065.17	5734.77	7430.9	6675.55	7987.12	4223.09	4420.22	5833.94	8673.16
0.663	9797.58	6774.69	13193.1	11390.7	9792.44	9377.7	5743.76	6202.13	14681.8
0.746	13121.5	6092.74	20888.6	16687.3	8646.33	21945	6437.35	4977.87	19409.8
0.829	13491.8	4645.48	26202.5	18805.4	6330.31	36792.6	6490.35	3442.96	19839.7
0.912	10915.9	3373.17	24354.5	16316.6	4454.71	37384.5	6387.24	2292.2	16242.5
0.994	7013.72	2300.6	16815.3	12262.9	3328.58	24158.5	6300.72	1545.44	11238.2
1.077	3832.62	1439.79	9423.09	8783.48	2500.15	11798	5999.62	1096.06	7221.74
1.16	1986.45	925.803	5041.55	6306.27	1610.14	5498.02	5252.32	805.157	4819.38
1.243	1167.25	729.473	2938.51	4485.32	905.343	3135.77	4184.33	617.11	3562.45
1.326	883.923	693.331	2092.3	2961.68	597.644	2431.54	3153.41	524.35	2858.41
1.409	835.984	716.142	1736.59	1865.84	557.189	2221.22	2390.59	504.535	2365.83
1.492	883.188	727.704	1555.41	1224.28	632.9	2124.7	1816.3	503.934	1991.64

## Sheet: cell1 BFA
X	Golgi1_green	Golgi1_red	Golgi1_blue	Golgi2_green	Golgi2_red	Golgi2_blue	Golgi3_green	Golgi3_red	Golgi3_blue
0	1048.86	475.486	1726.94	708.694	391.098	1865.64	1045.56	345.503	2250.37
0.083	1036.75	438.28	1664.43	872.384	525.779	1878.86	1052.71	373.24	2620.72
0.166	1041.77	389.049	1674.9	1177.72	762.325	1904.64	1068.62	472.941	2892.88
0.249	1069.05	464.554	1710.11	1861.94	1348.66	2418.28	1107.85	780.362	2900.87
0.331	1110.74	817.681	1652.02	3414.41	3095.03	4418.11	1205.38	1507.34	2828.9
0.414	1192.4	1671.87	1665.82	6083.68	6909.91	9285.39	1399.36	2779.85	3166.36
0.497	1404.87	3398.11	2474.25	8723.16	12566.8	17741.2	1691.33	4483.63	4564.39
0.58	1858.98	5653.04	5448.55	9346.8	17980.9	27598.8	2021.87	6309.67	7851.39
0.663	2435.19	6609.79	12035.1	7942.84	19858.5	33718.6	2273.95	7825.3	13837.6
0.746	2725.84	5221.56	20682.7	6086.89	16546.6	34223.5	2326.07	8283.68	21909.3
0.829	2510.48	3059.16	24519.8	4704.77	11105.4	31502.4	2142.56	7090.09	28218.8
0.912	2022.59	1602.83	20439.2	3797.73	6985.82	25727.4	1810.04	4801.84	27592.4
0.994	1584.2	901.109	13686.5	3095.89	4469.84	16783.4	1476.66	2698.89	20433
1.077	1318.77	620.089	8287.86	2463.73	2872.07	8769.68	1218.9	1352.25	12034.4
1.16	1180.73	497.384	4743.91	1910.42	1827.7	4493.58	1048.46	684.208	6354.03
1.243	1098.36	416.149	2776.2	1483.52	1143.93	2828.91	954.586	445.176	3650.83
1.326	1022.72	377.545	1985.05	1207.28	731.486	2185.53	918.397	421.545	2752.95
1.409	947.044	382.507	1856.62	1041.36	515.643	1845.98	914.417	464.429	2655
1.492	897.615	403.453	1936.31	940.913	441.388	1686.38	919.874	490.457	2737.09

## Sheet: cell2 ctrl
X	Golgi1_green	Golgi1_red	Golgi1_blue	Golgi2_green	Golgi2_red	Golgi2_blue	Golgi3_green	Golgi3_red	Golgi3_blue
0	2598.05	1016.25	1659.18	2345.95	1311.41	1764.26	2248.61	1272.35	1871.04
0.083	2567.46	1062.37	1610.26	2359.53	1377.62	1816.12	2307.82	1295.57	1859.32
0.166	2666.68	1143.8	1623.32	2425.67	1562.11	1979.67	2463.82	1380.39	1743.28
0.249	2923.91	1347.99	1798.47	2618.61	1965.12	2375.68	2784.66	1605.19	1591.78
0.331	3374.97	1911.15	2190.12	3093.64	2757.9	3179.38	3397.37	2131.61	1513.46
0.414	4119.47	3232.24	2828.95	3994.35	4156.63	4617.84	4397.9	3199.12	1775.11
0.497	5480.86	5731.53	3921.59	5276.99	6153.64	6854.65	5942.85	4910.18	2956.11
0.58	8163.17	9423.8	6016.5	6840.32	8206.89	9754.3	8572.5	6635.33	6002.21
0.663	12966.2	12924.8	9887.96	8517	9387.52	12337.3	12876.8	7141.16	11538.8
0.746	19302.9	13532.1	15405.6	9824.34	8954.02	13172.1	18072.3	6075.85	18087.2
0.829	23570.7	10584.8	19986.8	10079.2	7200.37	11446	20743.2	4418.75	20638.1
0.912	22394.1	6583.73	19859	9323.04	5030.68	8448.2	18440.9	3056.15	16578.7
0.994	17086.8	3648.96	14906.5	7837.69	3349.02	5664.07	13290.3	2244.31	10017.8
1.077	11368.9	2126.61	8862.74	6222.51	2312.86	3850.72	8709.2	1786.15	5383.2
1.16	7270.54	1512.69	4613.6	4749.28	1693.21	2790.58	5875.88	1519.26	3171.7
1.243	4848.09	1284.3	2495.7	3603.67	1318.55	2210.89	4443.95	1358.47	2325.84
1.326	3570.44	1170.32	1747.81	2891.91	1117.62	1903.01	3799.56	1247.28	1979.2
1.409	2953.29	1075.7	1584	2553.75	1035.84	1726.12	3630.26	1173.94	1845.53
1.492	2710.5	1007.91	1584.6	2473.5	1020.26	1637.97	3619.73	1137.93	1855.62

## Sheet: cell2 BFA
X	Golgi1_green	Golgi1_red	Golgi1_blue	Golgi2_green	Golgi2_red	Golgi2_blue	Golgi3_green	Golgi3_red	Golgi3_blue
0	5408.36	752.227	1537.24	4966.37	1337.74	3331.16	5355.48	761.578	1255.12
0.083	5493.46	1019.15	1450.02	5098.66	1707.44	3511.84	5201.74	991.862	1116.31
0.166	5682.98	1346.93	1405.94	5429.21	1896.11	3617.29	5168.99	1577.35	1036.75
0.249	5908.94	1853.08	1450.36	5962.53	1747.37	3878.22	5387.73	2644.85	1108.2
0.331	6144.91	3038.14	1808.98	6635.86	1562.67	4590.77	5950.02	4550.26	1432.14
0.414	6556.89	5777.16	3093.54	7307.05	2491.97	5874.48	6817.36	7970.91	2186.31
0.497	7422.26	11200.6	6594.07	8143.33	6532.87	8097.13	7754.63	13213.7	3753.19
0.58	8820.89	18864.2	14475.9	9545.64	15327.4	12469.7	8486.08	18730.9	6843.12
0.663	10493.9	23811.6	28109.5	11422.1	25274.3	20159.2	8858.75	20913.4	12195.5
0.746	11760.9	21120.2	41075.5	12956.5	27124.5	28167.6	8871.75	18157.5	19545.3
0.829	11867.5	13642.3	40678.3	13337.1	19186.6	28679.2	8520.23	12641.9	25898.2
0.912	10716	6999.17	26986.1	12413.1	9495.67	20062.1	7904.25	7444.04	27207.4
0.994	9008.9	3346.19	12652.2	10586.1	3688.63	10359.2	7236.33	3924.54	22601.7
1.077	7470.44	1685	5226.75	8514.95	1404.64	4652.92	6700.6	2026.71	15438.2
1.16	6337.1	996.537	2863.59	6875.63	841.433	2315.18	6349.08	1203.04	9377.75
1.243	5589.75	773.316	2424.69	5927.42	835.766	1622.32	6165.39	887.242	5580.24
1.326	5130.61	738.069	2281.12	5508.02	929.342	1522.3	6113.86	730.195	3525.58
1.409	4842.93	754.162	2101.2	5376.21	1049.2	1595.36	6160.2	634.697	2494.45
1.492	4663.56	843.652	1972.45	5361.65	1177.8	1706.24	6243.26	600.555	2012.89

## Sheet: cell3 ctrl
X	Golgi1_green	Golgi1_red	Golgi1_blue	Golgi2_green	Golgi2_red	Golgi2_blue	Golgi3_green	Golgi3_red	Golgi3_blue
0	2124.85	1128.13	1039.06	2210.35	1419.39	787.801	2870.02	1502.43	786.575
0.083	2027.37	970.638	817.52	2241.08	1398.77	708.558	3179.95	1682.17	757.419
0.166	1953.15	847.781	653.102	2316.97	1320.85	670.171	3684.4	2015.45	806.304
0.249	1983.39	818.645	583.878	2477.07	1436.9	695.735	4421.79	2861.13	970.182
0.331	2216.59	1417.28	740.553	2801.09	2345.62	815.769	5429.53	4697.1	1362.83
0.414	2867.15	3596.26	1449.84	3448.74	4903.79	1169.56	6761	8141.46	2317.39
0.497	4359.85	7868.63	3315.73	4559.79	9619.73	2064.16	8538.91	13074.4	4544.3
0.58	7206.23	12863.8	6923.01	6135.75	15324.1	3928.93	10799.3	18055.4	9114.19
0.663	11741	14705.9	12043.4	8050.91	19039	7340.29	13206.3	20191	16342.3
0.746	17138.7	13161.4	16304.8	9783.67	19045.8	11699.6	15156.5	18423	24242
0.829	21548.7	10398.6	16553.5	10813.3	16143.3	15349.9	16130.1	14753.3	28080.9
0.912	23203.5	8184.03	12893.3	10629.6	11856.8	15548	16289.8	11319.2	25414.1
0.994	21326.8	6362.13	7842.65	9535.56	7308.07	12435.4	16084.9	8456.73	19371.8
1.077	17519.2	4721.54	4153.62	8106.63	4049.58	8205.22	15726.7	6166.22	13509.3
1.16	13225.3	3471.14	2055.27	6674.9	2394.85	4720.3	14941.2	4380.02	9325.5
1.243	10026.3	2618.36	1159.29	5369.9	1919.24	2543.25	13437.1	3201.63	6609.82
1.326	7459.95	2030.95	895.329	4199.66	1999.98	1297.37	11159.1	2477.42	4905.69
1.409	5491.23	1613.59	919.789	3250.23	2061.99	684.169	8584.14	1957.68	3903.76
1.492	3814.26	1346.31	1038.09	2583.09	1924.16	471.856	6297.59	1613.7	3423.26

## Sheet: cell3 BFA
X	Golgi1_green	Golgi1_red	Golgi1_blue	Golgi2_green	Golgi2_red	Golgi2_blue	Golgi3_green	Golgi3_red	Golgi3_blue
0	1974.07	2542.88	2463.58	1833.27	1931.78	1724.3	2024.41	1502.8	2150.76
0.083	2091.21	2863.67	2391.48	1818.42	1972.62	1658.59	2100.18	1804.87	2286.28
0.166	2260.41	3008.21	2248.7	1796.72	1865.4	1595.76	2204.97	2309.12	2450.51
0.249	2477.44	3250.89	2086.13	1802.46	1798.8	1501.05	2360.09	3007.51	2665.53
0.331	2728.79	4137.41	2086.09	1896.3	2464.89	1343.09	2604.48	4198.52	3069.29
0.414	3014.21	6175.09	2593.78	2227.48	5126.57	1367.02	2994.17	6575.61	4024.91
0.497	3322.26	9553.9	4059.47	3073.05	11310.4	2402.67	3555.11	10462.6	6147.24
0.58	3671.65	13300.8	7190.73	4680.51	21116.9	5784.7	4234.86	14604.4	10224
0.663	4043.18	13826.1	12039	6828.45	30267	12764.3	4925.78	16521.7	16709.6
0.746	4450.94	10875.6	17686.1	8565.85	31268.4	22564.2	5488.57	15295.4	24605.3
0.829	4687.29	6729.32	20728.2	8927.66	23384.1	28866.6	5760.86	12442.8	30339.7
0.912	4550.07	4024.19	19146	7887.47	13761.6	26917.1	5638.64	9812.3	29338.2
0.994	3974.43	2661.8	13516.6	6265.35	7063.94	18935.5	5151.4	8149.48	21938.5
1.077	3290.73	2047.84	8103.39	4777.67	3672.95	10693.4	4505.95	6838.15	13823.5
1.16	2717.61	1812.08	4576.75	3714.72	2395.63	5574.71	3893.07	5348.83	8374.28
1.243	2314.77	1736.65	2955.53	3030.16	1988.4	3123.14	3385.25	3830.82	5731.96
1.326	2034.55	1681.81	2265.98	2628.86	1833.33	2313	3000.5	2723.56	4699.58
1.409	1862.74	1565.28	1925.02	2398.62	1835.57	2223.94	2723.57	2127.14	4267.35
1.492	1781.85	1464.93	1773.35	2274.52	2022.78	2323.94	2522.28	1871.14	3979.93

## Sheet: cell4 ctrl
X	Golgi1_green	Golgi1_red	Golgi1_blue	Golgi2_green	Golgi2_red	Golgi2_blue	Golgi3_green	Golgi3_red	Golgi3_blue
0	2060.53	2070.97	2473.26	1574.54	1277.18	1494.89	1878.89	1438.93	2103.84
0.083	2012.36	2305.7	2479.95	1506.29	1370.16	1536.51	2004.41	1590.32	2351.8
0.166	1981.34	2558.67	2379.47	1517.03	1448.07	1583.27	2206.9	1890.12	2692.08
0.249	2038.63	2822.95	2295.47	1633.22	1469.73	1738.34	2564.53	2474.39	3046.33
0.331	2540.12	3440.67	2437.17	1864.39	1647.81	2046.68	3274.7	3673.12	3573.57
0.414	4180.5	5525.32	3191.12	2230.48	2739.67	2588.89	4660.76	5900.78	4855.89
0.497	7862.17	10485.1	5316.8	2852.88	5686.76	3881.41	7124.65	9246.65	7706.82
0.58	13723.3	17378.8	9681.7	4156.84	9973.29	6943.59	10707.1	12667.8	12657.5
0.663	19808.7	21367.2	15729.3	6974.36	12382.6	12043.3	14765.2	14064.9	18936.1
0.746	23173.4	18448.4	19977.1	12006.4	10917.9	16245.6	17715.3	12594.7	24028.5
0.829	22760.9	11409.7	18417.3	18023	7546.24	15509	17846.2	9466.72	24961.3
0.912	20846.7	5553.1	13142.9	20747.5	4604.12	10998	15836.8	6462.4	21319.3
0.994	16745.3	2599.34	8155.31	17636.3	2969.94	6884.67	12473.2	4361.97	15822.3
1.077	11324.1	1570.6	5087.98	11724.6	2364.37	4573.2	8905.97	3132.65	10965.7
1.16	6271.58	1306.52	3446.24	7065.57	2222.72	3612.53	6218.67	2426.77	7722.6
1.243	3337.84	1227.33	2560.04	4486	2168.38	3236.04	4531.08	2026.44	5990.88
1.326	2059.2	1164.37	2065.86	3464.57	2061.44	2959.11	3603.64	1783.82	5226.23
1.409	1730.9	1136.22	1868.37	3306.88	1891.77	2708.76	3090.42	1599.88	4901.52
1.492	1714.11	1155.12	1829.55	3317.97	1710.52	2592.64	2734.16	1445.91	4643.54

## Sheet: cell4 BFA
X	Golgi1_green	Golgi1_red	Golgi1_blue	Golgi2_green	Golgi2_red	Golgi2_blue	Golgi3_green	Golgi3_red	Golgi3_blue
0	1787	1940.94	2885.12	1770.46	1924.26	2950.61	2078.66	2413.1	3646.35
0.083	1800.76	2002.68	2883.87	1798.53	1902.26	2988.01	2035.93	2644.38	3546.93
0.166	1864.8	2177.77	2971.43	1858.04	1902.07	2974.39	2049.46	3025.21	3416.09
0.249	2025.94	2738.09	3297.67	1957.9	2018.14	2820.09	2221.53	3757.16	3290.31
0.331	2341.29	4309.46	4246	2093.3	2427.14	2588.16	2702.28	5490	3588.09
0.414	2869.34	7730.78	6593.2	2271.46	3609.55	2688.13	3636.32	9378.52	5323.94
0.497	3638.75	13253.1	11543.6	2517.51	6297.23	4016.23	5067.75	16430.2	10388.2
0.58	4569.22	19148.6	19889.8	2830.97	10003.9	8035.41	6764.97	24988.5	21479.8
0.663	5429.26	21918.2	29412.3	3134.27	11669.6	16137.3	8193.91	29369.4	37195.3
0.746	5950.8	19683.4	33898.1	3262.72	9270.41	25501.8	8707.39	25411.6	44311.7
0.829	6002.06	14380.8	34085	3120.52	5529.94	27516.3	8064.51	16653	45964.6
0.912	5611.65	9226.23	29573.4	2792.6	3280.77	20024.4	6673.11	9084.94	42062.1
0.994	4907.75	5741.26	21016.8	2446.47	2413.82	11257.5	5160.86	4745.21	30105.7
1.077	4074.5	3821.73	13434.1	2171.17	2169.42	6437.63	3963.17	2849.88	17845.2
1.16	3292.36	2896.2	8202.94	1979.12	2059.95	4537.18	3157.04	2208.45	10343.7
1.243	2669.11	2475.84	5151.36	1850.92	1986.36	3655.38	2661.99	2052.29	6377.87
1.326	2219.22	2251.09	3582.31	1764.06	1956.88	3062.76	2374.11	2027.36	4591.38
1.409	1905.54	2079.44	2900.44	1718.03	1952.96	2721.99	2208.28	2032	3973.94
1.492	1690.52	1942.22	2726	1704.55	1946.47	2619.81	2112.06	2051.6	3836.18

[truncated: 2 more sheets: cell5 ctrl, cell5 BFA]
