# Supplementary material for: Reversible control of post-Golgi transport by brefeldin A reveals recycling endosome maturation during glycosylphosphatidylinositol-anchored protein transport
Source: Nat Commun. 2026 Jul 27;17:7262. doi: 10.1038/s41467-026-75784-1 (PMC13408501; doi:10.1038/s41467-026-75784-1)
Supplement: Supplementary file 25 — Source data [file 41467_2026_75784_MOESM25_ESM.zip › source data 260620/Figure 1k,l.xlsx]

## Sheet: Sheet1
	BIG1-GalT(denoise)
	Manders' tM1
	BFA-	BFA+
210611_C1-1	0.3	0.587			wilcox t-test	p value
210611_C1-2	0.246	0.49			BIG1 BFA-/BFA+	0.001656
210611_C1-3	0.157	0.519			BIG2 BFA-/BFA+	0.002516
260301_C1-1	0.174	0.385
260301_C1-2	0.12	0.328
260301_C1-3	0.329	0.463
260301_C1-4	0.272	0.399
260301_C1-5	0.234	0.249
260301_C1-6	0.175	0.257
260301_C1-7	0.193	0.29
260301_C1-12	0.217	0.401
260301_C1-13	0.227	0.328
260301_C1-14	0.283	0.57
	BIG2-GalT(denoise)
	BFA-	BFA+
	Manders' tM1
210611_C2-1	0.191	0.413
210611_C2-2	0.219	0.424
260301_C2-1	0.107	0.394
260301_C2-2	0.052	0.348
260301_C2-3	0.04	0.321
260301_C2-4	0.162	0.454
260301_C2-5	0.099	0.349
260301_C2-6	0.198	0.446
260301_C2-7	0.185	0.478
260301_C2-8	0.103	0.39
260301_C2-9	0.109	0.372
260301_C2-10	0.213	0.454
