# Supplementary material for: Reversible control of post-Golgi transport by brefeldin A reveals recycling endosome maturation during glycosylphosphatidylinositol-anchored protein transport
Source: Nat Commun. 2026 Jul 27;17:7262. doi: 10.1038/s41467-026-75784-1 (PMC13408501; doi:10.1038/s41467-026-75784-1)
Supplement: Supplementary file 25 — Source data [file 41467_2026_75784_MOESM25_ESM.zip › source data 260620/Figure 2d.xlsx]

## Sheet: RE attach detach (BFA)
condition	file name		attach	detach		BFA- attach	BFA- detach	BFA+ attach	BFA+ detach			two-sided Welch’s t test with Holm adjustment for multiple comparisons
normal	GB01-2 5s 21z B4 Noc NG-Rab11a (registration corrected)_Mpro	Golgi-1	2	1		2	1	0	0
		Golgi-2	4	3		4	3	1	0			p value	BFA- attach	BFA- detach	BFA+ attach
		Golgi-3	4	4		4	4	0	0			BFA- detach	0.2459	-	-
		Golgi-4	5	4		5	4	0	0			BFA+ attach	4e-08	2.2e-07	-
		Golgi-5	1	1		1	1	1	0			BFA+ detach	5.8e-10	9.7e-10	0.0067
		Golgi-6	4	3		4	3	0	0
		Golgi-7	2	1		2	1	1	1
		Golgi-8	2	3		2	3	1	0
		Golgi-9	1	1		1	1	0	0
		Golgi-10	1	1		1	1	0	0
	GB01-3 5s 21z B4 Noc NG-Rab11a (registration corrected)_Mpro	Golgi-1	4	3		4	3	1	0
		Golgi-2	1	0		1	0	1	0
		Golgi-3	2	1		2	1	2	0
		Golgi-4	1	2		1	2	1	0
		Golgi-5	1	1		1	1	0	0
		Golgi-6	1	1		1	1	1	0
		Golgi-7	3	3		3	3	0	0
		Golgi-8	2	2		2	2	0	0
		Golgi-9	2	1		2	1	1	0
		Golgi-10	2	2		2	2	1	0
	GB01-5 5s 31z B4 Noc NG-Rab11a (registration corrected)_Mpro	Golgi-1	2	2		2	2	0	0
		Golgi-2	1	1		1	1	1	1
		Golgi-3	2	2		2	2	0	0
		Golgi-4	1	1		1	1	0	0
		Golgi-5	2	1		2	1	0	0
		Golgi-6	4	3		4	3	0	0
		Golgi-7	2	2		2	2	1	1
		Golgi-8	1	1		1	1	0	0
		Golgi-9	2	2		2	2	0	0
		Golgi-10	3	2		3	2	0	0
BFA+	GB02-01 5s 31z B4 Noc BFA15m NG-Rab11a (registration corrected)_Mpro	Golgi-1	0	0
		Golgi-2	1	0
		Golgi-3	0	0
		Golgi-4	0	0
		Golgi-5	1	0
		Golgi-6	0	0
		Golgi-7	1	1
		Golgi-8	1	0
		Golgi-9	0	0
		Golgi-10	0	0
	GB02-02 5s 31z B4 Noc BFA20m NG-Rab11a (registration corrected)_Mpro	Golgi-1	1	0
		Golgi-2	1	0
		Golgi-3	2	0
		Golgi-4	1	0
		Golgi-5	0	0
		Golgi-6	1	0
		Golgi-7	0	0
		Golgi-8	0	0
		Golgi-9	1	0
		Golgi-10	1	0
	GB02-03 5s 31z B4 Noc BFA25m NG-Rab11a (registration corrected)_Mpro	Golgi-1	0	0
		Golgi-2	1	1
		Golgi-3	0	0
		Golgi-4	0	0
		Golgi-5	0	0
		Golgi-6	0	0
		Golgi-7	1	1
		Golgi-8	0	0
		Golgi-9	0	0
		Golgi-10	0	0
